# Supplementary material for: A Novel Large-Scale Temperature Dominated Model for Predicting the End of the Growing Season
Source: PLoS One. 2016 Nov 28;11(11):e0167302. doi: 10.1371/journal.pone.0167302 (PMC5125685; doi:10.1371/journal.pone.0167302)
Supplement: S1 File — (ZIP) [file pone.0167302.s001.zip]

Archive with 11 entries (10 files):
- MCD12Q2 product from 2001 to 2010/
- MCD12Q2 product from 2001 to 2010/2001.txt
- MCD12Q2 product from 2001 to 2010/2002.txt
- MCD12Q2 product from 2001 to 2010/2003.txt
- MCD12Q2 product from 2001 to 2010/2004.txt
- MCD12Q2 product from 2001 to 2010/2005.txt
- MCD12Q2 product from 2001 to 2010/2006.txt
- MCD12Q2 product from 2001 to 2010/2007.txt
- MCD12Q2 product from 2001 to 2010/2008.txt
- MCD12Q2 product from 2001 to 2010/2009.txt
- MCD12Q2 product from 2001 to 2010/2010.txt
