# Supplementary material for: A Novel Large-Scale Temperature Dominated Model for Predicting the End of the Growing Season
Source: PLoS One. 2016 Nov 28;11(11):e0167302. doi: 10.1371/journal.pone.0167302 (PMC5125685; doi:10.1371/journal.pone.0167302)
Supplement: S1 File — (ZIP) [file pone.0167302.s001.zip › MCD12Q2 product from 2001 to 2010/2001.txt]

  32401  32401  32401  32401  32401  32401  32401  32401  32401  32401  32401  32401  32401  32401  32401  32401  32401  32401  32401  32401  32401  32401  32401  32401  32401  32401  32401  32401  32401  32401  32401  32401  32401  32401  32401  32401  32401  32401  32401  32401  32401  32401  32401  32401  32401  32401  32401  32401  32401  32401  32401  32401  32401  32401  32401  32401  32401  32401  32401  32401  32401  32401  32401  32401  32401  32401  32401  32401  32401  32401  32401  32401  32401  32401  32401  32401  32401  32401  32401  32401  32401  32401  32401  32401  32401  32401  32401  32401  32401  32401  32401  32401  32401  32401  32401  32401  32401  32401  32401  32401  32401  32401  32401  32401  32401  32401  32401  32401  32401  32401  32401  32401  32401  32401  32401  32401  32401  32401  32401  32401  32401  32401  32401  32401  32401  32401  32401  32401  32401  32401  32401  32401  32401  32401  32401  32401  32401  32401  32401  32401  32401  32401  32401  32401  32401  32401  32401  32401  32401  32401  32401  32401  32401  32401  32401  32401  32401  32401  32401  32401  32401  32401  32401  32401  32401  32401  32401  32401  32401  32401  32401  32401  32401  32401  32401  32401  32401  32401  32401  32401  32401  32401  32401  32401  32401  32401  32401  32401  32401  32401  32401  32401  32401  32401  32401  32401  32401  32401  32401  32401  32401  32401  32401  32401  32401  32401  32401  32401  32401  32401  32401  32401  32401  32401  32401  32401  32401  32401  32401  32401  32401  32401  32401  32401  32401  32401  32401  32401  32401  32401  32401  32401  32401  32401  32401  32401  32401  32401  32401  32401  32401  32401  32401  32401  32401  32401  32401  32401  32401  32401  32401  32401  32401  32401  32401  32401  32401  32401  32401  32401  32401  32401  32401  32401  32401  32401  32401  32401  32401  32401  32401  32401  32401  32401  32401  32401  32401  32401  32401  32401  32401  32401  32401  32401  32401  32401  32401  32401  32401  32401  32401  32401  32401  32401  32401  32401  32401  32401  32401  32401  32401  32401  32401  32401  32401  32401  32401  32401  32401  32401  32401  32401  32401  32401  32401  32401  32401  32401  32401  32401  32401  32401  32401  32401  32401  32401  32401  32401  32401  32401  32401  32401  32401  32401  32401  32401  32401  32401  32401  32401  32401  32401  32401  32401  32401  32401  32401  32401  32401  32401  32401  32401  32401  32401  32401  32401  32401  32401  32401  32401  32401  32401  32401  32401  32401  32401  32401  32401  32401  32401  32401  32401  32401  32401  32401  32401  32401  32401  32401  32401  32401  32401  32401  32401  32401  32401  32401  32401  32401  32401  32401  32401  32401  32401  32401  32401  32401  32401  32401  32401  32401  32401  32401  32401  32401  32401  32401  32401  32401  32401  32401  32401  32401  32401  32401  32401  32401  32401  32401  32401  32401  32401  32401  32401  32401  32401  32401  32401  32401  32401  32401  32401  32401  32401  32401  32401  32401  32401  32401  32401  32401  32401  32401  32401  32401  32401  32401  32401  32401  32401  32401  32401  32401  32401  32401  32401  32401  32401  32401  32401  32401  32401  32401  32401  32401  32401  32401  32401  32401  32401  32401  32401  32401  32401  32401  32401  32401  32401  32401  32401  32401  32401  32401  32401  32401  32401  32401  32401  32401  32401  32401  32401  32401  32401  32401  32401  32401  32401  32401  32401  32401  32401  32401  32401  32401  32401  32401  32401  32401  32401  32401  32401  32401  32401  32401  32401  32401  32401  32401  32401  32401  32401  32401  32401  32401  32401  32401  32401  32401  32401  32401  32401  32401  32401  32401  32401  32401  32401  32401  32401
  32401  32401  32401  32401  32401  32401  32401  32401  32401  32401  32401  32401  32401  32401  32401  32401  32401  32401  32401  32401  32401  32401  32401  32401  32401  32401  32401  32401  32401  32401  32401  32401  32401  32401  32401  32401  32401  32401  32401  32401  32401  32401  32401  32401  32401  32401  32401  32401  32401  32401  32401  32401  32401  32401  32401  32401  32401  32401  32401  32401  32401  32401  32401  32401  32401  32401  32401  32401  32401  32401  32401  32401  32401  32401  32401  32401  32401  32401  32401  32401  32401  32401  32401  32401  32401  32401  32401  32401  32401  32401  32401  32401  32401  32401  32401  32401  32401  32401  32401  32401  32401  32401  32401  32401  32401  32401  32401  32401  32401  32401  32401  32401  32401  32401  32401  32401  32401  32401  32401  32401  32401  32401  32401  32401  32401  32401  32401  32401  32401  32401  32401  32401  32401  32401  32401  32401  32401  32401  32401  32401  32401  32401  32401  32401  32401  32401  32401  32401  32401  32401  32401  32401  32401  32401  32401  32401  32401  32401  32401  32401  32401  32401  32401  32401  32401  32401  32401  32401  32401  32401  32401  32401  32401  32401  32401  32401  32401  32401  32401  32401  32401  32401  32401  32401  32401  32401  32401  32401  32401  32401  32401  32401  32401  32401  32401  32401  32401  32401  32401  32401  32401  32401  32401  32401  32401  32401  32401  32401  32401  32401  32401  32401  32401  32401  32401  32401  32401  32401  32401  32401  32401  32401  32401  32401  32401  32401  32401  32401  32401  32401  32401  32401  32401  32401  32401  32401  32401  32401  32401  32401  32401  32401  32401  32401  32401  32401  32401  32401  32401  32401  32401  32401  32401  32401  32401  32401  32401  32401  32401  32401  32401  32401  32401  32401  32401  32401  32401  32401  32401  32401  32401  32401  32401  32401  32401  32401  32401  32401  32401  32401  32401  32401  32401  32401  32401  32401  32401  32401  32401  32401  32401  32401  32401  32401  32401  32401  32401  32401  32401  32401  32401  32401  32401  32401  32401  32401  32401  32401  32401  32401  32401  32401  32401  32401  32401  32401  32401  32401  32401  32401  32401  32401  32401  32401  32401  32401  32401  32401  32401  32401  32401  32401  32401  32401  32401  32401  32401  32401  32401  32401  32401  32401  32401  32401  32401  32401  32401  32401  32401  32401  32401  32401  32401  32401  32401  32401  32401  32401  32401  32401  32401  32401  32401  32401  32401  32401  32401  32401  32401  32401  32401  32401  32401  32401  32401  32401  32401  32401  32401  32401  32401  32401  32401  32401  32401  32401  32401  32401  32401  32401  32401  32401  32401  32401  32401  32401  32401  32401  32401  32401  32401  32401  32401  32401  32401  32401  32401  32401  32401  32401  32401  32401  32401  32401  32401  32401  32401  32401  32401  32401  32401  32401  32401  32401  32401  32401  32401  32401  32401  32401  32401  32401  32401  32401  32401  32401  32401  32401  32401  32401  32401  32401  32401  32401  32401  32401  32401  32401  32401  32401  32401  32401  32401  32401  32401  32401  32401  32401  32401  32401  32401  32401  32401  32401  32401  32401  32401  32401  32401  32401  32401  32401  32401  32401  32401  32401  32401  32401  32401  32401  32401  32401  32401  32401  32401  32401  32401  32401  32401  32401  32401  32401  32401  32401  32401  32401  32401  32401  32401  32401  32401  32401  32401  32401  32401  32401  32401  32401  32401  32401  32401  32401  32401  32401  32401  32401  32401  32401  32401  32401  32401  32401  32401  32401  32401  32401  32401  32401  32401  32401  32401  32401  32401  32401  32401  32401  32401  32401  32401  32401
  32401  32401  32401  32401  32401  32401  32401  32401  32401  32401  32401  32401  32401  32401  32401  32401  32401  32401  32401  32401  32401  32401  32401  32401  32401  32401  32401  32401  32401  32401  32401  32401  32401  32401  32401  32401  32401  32401  32401  32401  32401  32401  32401  32401  32401  32401  32401  32401  32401  32401  32401  32401  32401  32401  32401  32401  32401  32401  32401  32401  32401  32401  32401  32401  32401  32401  32401  32401  32401  32401  32401  32401  32401  32401  32401  32401  32401  32401  32401  32401  32401  32401  32401  32401  32401  32401  32401  32401  32401  32401  32401  32401  32401  32401  32401  32401  32401  32401  32401  32401  32401  32401  32401  32401  32401  32401  32401  32401  32401  32401  32401  32401  32401  32401  32401  32401  32401  32401  32401  32401  32401  32401  32401  32401  32401  32401  32401  32401  32401  32401  32401  32401  32401  32401  32401  32401  32401  32401  32401  32401  32401  32401  32401  32401  32401  32401  32401  32401  32401  32401  32401  32401  32401  32401  32401  32401  32401  32401  32401  32401  32401  32401  32401  32401  32401  32401  32401  32401  32401  32401  32401  32401  32401  32401  32401  32401  32401  32401  32401  32401  32401  32401  32401  32401  32401  32401  32401  32401  32401  32401  32401  32401  32401  32401  32401  32401  32401  32401  32401  32401  32401  32401  32401  32401  32401  32401  32401  32401  32401  32401  32401  32401  32401  32401  32401  32401  32401  32401  32401  32401  32401  32401  32401  32401  32401  32401  32401  32401  32401  32401  32401  32401  32401  32401  32401  32401  32401  32401  32401  32401  32401  32401  32401  32401  32401  32401  32401  32401  32401  32401  32401  32401  32401  32401  32401  32401  32401  32401  32401  32401  32401  32401  32401  32401  32401  32401  32401  32401  32401  32401  32401  32401  32401  32401  32401  32401  32401  32401  32401  32401  32401  32401  32401  32401  32401  32401  32401  32401  32401  32401  32401  32401  32401  32401  32401  32401  32401  32401  32401  32401  32401  32401  32401  32401  32401  32401  32401  32401  32401  32401  32401  32401  32401  32401  32401  32401  32401  32401  32401  32401  32401  32401  32401  32401  32401  32401  32401  32401  32401  32401  32401  32401  32401  32401  32401  32401  32401  32401  32401  32401  32401  32401  32401  32401  32401  32401  32401  32401  32401  32401  32401  32401  32401  32401  32401  32401  32401  32401  32401  32401  32401  32401  32401  32401  32401  32401  32401  32401  32401  32401  32401  32401  32401  32401  32401  32401  32401  32401  32401  32401  32401  32401  32401  32401  32401  32401  32401  32401  32401  32401  32401  32401  32401  32401  32401  32401  32401  32401  32401  32401  32401  32401  32401  32401  32401  32401  32401  32401  32401  32401  32401  32401  32401  32401  32401  32401  32401  32401  32401  32401  32401  32401  32401  32401  32401  32401  32401  32401  32401  32401  32401  32401  32401  32401  32401  32401  32401  32401  32401  32401  32401  32401  32401  32401  32401  32401  32401  32401  32401  32401  32401  32401  32401  32401  32401  32401  32401  32401  32401  32401  32401  32401  32401  32401  32401  32401  32401  32401  32401  32401  32401  32401  32401  32401  32401  32401  32401  32401  32401  32401  32401  32401  32401  32401  32401  32401  32401  32401  32401  32401  32401  32401  32401  32401  32401  32401  32401  32401  32401  32401  32401  32401  32401  32401  32401  32401  32401  32401  32401  32401  32401  32401  32401  32401  32401  32401  32401  32401  32401  32401  32401  32401  32401  32401  32401  32401  32401  32401  32401  32401  32401  32401  32401  32401  32401  32401  32401  32401  32401  32401
  32401  32401  32401  32401  32401  32401  32401  32401  32401  32401  32401  32401  32401  32401  32401  32401  32401  32401  32401  32401  32401  32401  32401  32401  32401  32401  32401  32401  32401  32401  32401  32401  32401  32401  32401  32401  32401  32401  32401  32401  32401  32401  32401  32401  32401  32401  32401  32401  32401  32401  32401  32401  32401  32401  32401  32401  32401  32401  32401  32401  32401  32401  32401  32401  32401  32401  32401  32401  32401  32401  32401  32401  32401  32401  32401  32401  32401  32401  32401  32401  32401  32401  32401  32401  32401  32401  32401  32401  32401  32401  32401  32401  32401  32401  32401  32401  32401  32401  32401  32401  32401  32401  32401  32401  32401  32401  32401  32401  32401  32401  32401  32401  32401  32401  32401  32401  32401  32401  32401  32401  32401  32401  32401  32401  32401  32401  32401  32401  32401  32401  32401  32401  32401  32401  32401  32401  32401  32401  32401  32401  32401  32401  32401  32401  32401  32401  32401  32401  32401  32401  32401  32401  32401  32401  32401  32401  32401  32401  32401  32401  32401  32401  32401  32401  32401  32401  32401  32401  32401  32401  32401  32401  32401  32401  32401  32401  32401  32401  32401  32401  32401  32401  32401  32401  32401  32401  32401  32401  32401  32401  32401  32401  32401  32401  32401  32401  32401  32401  32401  32401  32401  32401  32401  32401  32401  32401  32401  32401  32401  32401  32401  32401  32401  32401  32401  32401  32401  32401  32401  32401  32401  32401  32401  32401  32401  32401  32401  32401  32401  32401  32401  32401  32401  32401  32401  32401  32401  32401  32401  32401  32401  32401  32401  32401  32401  32401  32401  32401  32401  32401  32401  32401  32401  32401  32401  32401  32401  32401  32401  32401  32401  32401  32401  32401  32401  32401  32401  32401  32401  32401  32401  32401  32401  32401  32401  32401  32401  32401  32401  32401  32401  32401  32401  32401  32401  32401  32401  32401  32401  32401  32401  32401  32401  32401  32401  32401  32401  32401  32401  32401  32401  32401  32401  32401  32401  32401  32401  32401  32401  32401  32401  32401  32401  32401  32401  32401  32401  32401  32401  32401  32401  32401  32401  32401  32401  32401  32401  32401  32401  32401  32401  32401  32401  32401  32401  32401  32401  32401  32401  32401  32401  32401  32401  32401  32401  32401  32401  32401  32401  32401  32401  32401  32401  32401  32401  32401  32401  32401  32401  32401  32401  32401  32401  32401  32401  32401  32401  32401  32401  32401  32401  32401  32401  32401  32401  32401  32401  32401  32401  32401  32401  32401  32401  32401  32401  32401  32401  32401  32401  32401  32401  32401  32401  32401  32401  32401  32401  32401  32401  32401  32401  32401  32401  32401  32401  32401  32401  32401  32401  32401  32401  32401  32401  32401  32401  32401  32401  32401  32401  32401  32401  32401  32401  32401  32401  32401  32401  32401  32401  32401  32401  32401  32401  32401  32401  32401  32401  32401  32401  32401  32401  32401  32401  32401  32401  32401  32401  32401  32401  32401  32401  32401  32401  32401  32401  32401  32401  32401  32401  32401  32401  32401  32401  32401  32401  32401  32401  32401  32401  32401  32401  32401  32401  32401  32401  32401  32401  32401  32401  32401  32401  32401  32401  32401  32401  32401  32401  32401  32401  32401  32401  32401  32401  32401  32401  32401  32401  32401  32401  32401  32401  32401  32401  32401  32401  32401  32401  32401  32401  32401  32401  32401  32401  32401  32401  32401  32401  32401  32401  32401  32401  32401  32401  32401  32401  32401  32401  32401  32401  32401  32401  32401  32401  32401  32401  32401  32401  32401  32401  32401
  32401  32401  32401  32401  32401  32401  32401  32401  32401  32401  32401  32401  32401  32401  32401  32401  32401  32401  32401  32401  32401  32401  32401  32401  32401  32401  32401  32401  32401  32401  32401  32401  32401  32401  32401  32401  32401  32401  32401  32401  32401  32401  32401  32401  32401  32401  32401  32401  32401  32401  32401  32401  32401  32401  32401  32401  32401  32401  32401  32401  32401  32401  32401  32401  32401  32401  32401  32401  32401  32401  32401  32401  32401  32401  32401  32401  32401  32401  32401  32401  32401  32401  32401  32401  32401  32401  32401  32401  32401  32401  32401  32401  32401  32401  32401  32401  32401  32401  32401  32401  32401  32401  32401  32401  32401  32401  32401  32401  32401  32401  32401  32401  32401  32401  32401  32401  32401  32401  32401  32401  32401  32401  32401  32401  32401  32401  32401  32401  32401  32401  32401  32401  32401  32401  32401  32401  32401  32401  32401  32401  32401  32401  32401  32401  32401  32401  32401  32401  32401  32401  32401  32401  32401  32401  32401  32401  32401  32401  32401  32401  32401  32401  32401  32401  32401  32401  32401  32401  32401  32401  32401  32401  32401  32401  32401  32401  32401  32401  32401  32401  32401  32401  32401  32401  32401  32401  32401  32401  32401  32401  32401  32401  32401  32401  32401  32401  32401  32401  32401  32401  32401  32401  32401  32401  32401  32401  32401  32401  32401  32401  32401  32401  32401  32401  32401  32401  32401  32401  32401  32401  32401  32401  32401  32401  32401  32401  32401  32401  32401  32401  32401  32401  32401  32401  32401  32401  32401  32401  32401  32401  32401  32401  32401  32401  32401  32401  32401  32401  32401  32401  32401  32401  32401  32401  32401  32401  32401  32401  32401  32401  32401  32401  32401  32401  32401  32401  32401  32401  32401  32401  32401  32401  32401  32401  32401  32401  32401  32401  32401  32401  32401  32401  32401  32401  32401  32401  32401  32401  32401  32401  32401  32401  32401  32401  32401  32401  32401  32401  32401  32401  32401  32401  32401  32401  32401  32401  32401  32401  32401  32401  32401  32401  32401  32401  32401  32401  32401  32401  32401  32401  32401  32401  32401  32401  32401  32401  32401  32401  32401  32401  32401  32401  32401  32401  32401  32401  32401  32401  32401  32401  32401  32401  32401  32401  32401  32401  32401  32401  32401  32401  32401  32401  32401  32401  32401  32401  32401  32401  32401  32401  32401  32401  32401  32401  32401  32401  32401  32401  32401  32401  32401  32401  32401  32401  32401  32401  32401  32401  32401  32401  32401  32401  32401  32401  32401  32401  32401  32401  32401  32401  32401  32401  32401  32401  32401  32401  32401  32401  32401  32401  32401  32401  32401  32401  32401  32401  32401  32401  32401  32401  32401  32401  32401  32401  32401  32401  32401  32401  32401  32401  32401  32401  32401  32401  32401  32401  32401  32401  32401  32401  32401  32401  32401  32401  32401  32401  32401  32401  32401  32401  32401  32401  32401  32401  32401  32401  32401  32401  32401  32401  32401  32401  32401  32401  32401  32401  32401  32401  32401  32401  32401  32401  32401  32401  32401  32401  32401  32401  32401  32401  32401  32401  32401  32401  32401  32401  32401  32401  32401  32401  32401  32401  32401  32401  32401  32401  32401  32401  32401  32401  32401  32401  32401  32401  32401  32401  32401  32401  32401  32401  32401  32401  32401  32401  32401  32401  32401  32401  32401  32401  32401  32401  32401  32401  32401  32401  32401  32401  32401  32401  32401  32401  32401  32401  32401  32401  32401  32401  32401  32401  32401  32401  32401  32401  32401  32401  32401  32401  32401  32401
  32401  32401  32401  32401  32401  32401  32401  32401  32401  32401  32401  32401  32401  32401  32401  32401  32401  32401  32401  32401  32401  32401  32401  32401  32401  32401  32401  32401  32401  32401  32401  32401  32401  32401  32401  32401  32401  32401  32401  32401  32401  32401  32401  32401  32401  32401  32401  32401  32401  32401  32401  32401  32401  32401  32401  32401  32401  32401  32401  32401  32401  32401  32401  32401  32401  32401  32401  32401  32401  32401  32401  32401  32401  32401  32401  32401  32401  32401  32401  32401  32401  32401  32401  32401  32401  32401  32401  32401  32401  32401  32401  32401  32401  32401  32401  32401  32401  32401  32401  32401  32401  32401  32401  32401  32401  32401  32401  32401  32401  32401  32401  32401  32401  32401  32401  32401  32401  32401  32401  32401  32401  32401  32401  32401  32401  32401  32401  32401  32401  32401  32401  32401  32401  32401  32401  32401  32401  32401  32401  32401  32401  32401  32401  32401  32401  32401  32401  32401  32401  32401  32401  32401  32401  32401  32401  32401  32401  32401  32401  32401  32401  32401  32401  32401  32401  32401  32401  32401  32401  32401  32401  32401  32401  32401  32401  32401  32401  32401  32401  32401  32401  32401  32401  32401  32401  32401  32401  32401  32401  32401  32401  32401  32401  32401  32401  32401  32401  32401  32401  32401  32401  32401  32401  32401  32401  32401  32401  32401  32401  32401  32401  32401  32401  32401  32401  32401  32401  32401  32401  32401  32401  32401  32401  32401  32401  32401  32401  32401  32401  32401  32401  32401  32401  32401  32401  32401  32401  32401  32401  32401  32401  32401  32401  32401  32401  32401  32401  32401  32401  32401  32401  32401  32401  32401  32401  32401  32401  32401  32401  32401  32401  32401  32401  32401  32401  32401  32401  32401  32401  32401  32401  32401  32401  32401  32401  32401  32401  32401  32401  32401  32401  32401  32401  32401  32401  32401  32401  32401  32401  32401  32401  32401  32401  32401  32401  32401  32401  32401  32401  32401  32401  32401  32401  32401  32401  32401  32401  32401  32401  32401  32401  32401  32401  32401  32401  32401  32401  32401  32401  32401  32401  32401  32401  32401  32401  32401  32401  32401  32401  32401  32401  32401  32401  32401  32401  32401  32401  32401  32401  32401  32401  32401  32401  32401  32401  32401  32401  32401  32401  32401  32401  32401  32401  32401  32401  32401  32401  32401  32401  32401  32401  32401  32401  32401  32401  32401  32401  32401  32401  32401  32401  32401  32401  32401  32401  32401  32401  32401  32401  32401  32401  32401  32401  32401  32401  32401  32401  32401  32401  32401  32401  32401  32401  32401  32401  32401  32401  32401  32401  32401  32401  32401  32401  32401  32401  32401  32401  32401  32401  32401  32401  32401  32401  32401  32401  32401  32401  32401  32401  32401  32401  32401  32401  32401  32401  32401  32401  32401  32401  32401  32401  32401  32401  32401  32401  32401  32401  32401  32401  32401  32401  32401  32401  32401  32401  32401  32401  32401  32401  32401  32401  32401  32401  32401  32401  32401  32401  32401  32401  32401  32401  32401  32401  32401  32401  32401  32401  32401  32401  32401  32401  32401  32401  32401  32401  32401  32401  32401  32401  32401  32401  32401  32401  32401  32401  32401  32401  32401  32401  32401  32401  32401  32401  32401  32401  32401  32401  32401  32401  32401  32401  32401  32401  32401  32401  32401  32401  32401  32401  32401  32401  32401  32401  32401  32401  32401  32401  32401  32401  32401  32401  32401  32401  32401  32401  32401  32401  32401  32401  32401  32401  32401  32401  32401  32401  32401  32401  32401  32401  32401
  32401  32401  32401  32401  32401  32401  32401  32401  32401  32401  32401  32401  32401  32401  32401  32401  32401  32401  32401  32401  32401  32401  32401  32401  32401  32401  32401  32401  32401  32401  32401  32401  32401  32401  32401  32401  32401  32401  32401  32401  32401  32401  32401  32401  32401  32401  32401  32401  32401  32401  32401  32401  32401  32401  32401  32401  32401  32401  32401  32401  32401  32401  32401  32401  32401  32401  32401  32401  32401  32401  32401  32401  32401  32401  32401  32401  32401  32401  32401  32401  32401  32401  32401  32401  32401  32401  32401  32401  32401  32401  32401  32401  32401  32401  32401  32401  32401  32401  32401  32401  32401  32401  32401  32401  32401  32401  32401  32401  32401  32401  32401  32401  32401  32401  32401  32401  32401  32401  32401  32401  32401  32401  32401  32401  32401  32401  32401  32401  32401  32401  32401  32401  32401  32401  32401  32401  32401  32401  32401  32401  32401  32401  32401  32401  32401  32401  32401  32401  32401  32401  32401  32401  32401  32401  32401  32401  32401  32401  32401  32401  32401  32401  32401  32401  32401  32401  32401  32401  32401  32401  32401  32401  32401  32401  32401  32401  32401  32401  32401  32401  32401  32401  32401  32401  32401  32401  32401  32401  32401  32401  32401  32401  32401  32401  32401  32401  32401  32401  32401  32401  32401  32401  32401  32401  32401  32401  32401  32401  32401  32401  32401  32401  32401  32401  32401  32401  32401  32401  32401  32401  32401  32401  32401  32401  32401  32401  32401  32401  32401  32401  32401  32401  32401  32401  32401  32401  32401  32401  32401  32401  32401  32401  32401  32401  32401  32401  32401  32401  32401  32401  32401  32401  32401  32401  32401  32401  32401  32401  32401  32401  32401  32401  32401  32401  32401  32401  32401  32401  32401  32401  32401  32401  32401  32401  32401  32401  32401  32401  32401  32401  32401  32401  32401  32401  32401  32401  32401  32401  32401  32401  32401  32401  32401  32401  32401  32401  32401  32401  32401  32401  32401  32401  32401  32401  32401  32401  32401  32401  32401  32401  32401  32401  32401  32401  32401  32401  32401  32401  32401  32401  32401  32401  32401  32401  32401  32401  32401  32401  32401  32401  32401  32401  32401  32401  32401  32401  32401  32401  32401  32401  32401  32401  32401  32401  32401  32401  32401  32401  32401  32401  32401  32401  32401  32401  32401  32401  32401  32401  32401  32401  32401  32401  32401  32401  32401  32401  32401  32401  32401  32401  32401  32401  32401  32401  32401  32401  32401  32401  32401  32401  32401  32401  32401  32401  32401  32401  32401  32401  32401  32401  32401  32401  32401  32401  32401  32401  32401  32401  32401  32401  32401  32401  32401  32401  32401  32401  32401  32401  32401  32401  32401  32401  32401  32401  32401  32401  32401  32401  32401  32401  32401  32401  32401  32401  32401  32401  32401  32401  32401  32401  32401  32401  32401  32401  32401  32401  32401  32401  32401  32401  32401  32401  32401  32401  32401  32401  32401  32401  32401  32401  32401  32401  32401  32401  32401  32401  32401  32401  32401  32401  32401  32401  32401  32401  32401  32401  32401  32401  32401  32401  32401  32401  32401  32401  32401  32401  32401  32401  32401  32401  32401  32401  32401  32401  32401  32401  32401  32401  32401  32401  32401  32401  32401  32401  32401  32401  32401  32401  32401  32401  32401  32401  32401  32401  32401  32401  32401  32401  32401  32401  32401  32401  32401  32401  32401  32401  32401  32401  32401  32401  32401  32401  32401  32401  32401  32401  32401  32401  32401  32401  32401  32401  32401  32401  32401  32401  32401  32401  32401  32401
  32401  32401  32401  32401  32401  32401  32401  32401  32401  32401  32401  32401  32401  32401  32401  32401  32401  32401  32401  32401  32401  32401  32401  32401  32401  32401  32401  32401  32401  32401  32401  32401  32401  32401  32401  32401  32401  32401  32401  32401  32401  32401  32401  32401  32401  32401  32401  32401  32401  32401  32401  32401  32401  32401  32401  32401  32401  32401  32401  32401  32401  32401  32401  32401  32401  32401  32401  32401  32401  32401  32401  32401  32401  32401  32401  32401  32401  32401  32401  32401  32401  32401  32401  32401  32401  32401  32401  32401  32401  32401  32401  32401  32401  32401  32401  32401  32401  32401  32401  32401  32401  32401  32401  32401  32401  32401  32401  32401  32401  32401  32401  32401  32401  32401  32401  32401  32401  32401  32401  32401  32401  32401  32401  32401  32401  32401  32401  32401  32401  32401  32401  32401  32401  32401  32401  32401  32401  32401  32401  32401  32401  32401  32401  32401  32401  32401  32401  32401  32401  32401  32401  32401  32401  32401  32401  32401  32401  32401  32401  32401  32401  32401  32401  32401  32401  32401  32401  32401  32401  32401  32401  32401  32401  32401  32401  32401  32401  32401  32401  32401  32401  32401  32401  32401  32401  32401  32401  32401  32401  32401  32401  32401  32401  32401  32401  32401  32401  32401  32401  32401  32401  32401  32401  32401  32401  32401  32401  32401  32401  32401  32401  32401  32401  32401  32401  32401  32401  32401  32401  32401  32401  32401  32401  32401  32401  32401  32401  32401  32401  32401  32401  32401  32401  32401  32401  32401  32401  32401  32401  32401  32401  32401  32401  32401  32401  32401  32401  32401  32401  32401  32401  32401  32401  32401  32401  32401  32401  32401  32401  32401  32401  32401  32401  32401  32401  32401  32401  32401  32401  32401  32401  32401  32401  32401  32401  32401  32401  32401  32401  32401  32401  32401  32401  32401  32401  32401  32401  32401  32401  32401  32401  32401  32401  32401  32401  32401  32401  32401  32401  32401  32401  32401  32401  32401  32401  32401  32401  32401  32401  32401  32401  32401  32401  32401  32401  32401  32401  32401  32401  32401  32401  32401  32401  32401  32401  32401  32401  32401  32401  32401  32401  32401  32401  32401  32401  32401  32401  32401  32401  32401  32401  32401  32401  32401  32401  32401  32401  32401  32401  32401  32401  32401  32401  32401  32401  32401  32401  32401  32401  32401  32401  32401  32401  32401  32401  32401  32401  32401  32401  32401  32401  32401  32401  32401  32401  32401  32401  32401  32401  32401  32401  32401  32401  32401  32401  32401  32401  32401  32401  32401  32401  32401  32401  32401  32401  32401  32401  32401  32401  32401  32401  32401  32401  32401  32401  32401  32401  32401  32401  32401  32401  32401  32401  32401  32401  32401  32401  32401  32401  32401  32401  32401  32401  32401  32401  32401  32401  32401  32401  32401  32401  32401  32401  32401  32401  32401  32401  32401  32401  32401  32401  32401  32401  32401  32401  32401  32401  32401  32401  32401  32401  32401  32401  32401  32401  32401  32401  32401  32401  32401  32401  32401  32401  32401  32401  32401  32401  32401  32401  32401  32401  32401  32401  32401  32401  32401  32401  32401  32401  32401  32401  32401  32401  32401  32401  32401  32401  32401  32401  32401  32401  32401  32401  32401  32401  32401  32401  32401  32401  32401  32401  32401  32401  32401  32401  32401  32401  32401  32401  32401  32401  32401  32401  32401  32401  32401  32401  32401  32401  32401  32401  32401  32401  32401  32401  32401  32401  32401  32401  32401  32401  32401  32401  32401  32401  32401  32401  32401  32401  32401
  32401  32401  32401  32401  32401  32401  32401  32401  32401  32401  32401  32401  32401  32401  32401  32401  32401  32401  32401  32401  32401  32401  32401  32401  32401  32401  32401  32401  32401  32401  32401  32401  32401  32401  32401  32401  32401  32401  32401  32401  32401  32401  32401  32401  32401  32401  32401  32401  32401  32401  32401  32401  32401  32401  32401  32401  32401  32401  32401  32401  32401  32401  32401  32401  32401  32401  32401  32401  32401  32401  32401  32401  32401  32401  32401  32401  32401  32401  32401  32401  32401  32401  32401  32401  32401  32401  32401  32401  32401  32401  32401  32401  32401  32401  32401  32401  32401  32401  32401  32401  32401  32401  32401  32401  32401  32401  32401  32401  32401  32401  32401  32401  32401  32401  32401  32401  32401  32401  32401  32401  32401  32401  32401  32401  32401  32401  32401  32401  32401  32401  32401  32401  32401  32401  32401  32401  32401  32401  32401  32401  32401  32401  32401  32401  32401  32401  32401  32401  32401  32401  32401  32401  32401  32401  32401  32401  32401  32401  32401  32401  32401  32401  32401  32401  32401  32401  32401  32401  32401  32401  32401  32401  32401  32401  32401  32401  32401  32401  32401  32401  32401  32401  32401  32401  32401  32401  32401  32401  32401  32401  32401  32401  32401  32401  32401  32401  32401  32401  32401  32401  32401  32401  32401  32401  32401  32401  32401  32401  32401  32401  32401  32401  32401  32401  32401  32401  32401  32401  32401  32401  32401  32401  32401  32401  32401  32401  32401  32401  32401  32401  32401  32401  32401  32401  32401  32401  32401  32401  32401  32401  32401  32401  32401  32401  32401  32401  32401  32401  32401  32401  32401  32401  32401  32401  32401  32401  32401  32401  32401  32401  32401  32401  32401  32401  32401  32401  32401  32401  32401  32401  32401  32401  32401  32401  32401  32401  32401  32401  32401  32401  32401  32401  32401  32401  32401  32401  32401  32401  32401  32401  32401  32401  32401  32401  32401  32401  32401  32401  32401  32401  32401  32401  32401  32401  32401  32401  32401  32401  32401  32401  32401  32401  32401  32401  32401  32401  32401  32401  32401  32401  32401  32401  32401  32401  32401  32401  32401  32401  32401  32401  32401  32401  32401  32401  32401  32401  32401  32401  32401  32401  32401  32401  32401  32401  32401  32401  32401  32401  32401  32401  32401  32401  32401  32401  32401  32401  32401  32401  32401  32401  32401  32401  32401  32401  32401  32401  32401  32401  32401  32401  32401  32401  32401  32401  32401  32401  32401  32401  32401  32401  32401  32401  32401  32401  32401  32401  32401  32401  32401  32401  32401  32401  32401  32401  32401  32401  32401  32401  32401  32401  32401  32401  32401  32401  32401  32401  32401  32401  32401  32401  32401  32401  32401  32401  32401  32401  32401  32401  32401  32401  32401  32401  32401  32401  32401  32401  32401  32401  32401  32401  32401  32401  32401  32401  32401  32401  32401  32401  32401  32401  32401  32401  32401  32401  32401  32401  32401  32401  32401  32401  32401  32401  32401  32401  32401  32401  32401  32401  32401  32401  32401  32401  32401  32401  32401  32401  32401  32401  32401  32401  32401  32401  32401  32401  32401  32401  32401  32401  32401  32401  32401  32401  32401  32401  32401  32401  32401  32401  32401  32401  32401  32401  32401  32401  32401  32401  32401  32401  32401  32401  32401  32401  32401  32401  32401  32401  32401  32401  32401  32401  32401  32401  32401  32401  32401  32401  32401  32401  32401  32401  32401  32401  32401  32401  32401  32401  32401  32401  32401  32401  32401  32401  32401  32401  32401  32401  32401  32401  32401  32401
  32401  32401  32401  32401  32401  32401  32401  32401  32401  32401  32401  32401  32401  32401  32401  32401  32401  32401  32401  32401  32401  32401  32401  32401  32401  32401  32401  32401  32401  32401  32401  32401  32401  32401  32401  32401  32401  32401  32401  32401  32401  32401  32401  32401  32401  32401  32401  32401  32401  32401  32401  32401  32401  32401  32401  32401  32401  32401  32401  32401  32401  32401  32401  32401  32401  32401  32401  32401  32401  32401  32401  32401  32401  32401  32401  32401  32401  32401  32401  32401  32401  32401  32401  32401  32401  32401  32401  32401  32401  32401  32401  32401  32401  32401  32401  32401  32401  32401  32401  32401  32401  32401  32401  32401  32401  32401  32401  32401  32401  32401  32401  32401  32401  32401  32401  32401  32401  32401  32401  32401  32401  32401  32401  32401  32401  32401  32401  32401  32401  32401  32401  32401  32401  32401  32401  32401  32401  32401  32401  32401  32401  32401  32401  32401  32401  32401  32401  32401  32401  32401  32401  32401  32401  32401  32401  32401  32401  32401  32401  32401  32401  32401  32401  32401  32401  32401  32401  32401  32401  32401  32401  32401  32401  32401  32401  32401  32401  32401  32401  32401  32401  32401  32401  32401  32401  32401  32401  32401  32401  32401  32401  32401  32401  32401  32401  32401  32401  32401  32401  32401  32401  32401  32401  32401  32401  32401  32401  32401  32401  32401  32401  32401  32401  32401  32401  32401  32401  32401  32401  32401  32401  32401  32401  32401  32401  32401  32401  32401  32401  32401  32401  32401  32401  32401  32401  32401  32401  32401  32401  32401  32401  32401  32401  32401  32401  32401  32401  32401  32401  32401  32401  32401  32401  32401  32401  32401  32401  32401  32401  32401  32401  32401  32401  32401  32401  32401  32401  32401  32401  32401  32401  32401  32401  32401  32401  32401  32401  32401  32401  32401  32401  32401  32401  32401  32401  32401  32401  32401  32401  32401  32401  32401  32401  32401  32401  32401  32401  32401  32401  32401  32401  32401  32401  32401  32401  32401  32401  32401  32401  32401  32401  32401  32401  32401  32401  32401  32401  32401  32401  32401  32401  32401  32401  32401  32401  32401  32401  32401  32401  32401  32401  32401  32401  32401  32401  32401  32401  32401  32401  32401  32401  32401  32401  32401  32401  32401  32401  32401  32401  32401  32401  32401  32401  32401  32401  32401  32401  32401  32401  32401  32401  32401  32401  32401  32401  32401  32401  32401  32401  32401  32401  32401  32401  32401  32401  32401  32401  32401  32401  32401  32401  32401  32401  32401  32401  32401  32401  32401  32401  32401  32401  32401  32401  32401  32401  32401  32401  32401  32401  32401  32401  32401  32401  32401  32401  32401  32401  32401  32401  32401  32401  32401  32401  32401  32401  32401  32401  32401  32401  32401  32401  32401  32401  32401  32401  32401  32401  32401  32401  32401  32401  32401  32401  32401  32401  32401  32401  32401  32401  32401  32401  32401  32401  32401  32401  32401  32401  32401  32401  32401  32401  32401  32401  32401  32401  32401  32401  32401  32401  32401  32401  32401  32401  32401  32401  32401  32401  32401  32401  32401  32401  32401  32401  32401  32401  32401  32401  32401  32401  32401  32401  32401  32401  32401  32401  32401  32401  32401  32401  32401  32401  32401  32401  32401  32401  32401  32401  32401  32401  32401  32401  32401  32401  32401  32401  32401  32401  32401  32401  32401  32401  32401  32401  32401  32401  32401  32401  32401  32401  32401  32401  32401  32401  32401  32401  32401  32401  32401  32401  32401  32401  32401  32401  32401  32401  32401  32401  32401  32401  32401
  32401  32401  32401  32401  32401  32401  32401  32401  32401  32401  32401  32401  32401  32401  32401  32401  32401  32401  32401  32401  32401  32401  32401  32401  32401  32401  32401  32401  32401  32401  32401  32401  32401  32401  32401  32401  32401  32401  32401  32401  32401  32401  32401  32401  32401  32401  32401  32401  32401  32401  32401  32401  32401  32401  32401  32401  32401  32401  32401  32401  32401  32401  32401  32401  32401  32401  32401  32401  32401  32401  32401  32401  32401  32401  32401  32401  32401  32401  32401  32401  32401  32401  32401  32401  32401  32401  32401  32401  32401  32401  32401  32401  32401  32401  32401  32401  32401  32401  32401  32401  32401  32401  32401  32401  32401  32401  32401  32401  32401  32401  32401  32401  32401  32401  32401  32401  32401  32401  32401  32401  32401  32401  32401  32401  32401  32401  32401  32401  32401  32401  32401  32401  32401  32401  32401  32401  32401  32401  32401  32401  32401  32401  32401  32401  32401  32401  32401  32401  32401  32401  32401  32401  32401  32401  32401  32401  32401  32401  32401  32401  32401  32401  32401  32401  32401  32401  32401  32401  32401  32401  32401  32401  32401  32401  32401  32401  32401  32401  32401  32401  32401  32401  32401  32401  32401  32401  32401  32401  32401  32401  32401  32401  32401  32401  32401  32401  32401  32401  32401  32401  32401  32401  32401  32401  32401  32401  32401  32401  32401  32401  32401  32401  32401  32401  32401  32401  32401  32401  32401  32401  32401  32401  32401  32401  32401  32401  32401  32401  32401  32401  32401  32401  32401  32401  32401  32401  32401  32401  32401  32401  32401  32401  32401  32401  32401  32401  32401  32401  32401  32401  32401  32401  32401  32401  32401  32401  32401  32401  32401  32401  32401  32401  32401  32401  32401  32401  32401  32401  32401  32401  32401  32401  32401  32401  32401  32401  32401  32401  32401  32401  32401  32401  32401  32401  32401  32401  32401  32401  32401  32401  32401  32401  32401  32401  32401  32401  32401  32401  32401  32401  32401  32401  32401  32401  32401  32401  32401  32401  32401  32401  32401  32401  32401  32401  32401  32401  32401  32401  32401  32401  32401  32401  32401  32401  32401  32401  32401  32401  32401  32401  32401  32401  32401  32401  32401  32401  32401  32401  32401  32401  32401  32401  32401  32401  32401  32401  32401  32401  32401  32401  32401  32401  32401  32401  32401  32401  32401  32401  32401  32401  32401  32401  32401  32401  32401  32401  32401  32401  32401  32401  32401  32401  32401  32401  32401  32401  32401  32401  32401  32401  32401  32401  32401  32401  32401  32401  32401  32401  32401  32401  32401  32401  32401  32401  32401  32401  32401  32401  32401  32401  32401  32401  32401  32401  32401  32401  32401  32401  32401  32401  32401  32401  32401  32401  32401  32401  32401  32401  32401  32401  32401  32401  32401  32401  32401  32401  32401  32401  32401  32401  32401  32401  32401  32401  32401  32401  32401  32401  32401  32401  32401  32401  32401  32401  32401  32401  32401  32401  32401  32401  32401  32401  32401  32401  32401  32401  32401  32401  32401  32401  32401  32401  32401  32401  32401  32401  32401  32401  32401  32401  32401  32401  32401  32401  32401  32401  32401  32401  32401  32401  32401  32401  32401  32401  32401  32401  32401  32401  32401  32401  32401  32401  32401  32401  32401  32401  32401  32401  32401  32401  32401  32401  32401  32401  32401  32401  32401  32401  32401  32401  32401  32401  32401  32401  32401  32401  32401  32401  32401  32401  32401  32401  32401  32401  32401  32401  32401  32401  32401  32401  32401  32401  32401  32401  32401  32401  32401  32401  32401  32401
  32401  32401  32401  32401  32401  32401  32401  32401  32401  32401  32401  32401  32401  32401  32401  32401  32401  32401  32401  32401  32401  32401  32401  32401  32401  32401  32401  32401  32401  32401  32401  32401  32401  32401  32401  32401  32401  32401  32401  32401  32401  32401  32401  32401  32401  32401  32401  32401  32401  32401  32401  32401  32401  32401  32401  32401  32401  32401  32401  32401  32401  32401  32401  32401  32401  32401  32401  32401  32401  32401  32401  32401  32401  32401  32401  32401  32401  32401  32401  32401  32401  32401  32401  32401  32401  32401  32401  32401  32401  32401  32401  32401  32401  32401  32401  32401  32401  32401  32401  32401  32401  32401  32401  32401  32401  32401  32401  32401  32401  32401  32401  32401  32401  32401  32401  32401  32401  32401  32401  32401  32401  32401  32401  32401  32401  32401  32401  32401  32401  32401  32401  32401  32401  32401  32401  32401  32401  32401  32401  32401  32401  32401  32401  32401  32401  32401  32401  32401  32401  32401  32401  32401  32401  32401  32401  32401  32401  32401  32401  32401  32401  32401  32401  32401  32401  32401  32401  32401  32401  32401  32401  32401  32401  32401  32401  32401  32401  32401  32401  32401  32401  32401  32401  32401  32401  32401  32401  32401  32401  32401  32401  32401  32401  32401  32401  32401  32401  32401  32401  32401  32401  32401  32401  32401  32401  32401  32401  32401  32401  32401  32401  32401  32401  32401  32401  32401  32401  32401  32401  32401  32401  32401  32401  32401  32401  32401  32401  32401  32401  32401  32401  32401  32401  32401  32401  32401  32401  32401  32401  32401  32401  32401  32401  32401  32401  32401  32401  32401  32401  32401  32401  32401  32401  32401  32401  32401  32401  32401  32401  32401  32401  32401  32401  32401  32401  32401  32401  32401  32401  32401  32401  32401  32401  32401  32401  32401  32401  32401  32401  32401  32401  32401  32401  32401  32401  32401  32401  32401  32401  32401  32401  32401  32401  32401  32401  32401  32401  32401  32401  32401  32401  32401  32401  32401  32401  32401  32401  32401  32401  32401  32401  32401  32401  32401  32401  32401  32401  32401  32401  32401  32401  32401  32401  32401  32401  32401  32401  32401  32401  32401  32401  32401  32401  32401  32401  32401  32401  32401  32401  32401  32401  32401  32401  32401  32401  32401  32401  32401  32401  32401  32401  32401  32401  32401  32401  32401  32401  32401  32401  32401  32401  32401  32401  32401  32401  32401  32401  32401  32401  32401  32401  32401  32401  32401  32401  32401  32401  32401  32401  32401  32401  32401  32401  32401  32401  32401  32401  32401  32401  32401  32401  32401  32401  32401  32401  32401  32401  32401  32401  32401  32401  32401  32401  32401  32401  32401  32401  32401  32401  32401  32401  32401  32401  32401  32401  32401  32401  32401  32401  32401  32401  32401  32401  32401  32401  32401  32401  32401  32401  32401  32401  32401  32401  32401  32401  32401  32401  32401  32401  32401  32401  32401  32401  32401  32401  32401  32401  32401  32401  32401  32401  32401  32401  32401  32401  32401  32401  32401  32401  32401  32401  32401  32401  32401  32401  32401  32401  32401  32401  32401  32401  32401  32401  32401  32401  32401  32401  32401  32401  32401  32401  32401  32401  32401  32401  32401  32401  32401  32401  32401  32401  32401  32401  32401  32401  32401  32401  32401  32401  32401  32401  32401  32401  32401  32401  32401  32401  32401  32401  32401  32401  32401  32401  32401  32401  32401  32401  32401  32401  32401  32401  32401  32401  32401  32401  32401  32401  32401  32401  32401  32401  32401  32401  32401  32401  32401  32401  32401  32401  32401
  32401  32401  32401  32401  32401  32401  32401  32401  32401  32401  32401  32401  32401  32401  32401  32401  32401  32401  32401  32401  32401  32401  32401  32401  32401  32401  32401  32401  32401  32401  32401  32401  32401  32401  32401  32401  32401  32401  32401  32401  32401  32401  32401  32401  32401  32401  32401  32401  32401  32401  32401  32401  32401  32401  32401  32401  32401  32401  32401  32401  32401  32401  32401  32401  32401  32401  32401  32401  32401  32401  32401  32401  32401  32401  32401  32401  32401  32401  32401  32401  32401  32401  32401  32401  32401  32401  32401  32401  32401  32401  32401  32401  32401  32401  32401  32401  32401  32401  32401  32401  32401  32401  32401  32401  32401  32401  32401  32401  32401  32401  32401  32401  32401  32401  32401  32401  32401  32401  32401  32401  32401  32401  32401  32401  32401  32401  32401  32401  32401  32401  32401  32401  32401  32401  32401  32401  32401  32401  32401  32401  32401  32401  32401  32401  32401  32401  32401  32401  32401  32401  32401  32401  32401  32401  32401  32401  32401  32401  32401  32401  32401  32401  32401  32401  32401  32401  32401  32401  32401  32401  32401  32401  32401  32401  32401  32401  32401  32401  32401  32401  32401  32401  32401  32401  32401  32401  32401  32401  32401  32401  32401  32401  32401  32401  32401  32401  32401  32401  32401  32401  32401  32401  32401  32401  32401  32401  32401  32401  32401  32401  32401  32401  32401  32401  32401  32401  32401  32401  32401  32401  32401  32401  32401  32401  32401  32401  32401  32401  32401  32401  32401  32401  32401  32401  32401  32401  32401  32401  32401  32401  32401  32401  32401  32401  32401  32401  32401  32401  32401  32401  32401  32401  32401  32401  32401  32401  32401  32401  32401  32401  32401  32401  32401  32401  32401  32401  32401  32401  32401  32401  32401  32401  32401  32401  32401  32401  32401  32401  32401  32401  32401  32401  32401  32401  32401  32401  32401  32401  32401  32401  32401  32401  32401  32401  32401  32401  32401  32401  32401  32401  32401  32401  32401  32401  32401  32401  32401  32401  32401  32401  32401  32401  32401  32401  32401  32401  32401  32401  32401  32401  32401  32401  32401  32401  32401  32401  32401  32401  32401  32401  32401  32401  32401  32401  32401  32401  32401  32401  32401  32401  32401  32401  32401  32401  32401  32401  32401  32401  32401  32401  32401  32401  32401  32401  32401  32401  32401  32401  32401  32401  32401  32401  32401  32401  32401  32401  32401  32401  32401  32401  32401  32401  32401  32401  32401  32401  32401  32401  32401  32401  32401  32401  32401  32401  32401  32401  32401  32401  32401  32401  32401  32401  32401  32401  32401  32401  32401  32401  32401  32401  32401  32401  32401  32401  32401  32401  32401  32401  32401  32401  32401  32401  32401  32401  32401  32401  32401  32401  32401  32401  32401  32401  32401  32401  32401  32401  32401  32401  32401  32401  32401  32401  32401  32401  32401  32401  32401  32401  32401  32401  32401  32401  32401  32401  32401  32401  32401  32401  32401  32401  32401  32401  32401  32401  32401  32401  32401  32401  32401  32401  32401  32401  32401  32401  32401  32401  32401  32401  32401  32401  32401  32401  32401  32401  32401  32401  32401  32401  32401  32401  32401  32401  32401  32401  32401  32401  32401  32401  32401  32401  32401  32401  32401  32401  32401  32401  32401  32401  32401  32401  32401  32401  32401  32401  32401  32401  32401  32401  32401  32401  32401  32401  32401  32401  32401  32401  32401  32401  32401  32401  32401  32401  32401  32401  32401  32401  32401  32401  32401  32401  32401  32401  32401  32401  32401  32401  32401  32401  32401  32401
  32401  32401  32401  32401  32401  32401  32401  32401  32401  32401  32401  32401  32401  32401  32401  32401  32401  32401  32401  32401  32401  32401  32401  32401  32401  32401  32401  32401  32401  32401  32401  32401  32401  32401  32401  32401  32401  32401  32401  32401  32401  32401  32401  32401  32401  32401  32401  32401  32401  32401  32401  32401  32401  32401  32401  32401  32401  32401  32401  32401  32401  32401  32401  32401  32401  32401  32401  32401  32401  32401  32401  32401  32401  32401  32401  32401  32401  32401  32401  32401  32401  32401  32401  32401  32401  32401  32401  32401  32401  32401  32401  32401  32401  32401  32401  32401  32401  32401  32401  32401  32401  32401  32401  32401  32401  32401  32401  32401  32401  32401  32401  32401  32401  32401  32401  32401  32401  32401  32401  32401  32401  32401  32401  32401  32401  32401  32401  32401  32401  32401  32401  32401  32401  32401  32401  32401  32401  32401  32401  32401  32401  32401  32401  32401  32401  32401  32401  32401  32401  32401  32401  32401  32401  32401  32401  32401  32401  32401  32401  32401  32401  32401  32401  32401  32401  32401  32401  32401  32401  32401  32401  32401  32401  32401  32401  32401  32401  32401  32401  32401  32401  32401  32401  32401  32401  32401  32401  32401  32401  32401  32401  32401  32401  32401  32401  32401  32401  32401  32401  32401  32401  32401  32401  32401  32401  32401  32401  32401  32401  32401  32401  32401  32401  32401  32401  32401  32401  32401  32401  32401  32401  32401  32401  32401  32401  32401  32401  32401  32401  32401  32401  32401  32401  32401  32401  32401  32401  32401  32401  32401  32401  32401  32401  32401  32401  32401  32401  32401  32401  32401  32401  32401  32401  32401  32401  32401  32401  32401  32401  32401  32401  32401  32401  32401  32401  32401  32401  32401  32401  32401  32401  32401  32401  32401  32401  32401  32401  32401  32401  32401  32401  32401  32401  32401  32401  32401  32401  32401  32401  32401  32401  32401  32401  32401  32401  32401  32401  32401  32401  32401  32401  32401  32401  32401  32401  32401  32401  32401  32401  32401  32401  32401  32401  32401  32401  32401  32401  32401  32401  32401  32401  32401  32401  32401  32401  32401  32401  32401  32401  32401  32401  32401  32401  32401  32401  32401  32401  32401  32401  32401  32401  32401  32401  32401  32401  32401  32401  32401  32401  32401  32401  32401  32401  32401  32401  32401  32401  32401  32401  32401  32401  32401  32401  32401  32401  32401  32401  32401  32401  32401  32401  32401  32401  32401  32401  32401  32401  32401  32401  32401  32401  32401  32401  32401  32401  32401  32401  32401  32401  32401  32401  32401  32401  32401  32401  32401  32401  32401  32401  32401  32401  32401  32401  32401  32401  32401  32401  32401  32401  32401  32401  32401  32401  32401  32401  32401  32401  32401  32401  32401  32401  32401  32401  32401  32401  32401  32401  32401  32401  32401  32401  32401  32401  32401  32401  32401  32401  32401  32401  32401  32401  32401  32401  32401  32401  32401  32401  32401  32401  32401  32401  32401  32401  32401  32401  32401  32401  32401  32401  32401  32401  32401  32401  32401  32401  32401  32401  32401  32401  32401  32401  32401  32401  32401  32401  32401  32401  32401  32401  32401  32401  32401  32401  32401  32401  32401  32401  32401  32401  32401  32401  32401  32401  32401  32401  32401  32401  32401  32401  32401  32401  32401  32401  32401  32401  32401  32401  32401  32401  32401  32401  32401  32401  32401  32401  32401  32401  32401  32401  32401  32401  32401  32401  32401  32401  32401  32401  32401  32401  32401  32401  32401  32401  32401  32401  32401  32401  32401  32401  32401
  32401  32401  32401  32401  32401  32401  32401  32401  32401  32401  32401  32401  32401  32401  32401  32401  32401  32401  32401  32401  32401  32401  32401  32401  32401  32401  32401  32401  32401  32401  32401  32401  32401  32401  32401  32401  32401  32401  32401  32401  32401  32401  32401  32401  32401  32401  32401  32401  32401  32401  32401  32401  32401  32401  32401  32401  32401  32401  32401  32401  32401  32401  32401  32401  32401  32401  32401  32401  32401  32401  32401  32401  32401  32401  32401  32401  32401  32401  32401  32401  32401  32401  32401  32401  32401  32401  32401  32401  32401  32401  32401  32401  32401  32401  32401  32401  32401  32401  32401  32401  32401  32401  32401  32401  32401  32401  32401  32401  32401  32401  32401  32401  32401  32401  32401  32401  32401  32401  32401  32401  32401  32401  32401  32401  32401  32401  32401  32401  32401  32401  32401  32401  32401  32401  32401  32401  32401  32401  32401  32401  32401  32401  32401  32401  32401  32401  32401  32401  32401  32401  32401  32401  32401  32401  32401  32401  32401  32401  32401  32401  32401  32401  32401  32401  32401  32401  32401  32401  32401  32401  32401  32401  32401  32401  32401  32401  32401  32401  32401  32401  32401  32401  32401  32401  32401  32401  32401  32401  32401  32401  32401  32401  32401  32401  32401  32401  32401  32401  32401  32401  32401  32401  32401  32401  32401  32401  32401  32401  32401  32401  32401  32401  32401  32401  32401  32401  32401  32401  32401  32401  32401  32401  32401  32401  32401  32401  32401  32401  32401  32401  32401  32401  32401  32401  32401  32401  32401  32401  32401  32401  32401  32401  32401  32401  32401  32401  32401  32401  32401  32401  32401  32401  32401  32401  32401  32401  32401  32401  32401  32401  32401  32401  32401  32401  32401  32401  32401  32401  32401  32401  32401  32401  32401  32401  32401  32401  32401  32401  32401  32401  32401  32401  32401  32401  32401  32401  32401  32401  32401  32401  32401  32401  32401  32401  32401  32401  32401  32401  32401  32401  32401  32401  32401  32401  32401  32401  32401  32401  32401  32401  32401  32401  32401  32401  32401  32401  32401  32401  32401  32401  32401  32401  32401  32401  32401  32401  32401  32401  32401  32401  32401  32401  32401  32401  32401  32401  32401  32401  32401  32401  32401  32401  32401  32401  32401  32401  32401  32401  32401  32401  32401  32401  32401  32401  32401  32401  32401  32401  32401  32401  32401  32401  32401  32401  32401  32401  32401  32401  32401  32401  32401  32401  32401  32401  32401  32401  32401  32401  32401  32401  32401  32401  32401  32401  32401  32401  32401  32401  32401  32401  32401  32401  32401  32401  32401  32401  32401  32401  32401  32401  32401  32401  32401  32401  32401  32401  32401  32401  32401  32401  32401  32401  32401  32401  32401  32401  32401  32401  32401  32401  32401  32401  32401  32401  32401  32401  32401  32401  32401  32401  32401  32401  32401  32401  32401  32401  32401  32401  32401  32401  32401  32401  32401  32401  32401  32401  32401  32401  32401  32401  32401  32401  32401  32401  32401  32401  32401  32401  32401  32401  32401  32401  32401  32401  32401  32401  32401  32401  32401  32401  32401  32401  32401  32401  32401  32401  32401  32401  32401  32401  32401  32401  32401  32401  32401  32401  32401  32401  32401  32401  32401  32401  32401  32401  32401  32401  32401  32401  32401  32401  32401  32401  32401  32401  32401  32401  32401  32401  32401  32401  32401  32401  32401  32401  32401  32401  32401  32401  32401  32401  32401  32401  32401  32401  32401  32401  32401  32401  32401  32401  32401  32401  32401  32401  32401  32401  32401  32401  32401  32401
  32401  32401  32401  32401  32401  32401  32401  32401  32401  32401  32401  32401  32401  32401  32401  32401  32401  32401  32401  32401  32401  32401  32401  32401  32401  32401  32401  32401  32401  32401  32401  32401  32401  32401  32401  32401  32401  32401  32401  32401  32401  32401  32401  32401  32401  32401  32401  32401  32401  32401  32401  32401  32401  32401  32401  32401  32401  32401  32401  32401  32401  32401  32401  32401  32401  32401  32401  32401  32401  32401  32401  32401  32401  32401  32401  32401  32401  32401  32401  32401  32401  32401  32401  32401  32401  32401  32401  32401  32401  32401  32401  32401  32401  32401  32401  32401  32401  32401  32401  32401  32401  32401  32401  32401  32401  32401  32401  32401  32401  32401  32401  32401  32401  32401  32401  32401  32401  32401  32401  32401  32401  32401  32401  32401  32401  32401  32401  32401  32401  32401  32401  32401  32401  32401  32401  32401  32401  32401  32401  32401  32401  32401  32401  32401  32401  32401  32401  32401  32401  32401  32401  32401  32401  32401  32401  32401  32401  32401  32401  32401  32401  32401  32401  32401  32401  32401  32401  32401  32401  32401  32401  32401  32401  32401  32401  32401  32401  32401  32401  32401  32401  32401  32401  32401  32401  32401  32401  32401  32401  32401  32401  32401  32401  32401  32401  32401  32401  32401  32401  32401  32401  32401  32401  32401  32401  32401  32401  32401  32401  32401  32401  32401  32401  32401  32401  32401  32401  32401  32401  32401  32401  32401  32401  32401  32401  32401  32401  32401  32401  32401  32401  32401  32401  32401  32401  32401  32401  32401  32401  32401  32401  32401  32401  32401  32401  32401  32401  32401  32401  32401  32401  32401  32401  32401  32401  32401  32401  32401  32401  32401  32401  32401  32401  32401  32401  32401  32401  32401  32401  32401  32401  32401  32401  32401  32401  32401  32401  32401  32401  32401  32401  32401  32401  32401  32401  32401  32401  32401  32401  32401  32401  32401  32401  32401  32401  32401  32401  32401  32401  32401  32401  32401  32401  32401  32401  32401  32401  32401  32401  32401  32401  32401  32401  32401  32401  32401  32401  32401  32401  32401  32401  32401  32401  32401  32401  32401  32401  32401  32401  32401  32401  32401  32401  32401  32401  32401  32401  32401  32401  32401  32401  32401  32401  32401  32401  32401  32401  32401  32401  32401  32401  32401  32401  32401  32401  32401  32401  32401  32401  32401  32401  32401  32401  32401  32401  32401  32401  32401  32401  32401  32401  32401  32401  32401  32401  32401  32401  32401  32401  32401  32401  32401  32401  32401  32401  32401  32401  32401  32401  32401  32401  32401  32401  32401  32401  32401  32401  32401  32401  32401  32401  32401  32401  32401  32401  32401  32401  32401  32401  32401  32401  32401  32401  32401  32401  32401  32401  32401  32401  32401  32401  32401  32401  32401  32401  32401  32401  32401  32401  32401  32401  32401  32401  32401  32401  32401  32401  32401  32401  32401  32401  32401  32401  32401  32401  32401  32401  32401  32401  32401  32401  32401  32401  32401  32401  32401  32401  32401  32401  32401  32401  32401  32401  32401  32401  32401  32401  32401  32401  32401  32401  32401  32401  32401  32401  32401  32401  32401  32401  32401  32401  32401  32401  32401  32401  32401  32401  32401  32401  32401  32401  32401  32401  32401  32401  32401  32401  32401  32401  32401  32401  32401  32401  32401  32401  32401  32401  32401  32401  32401  32401  32401  32401  32401  32401  32401  32401  32401  32401  32401  32401  32401  32401  32401  32401  32401  32401  32401  32401  32401  32401  32401  32401  32401  32401  32401  32401  32401  32401  32401
  32401  32401  32401  32401  32401  32401  32401  32401  32401  32401  32401  32401  32401  32401  32401  32401  32401  32401  32401  32401  32401  32401  32401  32401  32401  32401  32401  32401  32401  32401  32401  32401  32401  32401  32401  32401  32401  32401  32401  32401  32401  32401  32401  32401  32401  32401  32401  32401  32401  32401  32401  32401  32401  32401  32401  32401  32401  32401  32401  32401  32401  32401  32401  32401  32401  32401  32401  32401  32401  32401  32401  32401  32401  32401  32401  32401  32401  32401  32401  32401  32401  32401  32401  32401  32401  32401  32401  32401  32401  32401  32401  32401  32401  32401  32401  32401  32401  32401  32401  32401  32401  32401  32401  32401  32401  32401  32401  32401  32401  32401  32401  32401  32401  32401  32401  32401  32401  32401  32401  32401  32401  32401  32401  32401  32401  32401  32401  32401  32401  32401  32401  32401  32401  32401  32401  32401  32401  32401  32401  32401  32401  32401  32401  32401  32401  32401  32401  32401  32401  32401  32401  32401  32401  32401  32401  32401  32401  32401  32401  32401  32401  32401  32401  32401  32401  32401  32401  32401  32401  32401  32401  32401  32401  32401  32401  32401  32401  32401  32401  32401  32401  32401  32401  32401  32401  32401  32401  32401  32401  32401  32401  32401  32401  32401  32401  32401  32401  32401  32401  32401  32401  32401  32401  32401  32401  32401  32401  32401  32401  32401  32401  32401  32401  32401  32401  32401  32401  32401  32401  32401  32401  32401  32401  32401  32401  32401  32401  32401  32401  32401  32401  32401  32401  32401  32401  32401  32401  32401  32401  32401  32401  32401  32401  32401  32401  32401  32401  32401  32401  32401  32401  32401  32401  32401  32401  32401  32401  32401  32401  32401  32401  32401  32401  32401  32401  32401  32401  32401  32401  32401  32401  32401  32401  32401  32401  32401  32401  32401  32401  32401  32401  32401  32401  32401  32401  32401  32401  32401  32401  32401  32401  32401  32401  32401  32401  32401  32401  32401  32401  32401  32401  32401  32401  32401  32401  32401  32401  32401  32401  32401  32401  32401  32401  32401  32401  32401  32401  32401  32401  32401  32401  32401  32401  32401  32401  32401  32401  32401  32401  32401  32401  32401  32401  32401  32401  32401  32401  32401  32401  32401  32401  32401  32401  32401  32401  32401  32401  32401  32401  32401  32401  32401  32401  32401  32401  32401  32401  32401  32401  32401  32401  32401  32401  32401  32401  32401  32401  32401  32401  32401  32401  32401  32401  32401  32401  32401  32401  32401  32401  32401  32401  32401  32401  32401  32401  32401  32401  32401  32401  32401  32401  32401  32401  32401  32401  32401  32401  32401  32401  32401  32401  32401  32401  32401  32401  32401  32401  32401  32401  32401  32401  32401  32401  32401  32401  32401  32401  32401  32401  32401  32401  32401  32401  32401  32401  32401  32401  32401  32401  32401  32401  32401  32401  32401  32401  32401  32401  32401  32401  32401  32401  32401  32401  32401  32401  32401  32401  32401  32401  32401  32401  32401  32401  32401  32401  32401  32401  32401  32401  32401  32401  32401  32401  32401  32401  32401  32401  32401  32401  32401  32401  32401  32401  32401  32401  32401  32401  32401  32401  32401  32401  32401  32401  32401  32401  32401  32401  32401  32401  32401  32401  32401  32401  32401  32401  32401  32401  32401  32401  32401  32401  32401  32401  32401  32401  32401  32401  32401  32401  32401  32401  32401  32401  32401  32401  32401  32401  32401  32401  32401  32401  32401  32401  32401  32401  32401  32401  32401  32401  32401  32401  32401  32401  32401  32401  32401  32401  32401  32401  32401
  32401  32401  32401  32401  32401  32401  32401  32401  32401  32401  32401  32401  32401  32401  32401  32401  32401  32401  32401  32401  32401  32401  32401  32401  32401  32401  32401  32401  32401  32401  32401  32401  32401  32401  32401  32401  32401  32401  32401  32401  32401  32401  32401  32401  32401  32401  32401  32401  32401  32401  32401  32401  32401  32401  32401  32401  32401  32401  32401  32401  32401  32401  32401  32401  32401  32401  32401  32401  32401  32401  32401  32401  32401  32401  32401  32401  32401  32401  32401  32401  32401  32401  32401  32401  32401  32401  32401  32401  32401  32401  32401  32401  32401  32401  32401  32401  32401  32401  32401  32401  32401  32401  32401  32401  32401  32401  32401  32401  32401  32401  32401  32401  32401  32401  32401  32401  32401  32401  32401  32401  32401  32401  32401  32401  32401  32401  32401  32401  32401  32401  32401  32401  32401  32401  32401  32401  32401  32401  32401  32401  32401  32401  32401  32401  32401  32401  32401  32401  32401  32401  32401  32401  32401  32401  32401  32401  32401  32401  32401  32401  32401  32401  32401  32401  32401  32401  32401  32401  32401  32401  32401  32401  32401  32401  32401  32401  32401  32401  32401  32401  32401  32401  32401  32401  32401  32401  32401  32401  32401  32401  32401  32401  32401  32401  32401  32401  32401  32401  32401  32401  32401  32401  32401  32401  32401  32401  32401  32401  32401  32401  32401  32401  32401  32401  32401  32401  32401  32401  32401  32401  32401  32401  32401  32401  32401  32401  32401  32401  32401  32401  32401  32401  32401  32401  32401  32401  32401  32401  32401  32401  32401  32401  32401  32401  32401  32401  32401  32401  32401  32401  32401  32401  32401  32401  32401  32401  32401  32401  32401  32401  32401  32401  32401  32401  32401  32401  32401  32401  32401  32401  32401  32401  32401  32401  32401  32401  32401  32401  32401  32401  32401  32401  32401  32401  32401  32401  32401  32401  32401  32401  32401  32401  32401  32401  32401  32401  32401  32401  32401  32401  32401  32401  32401  32401  32401  32401  32401  32401  32401  32401  32401  32401  32401  32401  32401  32401  32401  32401  32401  32401  32401  32401  32401  32401  32401  32401  32401  32401  32401  32401  32401  32401  32401  32401  32401  32401  32401  32401  32401  32401  32401  32401  32401  32401  32401  32401  32401  32401  32401  32401  32401  32401  32401  32401  32401  32401  32401  32401  32401  32401  32401  32401  32401  32401  32401  32401  32401  32401  32401  32401  32401  32401  32401  32401  32401  32401  32401  32401  32401  32401  32401  32401  32401  32401  32401  32401  32401  32401  32401  32401  32401  32401  32401  32401  32401  32401  32401  32401  32401  32401  32401  32401  32401  32401  32401  32401  32401  32401  32401  32401  32401  32401  32401  32401  32401  32401  32401  32401  32401  32401  32401  32401  32401  32401  32401  32401  32401  32401  32401  32401  32401  32401  32401  32401  32401  32401  32401  32401  32401  32401  32401  32401  32401  32401  32401  32401  32401  32401  32401  32401  32401  32401  32401  32401  32401  32401  32401  32401  32401  32401  32401  32401  32401  32401  32401  32401  32401  32401  32401  32401  32401  32401  32401  32401  32401  32401  32401  32401  32401  32401  32401  32401  32401  32401  32401  32401  32401  32401  32401  32401  32401  32401  32401  32401  32401  32401  32401  32401  32401  32401  32401  32401  32401  32401  32401  32401  32401  32401  32401  32401  32401  32401  32401  32401  32401  32401  32401  32401  32401  32401  32401  32401  32401  32401  32401  32401  32401  32401  32401  32401  32401  32401  32401  32401  32401  32401  32401  32401  32401  32401
  32401  32401  32401  32401  32401  32401  32401  32401  32401  32401  32401  32401  32401  32401  32401  32401  32401  32401  32401  32401  32401  32401  32401  32401  32401  32401  32401  32401  32401  32401  32401  32401  32401  32401  32401  32401  32401  32401  32401  32401  32401  32401  32401  32401  32401  32401  32401  32401  32401  32401  32401  32401  32401  32401  32401  32401  32401  32401  32401  32401  32401  32401  32401  32401  32401  32401  32401  32401  32401  32401  32401  32401  32401  32401  32401  32401  32401  32401  32401  32401  32401  32401  32401  32401  32401  32401  32401  32401  32401  32401  32401  32401  32401  32401  32401  32401  32401  32401  32401  32401  32401  32401  32401  32401  32401  32401  32401  32401  32401  32401  32401  32401  32401  32401  32401  32401  32401  32401  32401  32401  32401  32401  32401  32401  32401  32401  32401  32401  32401  32401  32401  32401  32401  32401  32401  32401  32401  32401  32401  32401  32401  32401  32401  32401  32401  32401  32401  32401  32401  32401  32401  32401  32401  32401  32401  32401  32401  32401  32401  32401  32401  32401  32401  32401  32401  32401  32401  32401  32401  32401  32401  32401  32401  32401  32401  32401  32401  32401  32401  32401  32401  32401  32401  32401  32401  32401  32401  32401  32401  32401  32401  32401  32401  32401  32401  32401  32401  32401  32401  32401  32401  32401  32401  32401  32401  32401  32401  32401  32401  32401  32401  32401  32401  32401  32401  32401  32401  32401  32401  32401  32401  32401  32401  32401  32401  32401  32401  32401  32401  32401  32401  32401  32401  32401  32401  32401  32401  32401  32401  32401  32401  32401  32401  32401  32401  32401  32401  32401  32401  32401  32401  32401  32401  32401  32401  32401  32401  32401  32401  32401  32401  32401  32401  32401  32401  32401  32401  32401  32401  32401  32401  32401  32401  32401  32401  32401  32401  32401  32401  32401  32401  32401  32401  32401  32401  32401  32401  32401  32401  32401  32401  32401  32401  32401  32401  32401  32401  32401  32401  32401  32401  32401  32401  32401  32401  32401  32401  32401  32401  32401  32401  32401  32401  32401  32401  32401  32401  32401  32401  32401  32401  32401  32401  32401  32401  32401  32401  32401  32401  32401  32401  32401  32401  32401  32401  32401  32401  32401  32401  32401  32401  32401  32401  32401  32401  32401  32401  32401  32401  32401  32401  32401  32401  32401  32401  32401  32401  32401  32401  32401  32401  32401  32401  32401  32401  32401  32401  32401  32401  32401  32401  32401  32401  32401  32401  32401  32401  32401  32401  32401  32401  32401  32401  32401  32401  32401  32401  32401  32401  32401  32401  32401  32401  32401  32401  32401  32401  32401  32401  32401  32401  32401  32401  32401  32401  32401  32401  32401  32401  32401  32401  32401  32401  32401  32401  32401  32401  32401  32401  32401  32401  32401  32401  32401  32401  32401  32401  32401  32401  32401  32401  32401  32401  32401  32401  32401  32401  32401  32401  32401  32401  32401  32401  32401  32401  32401  32401  32401  32401  32401  32401  32401  32401  32401  32401  32401  32401  32401  32401  32401  32401  32401  32401  32401  32401  32401  32401  32401  32401  32401  32401  32401  32401  32401  32401  32401  32401  32401  32401  32401  32401  32401  32401  32401  32401  32401  32401  32401  32401  32401  32401  32401  32401  32401  32401  32401  32401  32401  32401  32401  32401  32401  32401  32401  32401  32401  32401  32401  32401  32401  32401  32401  32401  32401  32401  32401  32401  32401  32401  32401  32401  32401  32401  32401  32401  32401  32401  32401  32401  32401  32401  32401  32401  32401  32401  32401  32401  32401  32401  32401
  32401  32401  32401  32401  32401  32401  32401  32401  32401  32401  32401  32401  32401  32401  32401  32401  32401  32401  32401  32401  32401  32401  32401  32401  32401  32401  32401  32401  32401  32401  32401  32401  32401  32401  32401  32401  32401  32401  32401  32401  32401  32401  32401  32401  32401  32401  32401  32401  32401  32401  32401  32401  32401  32401  32401  32401  32401  32401  32401  32401  32401  32401  32401  32401  32401  32401  32401  32401  32401  32401  32401  32401  32401  32401  32401  32401  32401  32401  32401  32401  32401  32401  32401  32401  32401  32401  32401  32401  32401  32401  32401  32401  32401  32401  32401  32401  32401  32401  32401  32401  32401  32401  32401  32401  32401  32401  32401  32401  32401  32401  32401  32401  32401  32401  32401  32401  32401  32401  32401  32401  32401  32401  32401  32401  32401  32401  32401  32401  32401  32401  32401  32401  32401  32401  32401  32401  32401  32401  32401  32401  32401  32401  32401  32401  32401  32401  32401  32401  32401  32401  32401  32401  32401  32401  32401  32401  32401  32401  32401  32401  32401  32401  32401  32401  32401  32401  32401  32401  32401  32401  32401  32401  32401  32401  32401  32401  32401  32401  32401  32401  32401  32401  32401  32401  32401  32401  32401  32401  32401  32401  32401  32401  32401  32401  32401  32401  32401  32401  32401  32401  32401  32401  32401  32401  32401  32401  32401  32401  32401  32401  32401  32401  32401  32401  32401  32401  32401  32401  32401  32401  32401  32401  32401  32401  32401  32401  32401  32401  32401  32401  32401  32401  32401  32401  32401  32401  32401  32401  32401  32401  32401  32401  32401  32401  32401  32401  32401  32401  32401  32401  32401  32401  32401  32401  32401  32401  32401  32401  32401  32401  32401  32401  32401  32401  32401  32401  32401  32401  32401  32401  32401  32401  32401  32401  32401  32401  32401  32401  32401  32401  32401  32401  32401  32401  32401  32401  32401  32401  32401  32401  32401  32401  32401  32401  32401  32401  32401  32401  32401  32401  32401  32401  32401  32401  32401  32401  32401  32401  32401  32401  32401  32401  32401  32401  32401  32401  32401  32401  32401  32401  32401  32401  32401  32401  32401  32401  32401  32401  32401  32401  32401  32401  32401  32401  32401  32401  32401  32401  32401  32401  32401  32401  32401  32401  32401  32401  32401  32401  32401  32401  32401  32401  32401  32401  32401  32401  32401  32401  32401  32401  32401  32401  32401  32401  32401  32401  32401  32401  32401  32401  32401  32401  32401  32401  32401  32401  32401  32401  32401  32401  32401  32401  32401  32401  32401  32401  32401  32401  32401  32401  32401  32401  32401  32401  32401  32401  32401  32401  32401  32401  32401  32401  32401  32401  32401  32401  32401  32401  32401  32401  32401  32401  32401  32401  32401  32401  32401  32401  32401  32401  32401  32401  32401  32401  32401  32401  32401  32401  32401  32401  32401  32401  32401  32401  32401  32401  32401  32401  32401  32401  32401  32401  32401  32401  32401  32401  32401  32401  32401  32401  32401  32401  32401  32401  32401  32401  32401  32401  32401  32401  32401  32401  32401  32401  32401  32401  32401  32401  32401  32401  32401  32401  32401  32401  32401  32401  32401  32401  32401  32401  32401  32401  32401  32401  32401  32401  32401  32401  32401  32401  32401  32401  32401  32401  32401  32401  32401  32401  32401  32401  32401  32401  32401  32401  32401  32401  32401  32401  32401  32401  32401  32401  32401  32401  32401  32401  32401  32401  32401  32401  32401  32401  32401  32401  32401  32401  32401  32401  32401  32401  32401  32401  32401  32401  32401  32401  32401  32401  32401  32401
  32401  32401  32401  32401  32401  32401  32401  32401  32401  32401  32401  32401  32401  32401  32401  32401  32401  32401  32401  32401  32401  32401  32401  32401  32401  32401  32401  32401  32401  32401  32401  32401  32401  32401  32401  32401  32401  32401  32401  32401  32401  32401  32401  32401  32401  32401  32401  32401  32401  32401  32401  32401  32401  32401  32401  32401  32401  32401  32401  32401  32401  32401  32401  32401  32401  32401  32401  32401  32401  32401  32401  32401  32401  32401  32401  32401  32401  32401  32401  32401  32401  32401  32401  32401  32401  32401  32401  32401  32401  32401  32401  32401  32401  32401  32401  32401  32401  32401  32401  32401  32401  32401  32401  32401  32401  32401  32401  32401  32401  32401  32401  32401  32401  32401  32401  32401  32401  32401  32401  32401  32401  32401  32401  32401  32401  32401  32401  32401  32401  32401  32401  32401  32401  32401  32401  32401  32401    215  32401    198  32401  32401    199  32401  32401  32401  32401  32401  32401  32401  32401  32401  32401  32401  32401  32401  32401  32401  32401  32401  32401  32401  32401  32401  32401  32401  32401  32401  32401  32401  32401  32401  32401  32401  32401  32401    195  32401  32401  32401  32401  32401  32401  32401  32401  32401  32401  32401  32401  32401  32401  32401  32401  32401  32401  32401  32401  32401  32401  32401  32401  32401  32401  32401  32401  32401  32401  32401  32401  32401  32401  32401  32401  32401  32401  32401  32401  32401  32401  32401  32401  32401  32401  32401  32401  32401  32401  32401  32401  32401  32401  32401  32401  32401  32401  32401  32401  32401  32401  32401  32401  32401  32401  32401  32401  32401  32401  32401  32401  32401  32401  32401  32401  32401  32401  32401  32401  32401  32401  32401  32401  32401  32401  32401  32401  32401  32401  32401  32401  32401  32401  32401  32401  32401  32401  32401  32401  32401  32401  32401  32401  32401  32401  32401  32401  32401  32401  32401  32401  32401  32401  32401  32401  32401  32401  32401  32401  32401  32401  32401  32401  32401  32401  32401  32401  32401  32401  32401  32401  32401  32401  32401  32401  32401  32401  32401  32401  32401  32401  32401  32401  32401  32401  32401  32401  32401  32401  32401  32401  32401  32401  32401  32401  32401  32401  32401  32401  32401  32401  32401  32401  32401  32401  32401  32401  32401  32401  32401  32401  32401  32401  32401  32401  32401  32401  32401  32401  32401  32401  32401  32401  32401  32401  32401  32401  32401  32401  32401  32401  32401  32401  32401  32401  32401  32401  32401  32401  32401  32401  32401  32401  32401  32401  32401  32401  32401  32401  32401  32401  32401  32401  32401  32401  32401  32401  32401  32401  32401  32401  32401  32401  32401  32401  32401  32401  32401  32401  32401  32401  32401  32401  32401  32401  32401  32401  32401  32401  32401  32401  32401  32401  32401  32401  32401  32401  32401  32401  32401  32401  32401  32401  32401  32401  32401  32401  32401  32401  32401  32401  32401  32401  32401  32401  32401  32401  32401  32401  32401  32401  32401  32401  32401  32401  32401  32401  32401  32401  32401  32401  32401  32401  32401  32401  32401  32401  32401  32401  32401  32401  32401  32401  32401  32401  32401  32401  32401  32401  32401  32401  32401  32401  32401  32401  32401  32401  32401  32401  32401  32401  32401  32401  32401  32401  32401  32401  32401  32401  32401  32401  32401  32401  32401  32401  32401  32401  32401  32401  32401  32401  32401  32401  32401  32401  32401  32401  32401  32401  32401  32401  32401  32401  32401  32401  32401  32401  32401  32401  32401  32401  32401  32401  32401  32401  32401  32401  32401  32401  32401  32401  32401
  32401  32401  32401  32401  32401  32401  32401  32401  32401  32401  32401  32401  32401  32401  32401  32401  32401  32401  32401  32401  32401  32401  32401  32401  32401  32401  32401  32401  32401  32401  32401  32401  32401  32401  32401  32401  32401  32401  32401  32401  32401  32401  32401  32401  32401  32401  32401  32401  32401  32401  32401  32401  32401  32401  32401  32401  32401  32401  32401  32401  32401  32401  32401  32401  32401  32401  32401  32401  32401  32401  32401  32401  32401  32401  32401  32401  32401  32401  32401  32401  32401  32401  32401  32401  32401  32401  32401  32401  32401  32401  32401  32401  32401  32401  32401  32401  32401  32401  32401  32401  32401  32401  32401  32401  32401  32401  32401  32401  32401  32401  32401  32401  32401  32401  32401  32401  32401  32401  32401  32401  32401  32401  32401  32401  32401  32401  32401  32401  32401  32401  32401  32401  32401  32401  32401  32401  32401  32401    198  32401    203  32401  32401  32401  32401    209  32401  32401  32401  32401  32401  32401  32401  32401  32401  32401  32401  32401  32401  32401  32401  32401  32401  32401  32401  32401  32401  32401  32401  32401  32401  32401  32401  32401  32401  32401  32401  32401  32401  32401  32401  32401  32401  32401  32401  32401  32401  32401  32401  32401  32401  32401  32401  32401  32401  32401  32401  32401  32401  32401  32401  32401  32401  32401  32401  32401  32401  32401  32401  32401  32401  32401  32401  32401  32401  32401  32401  32401  32401  32401  32401  32401  32401  32401  32401  32401  32401  32401  32401  32401  32401  32401  32401  32401  32401  32401  32401  32401  32401  32401  32401  32401  32401  32401  32401  32401  32401  32401  32401  32401  32401  32401  32401  32401  32401  32401  32401  32401  32401  32401  32401  32401  32401  32401  32401  32401  32401  32401  32401  32401  32401  32401  32401  32401  32401  32401  32401  32401  32401  32401  32401  32401  32401  32401  32401  32401  32401  32401  32401  32401  32401  32401  32401  32401  32401  32401  32401  32401  32401  32401  32401  32401  32401  32401  32401  32401  32401  32401  32401  32401  32401  32401  32401  32401  32401  32401  32401  32401  32401  32401  32401  32401  32401  32401  32401  32401  32401  32401  32401  32401  32401  32401  32401  32401  32401  32401  32401  32401  32401  32401  32401  32401  32401  32401  32401  32401  32401  32401  32401  32401  32401  32401  32401  32401  32401  32401  32401  32401  32401  32401  32401  32401  32401  32401  32401  32401  32401  32401  32401  32401  32401  32401  32401  32401  32401  32401  32401  32401  32401  32401  32401  32401  32401  32401  32401  32401  32401  32401  32401  32401  32401  32401  32401  32401  32401  32401  32401  32401  32401  32401  32401  32401  32401  32401  32401  32401  32401  32401  32401  32401  32401  32401  32401  32401  32401  32401  32401  32401  32401  32401  32401  32401  32401  32401  32401  32401  32401  32401  32401  32401  32401  32401  32401  32401  32401  32401  32401  32401  32401  32401  32401  32401  32401  32401  32401  32401  32401  32401  32401  32401  32401  32401  32401  32401  32401  32401  32401  32401  32401  32401  32401  32401  32401  32401  32401  32401  32401  32401  32401  32401  32401  32401  32401  32401  32401  32401  32401  32401  32401  32401  32401  32401  32401  32401  32401  32401  32401  32401  32401  32401  32401  32401  32401  32401  32401  32401  32401  32401  32401  32401  32401  32401  32401  32401  32401  32401  32401  32401  32401  32401  32401  32401  32401  32401  32401  32401  32401  32401  32401  32401  32401  32401  32401  32401  32401  32401  32401  32401  32401  32401  32401  32401  32401  32401  32401  32401  32401  32401  32401  32401
  32401  32401  32401  32401  32401  32401  32401  32401  32401  32401  32401  32401  32401  32401  32401  32401  32401  32401  32401  32401  32401  32401  32401  32401  32401  32401  32401  32401  32401  32401  32401  32401  32401  32401  32401  32401  32401  32401  32401  32401  32401  32401  32401  32401  32401  32401  32401  32401  32401  32401  32401  32401  32401  32401  32401  32401  32401  32401  32401  32401  32401  32401  32401  32401  32401  32401  32401  32401  32401  32401  32401  32401  32401  32401  32401  32401  32401  32401  32401  32401  32401  32401  32401  32401  32401  32401  32401  32401  32401  32401  32401  32401  32401  32401  32401  32401  32401  32401  32401  32401  32401  32401  32401  32401  32401  32401  32401  32401  32401  32401  32401  32401  32401  32401  32401  32401  32401  32401  32401  32401  32401  32401  32401  32401  32401  32401  32401  32401  32401  32401  32401  32401  32401  32401  32401  32401  32401  32401  32401  32401  32401  32401  32401  32401  32401  32401  32401  32401  32401  32401  32401  32401  32401  32401  32401  32401  32401  32401  32401  32401  32401  32401  32401  32401  32401  32401  32401  32401  32401  32401  32401  32401  32401  32401  32401  32401  32401  32401  32401  32401  32401  32401  32401  32401  32401  32401  32401  32401  32401  32401  32401  32401  32401  32401  32401  32401  32401  32401  32401  32401  32401  32401  32401  32401  32401  32401  32401  32401  32401  32401  32401  32401  32401  32401  32401  32401  32401  32401  32401  32401  32401  32401  32401  32401  32401  32401  32401  32401  32401  32401  32401  32401  32401  32401  32401  32401  32401  32401  32401  32401  32401  32401  32401  32401  32401  32401  32401  32401  32401  32401  32401  32401  32401  32401  32401  32401  32401  32401  32401  32401  32401  32401  32401  32401  32401  32401  32401  32401  32401  32401  32401  32401  32401  32401  32401  32401  32401  32401  32401  32401  32401  32401  32401  32401  32401  32401  32401  32401  32401  32401  32401  32401  32401  32401  32401  32401  32401  32401  32401  32401  32401  32401  32401  32401  32401  32401  32401  32401  32401  32401  32401  32401  32401  32401  32401  32401  32401  32401  32401  32401  32401  32401  32401  32401  32401  32401  32401  32401  32401  32401  32401  32401  32401  32401  32401  32401  32401  32401  32401  32401  32401  32401  32401  32401  32401  32401  32401  32401  32401  32401  32401  32401  32401  32401  32401  32401  32401  32401  32401  32401  32401  32401  32401  32401  32401  32401  32401  32401  32401  32401  32401  32401  32401  32401  32401  32401  32401  32401  32401  32401  32401  32401  32401  32401  32401  32401  32401  32401  32401  32401  32401  32401  32401  32401  32401  32401  32401  32401  32401  32401  32401  32401  32401  32401  32401  32401  32401  32401  32401  32401  32401  32401  32401  32401  32401  32401  32401  32401  32401  32401  32401  32401  32401  32401  32401  32401  32401  32401  32401  32401  32401  32401  32401  32401  32401  32401  32401  32401  32401  32401  32401  32401  32401  32401  32401  32401  32401  32401  32401  32401  32401  32401  32401  32401  32401  32401  32401  32401  32401  32401  32401  32401  32401  32401  32401  32401  32401  32401  32401  32401  32401  32401  32401  32401  32401  32401  32401  32401  32401  32401  32401  32401  32401  32401  32401  32401  32401  32401  32401  32401  32401  32401  32401  32401  32401  32401  32401  32401  32401  32401  32401  32401  32401  32401  32401  32401  32401  32401  32401  32401  32401  32401  32401  32401  32401  32401  32401  32401  32401  32401  32401  32401  32401  32401  32401  32401  32401  32401  32401  32401  32401  32401  32401  32401  32401  32401  32401  32401  32401  32401
  32401  32401  32401  32401  32401  32401  32401  32401  32401  32401  32401  32401  32401  32401  32401  32401  32401  32401  32401  32401  32401  32401  32401  32401  32401  32401  32401  32401  32401  32401  32401  32401  32401  32401  32401  32401  32401  32401  32401  32401  32401  32401  32401  32401  32401  32401  32401  32401  32401  32401  32401  32401  32401  32401  32401  32401  32401  32401  32401  32401  32401  32401  32401  32401  32401  32401  32401  32401  32401  32401  32401  32401  32401  32401  32401  32401  32401  32401  32401  32401  32401  32401  32401  32401  32401  32401  32401  32401  32401  32401  32401  32401  32401  32401  32401  32401  32401  32401  32401  32401  32401  32401  32401  32401  32401  32401  32401  32401  32401  32401  32401  32401  32401  32401  32401  32401  32401  32401  32401  32401  32401  32401  32401  32401  32401  32401  32401  32401  32401  32401  32401  32401  32401  32401  32401  32401  32401  32401  32401  32401  32401  32401  32401  32401  32401  32401  32401  32401  32401  32401  32401  32401  32401  32401  32401  32401  32401  32401  32401  32401  32401  32401  32401  32401  32401  32401  32401  32401  32401  32401  32401  32401  32401  32401  32401  32401  32401  32401  32401  32401  32401  32401  32401  32401  32401  32401  32401  32401  32401  32401  32401  32401  32401  32401  32401  32401  32401  32401  32401  32401  32401  32401  32401  32401  32401  32401  32401  32401  32401  32401  32401  32401  32401  32401  32401  32401  32401  32401  32401  32401  32401  32401  32401  32401  32401  32401  32401  32401  32401  32401  32401  32401  32401  32401  32401  32401  32401  32401  32401  32401  32401  32401  32401  32401  32401  32401  32401  32401  32401  32401  32401  32401  32401  32401  32401  32401  32401  32401  32401  32401  32401  32401  32401  32401  32401  32401  32401  32401  32401  32401  32401  32401  32401  32401  32401  32401  32401  32401  32401  32401  32401  32401  32401  32401  32401  32401  32401  32401  32401  32401  32401  32401  32401  32401  32401  32401  32401  32401  32401  32401  32401  32401  32401  32401  32401  32401  32401  32401  32401  32401  32401  32401  32401  32401  32401  32401  32401  32401  32401  32401  32401  32401  32401  32401  32401  32401  32401  32401  32401  32401  32401  32401  32401  32401  32401  32401  32401  32401  32401  32401  32401  32401  32401  32401  32401  32401  32401  32401  32401  32401  32401  32401  32401  32401  32401  32401  32401  32401  32401  32401  32401  32401  32401  32401  32401  32401  32401  32401  32401  32401  32401  32401  32401  32401  32401  32401  32401  32401  32401  32401  32401  32401  32401  32401  32401  32401  32401  32401  32401  32401  32401  32401  32401  32401  32401  32401  32401  32401  32401  32401  32401  32401  32401  32401  32401  32401  32401  32401  32401  32401  32401  32401  32401  32401  32401  32401  32401  32401  32401  32401  32401  32401  32401  32401  32401  32401  32401  32401  32401  32401  32401  32401  32401  32401  32401  32401  32401  32401  32401  32401  32401  32401  32401  32401  32401  32401  32401  32401  32401  32401  32401  32401  32401  32401  32401  32401  32401  32401  32401  32401  32401  32401  32401  32401  32401  32401  32401  32401  32401  32401  32401  32401  32401  32401  32401  32401  32401  32401  32401  32401  32401  32401  32401  32401  32401  32401  32401  32401  32401  32401  32401  32401  32401  32401  32401  32401  32401  32401  32401  32401  32401  32401  32401  32401  32401  32401  32401  32401  32401  32401  32401  32401  32401  32401  32401  32401  32401  32401  32401  32401  32401  32401  32401  32401  32401  32401  32401  32401  32401  32401  32401  32401  32401  32401  32401  32401  32401  32401  32401  32401
  32401  32401  32401  32401  32401  32401  32401  32401  32401  32401  32401  32401  32401  32401  32401  32401  32401  32401  32401  32401  32401  32401  32401  32401  32401  32401  32401  32401  32401  32401  32401  32401  32401  32401  32401  32401  32401  32401  32401  32401  32401  32401  32401  32401  32401  32401  32401  32401  32401  32401  32401  32401  32401  32401  32401  32401  32401  32401  32401  32401  32401  32401  32401  32401  32401  32401  32401  32401  32401  32401  32401  32401  32401  32401  32401  32401  32401  32401  32401  32401  32401  32401  32401  32401  32401  32401  32401  32401  32401  32401  32401  32401  32401  32401  32401  32401  32401  32401  32401  32401  32401  32401  32401  32401  32401  32401  32401  32401  32401  32401  32401  32401  32401  32401  32401  32401  32401  32401  32401  32401  32401  32401  32401  32401  32401  32401  32401  32401  32401  32401  32401  32401  32401  32401  32401  32401  32401  32401  32401  32401  32401  32401  32401  32401  32401  32401  32401  32401  32401  32401  32401  32401  32401  32401  32401  32401  32401  32401  32401  32401  32401  32401  32401  32401  32401  32401  32401  32401  32401  32401  32401  32401  32401  32401  32401  32401  32401  32401  32401  32401  32401  32401  32401  32401  32401  32401  32401  32401  32401  32401  32401  32401  32401  32401  32401  32401  32401  32401  32401  32401  32401  32401  32401  32401  32401  32401  32401  32401  32401  32401  32401  32401  32401  32401  32401  32401  32401  32401  32401  32401  32401  32401  32401  32401  32401  32401  32401  32401  32401  32401  32401  32401  32401  32401  32401  32401  32401  32401  32401  32401  32401  32401  32401  32401  32401  32401  32401  32401  32401  32401  32401  32401  32401  32401  32401  32401  32401  32401  32401  32401  32401  32401  32401  32401  32401  32401  32401  32401  32401  32401  32401  32401  32401  32401  32401  32401  32401  32401  32401  32401  32401  32401  32401  32401  32401  32401  32401  32401  32401  32401  32401  32401  32401  32401    198  32401  32401  32401  32401  32401  32401  32401  32401  32401  32401  32401  32401  32401  32401  32401  32401  32401  32401  32401  32401  32401  32401  32401  32401  32401  32401  32401  32401  32401  32401  32401  32401  32401  32401  32401  32401  32401  32401  32401  32401  32401  32401  32401  32401  32401  32401  32401  32401  32401  32401  32401  32401  32401  32401  32401  32401  32401  32401  32401  32401  32401  32401  32401  32401  32401  32401  32401  32401  32401  32401  32401  32401  32401  32401  32401  32401  32401  32401  32401  32401  32401  32401  32401  32401  32401  32401  32401  32401  32401  32401  32401  32401  32401  32401  32401  32401  32401  32401  32401  32401  32401  32401  32401  32401  32401  32401  32401  32401  32401  32401  32401  32401  32401  32401  32401  32401  32401  32401  32401  32401  32401  32401  32401  32401  32401  32401  32401  32401  32401  32401  32401  32401  32401  32401  32401  32401  32401  32401  32401  32401  32401  32401  32401  32401  32401  32401  32401  32401  32401  32401  32401  32401  32401  32401  32401  32401  32401  32401  32401  32401  32401  32401  32401  32401  32401  32401  32401  32401  32401  32401  32401  32401  32401  32401  32401  32401  32401  32401  32401  32401  32401  32401  32401  32401  32401  32401  32401  32401  32401  32401  32401  32401  32401  32401  32401  32401  32401  32401  32401  32401  32401  32401  32401  32401  32401  32401  32401  32401  32401  32401  32401  32401  32401  32401  32401  32401  32401  32401  32401  32401  32401  32401  32401  32401  32401  32401  32401  32401  32401  32401  32401  32401  32401  32401  32401  32401  32401  32401  32401  32401  32401  32401  32401  32401  32401
  32401  32401  32401  32401  32401  32401  32401  32401  32401  32401  32401  32401  32401  32401  32401  32401  32401  32401  32401  32401  32401  32401  32401  32401  32401  32401  32401  32401  32401  32401  32401  32401  32401  32401  32401  32401  32401  32401  32401  32401  32401  32401  32401  32401  32401  32401  32401  32401  32401  32401  32401  32401  32401  32401  32401  32401  32401  32401  32401  32401  32401  32401  32401  32401  32401  32401  32401  32401  32401  32401  32401  32401  32401  32401  32401  32401  32401  32401  32401  32401  32401  32401  32401  32401  32401  32401  32401  32401  32401  32401  32401  32401  32401  32401  32401  32401  32401  32401  32401  32401  32401  32401  32401  32401  32401  32401  32401  32401  32401  32401  32401  32401  32401  32401  32401  32401  32401  32401  32401  32401  32401  32401  32401  32401  32401  32401  32401  32401  32401  32401  32401  32401  32401  32401  32401  32401  32401  32401  32401  32401  32401  32401  32401  32401  32401  32401  32401  32401  32401  32401  32401  32401  32401  32401  32401  32401  32401  32401  32401  32401  32401  32401  32401  32401  32401  32401  32401  32401  32401  32401  32401  32401  32401  32401  32401  32401  32401  32401  32401  32401  32401  32401  32401  32401  32401  32401  32401  32401  32401  32401  32401  32401  32401  32401  32401  32401  32401  32401  32401  32401  32401  32401  32401  32401  32401  32401  32401  32401  32401  32401  32401  32401  32401  32401  32401  32401  32401  32401  32401  32401  32401  32401  32401  32401  32401  32401  32401  32401  32401  32401  32401  32401  32401  32401  32401  32401  32401  32401  32401  32401  32401  32401  32401  32401  32401  32401  32401  32401  32401  32401  32401  32401  32401  32401  32401  32401  32401  32401  32401  32401  32401  32401  32401  32401  32401  32401  32401  32401  32401  32401  32401  32401  32401  32401  32401  32401  32401  32401  32401  32401  32401  32401  32401  32401  32401  32401  32401  32401  32401  32401  32401  32401  32401  32401  32401  32401  32401  32401  32401  32401  32401  32401  32401  32401  32401  32401  32401  32401  32401  32401  32401  32401  32401  32401  32401  32401  32401  32401  32401  32401  32401  32401  32401  32401  32401  32401  32401  32401  32401  32401  32401  32401  32401  32401  32401  32401  32401  32401  32401  32401  32401  32401  32401  32401  32401  32401  32401  32401  32401  32401  32401  32401  32401  32401  32401  32401  32401  32401  32401  32401  32401  32401  32401  32401  32401  32401  32401  32401  32401  32401  32401  32401  32401  32401  32401  32401  32401  32401  32401  32401  32401  32401  32401  32401  32401  32401  32401  32401  32401  32401  32401  32401  32401  32401  32401  32401  32401  32401  32401  32401  32401  32401  32401  32401  32401  32401  32401  32401  32401  32401  32401  32401  32401  32401  32401  32401  32401  32401  32401  32401  32401  32401  32401  32401  32401  32401  32401  32401  32401  32401  32401  32401  32401  32401  32401  32401  32401  32401  32401  32401  32401  32401  32401  32401  32401  32401  32401  32401  32401  32401  32401  32401  32401  32401  32401  32401  32401  32401  32401  32401  32401  32401  32401  32401  32401  32401  32401  32401  32401  32401  32401  32401  32401  32401  32401  32401  32401  32401  32401  32401  32401  32401  32401  32401  32401  32401  32401  32401  32401  32401  32401  32401  32401  32401  32401  32401  32401  32401  32401  32401  32401  32401  32401  32401  32401  32401  32401  32401  32401  32401  32401  32401  32401  32401  32401  32401  32401  32401  32401  32401  32401  32401  32401  32401  32401  32401  32401  32401  32401  32401  32401  32401  32401  32401  32401  32401  32401  32401  32401  32401
  32401  32401  32401  32401  32401  32401  32401  32401  32401  32401  32401  32401  32401  32401  32401  32401  32401  32401  32401  32401  32401  32401  32401  32401  32401  32401  32401  32401  32401  32401  32401  32401  32401  32401  32401  32401  32401  32401  32401  32401  32401  32401  32401  32401  32401  32401  32401  32401  32401  32401  32401  32401  32401  32401  32401  32401  32401  32401  32401  32401  32401  32401  32401  32401  32401  32401  32401  32401  32401  32401  32401  32401  32401  32401  32401  32401  32401  32401  32401  32401  32401  32401  32401  32401  32401  32401  32401  32401  32401  32401  32401  32401  32401  32401  32401  32401  32401  32401  32401  32401  32401  32401  32401  32401  32401  32401  32401  32401  32401  32401  32401  32401  32401  32401  32401  32401  32401  32401  32401  32401  32401  32401  32401  32401  32401  32401  32401  32401  32401  32401  32401  32401  32401  32401  32401  32401  32401  32401  32401  32401  32401  32401  32401  32401  32401  32401  32401  32401  32401  32401  32401  32401  32401  32401  32401  32401  32401  32401  32401  32401  32401  32401  32401  32401  32401  32401  32401  32401  32401  32401  32401  32401  32401  32401  32401  32401  32401  32401  32401  32401  32401  32401  32401  32401  32401  32401  32401  32401  32401  32401  32401  32401  32401  32401  32401  32401  32401  32401  32401  32401  32401  32401  32401  32401  32401  32401  32401  32401  32401  32401  32401  32401  32401  32401  32401  32401  32401  32401  32401  32401  32401  32401  32401  32401  32401  32401  32401  32401  32401  32401  32401  32401  32401  32401  32401  32401  32401  32401  32401  32401  32401  32401  32401  32401  32401  32401  32401  32401  32401  32401  32401  32401  32401  32401  32401  32401  32401  32401  32401  32401  32401  32401  32401  32401  32401  32401  32401  32401  32401  32401  32401  32401  32401  32401  32401  32401  32401  32401  32401  32401  32401  32401  32401  32401  32401  32401  32401  32401  32401  32401  32401  32401  32401  32401  32401  32401  32401  32401  32401  32401  32401  32401  32401  32401  32401  32401  32401  32401  32401  32401  32401  32401  32401  32401  32401  32401  32401  32401  32401  32401  32401  32401  32401  32401  32401  32401  32401  32401  32401  32401  32401  32401  32401  32401  32401  32401  32401  32401  32401  32401  32401  32401  32401  32401  32401  32401  32401  32401  32401  32401  32401  32401  32401  32401  32401  32401  32401  32401  32401  32401  32401  32401  32401  32401  32401  32401  32401  32401  32401  32401  32401  32401  32401  32401  32401  32401  32401  32401  32401  32401  32401  32401  32401  32401  32401  32401  32401  32401  32401  32401  32401  32401  32401  32401  32401  32401  32401  32401  32401  32401  32401  32401  32401  32401  32401  32401  32401  32401  32401  32401  32401  32401  32401  32401  32401  32401  32401  32401  32401  32401  32401  32401    212  32401  32401  32401  32401  32401  32401  32401  32401  32401  32401  32401  32401  32401  32401  32401  32401  32401  32401  32401  32401  32401  32401  32401  32401  32401  32401  32401  32401  32401  32401  32401  32401  32401  32401  32401  32401  32401  32401  32401  32401  32401  32401  32401  32401  32401  32401  32401  32401  32401  32401  32401  32401  32401  32401  32401  32401  32401  32401  32401  32401  32401  32401  32401  32401  32401  32401  32401  32401  32401  32401  32401  32401  32401  32401  32401  32401  32401  32401  32401  32401  32401  32401  32401  32401  32401  32401  32401  32401  32401  32401  32401  32401  32401  32401  32401  32401  32401  32401  32401  32401  32401  32401  32401  32401  32401  32401  32401  32401  32401  32401  32401  32401  32401  32401  32401  32401  32401
  32401  32401  32401  32401  32401  32401  32401  32401  32401  32401  32401  32401  32401  32401  32401  32401  32401  32401  32401  32401  32401  32401  32401  32401  32401  32401  32401  32401  32401  32401  32401  32401  32401  32401  32401  32401  32401  32401  32401  32401  32401  32401  32401  32401  32401  32401  32401  32401  32401  32401  32401  32401  32401  32401  32401  32401  32401  32401  32401  32401  32401  32401  32401  32401  32401  32401  32401  32401  32401  32401  32401  32401  32401  32401  32401  32401  32401  32401  32401  32401  32401  32401  32401  32401  32401  32401  32401  32401  32401  32401  32401  32401  32401  32401  32401  32401  32401  32401  32401  32401  32401  32401  32401  32401  32401  32401  32401  32401  32401  32401  32401  32401  32401  32401  32401  32401  32401  32401  32401  32401  32401  32401  32401  32401  32401  32401  32401  32401  32401  32401  32401  32401  32401  32401  32401  32401  32401  32401  32401  32401  32401    201  32401  32401  32401  32401  32401  32401  32401  32401  32401  32401  32401  32401  32401  32401  32401  32401  32401  32401  32401  32401  32401  32401  32401  32401  32401  32401  32401  32401  32401  32401  32401  32401  32401  32401  32401  32401  32401  32401  32401  32401  32401  32401  32401  32401  32401  32401  32401  32401  32401  32401  32401  32401  32401  32401  32401  32401  32401  32401  32401  32401  32401  32401  32401  32401  32401  32401  32401  32401  32401  32401  32401  32401  32401  32401  32401  32401  32401  32401  32401  32401  32401  32401  32401  32401  32401  32401  32401  32401  32401  32401  32401  32401  32401  32401  32401  32401  32401  32401  32401  32401  32401  32401  32401  32401  32401  32401  32401  32401  32401  32401  32401  32401  32401  32401  32401  32401  32401  32401  32401  32401  32401  32401  32401  32401  32401  32401  32401  32401  32401  32401  32401  32401  32401  32401  32401  32401  32401  32401  32401  32401  32401  32401  32401  32401  32401  32401  32401  32401  32401  32401  32401  32401  32401  32401  32401  32401  32401  32401  32401  32401  32401  32401  32401  32401  32401  32401  32401  32401  32401  32401  32401  32401  32401  32401  32401  32401  32401  32401  32401  32401  32401  32401  32401  32401  32401  32401  32401  32401  32401  32401  32401  32401  32401  32401  32401  32401  32401  32401  32401  32401  32401  32401  32401  32401  32401  32401  32401  32401  32401  32401  32401  32401  32401  32401  32401  32401  32401  32401  32401  32401  32401  32401  32401  32401  32401  32401  32401  32401  32401  32401  32401  32401  32401  32401  32401  32401  32401  32401  32401  32401  32401  32401  32401  32401  32401  32401  32401  32401  32401  32401  32401  32401  32401  32401  32401  32401  32401  32401  32401  32401  32401  32401  32401  32401  32401  32401  32401  32401  32401  32401  32401  32401  32401  32401  32401  32401  32401  32401  32401  32401  32401  32401  32401  32401  32401  32401  32401  32401    214    222  32401  32401  32401    213  32401  32401  32401  32401  32401  32401  32401  32401  32401  32401  32401  32401  32401  32401  32401  32401  32401  32401  32401  32401  32401  32401  32401  32401  32401  32401  32401  32401  32401  32401  32401  32401  32401  32401  32401  32401  32401  32401  32401  32401  32401  32401  32401  32401  32401  32401  32401  32401  32401  32401  32401  32401  32401  32401  32401  32401  32401  32401  32401  32401  32401  32401  32401  32401  32401  32401  32401  32401  32401  32401  32401  32401  32401  32401  32401  32401  32401  32401  32401  32401  32401  32401  32401  32401  32401  32401  32401  32401  32401  32401  32401  32401  32401  32401  32401  32401  32401  32401  32401  32401  32401  32401  32401  32401
  32401  32401  32401  32401  32401  32401  32401  32401  32401  32401  32401  32401  32401  32401  32401  32401  32401  32401  32401  32401  32401  32401  32401  32401  32401  32401  32401  32401  32401  32401  32401  32401  32401  32401  32401  32401  32401  32401  32401  32401  32401  32401  32401  32401  32401  32401  32401  32401  32401  32401  32401  32401  32401  32401  32401  32401  32401  32401  32401  32401  32401  32401  32401  32401  32401  32401  32401  32401  32401  32401  32401  32401  32401  32401  32401  32401  32401  32401  32401  32401  32401  32401  32401  32401  32401  32401  32401  32401  32401  32401  32401  32401  32401  32401  32401  32401  32401  32401    208  32401  32401  32401  32401  32401  32401  32401  32401  32401  32401  32401  32401  32401  32401  32401  32401  32401  32401  32401  32401  32401  32401  32401  32401  32401  32401  32401  32401  32401  32401  32401  32401  32401  32401  32401  32401  32401  32401  32401  32401  32401  32401  32401  32401  32401  32401  32401  32401  32401  32401  32401  32401  32401  32401  32401  32401  32401  32401  32401  32401  32401  32401  32401  32401  32401  32401  32401  32401  32401  32401  32401  32401  32401  32401  32401  32401  32401  32401  32401  32401  32401  32401  32401  32401  32401  32401  32401  32401  32401  32401  32401  32401  32401  32401  32401  32401  32401  32401  32401  32401  32401  32401  32401  32401  32401  32401  32401  32401  32401  32401  32401  32401  32401  32401  32401  32401  32401  32401  32401  32401  32401  32401  32401  32401  32401  32401  32401  32401  32401  32401  32401  32401  32401  32401  32401  32401  32401  32401  32401  32401  32401  32401  32401  32401  32401  32401  32401  32401  32401  32401  32401  32401  32401  32401  32401  32401  32401  32401  32401  32401  32401  32401  32401  32401  32401  32401  32401  32401  32401  32401  32401  32401  32401  32401  32401  32401  32401  32401  32401  32401  32401  32401  32401  32401  32401  32401  32401  32401  32401  32401  32401  32401  32401  32401  32401  32401  32401  32401  32401  32401  32401  32401  32401  32401  32401  32401  32401  32401  32401  32401  32401  32401  32401  32401  32401  32401  32401  32401  32401  32401  32401  32401  32401  32401  32401  32401  32401  32401  32401  32401  32401  32401  32401  32401  32401  32401  32401  32401  32401  32401  32401  32401  32401  32401  32401  32401  32401  32401  32401  32401  32401  32401  32401  32401  32401  32401  32401  32401  32401  32401  32401  32401  32401  32401  32401  32401  32401  32401  32401  32401  32401  32401  32401  32401  32401  32401  32401  32401  32401  32401  32401  32401  32401  32401  32401  32401  32401  32401  32401  32401  32401  32401  32401  32401  32401  32401  32401  32401  32401  32401  32401  32401  32401  32401  32401  32401  32401  32401  32401  32401  32401  32401    223  32401  32401  32401  32401    222  32401    222  32401  32401  32401  32401  32401  32401  32401  32401  32401  32401  32401  32401  32401  32401  32401    223  32401  32401  32401    226  32401  32401  32401  32401  32401  32401  32401  32401  32401  32401  32401  32401  32401  32401  32401  32401  32401  32401  32401  32401  32401  32401  32401  32401  32401  32401  32401  32401  32401  32401  32401  32401  32401  32401  32401  32401  32401  32401  32401  32401  32401  32401  32401  32401  32401  32401  32401  32401  32401  32401  32401  32401  32401  32401  32401  32401  32401  32401  32401  32401  32401  32401  32401  32401  32401  32401  32401  32401  32401  32401  32401  32401  32401  32401  32401  32401  32401  32401  32401  32401  32401  32401  32401  32401  32401  32401  32401  32401  32401  32401  32401  32401  32401  32401  32401  32401  32401  32401  32401  32401  32401
  32401  32401  32401  32401  32401  32401  32401  32401  32401  32401  32401  32401  32401  32401  32401  32401  32401  32401  32401  32401  32401  32401  32401  32401  32401  32401  32401  32401  32401  32401  32401  32401  32401  32401  32401  32401  32401  32401  32401  32401  32401  32401  32401  32401  32401  32401  32401  32401  32401  32401  32401  32401  32401  32401  32401  32401  32401  32401  32401  32401  32401  32401  32401  32401  32401  32401  32401  32401  32401  32401  32401  32401  32401  32401  32401  32401  32401  32401  32401  32401  32401  32401  32401  32401  32401  32401  32401  32401  32401  32401  32401  32401  32401  32401  32401    210  32401  32401  32401    197  32401  32401  32401    202  32401  32401  32401  32401  32401  32401  32401  32401  32401  32401  32401  32401  32401  32401  32401  32401  32401  32401  32401  32401  32401  32401  32401  32401  32401  32401  32401  32401  32401  32401  32401  32401  32401  32401  32401  32401  32401  32401  32401  32401  32401  32401  32401  32401  32401  32401  32401  32401  32401  32401  32401  32401  32401  32401  32401  32401  32401  32401  32401  32401  32401  32401  32401  32401  32401  32401  32401  32401  32401  32401  32401  32401  32401  32401  32401  32401  32401  32401  32401  32401  32401  32401  32401  32401  32401  32401  32401  32401  32401  32401  32401  32401  32401  32401  32401  32401  32401  32401  32401  32401  32401  32401  32401  32401  32401  32401  32401  32401  32401  32401  32401  32401  32401  32401  32401  32401  32401  32401  32401  32401  32401  32401  32401  32401  32401  32401  32401  32401  32401  32401  32401  32401  32401  32401  32401  32401  32401  32401  32401  32401  32401  32401  32401  32401  32401  32401  32401  32401  32401  32401  32401  32401  32401  32401  32401  32401  32401  32401  32401  32401  32401  32401  32401  32401  32401  32401  32401  32401  32401  32401  32401  32401  32401  32401  32401  32401  32401  32401  32401  32401  32401  32401  32401  32401  32401  32401  32401  32401  32401  32401  32401  32401  32401  32401  32401  32401  32401  32401  32401  32401  32401  32401  32401  32401  32401  32401  32401  32401  32401  32401  32401  32401  32401  32401  32401  32401  32401  32401  32401  32401  32401  32401  32401  32401  32401  32401  32401  32401  32401  32401  32401  32401  32401  32401  32401  32401  32401  32401  32401  32401  32401  32401  32401  32401  32401  32401  32401  32401  32401  32401  32401  32401  32401  32401  32401  32401  32401  32401  32401  32401  32401  32401  32401  32401  32401  32401  32401  32401  32401  32401  32401  32401  32401  32401  32401  32401  32401  32401  32401  32401  32401  32401  32401  32401  32401  32401  32401  32401  32401  32401  32401  32401  32401  32401  32401  32401  32401  32401  32401  32401  32401  32401  32401  32401  32401  32401  32401  32401  32401  32401  32401  32401    225    222  32401    223    228  32401  32401    221  32401  32401    216  32401    213    214  32401    214  32401    210  32401  32401  32401  32401  32401    221  32401  32401  32401  32401  32401  32401  32401  32401  32401  32401  32401  32401  32401  32401  32401  32401  32401  32401  32401  32401  32401  32401  32401  32401  32401  32401  32401  32401  32401  32401  32401  32401  32401  32401  32401  32401  32401  32401  32401  32401  32401  32401  32401  32401  32401  32401  32401  32401  32401  32401  32401  32401  32401  32401  32401  32401  32401  32401  32401  32401  32401  32401  32401  32401  32401  32401  32401  32401  32401  32401  32401  32401  32401  32401  32401  32401  32401  32401  32401  32401  32401  32401  32401  32401  32401  32401  32401  32401  32401  32401  32401  32401  32401  32401  32401  32401  32401  32401  32401  32401
  32401  32401  32401  32401  32401  32401  32401  32401  32401  32401  32401  32401  32401  32401  32401  32401  32401  32401  32401  32401  32401  32401  32401  32401  32401  32401  32401  32401  32401  32401  32401  32401  32401  32401  32401  32401  32401  32401  32401  32401  32401  32401  32401  32401  32401  32401  32401  32401  32401  32401  32401  32401  32401  32401  32401  32401  32401  32401  32401  32401  32401  32401  32401  32401  32401  32401  32401  32401  32401  32401  32401  32401  32401  32401  32401  32401  32401  32401  32401  32401  32401  32401  32401  32401  32401  32401  32401  32401  32401  32401  32401  32401  32401  32401  32401  32401  32401  32401  32401  32401  32401  32401  32401  32401    214  32401  32401  32401  32401  32401  32401  32401  32401  32401  32401  32401  32401  32401  32401  32401  32401  32401  32401  32401  32401  32401  32401  32401  32401  32401  32401  32401  32401  32401  32401  32401  32401  32401  32401  32401  32401  32401  32401  32401  32401  32401  32401  32401  32401  32401  32401  32401  32401  32401  32401  32401  32401  32401  32401  32401  32401  32401  32401  32401  32401  32401  32401  32401  32401  32401  32401  32401  32401  32401  32401  32401  32401  32401  32401  32401  32401  32401  32401  32401  32401  32401  32401  32401  32401  32401  32401  32401  32401  32401  32401  32401  32401  32401  32401  32401  32401  32401  32401  32401  32401  32401  32401  32401  32401  32401  32401  32401  32401  32401  32401  32401  32401  32401  32401  32401  32401  32401  32401  32401  32401  32401  32401  32401  32401  32401  32401  32401  32401  32401  32401  32401  32401  32401  32401  32401  32401  32401  32401  32401  32401  32401  32401  32401  32401  32401  32401  32401  32401  32401  32401  32401  32401  32401  32401  32401  32401  32401  32401  32401  32401  32401  32401  32401  32401  32401  32401  32401  32401  32401  32401  32401  32401  32401  32401  32401  32401  32401  32401  32401  32401  32401  32401  32401  32401  32401  32401  32401  32401  32401  32401  32401  32401  32401  32401  32401  32401  32401  32401  32401  32401  32401  32401  32401  32401  32401  32401  32401  32401  32401  32401  32401  32401  32401  32401  32401  32401  32401  32401  32401  32401  32401  32401  32401  32401  32401  32401  32401  32401  32401  32401  32401  32401  32401  32401  32401  32401  32401  32401  32401  32401  32401  32401  32401  32401  32401  32401  32401  32401  32401  32401  32401  32401  32401  32401  32401  32401  32401  32401  32401  32401  32401  32401  32401  32401  32401  32401  32401  32401  32401  32401  32401  32401  32401  32401  32401  32401  32401  32401  32401  32401  32401  32401  32401  32401  32401  32401  32401  32401  32401  32401  32401  32401  32401  32401  32401  32401  32401    220  32401    218    222  32401  32401  32401  32401    222    211  32401  32401    218  32401  32401  32401  32401  32401    221  32401    222    215  32401    221  32401    217    218    216  32401    208    213    217    215  32401    215    218    221  32401  32401  32401  32401  32401  32401  32401  32401  32401  32401  32401  32401  32401  32401  32401  32401  32401  32401  32401  32401  32401  32401  32401  32401  32401  32401  32401  32401  32401  32401  32401  32401  32401  32401  32401  32401  32401  32401  32401  32401  32401  32401  32401  32401  32401  32401  32401  32401  32401  32401  32401  32401  32401  32401  32401    210  32401  32401  32401  32401  32401  32401  32401  32401  32401  32401  32401  32401  32401  32401  32401  32401  32401  32401  32401  32401  32401  32401  32401  32401  32401  32401  32401  32401  32401  32401  32401  32401  32401  32401  32401  32401  32401  32401  32401  32401  32401  32401  32401  32401  32401
  32401  32401  32401  32401  32401  32401  32401  32401  32401  32401  32401  32401  32401  32401  32401  32401  32401  32401  32401  32401  32401  32401  32401  32401  32401  32401  32401  32401  32401  32401  32401  32401  32401  32401  32401  32401  32401  32401  32401  32401  32401  32401  32401  32401  32401  32401  32401  32401  32401  32401  32401  32401  32401  32401  32401  32401  32401  32401  32401  32401  32401  32401  32401  32401  32401  32401  32401  32401  32401  32401  32401  32401  32401  32401  32401  32401  32401  32401  32401  32401  32401  32401  32401  32401  32401  32401  32401  32401  32401  32401  32401  32401  32401  32401  32401  32401  32401  32401  32401  32401  32401  32401  32401  32401  32401  32401  32401  32401  32401  32401  32401  32401  32401  32401  32401  32401  32401  32401  32401  32401  32401  32401  32401  32401  32401  32401  32401  32401  32401  32401  32401  32401  32401  32401  32401  32401  32401  32401  32401  32401  32401  32401  32401  32401  32401  32401  32401  32401  32401  32401  32401  32401  32401  32401  32401  32401  32401  32401  32401  32401  32401  32401  32401  32401  32401  32401  32401  32401  32401  32401  32401  32401  32401  32401  32401  32401  32401  32401  32401  32401  32401  32401  32401  32401  32401  32401  32401  32401  32401  32401  32401  32401  32401  32401  32401  32401  32401  32401  32401  32401  32401  32401  32401  32401  32401  32401  32401  32401  32401  32401  32401  32401  32401  32401  32401  32401  32401  32401  32401  32401  32401  32401  32401  32401  32401  32401  32401  32401  32401  32401  32401  32401  32401  32401  32401  32401  32401  32401  32401  32401  32401  32401  32401  32401  32401  32401  32401  32401  32401  32401  32401  32401  32401  32401  32401  32401  32401  32401  32401  32401  32401  32401  32401  32401  32401  32401  32401  32401  32401  32401  32401  32401  32401  32401  32401  32401  32401  32401  32401  32401  32401  32401  32401  32401  32401  32401  32401  32401  32401  32401  32401  32401  32401  32401  32401  32401  32401  32401  32401  32401  32401  32401  32401  32401  32401  32401  32401  32401  32401  32401  32401  32401  32401  32401  32401  32401  32401  32401  32401  32401  32401  32401  32401  32401  32401  32401  32401  32401  32401  32401  32401  32401  32401  32401  32401  32401  32401  32401  32401  32401  32401  32401  32401  32401  32401  32401  32401  32401  32401  32401  32401  32401  32401  32401  32401  32401  32401  32401  32401  32401  32401  32401  32401  32401  32401  32401  32401  32401  32401  32401  32401  32401  32401  32401  32401  32401  32401  32401  32401  32401  32401  32401  32401  32401  32401  32401  32401  32401  32401  32401  32401  32401  32401  32401  32401  32401  32401  32401  32401  32401  32401    223  32401  32401  32401  32401  32401  32401  32401  32401  32401  32401    219  32401  32401  32401  32401  32401  32401    218    219  32401    233  32401    224    214    222    216  32401  32401  32401    215    218    221    219  32401  32401  32401  32401  32401  32401  32401  32401  32401  32401  32401  32401  32401  32401  32401  32401  32401  32401  32401  32401  32401  32401  32401  32401  32401  32401  32401  32401  32401  32401  32401  32401  32401  32401  32401  32401  32401  32401  32401  32401  32401  32401  32401  32401  32401  32401  32401  32401  32401  32401  32401  32401  32401  32401  32401  32401  32401  32401  32401  32401  32401  32401  32401  32401  32401  32401  32401  32401  32401  32401  32401  32401  32401  32401  32401  32401  32401  32401  32401  32401  32401  32401  32401  32401  32401  32401  32401  32401  32401  32401  32401  32401  32401  32401  32401  32401  32401  32401  32401  32401  32401  32401  32401  32401  32401
  32401  32401  32401  32401  32401  32401  32401  32401  32401  32401  32401  32401  32401  32401  32401  32401  32401  32401  32401  32401  32401  32401  32401  32401  32401  32401  32401  32401  32401  32401  32401  32401  32401  32401  32401  32401  32401  32401  32401  32401  32401  32401  32401  32401  32401  32401  32401  32401  32401  32401  32401  32401  32401  32401  32401  32401  32401  32401  32401  32401  32401  32401  32401  32401  32401  32401  32401  32401  32401  32401  32401  32401  32401  32401  32401  32401  32401  32401  32401  32401  32401  32401  32401  32401  32401    210  32401  32401  32401  32401    210  32401  32401  32401    210  32401  32401  32401  32401  32401  32401  32401  32401  32401  32401  32401  32401  32401  32401  32401  32401  32401  32401  32401  32401  32401  32401  32401  32401  32401  32401  32401  32401  32401  32401  32401  32401  32401  32401  32401  32401  32401  32401  32401  32401  32401  32401  32401  32401  32401  32401  32401  32401  32401  32401  32401  32401  32401  32401  32401  32401  32401  32401  32401  32401  32401  32401  32401  32401  32401  32401  32401  32401  32401  32401  32401  32401  32401  32401  32401  32401  32401  32401  32401  32401  32401  32401  32401  32401  32401  32401  32401  32401  32401  32401  32401  32401  32401  32401  32401  32401  32401  32401  32401  32401  32401  32401  32401  32401  32401  32401  32401  32401  32401  32401  32401  32401  32401  32401  32401  32401  32401  32401  32401  32401  32401  32401  32401  32401  32401  32401  32401  32401  32401  32401  32401  32401  32401  32401  32401  32401  32401  32401  32401  32401  32401  32401  32401  32401  32401  32401  32401  32401  32401  32401  32401  32401  32401  32401  32401  32401  32401  32401  32401  32401  32401  32401  32401  32401  32401  32401  32401  32401  32401  32401  32401  32401  32401  32401  32401  32401  32401  32401  32401  32401  32401  32401  32401  32401  32401  32401  32401  32401  32401  32401  32401  32401  32401  32401  32401  32401  32401  32401  32401  32401  32401  32401  32401  32401  32401  32401  32401  32401  32401  32401  32401  32401  32401  32401  32401  32401  32401  32401  32401  32401  32401  32401  32401  32401  32401  32401  32401  32401  32401  32401  32401  32401  32401  32401  32401  32401  32401  32401  32401  32401  32401  32401  32401  32401  32401  32401  32401  32401  32401  32401  32401  32401  32401  32401  32401  32401  32401    223  32401  32401  32401  32401  32401  32401  32401  32401  32401  32401  32401  32401  32401  32401  32401  32401  32401  32401  32401  32401  32401  32401  32401  32401  32401  32401  32401  32401  32401  32401  32401  32401  32401  32401  32401  32401  32401  32401  32401  32401  32401  32401  32401  32401  32401  32401  32401    225  32401    222    240  32401  32401  32401  32401    226    213  32401  32401    215  32401  32401    220  32401    214    214    222    223  32401  32401  32401    219    214    213  32401    217    217    216    215  32401    223  32401    218  32401  32401  32401  32401  32401  32401  32401  32401  32401  32401  32401  32401  32401  32401  32401  32401  32401  32401  32401  32401  32401  32401  32401  32401  32401  32401  32401  32401  32401  32401  32401  32401  32401  32401  32401  32401  32401  32401  32401  32401  32401  32401  32401  32401  32401  32401  32401  32401  32401  32401  32401  32401  32401  32401  32401  32401  32401  32401  32401  32401  32401  32401  32401  32401  32401  32401  32401  32401  32401  32401  32401  32401  32401  32401  32401  32401  32401  32401  32401  32401  32401  32401  32401  32401  32401  32401  32401  32401  32401  32401  32401  32401  32401  32401  32401  32401  32401  32401  32401  32401  32401  32401  32401  32401
  32401  32401  32401  32401  32401  32401  32401  32401  32401  32401  32401  32401  32401  32401  32401  32401  32401  32401  32401  32401  32401  32401  32401  32401  32401  32401  32401  32401  32401  32401  32401  32401  32401  32401  32401  32401  32401  32401  32401  32401  32401  32401  32401  32401  32401  32401  32401  32401  32401  32401  32401  32401  32401  32401  32401  32401  32401  32401  32401  32401  32401  32401  32401  32401  32401  32401  32401  32401  32401  32401  32401  32401  32401  32401  32401  32401  32401  32401  32401  32401  32401  32401  32401  32401    210    210  32401    210  32401  32401    213  32401  32401  32401  32401  32401  32401  32401  32401  32401  32401  32401  32401  32401  32401  32401  32401  32401  32401  32401  32401  32401  32401  32401  32401  32401  32401  32401    202  32401    207  32401  32401  32401  32401  32401  32401  32401  32401  32401  32401  32401  32401  32401  32401  32401  32401  32401  32401  32401  32401  32401  32401  32401  32401  32401  32401  32401  32401  32401  32401  32401  32401  32401  32401  32401  32401  32401  32401  32401  32401  32401  32401  32401  32401  32401  32401  32401  32401  32401  32401  32401  32401  32401  32401  32401  32401  32401  32401  32401  32401  32401  32401  32401  32401  32401  32401  32401  32401  32401  32401  32401  32401  32401  32401  32401  32401  32401  32401  32401  32401  32401  32401  32401  32401  32401  32401  32401  32401  32401  32401  32401  32401  32401  32401  32401  32401  32401  32401  32401  32401  32401  32401  32401  32401  32401  32401  32401  32401  32401  32401  32401  32401  32401  32401  32401  32401  32401    225  32401  32401  32401  32401  32401  32401  32401  32401  32401  32401  32401  32401  32401  32401  32401  32401  32401  32401  32401  32401  32401  32401  32401  32401  32401  32401  32401  32401  32401  32401  32401  32401  32401  32401  32401  32401  32401  32401  32401  32401  32401  32401  32401  32401  32401  32401  32401  32401  32401  32401  32401  32401  32401  32401  32401  32401  32401  32401  32401  32401  32401  32401  32401  32401  32401  32401  32401  32401  32401  32401  32401  32401  32401  32401  32401  32401  32401  32401  32401  32401  32401  32401  32401  32401  32401  32401  32401  32401  32401  32401  32401  32401  32401  32401  32401  32401  32401  32401  32401  32401  32401  32401  32401  32401  32401  32401  32401  32401  32401  32401  32401  32401  32401  32401  32401  32401  32401  32401  32401  32401  32401  32401  32401  32401  32401  32401  32401  32401  32401  32401  32401  32401  32401  32401  32401  32401  32401    227  32401  32401  32401  32401  32401  32401  32401  32401  32401  32401  32401  32401  32401  32401  32401    219  32401    219    240    217  32401  32401    230  32401    216    215    215    214    223    220    215    223    222    216  32401    213  32401    222    209    213  32401    221    214    218  32401    216    215    215  32401    215    211    213    215    218  32401  32401  32401  32401  32401    215    222    223  32401  32401    224    222  32401  32401  32401  32401  32401  32401  32401  32401  32401  32401  32401  32401  32401  32401    225  32401    226  32401  32401  32401  32401  32401  32401  32401  32401  32401  32401  32401  32401  32401  32401  32401  32401  32401  32401  32401  32401  32401    219    224    222  32401  32401  32401  32401  32401  32401  32401  32401  32401  32401  32401  32401  32401  32401  32401  32401  32401  32401  32401  32401  32401  32401  32401  32401  32401  32401  32401  32401  32401  32401  32401  32401  32401  32401  32401  32401  32401  32401  32401  32401  32401  32401  32401  32401  32401  32401  32401  32401  32401  32401  32401  32401  32401  32401  32401  32401
  32401  32401  32401  32401  32401  32401  32401  32401  32401  32401  32401  32401  32401  32401  32401  32401  32401  32401  32401  32401  32401  32401  32401  32401  32401  32401  32401  32401  32401  32401  32401  32401  32401  32401  32401  32401  32401  32401  32401  32401  32401  32401  32401  32401  32401  32401  32401  32401  32401  32401  32401  32401  32401  32401  32401  32401  32401  32401  32401  32401  32401  32401  32401  32401  32401  32401  32401  32401  32401  32401  32401  32401  32401  32401  32401  32401  32401  32401  32401  32401  32401  32401  32401  32401    214  32401    213    213    203  32401    209    220  32401  32401  32401  32401    210  32401  32401  32401  32401  32401  32401  32401  32401  32401  32401  32401  32401  32401  32401  32401  32401  32401  32401  32401  32401  32401  32401  32401  32401  32401  32401  32401  32401  32401  32401  32401  32401  32401  32401  32401  32401  32401  32401  32401  32401  32401  32401  32401  32401  32401  32401  32401  32401  32401  32401  32401  32401  32401    217    210  32401  32401  32401  32401  32401  32401  32401  32401  32401  32401  32401  32401  32401  32401  32401  32401  32401  32401  32401  32401  32401  32401  32401  32401  32401  32401  32401  32401  32401  32401  32401  32401  32401  32401  32401    195  32401  32401  32401  32401  32401  32401  32401  32401  32401  32401  32401  32401  32401  32401  32401  32401  32401  32401  32401  32401  32401  32401  32401  32401  32401  32401  32401  32401  32401  32401  32401  32401  32401  32401  32401  32401  32401  32401  32401  32401  32401  32401  32401  32401  32401  32401  32401  32401  32401  32401  32401  32401  32401  32401  32401  32401  32401  32401  32401  32401  32401  32401  32401  32401  32401  32401  32401  32401  32401  32401  32401  32401  32401  32401  32401  32401  32401  32401  32401  32401  32401  32401  32401  32401  32401  32401  32401  32401  32401  32401  32401  32401  32401  32401  32401  32401  32401  32401  32401  32401  32401  32401  32401  32401  32401  32401  32401  32401  32401  32401  32401  32401  32401  32401  32401  32401  32401  32401  32401  32401  32401  32401  32401  32401  32401  32401  32401  32401  32401  32401  32401  32401  32401  32401  32401  32401  32401  32401  32401  32401  32401  32401  32401  32401  32401  32401  32401  32401  32401  32401  32401  32401  32401  32401  32401  32401  32401  32401  32401  32401  32401  32401  32401  32401  32401  32401  32401  32401  32401  32401  32401  32401  32401  32401  32401  32401  32401  32401  32401  32401  32401  32401  32401  32401  32401  32401  32401  32401  32401  32401  32401  32401  32401  32401  32401  32401  32401  32401  32401  32401  32401    228  32401  32401    217  32401  32401  32401    226    219  32401  32401    218    223    218  32401  32401    215    214    216  32401    222    224  32401    217  32401    216  32401  32401    215    213    216  32401    215  32401    206    217    222  32401    211    221  32401  32401    215    222    226    214    220    213    217    228    216    224    233  32401    217    215    222  32401    218  32401    225  32401    231  32401  32401  32401  32401  32401  32401  32401  32401    218  32401    219    224  32401  32401  32401  32401  32401  32401  32401  32401  32401  32401  32401  32401  32401  32401  32401  32401  32401  32401  32401  32401  32401  32401  32401  32401  32401  32401  32401  32401  32401  32401  32401  32401  32401  32401  32401  32401  32401  32401  32401  32401  32401  32401  32401  32401  32401  32401  32401  32401  32401  32401  32401  32401  32401  32401  32401  32401  32401  32401  32401  32401  32401  32401  32401  32401  32401  32401  32401  32401  32401  32401  32401  32401  32401  32401  32401  32401
  32401  32401  32401  32401  32401  32401  32401  32401  32401  32401  32401  32401  32401  32401  32401  32401  32401  32401  32401  32401  32401  32401  32401  32401  32401  32401  32401  32401  32401  32401  32401  32401  32401  32401  32401  32401  32401  32401  32401  32401  32401  32401  32401  32401  32401  32401  32401  32401  32401  32401  32401  32401  32401  32401  32401  32401  32401  32401  32401  32401  32401  32401  32401  32401  32401  32401  32401  32401  32401  32401  32401  32401  32401  32401  32401  32401  32401  32401  32401  32401  32401  32401  32401  32401  32401  32401  32401    221    217  32401  32401  32401  32401  32401  32401  32401  32401  32401  32401  32401  32401  32401  32401  32401  32401  32401  32401  32401  32401  32401  32401  32401  32401  32401  32401  32401  32401  32401  32401  32401  32401  32401  32401    205  32401  32401  32401  32401  32401  32401  32401  32401  32401  32401  32401  32401  32401    198  32401  32401  32401  32401  32401  32401  32401    231  32401  32401  32401  32401  32401  32401  32401  32401  32401  32401  32401  32401  32401  32401  32401  32401  32401  32401  32401  32401  32401  32401  32401  32401  32401  32401  32401  32401  32401  32401  32401  32401  32401  32401  32401  32401  32401  32401  32401  32401  32401  32401  32401  32401  32401  32401  32401  32401  32401  32401  32401  32401  32401  32401  32401  32401  32401  32401  32401  32401  32401  32401  32401  32401  32401  32401  32401  32401  32401  32401  32401  32401  32401  32401  32401  32401  32401  32401  32401  32401  32401  32401  32401  32401  32401  32401  32401  32401  32401  32401  32401  32401  32401  32401  32401  32401  32401  32401  32401  32401  32401  32401  32401  32401  32401  32401  32401  32401  32401  32401  32401  32401  32401  32401  32401  32401  32401  32401  32401  32401  32401  32401  32401  32401  32401  32401  32401  32401  32401  32401  32401  32401  32401  32401  32401  32401  32401  32401  32401  32401  32401  32401  32401  32401  32401  32401  32401  32401  32401  32401  32401  32401  32401  32401  32401  32401  32401  32401  32401  32401  32401  32401  32401  32401  32401  32401  32401  32401  32401  32401  32401  32401  32401  32401  32401  32401  32401  32401  32401  32401  32401  32401  32401  32401  32401  32401  32401  32401  32401  32401  32401  32401  32401  32401  32401  32401  32401  32401  32401  32401  32401  32401  32401  32401  32401  32401  32401  32401  32401  32401  32401  32401  32401  32401  32401  32401  32401  32401  32401  32401  32401  32401  32401  32401  32401  32401  32401  32401    223    215  32401  32401    225  32401  32401  32401  32401    226  32401  32401    223  32401  32401  32401  32401  32401  32401    224  32401  32401  32401    223    222    223    221    220    221    217    220    217    218  32401  32401    219    216  32401    216    214    216    220    217    218  32401    205    214    218    213    214  32401    213  32401  32401    226  32401    212    215    211    221    207    229    205    219    222  32401    213    226    224    227    234    214    222    224  32401  32401    223    224    215    221    226    221    229    230  32401    214  32401  32401    234    226  32401  32401  32401  32401  32401  32401  32401  32401  32401  32401  32401  32401  32401  32401  32401  32401  32401    218  32401  32401  32401  32401    218  32401  32401    219  32401  32401  32401  32401  32401  32401  32401  32401  32401  32401  32401  32401  32401  32401  32401  32401  32401  32401  32401  32401  32401  32401  32401  32401  32401  32401  32401  32401  32401  32401  32401  32401  32401  32401  32401  32401  32401  32401  32401  32401  32401  32401  32401  32401  32401  32401  32401  32401  32401  32401
  32401  32401  32401  32401  32401  32401  32401  32401  32401  32401  32401  32401  32401  32401  32401  32401  32401  32401  32401  32401  32401  32401  32401  32401  32401  32401  32401  32401  32401  32401  32401  32401  32401  32401  32401  32401  32401  32401  32401  32401  32401  32401  32401  32401  32401  32401  32401  32401  32401  32401  32401  32401  32401  32401  32401  32401  32401  32401  32401  32401  32401  32401  32401  32401  32401  32401  32401  32401  32401  32401  32401  32401  32401  32401  32401  32401  32401  32401  32401  32401  32401  32401  32401  32401    205  32401  32401    210  32401  32401  32401  32401  32401  32401  32401  32401  32401  32401    206  32401  32401  32401  32401  32401  32401  32401  32401  32401  32401  32401  32401  32401  32401  32401  32401  32401  32401  32401  32401  32401  32401  32401    213  32401  32401  32401  32401  32401  32401  32401  32401  32401  32401  32401  32401  32401  32401    218  32401  32401  32401  32401  32401  32401  32401  32401  32401  32401  32401  32401  32401    223    224  32401  32401  32401  32401  32401  32401  32401  32401  32401  32401  32401  32401  32401  32401  32401  32401  32401  32401  32401  32401  32401  32401  32401  32401  32401  32401  32401  32401  32401  32401  32401  32401  32401  32401  32401    208  32401  32401  32401  32401  32401  32401  32401  32401  32401  32401  32401  32401  32401  32401  32401  32401  32401  32401  32401  32401  32401  32401  32401  32401  32401  32401  32401  32401  32401  32401  32401  32401  32401  32401  32401  32401  32401  32401  32401  32401  32401  32401  32401  32401  32401  32401  32401  32401  32401  32401  32401  32401  32401  32401  32401  32401  32401  32401  32401  32401  32401  32401  32401  32401  32401  32401  32401  32401  32401  32401  32401  32401  32401  32401  32401  32401  32401  32401  32401  32401  32401  32401  32401  32401  32401  32401  32401  32401  32401  32401  32401  32401  32401  32401  32401  32401  32401  32401  32401  32401  32401  32401  32401  32401  32401  32401  32401  32401  32401  32401  32401  32401  32401  32401  32401  32401  32401  32401  32401  32401  32401  32401  32401  32401  32401  32401  32401  32401  32401  32401  32401  32401  32401  32401  32401  32401  32401  32401  32401  32401  32401  32401  32401  32401  32401  32401  32401  32401  32401  32401  32401  32401  32401  32401  32401  32401  32401  32401  32401    230  32401  32401  32401    223    202  32401  32401  32401  32401  32401  32401  32401  32401  32401  32401  32401  32401  32401  32401  32401  32401  32401  32401  32401    223  32401  32401  32401  32401  32401  32401  32401  32401  32401    218  32401    229  32401  32401  32401  32401    218  32401  32401  32401    230    216    224  32401    213    222    221    223    219  32401    216    220  32401    219    209    222    216  32401    207  32401    217  32401    217    215    214    217    216    218    214    217  32401    210  32401    216    207    220  32401    216    213  32401  32401  32401    211    211    213    207    216    219  32401    214    216    215    223    216    213    219    225    218    213    223    213    208  32401    214    227    210    228  32401    223  32401  32401  32401  32401  32401  32401  32401  32401  32401  32401  32401  32401  32401  32401  32401  32401  32401  32401  32401  32401    210    220  32401    218    219    220  32401  32401  32401  32401  32401  32401  32401  32401  32401  32401  32401  32401  32401  32401  32401  32401  32401  32401  32401  32401  32401  32401  32401  32401  32401  32401  32401  32401  32401  32401  32401  32401  32401  32401  32401  32401  32401  32401  32401  32401  32401  32401  32401  32401  32401  32401  32401  32401  32401  32401  32401
  32401  32401  32401  32401  32401  32401  32401  32401  32401  32401  32401  32401  32401  32401  32401  32401  32401  32401  32401  32401  32401  32401  32401  32401  32401  32401  32401  32401  32401  32401  32401  32401  32401  32401  32401  32401  32401  32401  32401  32401  32401  32401  32401  32401  32401  32401  32401  32401  32401  32401  32401  32401  32401  32401  32401  32401  32401  32401  32401  32401  32401  32401  32401  32401  32401  32401  32401  32401  32401  32401  32401  32401  32401  32401  32401  32401  32401  32401  32401  32401  32401  32401  32401  32401  32401  32401  32401    206  32401  32401  32401  32401  32401  32401  32401  32401  32401  32401  32401  32401  32401    202  32401  32401  32401  32401  32401  32401    208  32401  32401  32401  32401  32401  32401  32401  32401  32401  32401  32401  32401    206  32401  32401  32401  32401  32401  32401  32401  32401  32401  32401  32401  32401  32401  32401  32401  32401  32401  32401  32401  32401  32401  32401  32401  32401  32401  32401  32401  32401    239  32401  32401  32401  32401  32401  32401  32401  32401  32401  32401  32401  32401  32401  32401  32401  32401  32401  32401  32401  32401  32401  32401  32401  32401  32401  32401  32401  32401  32401  32401  32401  32401  32401  32401  32401  32401  32401  32401  32401  32401  32401  32401  32401  32401  32401  32401  32401  32401  32401  32401  32401  32401  32401  32401  32401  32401  32401  32401  32401  32401  32401  32401  32401  32401  32401  32401  32401  32401  32401  32401  32401  32401  32401  32401  32401  32401  32401  32401  32401  32401  32401  32401  32401    206  32401  32401  32401  32401  32401  32401  32401  32401  32401  32401  32401  32401  32401  32401  32401  32401  32401  32401  32401  32401  32401  32401  32401  32401  32401  32401  32401  32401  32401  32401  32401  32401  32401  32401  32401  32401  32401  32401  32401  32401  32401  32401  32401  32401  32401  32401  32401  32401  32401  32401  32401  32401  32401  32401  32401  32401  32401  32401  32401  32401  32401  32401  32401  32401  32401  32401  32401  32401  32401  32401  32401  32401  32401  32401  32401  32401  32401  32401  32401  32401  32401  32401  32401  32401  32401  32401  32401  32401  32401  32401  32401  32401  32401  32401  32401  32401  32401  32401  32401  32401  32401  32401  32401  32401  32401  32401  32401  32401  32401  32401  32401  32401  32401  32401  32401    219    213  32401  32401  32401  32401  32401  32401  32401  32401  32401  32401  32401  32401  32401  32401  32401  32401  32401  32401  32401  32401  32401    223    220  32401  32401    229  32401  32401    215    222    221  32401  32401    216    223  32401  32401  32401    223    219    217    223  32401  32401    225    214    223    224    217    216    217  32401    205  32401    221    220    217    219    218    218    219    209    219    212    219    215    217    221    208    207  32401    213    217    207    199  32401  32401    212    208    212    218    216  32401    213    222    223    211    211  32401  32401    210    222    217    222    213    222    223    222    214    213    212    213    224  32401  32401    222    224  32401    223  32401    231    226  32401  32401  32401  32401  32401    221  32401  32401  32401    210  32401  32401    228  32401  32401  32401  32401  32401  32401    215    215  32401  32401    215    223    223    226  32401  32401  32401  32401  32401  32401  32401  32401  32401  32401  32401  32401  32401  32401  32401  32401  32401  32401  32401  32401  32401  32401  32401  32401  32401  32401  32401  32401  32401  32401  32401  32401  32401  32401  32401  32401  32401  32401  32401  32401  32401  32401  32401  32401  32401  32401  32401  32401  32401
  32401  32401  32401  32401  32401  32401  32401  32401  32401  32401  32401  32401  32401  32401  32401  32401  32401  32401  32401  32401  32401  32401  32401  32401  32401  32401  32401  32401  32401  32401  32401  32401  32401  32401  32401  32401  32401  32401  32401  32401  32401  32401  32401  32401  32401  32401  32401  32401  32401  32401  32401  32401  32401  32401  32401  32401  32401  32401  32401  32401  32401  32401  32401  32401  32401  32401  32401  32401  32401  32401  32401  32401  32401  32401  32401  32401  32401  32401  32401  32401  32401  32401  32401  32401  32401  32401  32401  32401  32401  32401  32401  32401  32401  32401  32401  32401  32401  32401  32401  32401  32401  32401  32401  32401  32401  32401  32401  32401  32401  32401  32401    210    214    207  32401  32401  32401  32401  32401  32401  32401  32401  32401  32401  32401  32401  32401  32401  32401  32401  32401  32401  32401  32401  32401  32401  32401  32401  32401  32401    223  32401  32401    231  32401  32401    232  32401    223    231    228  32401    231    231  32401  32401  32401  32401  32401  32401  32401  32401  32401  32401  32401  32401  32401  32401  32401  32401  32401  32401  32401  32401  32401  32401  32401  32401  32401  32401  32401  32401  32401  32401  32401  32401  32401  32401  32401  32401  32401  32401  32401    238  32401  32401  32401  32401  32401  32401  32401  32401  32401  32401  32401  32401  32401  32401  32401  32401  32401  32401  32401  32401  32401  32401  32401  32401  32401  32401  32401  32401  32401  32401  32401  32401  32401  32401  32401  32401  32401  32401  32401  32401  32401  32401  32401  32401  32401  32401  32401  32401  32401  32401  32401  32401  32401  32401  32401  32401  32401  32401  32401  32401  32401  32401  32401  32401  32401  32401  32401  32401  32401  32401  32401  32401  32401  32401  32401  32401  32401  32401  32401  32401  32401  32401  32401  32401  32401  32401  32401  32401  32401  32401  32401  32401  32401  32401  32401  32401  32401  32401  32401  32401  32401  32401  32401  32401  32401  32401  32401  32401  32401  32401  32401  32401  32401    209    222  32401  32401  32401  32401  32401  32401  32401  32401  32401  32401  32401  32401  32401  32401  32401  32401  32401  32401  32401  32401  32401  32401  32401  32401  32401  32401  32401  32401  32401  32401  32401  32401  32401  32401  32401  32401  32401  32401  32401  32401  32401  32401    222  32401  32401  32401  32401  32401  32401  32401  32401  32401  32401  32401  32401  32401  32401  32401  32401  32401  32401    225    242    239    219    219    250    218    232    222  32401  32401  32401    215    225    235    220    221  32401  32401    219  32401    217    207    214  32401    223  32401    218    223    222    216    223    219    219  32401    216    215    215    232    209    210    205    207    212    212    219    210    209  32401    213    214    213    209    203  32401    211    215    211    213    213  32401    221    218    215  32401    219    222    219    214  32401    215    213    216    205    222    211    209    208    214    222    210    205    230    214    223  32401    215    223    216  32401    215  32401  32401    206  32401  32401  32401  32401    221  32401  32401    222  32401    226  32401  32401    229  32401    215    215    226  32401  32401  32401    219  32401  32401    219  32401  32401  32401    213  32401    216    218    219    217  32401  32401  32401  32401  32401  32401  32401  32401    228    204  32401  32401  32401  32401  32401  32401  32401  32401  32401  32401  32401  32401  32401  32401  32401  32401  32401  32401  32401  32401  32401  32401  32401  32401  32401  32401  32401  32401  32401  32401  32401  32401    210
  32401  32401  32401  32401  32401  32401  32401  32401  32401  32401  32401  32401  32401  32401  32401  32401  32401  32401  32401  32401  32401  32401  32401  32401  32401  32401  32401  32401  32401  32401  32401    194  32401  32401    193    192  32401  32401  32401  32401  32401    191  32401  32401  32401  32401  32401  32401  32401  32401  32401  32401  32401  32401  32401  32401  32401  32401  32401  32401  32401  32401  32401  32401  32401  32401  32401  32401  32401  32401  32401  32401  32401  32401  32401  32401  32401  32401  32401  32401  32401  32401  32401  32401  32401  32401  32401  32401  32401  32401  32401  32401  32401  32401  32401    246    228  32401  32401  32401  32401  32401  32401  32401  32401  32401  32401    206  32401  32401  32401  32401    202  32401  32401    219  32401  32401  32401  32401  32401  32401  32401  32401  32401  32401  32401  32401  32401  32401  32401  32401  32401  32401  32401  32401  32401  32401  32401  32401    226  32401  32401  32401    229    229  32401    223  32401  32401    222  32401  32401    229  32401  32401  32401  32401  32401  32401  32401  32401  32401  32401  32401  32401  32401  32401  32401  32401  32401  32401  32401  32401  32401  32401  32401  32401  32401  32401  32401  32401  32401  32401  32401  32401  32401  32401  32401  32401  32401  32401  32401    223    215  32401  32401  32401  32401  32401  32401  32401  32401  32401  32401  32401  32401  32401  32401  32401  32401  32401  32401  32401  32401  32401  32401  32401  32401  32401  32401  32401  32401  32401  32401  32401  32401  32401    207  32401  32401    213  32401  32401  32401  32401  32401  32401  32401  32401  32401  32401  32401  32401  32401  32401  32401  32401  32401  32401  32401  32401  32401  32401  32401  32401  32401  32401  32401  32401  32401  32401  32401  32401  32401  32401  32401  32401  32401  32401  32401  32401  32401  32401  32401  32401  32401  32401  32401  32401  32401  32401  32401  32401  32401  32401  32401  32401  32401  32401  32401  32401  32401  32401  32401  32401  32401  32401  32401  32401  32401  32401  32401  32401  32401  32401  32401    223  32401    221  32401    228    238  32401  32401    234  32401  32401  32401  32401  32401  32401  32401  32401  32401  32401  32401  32401  32401  32401  32401  32401  32401  32401  32401  32401  32401  32401  32401  32401  32401  32401  32401  32401  32401  32401  32401  32401  32401  32401  32401  32401  32401  32401  32401  32401  32401  32401  32401  32401  32401  32401  32401  32401  32401  32401  32401  32401  32401  32401  32401    217    239    230    243    225    213  32401    213  32401  32401  32401    231    224  32401    233  32401  32401  32401    222  32401    221    217    224    225  32401  32401  32401    216  32401    222    224    220    213    202    211    216    223    222    209    213    216    206    215    216    218    218    212    214    222    215  32401  32401  32401    207    213    216  32401    207  32401    219    201    214  32401    215    213    204    203    220    210    208    210    217    213    211    211    212    222    215    209    220    218    218    211    219    206    212  32401    214    223    211    212  32401    223  32401  32401  32401    222    218  32401    207    214    217  32401    213    215  32401  32401  32401    214    213    218    216    218    217    218    224  32401  32401    219  32401  32401  32401  32401    211  32401  32401  32401    222    218  32401  32401    210    215    222  32401    214  32401  32401    212  32401  32401  32401  32401  32401  32401  32401  32401  32401  32401  32401  32401  32401  32401  32401  32401  32401  32401  32401  32401  32401  32401  32401  32401  32401  32401  32401  32401  32401  32401
  32401  32401  32401  32401  32401  32401  32401  32401  32401  32401  32401  32401  32401  32401  32401  32401  32401  32401  32401  32401  32401  32401  32401  32401  32401  32401  32401  32401  32401    237  32401    209  32401    236  32401  32401    197    191  32401  32401    242    204  32401  32401    216    195    214    217  32401  32401    216  32401  32401  32401  32401  32401  32401  32401  32401  32401  32401  32401  32401  32401  32401  32401  32401  32401  32401  32401  32401  32401  32401  32401    230  32401  32401  32401  32401  32401  32401  32401  32401  32401  32401  32401  32401  32401  32401  32401  32401  32401  32401  32401  32401  32401  32401  32401  32401  32401    232  32401  32401  32401  32401  32401  32401  32401  32401  32401  32401  32401  32401  32401  32401  32401  32401    231  32401  32401  32401  32401  32401  32401  32401  32401  32401    226  32401    226  32401  32401  32401  32401  32401  32401  32401  32401  32401  32401  32401  32401  32401  32401  32401  32401    220    220  32401    228    218  32401  32401  32401  32401  32401  32401  32401  32401  32401  32401  32401  32401  32401  32401  32401  32401  32401  32401  32401  32401  32401  32401  32401  32401  32401  32401  32401  32401  32401  32401  32401  32401  32401  32401  32401  32401  32401    218  32401  32401  32401  32401  32401  32401  32401  32401  32401  32401  32401  32401  32401  32401  32401  32401  32401  32401  32401  32401  32401  32401  32401  32401  32401  32401  32401  32401  32401  32401  32401  32401  32401  32401  32401  32401  32401  32401  32401  32401  32401  32401  32401  32401  32401  32401  32401  32401  32401  32401  32401  32401  32401  32401  32401  32401  32401  32401  32401  32401  32401  32401  32401  32401  32401  32401  32401  32401  32401  32401  32401  32401  32401  32401  32401  32401  32401  32401  32401  32401  32401  32401  32401  32401  32401  32401  32401  32401  32401  32401  32401  32401  32401  32401  32401  32401  32401  32401  32401  32401  32401  32401  32401  32401  32401  32401  32401  32401  32401    219    222  32401  32401  32401    187    226    225    199  32401    243  32401  32401    233    209    215  32401  32401  32401  32401  32401  32401  32401  32401  32401  32401  32401  32401  32401  32401  32401  32401  32401  32401  32401  32401  32401  32401  32401  32401  32401  32401  32401  32401  32401  32401  32401  32401  32401  32401  32401  32401  32401  32401  32401  32401  32401  32401  32401  32401  32401  32401  32401  32401  32401  32401  32401  32401  32401  32401  32401  32401  32401    223  32401    233    229    222  32401    241  32401  32401  32401    226    220  32401    224  32401    215  32401    214  32401    208    211    242    226    236  32401    223    217    221  32401    220    216  32401    212    221    205  32401  32401    198    213  32401    205  32401    214    201  32401  32401  32401    215  32401    215    213    206  32401    210    219    213    216  32401    214    206    213    218    216  32401  32401  32401    219    217    212    221    212    220    199    216    217    215    218    222    224    211    215    211    212    214    214    201    217    202    215  32401    232  32401    225    206  32401  32401    216  32401    215  32401  32401  32401    212    230    216    222    225    208  32401  32401  32401    220    215    214    210    219    219    213    220  32401    212    202    213    214    208  32401    217    215    212    229    225    224    224    211    212    223  32401  32401    214  32401  32401  32401  32401  32401  32401  32401  32401  32401  32401  32401  32401  32401  32401  32401  32401  32401    209  32401  32401  32401  32401  32401  32401  32401  32401  32401  32401  32401  32401
  32401  32401  32401  32401  32401  32401  32401  32401  32401  32401  32401  32401  32401  32401  32401  32401  32401  32401  32401  32401  32401  32401  32401  32401  32401  32401    226  32401    235    223    216    209  32401  32401    199    193    195    228    220    224    220    230    230    225    215    220    201    226    234  32401    204  32401    239  32401    225    216    226    233    225  32401    223  32401  32401  32401  32401  32401  32401  32401  32401    237  32401  32401    215    229  32401  32401  32401    216    213    213  32401  32401  32401    228  32401  32401  32401  32401  32401  32401  32401  32401  32401  32401  32401  32401  32401  32401  32401  32401  32401    240  32401  32401  32401    224  32401  32401  32401    223    214  32401    220  32401  32401    234  32401  32401  32401  32401  32401  32401  32401  32401  32401  32401  32401  32401  32401  32401    231  32401  32401  32401  32401  32401  32401  32401  32401  32401  32401  32401  32401  32401  32401  32401  32401  32401  32401  32401  32401  32401  32401  32401  32401  32401  32401    220  32401  32401  32401  32401  32401  32401  32401  32401  32401  32401  32401  32401  32401  32401  32401  32401  32401  32401  32401  32401  32401  32401  32401  32401  32401  32401  32401  32401  32401  32401  32401  32401  32401  32401  32401  32401  32401  32401  32401  32401  32401  32401  32401  32401  32401  32401  32401  32401  32401  32401  32401  32401  32401  32401  32401  32401  32401  32401  32401  32401  32401  32401  32401  32401  32401  32401  32401  32401  32401  32401  32401  32401  32401  32401  32401  32401  32401  32401  32401  32401  32401  32401  32401  32401  32401  32401  32401  32401  32401  32401  32401  32401  32401  32401  32401  32401  32401  32401  32401  32401  32401  32401  32401  32401  32401  32401  32401  32401  32401  32401  32401  32401  32401  32401  32401  32401  32401  32401  32401  32401  32401  32401  32401  32401  32401  32401  32401  32401  32401  32401  32401  32401  32401  32401  32401  32401  32401  32401  32401    192  32401  32401  32401  32401    232  32401    217    230  32401    225    237    223    226  32401    230  32401    224    218  32401    232    238  32401  32401  32401  32401  32401  32401  32401  32401  32401  32401  32401  32401  32401  32401  32401  32401  32401  32401  32401  32401  32401  32401  32401  32401  32401  32401  32401  32401  32401  32401  32401  32401  32401  32401  32401  32401  32401  32401  32401  32401  32401  32401    222  32401    227  32401  32401  32401  32401  32401  32401  32401  32401  32401  32401  32401    236    231    239    222  32401  32401    224    218    224    221    228    210    226    224  32401  32401  32401  32401    224    225  32401    204    217    224    217    216    203    215  32401    217  32401    214  32401    214  32401  32401  32401  32401  32401  32401  32401    231  32401  32401    204    209  32401    234    210    208    208    206    214    220  32401    214    211    214    209    225    216    213    214  32401    208    215    204    211    209    216    216    218    223    223    221    217    222    223    219    219    212    214    223    222    217    215    222    227  32401  32401  32401    211    223    215    215    221    200    224  32401    221    211  32401    213  32401    223    223  32401    207    214    224    215    222    213    218    215    213    211    219    204    207    211    203    228    218    221    224    214    214    213    225    224    222    216  32401    216  32401    210  32401    214    213  32401  32401    214    208    210  32401    215    214  32401  32401  32401    214    214    214    197    214    211    210    227    213  32401    210  32401  32401  32401
  32401  32401  32401  32401  32401  32401  32401  32401  32401  32401  32401  32401  32401  32401  32401  32401  32401  32401  32401  32401  32401  32401  32401  32401  32401  32401  32401    219    209    200  32401    206    211    206  32401  32401    206    211    230    225    220  32401    215    216    224    193    203  32401  32401  32401  32401  32401  32401  32401  32401  32401  32401  32401    226  32401  32401  32401  32401  32401  32401  32401  32401  32401    231    230    232    237  32401  32401    226    222    214    223    216    213    211  32401    223  32401    222  32401  32401    218  32401  32401  32401  32401    218  32401  32401  32401  32401  32401  32401  32401  32401  32401  32401    215  32401  32401    218  32401  32401  32401  32401  32401  32401    224    195  32401    226  32401  32401  32401  32401  32401  32401  32401  32401    211  32401  32401  32401  32401    222  32401    225    231  32401  32401    213  32401  32401  32401  32401  32401  32401  32401    224    221  32401  32401  32401  32401  32401  32401  32401  32401  32401  32401  32401    226    235    234    223  32401  32401  32401  32401  32401  32401  32401  32401  32401  32401  32401  32401  32401  32401  32401  32401  32401  32401  32401  32401  32401  32401  32401  32401  32401  32401  32401  32401  32401  32401  32401  32401  32401  32401  32401  32401  32401  32401  32401  32401  32401  32401  32401  32401  32401  32401  32401  32401  32401  32401  32401  32401  32401  32401  32401  32401  32401  32401  32401  32401  32401  32401  32401  32401  32401  32401  32401  32401  32401  32401  32401  32401  32401  32401  32401  32401  32401  32401  32401  32401  32401  32401  32401  32401  32401  32401  32401  32401  32401  32401  32401  32401  32401  32401  32401  32401  32401  32401  32401  32401  32401  32401  32401  32401  32401  32401  32401  32401  32401  32401  32401  32401  32401  32401  32401  32401  32401  32401  32401  32401  32401  32401  32401  32401  32401  32401  32401  32401  32401  32401  32401  32401  32401  32401  32401    174  32401    226  32401  32401  32401  32401    198  32401    232    232    222    225    207    233  32401    259    216    230  32401    230  32401    212    227    234    221    214    222    222  32401  32401  32401  32401  32401  32401  32401  32401  32401  32401  32401  32401  32401  32401  32401  32401  32401  32401    218    217    248  32401  32401  32401  32401  32401  32401  32401  32401  32401  32401  32401  32401  32401  32401  32401  32401  32401  32401  32401  32401    227  32401  32401  32401  32401  32401  32401  32401    239    229  32401    232    233  32401  32401  32401  32401  32401  32401  32401  32401  32401  32401    213    207    214    234    204  32401    216    214  32401    223  32401    231  32401  32401    212  32401  32401    218  32401  32401  32401  32401    217  32401  32401    204  32401    218  32401    205    210    209    212    209    215    215    219    214    210    215    215    215    205    206    212  32401    216    215    217    218    208    212    207    196    222    217    217    218    219    221    209    215    216    211    212    223    207  32401  32401    219    220    214    210  32401  32401  32401  32401    204    226  32401    221    213    210    204    220    223    194    213    224    218    224    223    226  32401  32401    210    220    215    225    223    202    219    215    217    219    219    208    223    219    222    205    227  32401    234    217    227    206    216    207  32401  32401  32401    233    210    204  32401    208    200    217  32401    200    215    218    218    213    215  32401  32401    215    206    215    208  32401    210    208  32401    214  32401    224  32401    224
  32401    213  32401  32401  32401  32401  32401  32401  32401  32401  32401  32401  32401  32401  32401  32401  32401  32401  32401  32401  32401  32401  32401    220    220    215  32401    194  32401  32401  32401  32401    204    223  32401    216    205    216    210    220    218    211    213    216    203    203    202  32401  32401  32401  32401  32401  32401  32401  32401    200    207    223    211    210  32401  32401  32401  32401    220  32401    230    224  32401  32401    217  32401  32401    206  32401    203    230    217    205  32401  32401    219    225  32401    217  32401    215    219    217  32401    218    224  32401  32401  32401    226  32401  32401  32401  32401  32401    225    216    224  32401  32401  32401  32401  32401    213    206  32401  32401    232  32401  32401  32401  32401  32401  32401  32401  32401  32401  32401    217    221  32401  32401  32401  32401  32401    219  32401  32401  32401  32401    219  32401    214  32401  32401  32401  32401  32401  32401  32401    217    223  32401  32401  32401  32401  32401  32401  32401  32401  32401    238  32401  32401  32401  32401  32401  32401  32401  32401  32401  32401  32401  32401  32401  32401  32401  32401  32401  32401  32401  32401  32401  32401  32401  32401  32401  32401  32401  32401  32401  32401  32401  32401    224  32401  32401  32401  32401  32401  32401  32401  32401  32401  32401  32401  32401  32401  32401  32401  32401  32401  32401  32401  32401  32401  32401  32401  32401  32401  32401  32401  32401  32401  32401  32401  32401  32401  32401  32401  32401  32401  32401  32401  32401  32401  32401  32401  32401  32401  32401  32401  32401  32401  32401  32401  32401  32401  32401  32401  32401  32401  32401  32401  32401  32401  32401  32401  32401  32401  32401  32401  32401  32401  32401  32401  32401  32401  32401  32401  32401  32401  32401  32401  32401  32401  32401  32401  32401  32401  32401  32401  32401  32401  32401  32401  32401  32401  32401  32401  32401  32401  32401  32401  32401  32401    211  32401    242    191    215  32401  32401  32401  32401  32401    211    232    215  32401    195  32401    214    232    235  32401    183    230    239    236    202    232    219    213    238    213  32401  32401    221    216  32401  32401  32401  32401  32401  32401  32401  32401  32401  32401  32401    228  32401  32401  32401  32401  32401  32401  32401  32401  32401  32401  32401    234    241  32401  32401  32401    208  32401  32401    229    227  32401    226    235  32401    220  32401  32401    218    217    210  32401    214    229  32401  32401  32401  32401  32401  32401    217  32401  32401  32401    219    213  32401  32401  32401  32401  32401    220  32401  32401  32401    211    208    213    202    225    218    206    216    216    211    204    215  32401  32401    223  32401    204  32401    225    220  32401  32401    203  32401  32401    200    214    214    223    201    216    210    215    204    202    204    212    206    215    204    196  32401    211  32401    217    207    208    218    212    210    215    213    206    212    210    218  32401    219    216    225    227    224    212    214    222    211    208  32401  32401  32401  32401    215    215  32401  32401    208    201    210  32401    219    216    218    211    222  32401  32401    217    214    213  32401    206    216  32401  32401  32401    222    215    217    224    215    209  32401    220    221  32401  32401    205  32401  32401    205    215  32401  32401    224  32401    230    219    211    226    215    213    204    206    207    204  32401  32401  32401  32401    199    205    200    205    215    216    217    212    223  32401  32401    232  32401  32401  32401    203    210  32401
  32401  32401    201    224    221  32401  32401  32401  32401  32401  32401  32401  32401  32401  32401  32401  32401  32401  32401  32401  32401  32401    219    224    229    214    220    215    201    216    211  32401    207  32401    190    207    197  32401    199    221  32401  32401  32401  32401  32401  32401  32401    218    227  32401  32401    218    217  32401    214    198  32401    222    217    215    202    232    221  32401    205    230  32401    237  32401    220    196  32401  32401    220  32401    227    207  32401    189    215    234    200  32401  32401    204    217    226    222    222    213  32401  32401    214  32401    225    225  32401    232  32401  32401  32401  32401  32401  32401  32401  32401  32401  32401  32401    219    231  32401    233  32401  32401  32401  32401  32401  32401  32401  32401  32401    207  32401    225  32401  32401  32401  32401  32401    233  32401  32401  32401  32401  32401    224  32401  32401  32401  32401  32401  32401  32401  32401  32401  32401  32401  32401  32401  32401  32401  32401  32401  32401    227    224  32401  32401  32401  32401  32401  32401  32401  32401  32401  32401  32401  32401  32401  32401  32401  32401  32401  32401  32401  32401  32401  32401  32401  32401  32401  32401  32401  32401  32401  32401  32401  32401  32401    242    191    245  32401    239  32401  32401  32401  32401  32401  32401  32401  32401  32401  32401  32401  32401  32401  32401  32401  32401  32401  32401  32401  32401  32401  32401  32401  32401  32401  32401  32401  32401  32401  32401  32401  32401  32401  32401  32401  32401  32401  32401  32401  32401  32401  32401  32401  32401  32401  32401  32401  32401  32401  32401  32401  32401  32401  32401  32401  32401  32401  32401  32401  32401  32401  32401  32401  32401  32401  32401  32401  32401  32401  32401  32401  32401  32401  32401  32401  32401  32401  32401  32401  32401  32401  32401  32401  32401  32401  32401  32401  32401  32401  32401  32401  32401  32401  32401  32401  32401  32401  32401    204  32401    236  32401  32401  32401  32401  32401    212  32401    219    231    203  32401    235    217    218  32401    219    216    219  32401    242    235    226    238  32401    186    228    225    223    226    206    220    218    206  32401  32401  32401  32401  32401  32401  32401  32401    225    223    207  32401  32401  32401  32401  32401    217    219    215    231    227    226  32401    226  32401    218    220    227    223    223    220    226    215    219    219    215    219    214  32401    207  32401    216    208    226    239  32401    220    228  32401  32401    231  32401  32401  32401    227  32401    211  32401    228  32401    225  32401  32401    212    208    218    217    216  32401    208    209    209    212    213    210    200    212  32401    225  32401    219    213    202    198    202    215    217  32401    199    230    215    208    209    197    206    220    204    202    203    201    201    210    207    210    208    218    210    211    204    210    197    206    207    207    207    212    218    204    210    222    220    218    216    223    214    221    228    217    223    219    219  32401    206  32401  32401  32401  32401    219    202    190    207  32401    200    211    221    216    179  32401    219  32401    196  32401    208    214  32401    210  32401  32401    215    222    208    224    224    224    212  32401    216    214    210  32401    209  32401  32401    216    219  32401  32401    220    220  32401    209    213    216    223    215    204    218  32401    211  32401    208    218    212    219    201    207    228    219    208    223    212  32401    216  32401  32401  32401  32401    214  32401  32401    218
  32401    222    221    217  32401    219  32401    232  32401  32401  32401  32401  32401  32401  32401  32401  32401  32401  32401  32401  32401  32401  32401  32401    224    211    220    219  32401  32401  32401    225  32401    197  32401  32401  32401  32401  32401  32401    175    199  32401  32401    215    223    214  32401    207    215  32401    212    203    211    216    213    203    207    226    219    226    217    228    201  32401    215    215    226  32401    216    200    210    221  32401    217    220    207    227    217    208  32401    217    201    218    214    218    218    209    219    218  32401    218  32401    217  32401    226  32401  32401    226  32401    229    225  32401  32401  32401  32401  32401  32401  32401    226    235    250  32401    235    223    227  32401  32401  32401  32401  32401  32401    222  32401  32401    237  32401    238    239    223  32401  32401  32401  32401  32401  32401    223  32401  32401  32401  32401  32401  32401  32401  32401    239    224    233  32401  32401  32401  32401  32401  32401    198  32401  32401    223  32401  32401  32401  32401  32401  32401  32401  32401  32401  32401  32401  32401  32401  32401  32401  32401  32401  32401  32401  32401  32401  32401  32401  32401  32401  32401  32401  32401  32401  32401  32401  32401  32401  32401    231  32401    232  32401  32401  32401  32401  32401  32401  32401  32401  32401  32401  32401  32401  32401  32401  32401  32401  32401  32401  32401  32401  32401  32401  32401  32401  32401  32401  32401  32401  32401  32401  32401  32401  32401  32401  32401  32401  32401  32401  32401  32401  32401  32401  32401  32401  32401  32401  32401  32401  32401  32401  32401  32401  32401  32401  32401  32401  32401  32401  32401  32401  32401  32401  32401  32401  32401  32401  32401  32401  32401  32401  32401  32401  32401  32401  32401  32401  32401  32401  32401  32401  32401  32401  32401  32401  32401  32401  32401  32401  32401  32401  32401  32401  32401  32401  32401  32401  32401  32401  32401  32401  32401  32401  32401  32401  32401    230    221    224    207    218    207    238    227    200    214  32401  32401    205    245    227  32401  32401    238  32401  32401    200  32401    209    221    231    216    226    225    218    229  32401    218  32401  32401  32401  32401    216  32401  32401  32401  32401  32401  32401  32401    231  32401    222    225    226    232    220    229    221    226    215    230    214    218  32401    226    212    214    213    220    234  32401  32401    222    225  32401  32401    211    202    231    223    210  32401  32401  32401  32401  32401  32401    224  32401    216    203    219  32401    236    224    214    223    217    223    223    207    209    217    218    222    209  32401  32401    217  32401    204    204    236    192    212    215    207    208    213  32401    200  32401  32401    210    203  32401    204    216  32401    207    217    217    213    211    199    214    195    214    210    211  32401    205    209    215  32401    202    208    206    218    215    214    214    212    224    215    217    222    217    220    219    212    212    220    217    214    208  32401  32401    227  32401    197    210  32401    214    201    214    224    190  32401    224    218    216  32401  32401  32401    213    215    213  32401    210  32401    206    216    226    208    201    208    213    222    211    212    208    222    223    215    210    214  32401  32401    216    210    203    214    218  32401    197    213    199    215    200    215    209    220    208    208  32401  32401    230  32401  32401  32401  32401  32401  32401    214  32401    223  32401  32401    208    216  32401  32401  32401  32401
  32401    224  32401  32401  32401    222    211  32401  32401  32401  32401  32401  32401  32401  32401  32401  32401  32401  32401  32401  32401  32401  32401  32401  32401  32401  32401    220  32401  32401    195    221    198  32401  32401    208    219    230    211  32401    201    188    213    199    215    213  32401  32401    231    211    204    213  32401  32401    214  32401  32401  32401  32401    228    197    232  32401    232    197    224  32401    201    215    195    184    218    213  32401    218    206    213    217    208    209    208  32401    220    218    225    204    216    214    222    215    215    225    212    228    216    222    221  32401    213    228  32401    198  32401  32401    214    216  32401    222  32401  32401    225    214    220    210    213    237  32401    216    236  32401    239  32401  32401    217  32401    222  32401  32401  32401  32401    235  32401    222  32401  32401  32401  32401  32401    225    241  32401    233  32401    227  32401    220  32401    234  32401  32401  32401  32401  32401  32401  32401  32401  32401  32401  32401  32401  32401    217    234    230  32401  32401  32401  32401  32401  32401  32401  32401  32401  32401  32401  32401  32401  32401  32401  32401  32401  32401  32401  32401  32401  32401  32401  32401  32401  32401  32401    225  32401    195  32401  32401  32401  32401  32401  32401  32401  32401  32401  32401  32401  32401  32401  32401  32401  32401  32401  32401  32401  32401  32401  32401  32401  32401  32401  32401  32401  32401  32401  32401  32401  32401  32401  32401  32401  32401  32401  32401  32401  32401  32401  32401  32401  32401  32401  32401  32401  32401  32401  32401  32401  32401  32401  32401  32401  32401  32401  32401  32401  32401  32401  32401  32401  32401  32401  32401  32401  32401  32401  32401  32401  32401  32401  32401  32401  32401  32401  32401  32401  32401  32401  32401  32401  32401  32401  32401  32401  32401  32401  32401  32401  32401  32401  32401  32401  32401  32401    221  32401    230  32401  32401    207  32401    212    212    231    212    248    199    200    233    236    222  32401    221    197    207    221    205    230    228  32401  32401    231  32401    225    223    213    236    217    224    212  32401  32401    230  32401    222  32401  32401  32401  32401  32401  32401    221  32401  32401  32401    219    212  32401  32401    207    210  32401  32401    227    221    226  32401  32401  32401    221  32401    220    218    207    213  32401    221  32401  32401    212    215    231  32401    228    229    215    219    233    195    232    232  32401  32401  32401    220  32401    215    229    222  32401  32401    214    216    237    208  32401    210    205  32401    221    209    201    224    216    211    219  32401    231    217  32401    212    222  32401    203  32401    232    201    206    199    207  32401    213    205    204  32401  32401  32401  32401  32401  32401    220    209    200    203    209    192    216    214    213    207    200    211    215    209    202    206    206    219    218    211    217    224    217    215    221    208    206    220  32401    208    216    216    210    217  32401  32401    222  32401  32401    216    199    204    193    196    214  32401    203    207    206    207    214  32401    202    199  32401    211    210    204  32401  32401  32401    198    216    216    199    218    222    215    214  32401  32401  32401    214    200    194    209    216    219  32401    214    220    205    222    207    207    209    204    225    206  32401    224    212    226    210  32401    217    211    213    208  32401  32401  32401  32401  32401    215  32401    225  32401  32401  32401  32401    218    209
  32401  32401    240    213  32401  32401  32401  32401  32401    222  32401  32401    225    231  32401  32401  32401  32401  32401  32401  32401  32401  32401    187    215  32401  32401  32401    223  32401  32401    208    197    193  32401  32401    227    195    183    214    203    211    233    207  32401    213    213    213    215    216    210    203  32401    218    218    216  32401    220    214  32401    220    206    226    221    231    184    190    214    220    191  32401    208    197    205    202    208  32401    210    213    205    222    191    215    194    214    211    223  32401  32401  32401    220    227    210  32401  32401    204    224    204    225    227    222  32401    235    228    222    212    222    216  32401  32401    199    230    216  32401    230  32401    218    227  32401  32401  32401  32401    238    223  32401  32401  32401    217  32401    219  32401  32401    232  32401  32401  32401  32401  32401    224  32401  32401    229  32401  32401  32401  32401  32401  32401  32401  32401  32401  32401  32401  32401  32401  32401  32401  32401  32401  32401    217  32401    224  32401  32401  32401  32401  32401  32401  32401  32401  32401  32401  32401  32401  32401  32401  32401  32401  32401  32401  32401  32401  32401  32401  32401  32401  32401  32401  32401    219    250    223    229    201  32401  32401  32401  32401  32401  32401  32401  32401  32401  32401  32401  32401  32401  32401  32401  32401  32401  32401  32401  32401  32401  32401  32401  32401  32401  32401  32401  32401  32401  32401  32401  32401  32401  32401  32401  32401  32401  32401  32401  32401  32401  32401  32401  32401  32401  32401  32401  32401  32401  32401  32401  32401  32401  32401  32401  32401  32401  32401  32401  32401  32401  32401  32401  32401  32401  32401  32401  32401  32401  32401  32401  32401  32401  32401  32401  32401  32401  32401  32401  32401  32401  32401  32401  32401  32401  32401  32401  32401  32401  32401  32401  32401  32401  32401  32401  32401  32401  32401    224  32401    219  32401    183    221    188    196    220    213    213    213    191    221    212  32401    219    202  32401    232    224    221    228    218    234    240    223  32401  32401  32401    221    235    225  32401    218    200    216    239  32401  32401  32401  32401  32401  32401    216  32401    206    206    218    213    214    219    228    213    220    214    221  32401    221    227  32401  32401    220    214    215  32401    215    211    219    215  32401    213    223  32401    211    232    213    213    212  32401  32401  32401  32401  32401  32401  32401  32401    204    202  32401    202    217    227    226    228  32401  32401    223    222    214    232    199    205    222  32401    205    215    214    208    205    208    212  32401    201    213    201    208    210    199  32401  32401    206    205    205  32401  32401  32401  32401    200    208  32401  32401    222    231    217  32401    216    219    229    198    206    208    200  32401    215  32401    203    208  32401  32401  32401    205    218    221    221    225    211    213    218    204    208    214    211  32401    212    217    209    219    212    216    220  32401    209  32401  32401    211    215    219  32401    213    208    210  32401  32401  32401  32401  32401  32401  32401  32401    196    195    221    190  32401  32401  32401    213    219    213    215    225    214    215    220    211  32401    214    220    205    212    224    209    216  32401    209    224    208    215  32401    207    216    221    206  32401    207    211    210    224    209    225    216  32401    215    198  32401    208    211  32401  32401  32401    218    213    201    234  32401    240
  32401  32401  32401    209    234    245  32401  32401  32401    231    207    231  32401  32401  32401  32401  32401  32401  32401  32401    241  32401    229    228  32401    232    242  32401  32401    218    221    220  32401    196    231    202    234    232    232  32401    215    194    231  32401  32401    203    205    220    209    217    207    210  32401    221    231    213    190    217    216  32401    193    191    234  32401  32401    169    207  32401    230  32401    211    227  32401  32401  32401    194    232    216    206  32401    221    199    206  32401    212    225    218    209    227  32401  32401  32401  32401    216    210    210    215  32401    230    226    215    217  32401  32401  32401    229  32401    216    213  32401    234  32401    204  32401    212    230    220  32401  32401  32401  32401    250    229    193    226  32401    210  32401  32401  32401    228  32401  32401  32401    220    227  32401  32401  32401  32401  32401  32401  32401  32401  32401  32401  32401  32401  32401  32401  32401  32401  32401  32401  32401  32401  32401  32401  32401    224  32401  32401  32401    203  32401  32401  32401  32401  32401  32401  32401    240    208  32401  32401    214  32401  32401  32401  32401  32401  32401  32401  32401  32401  32401  32401  32401  32401  32401  32401  32401  32401  32401  32401  32401  32401  32401  32401  32401  32401  32401  32401  32401  32401  32401  32401  32401  32401  32401  32401  32401  32401  32401  32401  32401  32401  32401  32401  32401  32401  32401  32401  32401  32401  32401  32401  32401  32401  32401  32401  32401  32401  32401  32401    233  32401  32401  32401  32401  32401  32401  32401  32401  32401  32401    236    224  32401  32401  32401  32401  32401  32401  32401  32401  32401  32401  32401  32401  32401  32401  32401  32401  32401  32401  32401  32401  32401  32401  32401  32401  32401  32401  32401  32401  32401  32401  32401  32401  32401  32401  32401  32401  32401  32401  32401  32401  32401    205    194    264  32401  32401    201  32401    222  32401    214    201    224    198    217    210    219    217    210    200    211    195    216    216  32401    205    205    220  32401    216    218    225    234    223  32401  32401  32401  32401  32401  32401  32401  32401  32401  32401    211    207  32401    217    207    215    215    206  32401    219    211    221    213    200    215    215    222    226  32401    210    221    222    214    217  32401    216    218    218  32401    217  32401    235  32401    222    215    215  32401    212  32401  32401  32401    205    209    220    217    222  32401    223    227    213    218    204    217    225    222    208    224    204    211    209  32401  32401    208  32401    206  32401    218    223    222    210    203    211    206    218    224    204    227    222    209  32401    209    212  32401    209    221  32401  32401    195    203    203  32401    209    191    205  32401    208    211    213    220  32401    232    215    216    208    209    213    223    202    219  32401    199    190    210    208    218    226    230    209    215    210    200    216    192    214    221    211    212    219  32401  32401  32401  32401  32401  32401  32401    205    213    210  32401    210    215    220  32401    204    209  32401  32401    214  32401  32401  32401  32401  32401    196    217    218  32401  32401  32401    223    216    215    223    227  32401    222  32401    217    219    212    206    226    217    211    223    208    205  32401    214    215  32401    211    223  32401  32401    210  32401  32401  32401    223  32401    212    203    214  32401  32401  32401    202    217  32401    213    212    217    234    193  32401  32401    215
  32401  32401  32401    215  32401  32401  32401    202  32401    232  32401  32401    232    223  32401  32401  32401  32401  32401    194  32401  32401    194  32401    214    210    218    237  32401    214    198    212  32401    236    236    214    230    222    182  32401    218  32401    220    215    230    215    191    220  32401  32401    231  32401  32401    228    214    176    218    219  32401  32401  32401  32401    176  32401  32401    202  32401    196    212  32401    191    220    227    222  32401  32401    224    221    215    211  32401  32401    208    216    219  32401  32401  32401  32401    206    237    219  32401    210    217    202    221    225    218    217    218  32401    221    226    224  32401    236    222  32401  32401    213  32401    206    226    249    219  32401    222    229  32401  32401    254    210  32401  32401  32401  32401    246  32401    224  32401  32401  32401  32401  32401  32401  32401  32401  32401  32401  32401  32401  32401  32401  32401  32401  32401  32401  32401  32401  32401  32401  32401  32401  32401  32401  32401  32401  32401  32401  32401    209  32401  32401    210  32401  32401  32401  32401  32401  32401  32401  32401  32401  32401  32401  32401  32401  32401  32401  32401  32401  32401  32401  32401  32401  32401  32401  32401  32401  32401  32401  32401  32401  32401  32401  32401  32401  32401  32401  32401  32401  32401  32401  32401  32401  32401  32401  32401  32401  32401  32401  32401  32401  32401  32401  32401  32401  32401  32401  32401  32401  32401  32401  32401  32401  32401  32401  32401  32401  32401  32401  32401  32401  32401    258  32401    236  32401  32401    218    214  32401    239  32401  32401  32401  32401  32401  32401  32401  32401  32401  32401  32401  32401  32401  32401  32401  32401  32401  32401  32401  32401  32401  32401  32401  32401  32401  32401  32401  32401  32401  32401  32401  32401  32401  32401  32401  32401  32401  32401  32401  32401  32401  32401  32401  32401  32401    207  32401  32401    192    218  32401    178    199    232    220    211    217    195    203    236    240  32401  32401  32401    206    217    202    208    205    211  32401  32401    211    203    239    223    196    218    236  32401  32401  32401  32401  32401  32401  32401    211    212    192  32401    211    200    216    210    218    198    216    205    209    233    211    225    206    223    213    222    221    211    212    218    227    217    225  32401    230    212    224    213    196    186  32401    221    216  32401  32401    220    218    227  32401    208    203    216    216    200    224  32401    226    207  32401  32401    226  32401    193  32401    216    226    220    214    214    208    223    204    224    194    213    224    206    215  32401    206    214    199    201    220    205    205    217  32401    208  32401  32401    225  32401  32401    223    216  32401    204    199    205    191  32401    212    209    211  32401    205    213    193    214  32401    213  32401    223    219    216    215    209  32401    206  32401  32401    212    224    217    208    210    212    215    215    209    214    214    213    208    215    216  32401  32401  32401    210  32401  32401  32401  32401    193  32401  32401    208    226    216  32401    224    218    202  32401  32401  32401  32401  32401  32401  32401  32401  32401  32401    225    218  32401  32401  32401    226    224    208    213    193    197    222    215    209  32401    201    192    209  32401    215  32401  32401    208  32401  32401    216    202    203  32401    201    207    212    200    215    219    207  32401    205    209    229    214    224    218  32401  32401    217    215    218    214    224    230
  32401  32401  32401  32401  32401  32401  32401    231    225  32401  32401    212  32401  32401  32401  32401  32401  32401  32401  32401    242    208    215    227    224    214    232    231    224    220    237  32401  32401    229    229    220    230  32401  32401    229    204    202    208    203  32401    197    192    220    220    229    200  32401    236  32401  32401    224    167    232  32401    211  32401  32401    228  32401  32401  32401    215    192  32401  32401  32401  32401  32401    203  32401  32401  32401  32401  32401    215    215    205    224  32401    207    222  32401  32401    216  32401    220    200  32401    200    216  32401    229    224  32401  32401    211  32401  32401    232    207  32401  32401  32401  32401  32401    216    226    227    208    223  32401    232  32401    229  32401  32401    240    226  32401    233    226    230    223  32401    257  32401    223  32401    241    223    237  32401  32401    218  32401  32401    218  32401  32401  32401  32401  32401  32401  32401  32401  32401  32401  32401  32401    228  32401    222    227  32401    232  32401  32401    210  32401    242  32401  32401  32401  32401  32401  32401  32401  32401  32401  32401  32401  32401  32401  32401  32401  32401  32401  32401  32401  32401  32401  32401  32401  32401  32401  32401  32401    241  32401  32401  32401  32401  32401  32401  32401  32401  32401  32401  32401  32401  32401  32401  32401  32401  32401  32401  32401  32401  32401  32401  32401  32401  32401  32401  32401  32401  32401  32401  32401  32401  32401  32401  32401  32401  32401  32401  32401  32401  32401  32401  32401  32401  32401  32401    229  32401  32401  32401  32401  32401  32401  32401    225    229    259  32401  32401  32401  32401  32401  32401  32401  32401  32401  32401  32401  32401  32401  32401  32401  32401  32401  32401  32401  32401  32401  32401  32401  32401  32401  32401  32401  32401  32401  32401  32401  32401  32401  32401  32401  32401  32401  32401    243  32401    203  32401  32401  32401    189    209    219    210    173    235    201    200    235  32401  32401  32401  32401    192  32401    216    218    199    218    207  32401    194  32401    212  32401    242    224    206    207  32401  32401  32401    234  32401  32401  32401  32401    204    256    228  32401    213    210    190  32401    197    221    210    232    210    218    197    222    217    202    213    200  32401    203    217    210    204  32401  32401    204    217    218  32401  32401    214    210    216  32401  32401  32401  32401  32401  32401    217    207    210    203    217    200    237    224    228  32401  32401  32401    216    225  32401  32401    205    208    218    206  32401  32401    224    216    220    254    216    203    222    218    199    212    215    210    215    219    202    225    217  32401    223    225  32401    206  32401  32401  32401  32401    201    211  32401    222    199    222  32401    206    218  32401    207    212    220    195    217    214    219  32401  32401    222  32401  32401  32401    219    218    230    202    227    226    225    207    218    217    206    200    206  32401    213    202    212    217    225    220  32401    215  32401  32401  32401    199    208    210    214  32401    220    213  32401    222    211  32401  32401  32401    210  32401  32401  32401    210  32401  32401  32401  32401  32401    212  32401    218  32401    212    213    214    214    191    207    209    218    199    208    222    192    198    221    205    210  32401    200    191    213    210  32401  32401    211    211    213    218    197  32401  32401    224    228    227    213    218  32401  32401    211    215    222  32401    226    219  32401    224
  32401  32401  32401  32401  32401  32401  32401  32401  32401    205  32401    230  32401  32401  32401  32401  32401  32401  32401  32401  32401    194    231    237  32401  32401    210  32401  32401    177  32401    239  32401    222    195    215    219    165    209    232  32401  32401    236  32401    160    216    211    203  32401    224    229    220    225  32401  32401    213    213  32401    198  32401    209  32401  32401  32401  32401  32401  32401  32401  32401  32401  32401  32401  32401  32401  32401  32401    196  32401  32401    225    220  32401    197    203    214    200    191    218    218    209    223    215    210    224    204  32401    209    206    192    208    215  32401    206    215    218  32401    209  32401  32401    230  32401    210    214    213    226  32401  32401    213    206    229    224  32401  32401    211  32401  32401  32401    238  32401  32401  32401  32401    222    231  32401  32401  32401    224  32401  32401  32401  32401    222  32401    227    218  32401    227  32401  32401  32401  32401  32401    232  32401  32401  32401  32401    214  32401    205  32401  32401  32401  32401  32401  32401  32401  32401  32401  32401  32401  32401  32401  32401  32401  32401  32401  32401  32401  32401  32401  32401  32401  32401  32401  32401  32401  32401  32401  32401  32401    215    206  32401  32401  32401  32401  32401  32401  32401  32401  32401  32401  32401  32401  32401  32401  32401  32401  32401  32401  32401  32401  32401  32401  32401  32401  32401  32401  32401  32401  32401  32401  32401  32401  32401  32401  32401  32401  32401  32401  32401  32401  32401  32401  32401    215  32401  32401  32401  32401    229  32401  32401  32401  32401  32401    274  32401  32401  32401  32401  32401  32401  32401  32401  32401  32401  32401  32401  32401  32401  32401  32401  32401  32401  32401  32401  32401  32401  32401  32401  32401  32401  32401  32401  32401  32401  32401  32401  32401  32401  32401  32401  32401    250    199    217    208  32401    223  32401    216    213    228    207    221    218    205    228  32401    222  32401  32401  32401  32401  32401    180    239    216    226    214  32401    213    238    232    225    220    235    209    226    225  32401  32401  32401  32401    233    212    230    202    223    205    205    224    202  32401    197    220    204    212    213  32401    193    213    220    229  32401    230    210  32401    211    228    215    205  32401  32401  32401    194    216    218  32401  32401    212    222    207    206    214  32401  32401    190  32401    221  32401    206    204  32401  32401    234    204    208    204  32401    221  32401  32401    218    215    215    213    214    211  32401  32401    209    214    217    204    205    207  32401  32401    189    197    197  32401    215    203    228    220    223    216  32401    212    222    217    216    189    190    199    208  32401    208  32401    221    218    220    227    234    218    210    214    228    210    219    216  32401  32401    219  32401    226    218    211    234    223    216    214    219    223    214    219    218    222    221    210    211    210  32401    225  32401    223  32401    201    213  32401  32401  32401  32401  32401    213    207    193    223  32401    218  32401  32401  32401    212  32401  32401  32401    198    229    201  32401  32401  32401    230  32401  32401  32401    220    226  32401  32401  32401    198    223    203    199    213  32401    219    216    220    211  32401  32401  32401  32401    192    216    209  32401  32401  32401    219  32401  32401    209    211  32401  32401  32401    226  32401    221    216    225    211    213    217  32401    211    213    227  32401  32401  32401
  32401  32401  32401  32401  32401  32401  32401  32401  32401  32401  32401  32401  32401  32401  32401  32401  32401  32401  32401  32401  32401  32401  32401  32401  32401  32401  32401  32401  32401    211  32401    204    220  32401  32401    166    185  32401  32401    205    176    223    227    214    234    193    227    224  32401    218    183    223    222    200    198    187    222    229    218    218    205    200    221  32401  32401    218    218  32401    218    218  32401    205    206  32401  32401  32401  32401    225    242    209  32401    200    209  32401    205    213    217    203    221    204    207    211    208    203    222    209  32401    224    213  32401    207    222  32401    221    199    225  32401  32401  32401  32401    223  32401    216    201  32401    222  32401  32401  32401  32401  32401  32401  32401  32401  32401  32401    228    223  32401    229  32401    232    207  32401    236  32401  32401    223  32401  32401  32401  32401  32401  32401    231  32401    223  32401  32401  32401  32401  32401  32401  32401  32401  32401  32401  32401  32401  32401  32401  32401  32401  32401  32401  32401  32401  32401  32401  32401  32401  32401  32401  32401  32401  32401  32401  32401  32401  32401  32401  32401  32401  32401  32401  32401  32401  32401  32401  32401  32401  32401  32401  32401  32401  32401  32401  32401  32401  32401  32401  32401  32401  32401  32401  32401  32401  32401  32401  32401  32401  32401  32401  32401  32401  32401  32401  32401  32401  32401  32401  32401  32401  32401  32401  32401  32401  32401  32401  32401  32401  32401  32401  32401  32401  32401  32401    260  32401    235  32401  32401  32401  32401  32401  32401  32401  32401  32401  32401  32401  32401  32401  32401  32401  32401  32401  32401  32401  32401  32401  32401  32401  32401  32401  32401  32401  32401  32401  32401  32401  32401  32401  32401  32401  32401  32401  32401  32401  32401  32401  32401  32401  32401  32401    231    201    193    217  32401    216    182  32401  32401    217    207    193    202    208    205    227    200  32401  32401  32401  32401    207    212    185    188    230    221    221    197    204    204    223    211    216    214    211    215    212    227    207  32401  32401  32401    220    198    231    229  32401    202    212  32401    198  32401    212    206  32401  32401  32401    215  32401    213    211  32401    211    213  32401    198    238    211  32401    224    214  32401    210  32401  32401    214  32401  32401    214    196    229    218  32401    198    206  32401    211  32401    206    211    209  32401    210    221    242    219  32401    215    228  32401  32401    225    227  32401    205    205    205    210    222    221    222    210    201    205    200    202  32401    208    204    198    215  32401    212    223    199    198  32401    214  32401    212    212  32401    206    196    225    203    200    231    208    219    211    203    223    227    228    220    214    218    235    226    232    207    213    210    205    221    226    229    222    218    221    231    220    226    223    210    222  32401    226    221    210  32401  32401    213    212  32401    213  32401    209    219    216    203    215  32401    200    205  32401  32401    220    227    234  32401    207  32401    209    215  32401    225  32401    190  32401    216    219  32401    210    208  32401  32401  32401  32401    215    222    206    210    209    195    200    216    216    207  32401  32401    201  32401  32401    219    221    202    198  32401    213    198  32401  32401    214    240    228  32401    216    216  32401    224  32401  32401  32401    217  32401  32401    214    212    222    219  32401  32401
  32401  32401  32401  32401  32401  32401  32401  32401  32401  32401  32401  32401  32401    194  32401  32401  32401  32401  32401  32401  32401  32401  32401  32401  32401  32401  32401  32401  32401    230  32401    170    212  32401    206  32401    227    203    227    230    226    213    222  32401    166    230  32401    226    222  32401  32401    203  32401  32401    208  32401    228    222    195  32401    219  32401    203    215  32401    227    207    214  32401  32401    231  32401    214  32401    226    211  32401  32401  32401  32401    201    221    214    207    212    217    217    207  32401    208    212    212    223    213  32401  32401  32401  32401    189  32401  32401    218    203  32401  32401  32401    223  32401  32401    218  32401    215  32401  32401  32401  32401    224  32401    229    221    226    223    216  32401  32401  32401  32401  32401  32401  32401    234  32401    231  32401  32401  32401  32401  32401  32401  32401  32401  32401  32401  32401  32401  32401  32401  32401  32401  32401  32401  32401  32401  32401    231  32401  32401  32401  32401  32401  32401  32401  32401  32401  32401  32401  32401  32401  32401  32401  32401  32401  32401  32401  32401  32401  32401  32401  32401  32401  32401  32401  32401  32401  32401  32401  32401  32401  32401  32401  32401  32401  32401  32401  32401  32401  32401  32401  32401  32401  32401  32401  32401  32401  32401  32401  32401  32401  32401  32401  32401  32401  32401  32401  32401  32401  32401  32401  32401  32401  32401  32401  32401  32401  32401  32401  32401  32401  32401  32401  32401  32401  32401  32401  32401  32401  32401  32401  32401  32401    220  32401  32401  32401  32401  32401  32401  32401  32401  32401  32401  32401  32401  32401  32401  32401  32401  32401  32401  32401  32401  32401  32401  32401  32401  32401  32401  32401  32401  32401  32401  32401  32401  32401  32401  32401  32401  32401  32401  32401  32401  32401  32401    202  32401    226  32401    229  32401    223  32401    228    212    215    195    233    220  32401    209    235  32401  32401  32401  32401    224    205    204    203  32401    208    198    217    208    214    217    207    219    216    202    205  32401    193    217    207    215    217  32401    218  32401    220    200    227    210    221    194  32401    211  32401    217    199    200  32401    192  32401    205    204  32401    212    215  32401    221    221    211    229    215    217    206    194    209    225    217  32401  32401    214    199    213    198  32401  32401    202    209  32401    207    225    217  32401    214  32401    218    190  32401    199    231    225  32401    227    227    218  32401    219    198    213    206  32401    235    191    201    204    211    218    210    206    215    223    203    204    223  32401    210  32401    214  32401  32401    223    224    198  32401    195    227    200    222    215    217    208    220    211    225  32401    225    217    230    215    221    222    212  32401    214    226    219    217    217    232    216    214    230    212    223    227    223    217  32401  32401    212    208  32401    208    216    220    219    230    232    214  32401    236  32401    228    224    226    224    226    216    203    208    217    213  32401    233  32401    195    216  32401    200    231  32401    218  32401    209  32401    222    182  32401  32401    214    214  32401  32401  32401    202  32401  32401  32401    216  32401    223    208    208    204  32401  32401  32401    216  32401  32401  32401    220    225  32401  32401  32401    225  32401  32401    222  32401  32401    224    210    210  32401    229  32401  32401    227    220  32401    211    219    221    243  32401
  32401  32401  32401  32401  32401  32401  32401  32401  32401  32401  32401  32401  32401  32401  32401  32401  32401  32401  32401  32401  32401  32401  32401  32401  32401  32401    176  32401    227    221    207    209    213    216    216    214    212    203    205    219    199    199  32401  32401  32401  32401  32401  32401    225    192  32401    235  32401  32401  32401  32401    185    189  32401  32401    220    206  32401    219  32401  32401  32401    218  32401    210    213    224    201  32401    224  32401  32401    223  32401  32401  32401    193    251    200    212    206    218    206    215    217    213    204    214    222    205    224    220    193    224    227    210  32401  32401  32401    230    228    223    207  32401  32401    217    211  32401  32401  32401    219  32401    223  32401    219  32401  32401    222  32401  32401  32401    207  32401    217    207  32401  32401    229    224  32401  32401  32401  32401  32401  32401  32401  32401  32401  32401  32401  32401  32401  32401  32401  32401  32401  32401  32401  32401  32401  32401  32401  32401  32401  32401  32401  32401  32401  32401  32401  32401  32401  32401  32401  32401  32401  32401  32401  32401  32401  32401  32401  32401  32401  32401  32401  32401  32401  32401  32401  32401  32401  32401  32401  32401  32401  32401  32401  32401  32401  32401  32401  32401  32401  32401  32401  32401  32401  32401  32401  32401  32401  32401  32401  32401  32401  32401  32401  32401  32401  32401  32401  32401  32401  32401  32401  32401  32401  32401  32401  32401  32401  32401  32401  32401  32401  32401  32401  32401  32401  32401  32401  32401  32401  32401  32401  32401  32401  32401  32401  32401  32401  32401  32401  32401  32401  32401  32401  32401  32401  32401  32401  32401  32401  32401  32401  32401  32401  32401  32401  32401  32401  32401  32401  32401  32401  32401  32401  32401  32401  32401  32401  32401  32401  32401  32401  32401    206  32401  32401    200    211    215    221  32401    224    231  32401    181    204    220    222    200  32401  32401  32401  32401  32401  32401    199    212  32401    197  32401  32401  32401  32401    208    216    211    222  32401    212    219    211  32401    226  32401    211    227    217  32401    208    207    220    225    210    232    222    230    205    225    195    199    227  32401    214  32401    207    212  32401    220    216    200    208    224    199    211    206    205  32401    210    201    210    225    228    235    227    209    221    208  32401  32401    211    222    208  32401    255    210  32401  32401    212    225    217    212  32401    219    198    202    203    218  32401    223    202    194    210    216    220    208    206    205    216    225  32401    208    208    211    197  32401    204    210  32401  32401  32401  32401    212    214    210    196    205    215    214  32401    210  32401  32401    218  32401  32401    224    224    231    212    217    217    217    231    214    215    222    223    203    224    216    211    231    221    223    219  32401    223    224    224    215    213    228    219    228    219    213    226    229    230    225    220    233    231    212    231    215    234    222    229    224    224    221    229    224    222    225    220  32401  32401    215    213  32401    221  32401    219    229    218    224    223  32401  32401    221    219  32401    216  32401    224    214    211    222  32401    216    222    212    213  32401    198  32401  32401    202  32401  32401  32401    227    216    229    230    231  32401    212    192    220    230    231    223    216    233  32401    224  32401  32401  32401  32401  32401    218  32401  32401    225    227    197  32401
  32401  32401  32401  32401  32401  32401  32401  32401  32401  32401  32401  32401  32401  32401  32401  32401  32401  32401  32401  32401  32401  32401  32401    264  32401    237    206    210    210    231    220    224    209    223    216    197    206    201    215    212    227  32401  32401  32401  32401  32401    225  32401  32401    217    234    231    213    224    224    223  32401    214    220    197    217  32401  32401    222    193    213    231    211    207  32401  32401    203  32401    220    220  32401    208  32401    230  32401  32401  32401    219  32401  32401  32401    215    211    210    214    213    201    216  32401    216    216    196  32401    228    218  32401  32401  32401  32401  32401    189  32401    214  32401    209  32401  32401    263  32401    253  32401    209  32401    216    213  32401  32401    217  32401    224    215    221  32401    214    229  32401  32401  32401  32401  32401  32401  32401  32401  32401  32401  32401  32401  32401  32401  32401  32401  32401  32401  32401  32401  32401  32401  32401    239  32401  32401  32401  32401  32401  32401  32401  32401  32401  32401  32401  32401  32401  32401    208  32401  32401  32401  32401  32401  32401  32401  32401  32401  32401  32401  32401  32401  32401  32401  32401  32401  32401  32401  32401  32401  32401  32401  32401  32401  32401  32401  32401  32401  32401  32401  32401  32401  32401  32401  32401  32401  32401  32401  32401  32401  32401  32401  32401  32401  32401  32401  32401  32401  32401  32401  32401  32401  32401  32401  32401  32401  32401  32401  32401  32401  32401  32401  32401  32401  32401  32401  32401  32401  32401  32401  32401  32401  32401  32401  32401  32401  32401  32401  32401  32401  32401  32401  32401  32401  32401  32401  32401  32401  32401  32401  32401  32401  32401  32401  32401  32401  32401  32401  32401  32401  32401  32401  32401  32401  32401  32401  32401  32401  32401    266    230    193  32401  32401  32401    264  32401    197  32401    239    215    222  32401    230    232    167    233  32401  32401  32401  32401  32401    198    215    207    227  32401    231    201  32401  32401    196  32401    193    226  32401    216  32401    226    217    209    205    199  32401    204    215    228    189  32401  32401    228    213    213    201  32401    232    218    220    235    206    192  32401    188    215    205    204    199    197    193    226    195    218    223  32401    219    211    197  32401  32401    206  32401    214    202    205    214    216    214    194  32401    187    209    211    198    202  32401    210  32401    229  32401  32401    207    201  32401  32401  32401    209  32401    210    187    204  32401    211    203    208    203    217    242    211    209    223    210    208    228    194  32401    213    212  32401    212  32401    232  32401  32401  32401    204    202    231    215    202    217    212    227    229  32401    197    218    216    208    215    228    223    233  32401    222    204    223  32401    218    217    225    223    218    229    217    216    218    220    221    202    222    220    217    224    226    229    223    221    224    219    220    224    229    215    225    221  32401    204    225    226  32401    221    225    227    218    230    226    212  32401    209    215  32401  32401  32401  32401    240    223    209    223    206    221    212    224    215    217  32401    229  32401    210    209    216    228    237    226    195    203    206  32401  32401    204  32401  32401    227    223    231    223  32401  32401  32401  32401  32401    217    235  32401    220  32401    216    223  32401  32401  32401  32401    217    228    213    216    208  32401    224    207    243
  32401  32401  32401  32401  32401  32401  32401  32401  32401  32401  32401  32401  32401  32401  32401  32401  32401  32401  32401  32401  32401  32401  32401  32401    237    207    223    221    212    226    211    228    209  32401    210    219    210    226    200  32401  32401    214    201    205    221    224  32401  32401  32401  32401    224    199  32401  32401  32401  32401  32401    206  32401    211    201    211    225    210    220    190    226    224    221    224  32401    214    223  32401    203    216  32401  32401  32401  32401  32401    189  32401  32401    220    226    214  32401    215    211    217    205    213    212    214  32401    220    227  32401  32401    224  32401    221    206    233    209    221    207    222    231    264    216  32401  32401    216    208  32401  32401  32401  32401    205    229    218    217    220    226    215  32401    220    235  32401  32401  32401  32401  32401  32401  32401  32401  32401  32401  32401  32401  32401  32401  32401  32401  32401  32401  32401  32401  32401  32401  32401  32401    224  32401  32401  32401  32401  32401  32401  32401  32401  32401  32401  32401  32401  32401  32401  32401  32401  32401  32401  32401  32401  32401  32401  32401  32401  32401  32401  32401  32401  32401  32401  32401  32401  32401  32401  32401  32401  32401  32401  32401  32401  32401  32401  32401  32401  32401  32401  32401  32401  32401  32401  32401  32401  32401  32401  32401  32401  32401  32401  32401  32401  32401  32401  32401  32401  32401  32401  32401  32401  32401  32401  32401  32401  32401  32401  32401  32401  32401  32401  32401  32401  32401  32401  32401  32401  32401  32401  32401  32401  32401  32401  32401  32401  32401  32401  32401  32401  32401  32401  32401  32401  32401  32401  32401  32401    264  32401  32401  32401  32401  32401  32401  32401  32401  32401  32401  32401  32401  32401  32401  32401  32401  32401  32401    199    194    264    262  32401  32401  32401    235    211    228  32401    207    218  32401    209    207    190    231    235  32401  32401  32401  32401  32401  32401    193  32401  32401    214  32401    203    188    205    207    213    239    193    205    185    182    194    203    213    216  32401    196    198  32401    212    225    218    233    224    207    199    213    237    240    250  32401    208    213    220    195    212    216    236    202    206    214    218  32401    207    218    221    218    193    230    232    107    217  32401    153    202    201    201    217    199    197    210    199    247    255  32401    206    200    191    206    203    238    210    208  32401  32401    234    205    200    194    224  32401    211    207    195    200    207  32401    217  32401    203    238    219    204  32401    209    215    211    200  32401    197  32401    212    201    218    205    198  32401  32401  32401    209    211  32401  32401  32401    210    212    196    231    196    206    208    225    209    237    216    222  32401    220    224    222    212    221    217    212    224    225    220    214    212    212    229    208    207    219    227    219    219    231    209    223    212    211    229    220    232    232    229    232    228    233    233    224  32401    217    216    218    226    229    209  32401    223    228    192  32401  32401  32401  32401  32401  32401  32401  32401    219  32401  32401    215    214    235  32401  32401    204    218  32401  32401  32401  32401  32401  32401  32401  32401    230  32401  32401    217    220    221  32401  32401    218  32401  32401    202    220    219    230  32401  32401    224    231    223    217    200  32401    211    215    222    208  32401  32401  32401  32401  32401  32401  32401
  32401  32401  32401  32401  32401  32401  32401  32401  32401  32401  32401  32401  32401  32401  32401  32401  32401  32401  32401  32401  32401    245    170  32401    232  32401  32401  32401    232  32401    214    218    212    221    209    220    216    216    212  32401  32401  32401    212    222    211    221    223    254  32401  32401  32401    227    223  32401    200  32401  32401  32401  32401    201    208  32401  32401    197    213    221    221    198    184    216  32401    224  32401    205    221    202  32401  32401    224  32401    229    219  32401    201    215    215    207    214  32401    213    224  32401  32401    214  32401    231    221  32401  32401  32401  32401  32401    211    214    231    228    252    241    253  32401  32401    204    233    236    214    207    237    221    224    253    205    222  32401    223    221    215  32401    224    217  32401  32401  32401  32401  32401  32401  32401  32401  32401  32401  32401  32401  32401  32401  32401  32401  32401  32401  32401  32401  32401  32401  32401  32401  32401  32401  32401  32401  32401  32401  32401  32401    214  32401  32401  32401  32401  32401  32401  32401  32401  32401  32401  32401  32401  32401  32401  32401  32401  32401  32401  32401  32401  32401  32401  32401  32401  32401  32401  32401  32401  32401  32401  32401  32401  32401  32401  32401  32401  32401  32401  32401  32401  32401  32401  32401  32401  32401  32401  32401  32401  32401  32401  32401  32401  32401  32401  32401  32401  32401  32401  32401  32401  32401  32401  32401  32401  32401  32401  32401  32401  32401  32401  32401  32401  32401  32401  32401  32401  32401  32401  32401  32401  32401  32401  32401  32401  32401  32401  32401  32401  32401  32401  32401  32401  32401  32401  32401  32401  32401  32401  32401  32401  32401  32401  32401  32401  32401  32401  32401  32401  32401  32401  32401  32401  32401  32401  32401    193    191  32401  32401  32401  32401  32401  32401  32401    220    220  32401    212  32401    214    217    226    223  32401  32401  32401  32401  32401  32401  32401  32401    198  32401    208  32401    174  32401  32401    239    192    207    215    199    192  32401  32401    225  32401    204    205    225  32401  32401  32401  32401  32401    198    225    203    221    233    221    228    200    230    210    204    199  32401    211    211    210    213    224    201    201    208    227    199    231    210    214  32401    205    204    204    194    200  32401    199    200    203    202    196    191    212    207    210    198    219    257    208    254    219    200    203    256  32401    205  32401  32401    202    212  32401  32401  32401    201    229    214    199    202  32401    228    201    253    228    204    217    212    221    217  32401    198    209    215    191    206    193    216    208    224    214  32401    235    189    201    213  32401    206    214    223  32401    213    211    228    224    237    219    221    198    222    218    223  32401    233    224    212    220    217    228    225    220    223    222    220    220    216    211    218    193    223    214  32401    227    219    203    219  32401    231    218    224    234    228    230    232    222    227    201    215    221  32401    227    220    230    188    206  32401    193  32401    230    193    221  32401  32401    225    202  32401  32401    200    191    212  32401  32401    204  32401  32401  32401    204  32401  32401    205    224  32401  32401  32401  32401  32401  32401  32401    215  32401    233  32401  32401    224  32401  32401  32401    206    224    222    215    224  32401  32401    215  32401    225    231  32401  32401  32401  32401  32401  32401  32401  32401  32401
  32401  32401  32401  32401  32401  32401  32401  32401  32401  32401  32401  32401  32401  32401  32401  32401  32401  32401  32401  32401  32401  32401  32401  32401  32401  32401    239    250    209    224    193    208    206    228    229    216  32401    212    216    208  32401  32401  32401    211  32401  32401    231  32401  32401  32401  32401    209  32401  32401  32401  32401  32401  32401  32401  32401  32401  32401    214    221    211    206    219    210    226    195  32401    212  32401  32401  32401    196    202  32401    222  32401    238    202    223    234    216  32401    215    213    205    226    220  32401    218  32401    212  32401  32401  32401  32401  32401    223    231    223    218  32401    234  32401    213    221    217    197    242  32401    220    212    209    202    213    224    218    229    202    222  32401    221  32401  32401  32401    207  32401  32401  32401  32401  32401  32401  32401  32401  32401  32401  32401  32401  32401  32401  32401  32401  32401  32401  32401  32401  32401  32401  32401  32401  32401  32401  32401    210  32401  32401  32401  32401  32401  32401  32401  32401  32401  32401  32401  32401  32401  32401  32401  32401  32401  32401  32401  32401  32401  32401  32401  32401  32401  32401  32401  32401  32401  32401  32401  32401  32401  32401  32401  32401  32401  32401  32401  32401  32401  32401  32401  32401  32401  32401  32401  32401  32401  32401  32401  32401  32401  32401  32401  32401  32401  32401  32401  32401  32401  32401  32401  32401  32401  32401  32401  32401  32401  32401  32401  32401  32401  32401  32401  32401  32401  32401  32401  32401  32401  32401  32401  32401  32401  32401  32401  32401  32401  32401  32401  32401  32401  32401  32401  32401  32401  32401  32401  32401  32401  32401  32401  32401  32401  32401  32401  32401  32401  32401  32401  32401  32401  32401  32401  32401  32401  32401  32401  32401    189  32401  32401  32401    242  32401    234    210    192    200    224    214    227    212    222  32401    201    188    215  32401  32401  32401  32401  32401  32401    224    198    239    193    231    208    194    204    190  32401  32401    205  32401    212  32401  32401  32401  32401    212    172    220    217    176    208    206    184    215    197    217    197    202    196    209    236  32401    233    217    226    212    196    172    211    211  32401    229    197    209    199    214    203    198    197    198    206    194    200    200  32401    209    207    200    201  32401    195    188    213  32401    205    203    238  32401    254    223    254    217    254    254    232  32401    233    200    236    222    200    232    228    206    213    211    236  32401    214    216    211  32401    206    213    218    217    224    222    221  32401  32401    229    227  32401    204    201    211    226    214    223    230    198    215    209    216    203    222    225    202  32401    232    236    229    222    219  32401    234    217    227  32401    223  32401  32401    226  32401    225    216    228    225    213    226    218    217    205    205    217    206    218  32401    226    223    223    225    213  32401    236    197    235    218    222  32401  32401    212    226    211    212    211    215    226    236    224    211  32401  32401    226  32401    238    204  32401  32401  32401  32401  32401    231    234    227    224  32401  32401    198    205  32401    216    209    216    197  32401    229  32401    219  32401  32401  32401  32401  32401    241    221  32401  32401  32401  32401    232    220  32401  32401    222    217    217    223    233    218    222    214    211  32401  32401  32401  32401  32401  32401  32401  32401  32401  32401  32401
  32401  32401  32401  32401  32401  32401  32401  32401  32401  32401  32401  32401  32401  32401  32401  32401  32401  32401  32401  32401  32401  32401  32401  32401    240    236    205    250    197    170  32401    254  32401    231  32401  32401  32401  32401    206    226  32401    237  32401    205    209    263    221  32401  32401  32401  32401    213  32401  32401  32401  32401  32401  32401  32401  32401  32401  32401  32401  32401  32401    215    217  32401    194    210    197    205  32401  32401  32401    203  32401    194    236    227    197    237    216    211    191    210    221    220  32401    225    214    208    239    221  32401  32401  32401    211  32401    204    238    203    230    226    237    224    221  32401    147    225    215    214    195    234    218  32401  32401    213    232    231    206  32401    232    212  32401    219    234    242  32401  32401  32401  32401  32401  32401  32401  32401  32401  32401  32401  32401  32401  32401  32401  32401  32401  32401  32401  32401  32401  32401  32401  32401  32401  32401  32401    210    221  32401  32401    257  32401  32401  32401  32401  32401  32401  32401  32401  32401  32401  32401  32401  32401  32401  32401  32401  32401  32401  32401  32401  32401  32401  32401  32401  32401  32401  32401  32401  32401  32401  32401  32401  32401  32401  32401  32401  32401  32401  32401  32401  32401    245  32401  32401  32401  32401  32401  32401  32401  32401  32401  32401  32401  32401  32401  32401  32401  32401  32401  32401  32401  32401  32401  32401  32401  32401  32401  32401  32401  32401  32401  32401  32401  32401  32401  32401  32401  32401  32401  32401  32401  32401  32401  32401  32401  32401  32401  32401  32401  32401  32401  32401  32401  32401  32401  32401  32401  32401  32401  32401  32401  32401  32401  32401  32401  32401  32401  32401  32401  32401  32401  32401  32401  32401  32401  32401  32401  32401    262    245  32401  32401    240  32401  32401    223    199    176    186    217    195    227  32401    214    200    207    193  32401  32401  32401  32401  32401  32401  32401    184    178  32401  32401    210    201    209    204  32401  32401  32401    227  32401  32401  32401  32401    218    217    229  32401    203    207    187    231  32401    197    226    225    201    219  32401    236    223    207    215    230    222    204    189    195    202    203    196  32401    200    248    211    210    193    222    214    197    202    201    197    197    200    197    202    216  32401    202    245    220    190  32401    218  32401    212    224  32401    220    199    202    196    196    195    217    208    222    202    207    195    238    202  32401    228    210  32401    221    214    199    225    191    201    201    200    199    212    223    201    203    212    197  32401    220    201    198    198    207    221  32401    203  32401  32401    199    210    219    210    214    214    225    226    216    213    235    237    211    231    227    213    224    206    215    224    230    223    227    229    179    208    198    226    196    202    213    231  32401    221  32401  32401    216    222    225    232    212    211    218    209    233    232    221  32401    225    226    213    218    226    209    219    227    203  32401    228  32401    208  32401    220  32401    231    227  32401  32401  32401    234  32401  32401  32401    203    217    219    200    224    197  32401    210    216    203  32401  32401  32401  32401  32401  32401  32401  32401  32401  32401  32401  32401    217    206    216    227    222    227    211  32401    205    194  32401    216    228  32401  32401  32401  32401  32401  32401  32401  32401  32401  32401  32401  32401  32401
  32401  32401  32401  32401  32401  32401  32401  32401  32401  32401  32401  32401  32401  32401  32401  32401  32401  32401  32401  32401  32401  32401  32401  32401    238    226  32401    212  32401    211  32401  32401  32401    231    219    223    234  32401    165    222  32401  32401  32401    189  32401  32401  32401  32401  32401  32401  32401  32401  32401  32401    216  32401  32401    190  32401  32401  32401  32401  32401  32401    226  32401  32401    210    233    222  32401    200  32401    225    217    199    174    234    231    216    227    205    231    243    223    228    216    225    219    208    216    205    216    219    228    212    226    217    219    222    226  32401    219    228    215    218  32401    215    239    212    238    203    224    214    222    222    214  32401    202    214  32401    219  32401    226    217    213    230    238  32401  32401  32401  32401  32401  32401  32401  32401  32401  32401  32401  32401  32401  32401  32401  32401  32401  32401  32401  32401  32401  32401  32401  32401  32401  32401    236  32401  32401    230  32401    216    209  32401  32401    227  32401  32401  32401  32401  32401  32401  32401  32401  32401  32401  32401  32401  32401  32401  32401  32401  32401  32401  32401  32401  32401  32401  32401  32401  32401  32401  32401  32401  32401  32401  32401  32401  32401  32401  32401  32401  32401  32401  32401    210  32401  32401  32401  32401  32401  32401  32401  32401  32401  32401  32401  32401  32401  32401  32401  32401  32401  32401  32401  32401  32401  32401  32401  32401  32401  32401  32401  32401  32401  32401  32401  32401  32401  32401  32401  32401  32401  32401  32401  32401  32401  32401  32401  32401  32401  32401  32401  32401  32401  32401  32401  32401  32401  32401  32401  32401  32401  32401  32401  32401  32401  32401  32401  32401  32401  32401  32401  32401  32401  32401  32401  32401  32401  32401    195  32401  32401  32401    232  32401  32401  32401    199    176    208    195    215    197    217    235    248    170  32401    205  32401  32401    234  32401  32401  32401  32401  32401    239  32401  32401  32401  32401  32401  32401  32401  32401    224    205  32401    199    239    233    228    227    216    204    215    219    218    230    247    199    217    221    241    223    225    219    196    211    210    207    228    189    225    209    205    237    214    217    205    206    207    223    226    200    205    198    197    214    208    191    198  32401    218    212    198    210    199    204    198    208    209    200    224    244    230    202    220    199    252    218    218    254    203    230    201  32401    196  32401    191    194    216    203    223  32401  32401    196    199    201    215    205    218    223  32401    205    213    192    201  32401  32401    223    200    239    208    188    188    215    233    224    219    204    204    222    206    236    212    222    211    219    239    238    229    220    239    230  32401    216    239    233    218    205    195    212    218    230    197    246    219    215    214    214    222    218    228    211  32401    227    224    225    219    193  32401    232    232    210    223    218    204    207    225    229    211    224    215    219  32401    225    184    206    221    222  32401    219  32401    234  32401    220  32401  32401  32401  32401    223    230    231    221    225    198  32401    221  32401    227    220  32401  32401  32401  32401  32401  32401  32401  32401  32401  32401  32401    226  32401  32401    226    217  32401  32401  32401  32401  32401  32401  32401  32401  32401  32401  32401  32401  32401  32401  32401  32401  32401  32401  32401  32401  32401  32401
  32401  32401  32401  32401  32401  32401  32401  32401  32401  32401  32401  32401  32401  32401  32401  32401  32401  32401  32401  32401  32401  32401  32401  32401  32401  32401  32401  32401    213  32401    247  32401    211    220    224  32401  32401  32401  32401  32401  32401  32401  32401    233    188  32401  32401  32401  32401  32401  32401  32401  32401  32401  32401  32401  32401  32401  32401  32401  32401    186  32401  32401  32401  32401  32401  32401  32401  32401  32401    226    223    225    230    230    221  32401    240    231    227    234    203    211  32401    211    223    218    213    220    223    215  32401    214    219    217    224    218  32401    211  32401  32401    225    241    244    225  32401    215    198    238  32401    244    211    229  32401  32401  32401    193  32401  32401    226    226    264    196    219    231    218  32401  32401  32401  32401  32401  32401  32401  32401  32401  32401  32401  32401  32401  32401  32401  32401  32401  32401  32401  32401  32401  32401  32401  32401  32401  32401  32401  32401    203    208  32401  32401  32401  32401  32401  32401    230  32401  32401  32401  32401  32401  32401  32401  32401  32401  32401  32401  32401  32401  32401  32401  32401  32401  32401  32401  32401  32401  32401  32401  32401  32401  32401  32401  32401  32401  32401  32401  32401  32401  32401  32401  32401  32401  32401  32401  32401  32401  32401  32401  32401  32401  32401  32401  32401  32401  32401  32401  32401  32401  32401  32401  32401  32401  32401  32401  32401  32401  32401  32401  32401  32401  32401  32401  32401  32401  32401  32401  32401  32401  32401  32401  32401  32401  32401  32401  32401  32401  32401  32401  32401  32401  32401  32401  32401  32401  32401  32401  32401  32401  32401  32401  32401  32401  32401  32401  32401  32401  32401  32401  32401  32401  32401  32401  32401  32401  32401  32401  32401  32401  32401    244    246    263  32401    251  32401    196  32401    206    193    204    181    194  32401  32401    221    200    174  32401    203    272  32401  32401  32401  32401  32401  32401  32401  32401  32401  32401    224  32401  32401  32401    221    189    206    191    249    205    229    220    220    233    230    176    222    210    215    218    226  32401    218    233    242    235    209  32401  32401    197    205    198    188    233    209    198    198  32401    157    229    193    209    219    227    206    202  32401    199    210    209    200    198    214    200  32401    202    206  32401    196    209    232  32401    196    244    246    215    216    209    214    191    207    223    211    207    214    202  32401    203    227    207  32401  32401    196    193    200  32401    214    190    228    207    219    204    227    217    212    206    199    202    216    205    217    232    201    225    216    212    215    210    215    239    220    233    225    223    242    216    208    223    218    217    233    220    222    210    179    217    237    229    225    231  32401    204    206  32401    248    206    221  32401    221  32401    221    218    213    214    224    221    230    209    228    225    218    216    222    208    229    233    213    228    219    214    209    232    226    236    193    222    202  32401  32401    209    231    189    233  32401    201  32401  32401  32401    231    195  32401    222    185  32401    212  32401  32401    228  32401    205    218  32401  32401  32401  32401  32401  32401  32401  32401  32401  32401  32401    221  32401  32401  32401  32401  32401  32401  32401  32401  32401  32401  32401  32401  32401  32401  32401  32401  32401  32401  32401  32401  32401  32401  32401  32401  32401  32401  32401  32401
  32401  32401  32401  32401  32401  32401  32401  32401  32401  32401  32401  32401  32401  32401  32401  32401  32401  32401  32401  32401  32401  32401  32401  32401  32401  32401  32401  32401    255    225    221    237  32401    215    242    246  32401  32401    224  32401  32401  32401  32401  32401  32401  32401  32401  32401  32401  32401  32401  32401  32401  32401  32401  32401  32401  32401  32401  32401  32401  32401  32401  32401  32401  32401  32401  32401  32401  32401  32401    224    220    223  32401  32401  32401    232    230    236    169  32401    208    217    225    207    223    198    214    219    215    206    203    208    224    222    224    212    209    219    219    214    214    221    198  32401  32401  32401  32401    242    219    220    234  32401    225  32401    219    197    216    232  32401    227    219    227    226  32401  32401    220  32401  32401  32401  32401  32401  32401  32401  32401  32401  32401  32401  32401  32401  32401  32401  32401  32401  32401  32401  32401  32401  32401  32401  32401  32401  32401  32401  32401  32401    217  32401  32401  32401  32401  32401    217    234    249  32401  32401  32401  32401  32401  32401    210  32401  32401    230  32401  32401  32401  32401  32401  32401  32401  32401  32401  32401  32401  32401  32401  32401  32401  32401  32401  32401  32401  32401  32401  32401  32401  32401  32401  32401  32401  32401  32401  32401  32401  32401  32401  32401  32401  32401  32401  32401  32401  32401  32401  32401  32401  32401  32401  32401  32401  32401  32401  32401  32401  32401  32401  32401  32401  32401  32401  32401  32401  32401  32401  32401  32401  32401  32401  32401  32401  32401  32401  32401  32401  32401  32401  32401  32401  32401  32401  32401  32401  32401  32401  32401  32401  32401  32401  32401  32401  32401  32401    221  32401  32401  32401  32401  32401  32401  32401  32401  32401  32401  32401  32401  32401    212  32401    232  32401  32401    203    178  32401    232    181    195  32401  32401    237    207    191    207  32401    222  32401  32401  32401  32401  32401  32401  32401  32401    199    176    236  32401    199    196    253    230    227    249    225    213    225    264    207    213    221    213    240    221  32401    195    218    174    184    236    203    213    206    219    191    199    224    186    196    205    224    194    204    205    230    198    202    218    192    197    199    197  32401    213    192    199    203    201    203    195    205    214    216    196    205    204  32401  32401  32401    227    211    222    221    214    221    224    225    210  32401    190    209    225    212    207    227    215    220    236    223  32401    252    201  32401    229    230  32401    199    216    211    205    247    191    214    211    197    193    213    199    231    214    233    202    224    214    241    208    239    217    212    199    235    199    215    224    231    224    213    223  32401    219    222    213    222    206    212    235    232    207    206    221  32401    212  32401    229  32401    208    219    199    210    218  32401    214  32401  32401    226    211    215    221  32401  32401  32401    222    218    239    214    227    216  32401    232    214    213    218  32401  32401  32401    224  32401    235    218  32401  32401    213  32401  32401  32401  32401  32401  32401  32401  32401  32401  32401  32401  32401  32401  32401    225  32401  32401  32401  32401  32401  32401  32401  32401  32401  32401  32401  32401    216    237    246    238  32401  32401  32401  32401  32401  32401  32401  32401  32401  32401  32401  32401  32401  32401  32401  32401  32401  32401  32401  32401  32401  32401  32401  32401  32401
  32401  32401  32401  32401  32401  32401  32401  32401  32401  32401  32401  32401  32401  32401  32401  32401  32401  32401  32401  32401  32401  32401  32401  32401  32401  32401  32401  32401  32401  32401  32401  32401  32401  32401    214    239    228    227    227    239  32401    174  32401  32401  32401  32401  32401  32401  32401  32401  32401  32401  32401  32401  32401  32401  32401  32401  32401  32401  32401  32401  32401  32401  32401  32401  32401  32401  32401  32401  32401  32401  32401    202    229    224    216    219  32401    228    212    225  32401    220  32401    200    210    226    211    225    203    206    215    198    227    221    234    217  32401    228    220    229  32401    221  32401    219    222    231  32401    197    217    216  32401    222    211    220    211    218    237  32401    233    222  32401  32401  32401    223    209  32401  32401  32401  32401  32401  32401  32401  32401  32401  32401  32401  32401  32401  32401  32401  32401  32401  32401  32401  32401  32401  32401  32401  32401  32401  32401  32401    209  32401  32401  32401  32401  32401    218    226    234  32401  32401    242  32401  32401  32401  32401    231  32401  32401  32401  32401  32401  32401  32401  32401  32401  32401  32401  32401  32401  32401  32401  32401  32401  32401  32401  32401  32401  32401  32401  32401  32401  32401  32401  32401  32401  32401  32401  32401  32401  32401  32401  32401  32401  32401  32401  32401  32401  32401  32401  32401  32401  32401  32401  32401  32401  32401  32401  32401  32401  32401  32401  32401  32401  32401  32401  32401  32401  32401  32401  32401  32401  32401  32401  32401  32401  32401  32401  32401  32401  32401  32401  32401  32401  32401  32401  32401  32401  32401  32401  32401  32401  32401  32401  32401  32401  32401  32401  32401  32401    199    208  32401  32401  32401  32401  32401  32401  32401  32401  32401  32401  32401  32401  32401    232  32401    242    242    232  32401  32401  32401    174  32401  32401    208    204  32401    250    198    197  32401  32401  32401  32401  32401  32401  32401  32401    232    225    194    224    240    254    198  32401    192    242    221    194  32401    190    219    211    185    203    215    199    229    209    228    233  32401  32401  32401    185  32401  32401    208    197    228    223    198    216    197    209    192    178    182    185    183    209    211    209    231    192    193    198  32401    203    201    196    197    218    195    202    206    197    210  32401    234    214    214  32401    207    199  32401    203    196    190    197    202    215    216    205    197    214    204    207    202    197    206    202    212    232    221    211    238    214    212    192    222  32401  32401  32401    225    193    194    197    192    198    206    226    198    190    205    206    184    226    212    206    216    218  32401    191    201    236    209    208    215    206    197    217    205    224    206    238    210    222    200    186    211    198    209    210    198    211    204  32401  32401  32401  32401  32401    206  32401    219    230    232    213    216    216    208    231    217    220  32401    215    211    215  32401    218    186    225    231  32401    211  32401    199  32401    203    222    202    213    233    216    227  32401  32401  32401  32401  32401  32401  32401  32401  32401  32401  32401  32401  32401  32401  32401  32401  32401  32401  32401  32401  32401  32401  32401  32401  32401  32401  32401  32401  32401  32401  32401  32401  32401  32401  32401  32401  32401  32401  32401  32401  32401  32401  32401  32401  32401  32401  32401  32401  32401  32401  32401  32401  32401  32401  32401  32401  32401  32401
  32401  32401  32401  32401  32401  32401  32401  32401  32401  32401  32401  32401  32401  32401  32401  32401  32401  32401  32401  32401  32401  32401  32401  32401  32401  32401  32401  32401  32401  32401  32401  32401  32401  32401    220  32401    232  32401    209  32401    221  32401  32401  32401  32401  32401  32401  32401  32401  32401  32401  32401  32401  32401  32401  32401  32401  32401  32401  32401  32401  32401  32401  32401  32401  32401  32401  32401  32401  32401  32401  32401  32401    244    199    244  32401    247    231  32401  32401    220  32401    216    226    221    225    226    220    228    219    212    220    222    222    220    225    212    242    234  32401  32401    222    233    248  32401    247    203  32401  32401  32401  32401    247    225    223    250    231    212    204    218    221  32401    228  32401  32401  32401  32401    240  32401    222  32401  32401  32401  32401  32401  32401  32401  32401  32401  32401  32401  32401  32401  32401  32401  32401  32401  32401  32401  32401  32401  32401  32401  32401    210  32401  32401  32401    202  32401  32401    240  32401    226  32401    229    239    242    226    213  32401  32401  32401  32401  32401  32401  32401  32401  32401  32401  32401  32401  32401  32401  32401  32401  32401  32401  32401  32401  32401  32401  32401  32401  32401  32401  32401  32401  32401  32401  32401  32401  32401  32401  32401  32401  32401  32401  32401  32401  32401  32401  32401  32401  32401  32401  32401  32401  32401  32401  32401  32401  32401  32401  32401  32401  32401  32401  32401  32401  32401  32401  32401  32401  32401  32401  32401  32401  32401  32401  32401  32401  32401  32401  32401  32401  32401  32401  32401  32401  32401  32401  32401  32401  32401  32401  32401  32401  32401  32401    137  32401    186  32401    197  32401  32401  32401  32401  32401  32401  32401  32401  32401  32401  32401  32401  32401  32401  32401  32401    213  32401  32401  32401  32401  32401  32401    214    232    226    187    200    207    223  32401  32401  32401  32401  32401  32401  32401  32401  32401  32401  32401  32401    243    229  32401    239  32401  32401    176    225    223    203    230    177    200    219  32401    200    210    228  32401    182    195  32401    231    206  32401  32401    177    195    200    218    227    205    217    208    236    219    220    189    198    187    205    199    187    213    199    190    185    207  32401    205    189    199    202  32401    190  32401    186    210    200    195    211  32401    217    204    204    233  32401    197    212    201  32401    213    225  32401    217    227    204    208    205    204    201    207  32401    209    207    213    198    219    234  32401    224    217    204    231    255    194  32401  32401    222  32401  32401    196    199  32401  32401    220    206    207    203    191    225    208    226  32401  32401    256    206  32401    206    216    215    204    225    218  32401    187    180  32401    209    184    178  32401  32401  32401  32401  32401  32401    202  32401  32401  32401    197    204    211    210    227    226  32401    209    226    235    197    208    210  32401    218  32401    218    212    218  32401    205  32401    217    225  32401    229    225    198    208    231    217    215    226  32401  32401  32401  32401  32401  32401  32401  32401  32401  32401  32401  32401  32401  32401  32401  32401  32401  32401  32401  32401  32401  32401  32401  32401  32401  32401  32401  32401    229  32401  32401    228  32401  32401  32401  32401  32401  32401  32401  32401  32401  32401  32401  32401  32401  32401  32401  32401  32401  32401  32401  32401  32401  32401  32401  32401  32401  32401  32401
  32401  32401  32401  32401  32401  32401  32401  32401  32401  32401  32401  32401  32401  32401  32401  32401  32401  32401  32401  32401  32401  32401  32401  32401  32401  32401  32401  32401  32401  32401  32401  32401  32401  32401    217    216    219  32401  32401  32401  32401  32401  32401  32401  32401  32401  32401  32401  32401  32401  32401  32401  32401  32401  32401  32401  32401  32401  32401  32401  32401  32401  32401  32401  32401  32401  32401  32401  32401  32401  32401  32401  32401  32401  32401    217  32401  32401  32401    259  32401  32401  32401    227  32401    226    217    206    206    217    216  32401    227    205    216    230  32401    225    234    215    221    215    220  32401    218    244    203    243  32401    231  32401  32401    221  32401    212  32401    240  32401  32401    207    217    224    238    216    213    202  32401    226  32401    213    221  32401  32401  32401  32401  32401  32401  32401  32401  32401  32401  32401  32401  32401  32401  32401  32401  32401  32401  32401  32401  32401  32401  32401  32401  32401    225  32401    232    231    222    214  32401  32401  32401  32401  32401    232    247    226    227    210  32401  32401  32401  32401    234  32401  32401  32401  32401  32401  32401  32401  32401  32401  32401  32401  32401  32401  32401  32401  32401  32401  32401  32401  32401  32401  32401  32401  32401  32401  32401  32401  32401  32401  32401  32401  32401  32401  32401  32401  32401  32401  32401  32401  32401  32401  32401  32401  32401  32401  32401  32401  32401  32401  32401  32401  32401  32401  32401  32401  32401  32401  32401  32401  32401  32401  32401  32401  32401  32401  32401  32401  32401  32401  32401  32401  32401  32401  32401  32401  32401  32401  32401  32401  32401  32401  32401    264    254  32401  32401  32401    161  32401    138    209  32401  32401  32401  32401  32401  32401  32401  32401  32401  32401  32401  32401  32401  32401  32401  32401  32401    192  32401  32401    231  32401    231    229    178    224    231  32401  32401  32401    239  32401  32401  32401  32401    239  32401  32401  32401    215    184    239    168    224    170  32401    195    207    239    210    229    243    177    190    232    231    226    208  32401  32401  32401  32401  32401    189  32401  32401    191    224    249    175    194  32401    191    181    202    190    224    198    203    214    220    210    188    194    194    202    197    185    184    199    192    197    208    205    204    213    200    203    236    212    208    204  32401  32401    206    197  32401    207    214    197    227    186    191    202    193    203    201    217    185    191    206    206    222    196    206    205    193    188  32401  32401    211    204    194  32401  32401    221  32401  32401    188    197    195    205    197    218    206    188    203    225    221    207    227    175    204    198    206    218  32401    239    217    221    197    216    185    194    205    208    201  32401  32401    205    205    225    189  32401    212  32401    217  32401    219    225  32401  32401    215  32401    232  32401    214    226    210  32401    233  32401  32401  32401  32401    217    222    237    210    227    235    224    231    220    231  32401    233    236    217    228  32401    238  32401  32401  32401  32401  32401  32401  32401  32401  32401  32401  32401  32401  32401  32401  32401  32401  32401  32401  32401  32401  32401  32401  32401  32401  32401  32401    223    247    213    228    240    236    234  32401    227  32401  32401  32401  32401  32401  32401  32401  32401  32401  32401  32401  32401  32401  32401  32401  32401  32401  32401  32401  32401  32401  32401  32401  32401  32401
  32401  32401  32401  32401  32401  32401  32401  32401  32401  32401  32401  32401  32401  32401  32401  32401  32401  32401  32401  32401  32401  32401  32401  32401  32401  32401  32401  32401  32401  32401  32401  32401  32401  32401  32401    242  32401  32401  32401  32401    216  32401  32401  32401  32401  32401  32401  32401  32401  32401  32401  32401  32401  32401  32401  32401  32401  32401  32401  32401  32401  32401  32401  32401  32401  32401  32401  32401  32401    221  32401  32401  32401  32401    186  32401  32401  32401  32401    215  32401    235    211    243  32401    212    228  32401    201    201    213    221    209    218  32401    220    221  32401    238    222    225  32401    236    221    227    224    194  32401    218    227    236    187    220    226    232    226    220    228  32401    224    251  32401  32401    212    209    213    220    210    229    236    218    232    224    225  32401  32401  32401  32401  32401  32401  32401  32401  32401  32401  32401  32401  32401  32401  32401  32401  32401  32401  32401  32401  32401  32401  32401  32401    209  32401  32401  32401  32401    226    210    232    230  32401    232    235  32401  32401  32401    210  32401  32401  32401  32401  32401  32401  32401  32401  32401  32401  32401  32401  32401  32401  32401  32401  32401  32401  32401  32401  32401  32401  32401  32401  32401  32401  32401  32401  32401  32401  32401  32401  32401  32401  32401  32401  32401  32401  32401  32401  32401  32401  32401  32401  32401  32401  32401  32401  32401  32401  32401  32401  32401  32401  32401  32401  32401  32401  32401  32401  32401  32401  32401  32401  32401  32401  32401  32401  32401  32401  32401  32401  32401  32401  32401  32401  32401  32401  32401  32401  32401  32401  32401  32401  32401  32401  32401    192    136  32401  32401    138    162  32401  32401  32401  32401  32401  32401  32401  32401  32401  32401  32401  32401  32401  32401  32401  32401    189    193    171  32401  32401  32401    231    199    224    209    210  32401  32401  32401  32401  32401  32401  32401  32401  32401    242    223    229    177    198    206    205    167    236    202    177    221  32401  32401    186    202    196    203    215    178    227    204    235    233    174    181  32401  32401  32401  32401  32401  32401    203    213    204  32401    201    220    188    208    190    197    243    182    202    226    198    190    222    200    198    198    218    186    195    195    203  32401    196    197    205    214    189    190    195    208  32401    200    210    200    215    200    212    216    207    194    195    195    195    197    205    199  32401    218  32401    192    212    199    192    221    189  32401    202    194    182    181    205  32401    224    209    207    195    202  32401    212    197  32401    181    184  32401    211    215    205    193    197    207    254    182    198  32401    222    215    216    227    231    209    209    192    193    201  32401    209    216    203    210    235  32401  32401  32401    231  32401  32401    219  32401  32401    227    207    216    220    212    236    211  32401    224    213    207    234    231  32401    239    210  32401  32401    213  32401  32401  32401    192    217  32401    211    222  32401    226    214    249  32401  32401  32401  32401  32401  32401  32401  32401  32401  32401  32401  32401  32401  32401  32401  32401  32401  32401  32401  32401  32401  32401  32401  32401  32401  32401    255    229    229    238  32401    230  32401    219  32401  32401  32401  32401  32401  32401  32401  32401  32401  32401  32401  32401  32401  32401  32401  32401  32401  32401  32401  32401  32401  32401  32401  32401  32401  32401  32401
  32401  32401  32401  32401  32401  32401  32401  32401  32401  32401  32401  32401  32401  32401  32401  32401  32401  32401  32401  32401  32401  32401  32401  32401  32401  32401  32401  32401  32401  32401  32401    226  32401  32401    226  32401  32401  32401  32401    206  32401  32401  32401  32401  32401  32401  32401  32401  32401  32401  32401  32401  32401  32401  32401  32401  32401  32401  32401  32401  32401  32401  32401  32401  32401  32401  32401  32401  32401  32401    225  32401  32401  32401  32401  32401  32401  32401    221    226    202    209  32401    205  32401    209  32401    216    216    227    214  32401    223    227    209    202  32401    240    216    210    220    222    229    220    235    230    227  32401    243    239  32401    235    213    162    209    220  32401    206    215  32401  32401    214    222    210    220    229    230    217    213    223    219    229  32401  32401    215    219    228    238  32401  32401  32401  32401  32401  32401  32401  32401  32401  32401  32401  32401  32401  32401  32401  32401  32401  32401    235    232    255    215    209  32401  32401  32401    231    229    247  32401    237    218  32401  32401  32401  32401  32401  32401  32401  32401  32401  32401  32401  32401  32401  32401  32401  32401  32401  32401  32401  32401  32401  32401  32401  32401  32401  32401  32401  32401  32401  32401  32401  32401  32401  32401  32401  32401  32401  32401  32401  32401  32401  32401  32401  32401  32401  32401  32401  32401  32401  32401  32401  32401  32401  32401  32401  32401  32401  32401  32401  32401  32401  32401  32401  32401  32401  32401  32401  32401  32401  32401  32401  32401  32401  32401  32401  32401  32401  32401  32401  32401  32401  32401  32401  32401  32401  32401  32401  32401  32401  32401  32401  32401    138  32401    170    183    201  32401  32401  32401  32401  32401  32401  32401  32401  32401  32401  32401  32401  32401  32401  32401  32401    232  32401    177  32401  32401  32401  32401    217    210    187    215    209  32401  32401  32401  32401  32401  32401  32401    201    205    195    183    161    199  32401    231    210    209    194  32401    240    163    228    198    206  32401    187    199  32401    211    227    178    201    240    193    164  32401    209  32401    213    264  32401    235    230  32401  32401    211    212    214    215    200    192  32401    203    203    171    189    203    233    182    196    196    194    201    203    206    191  32401    208    193    215    203    189    197  32401    222    207    223    209    196    215    200    213    223  32401    222    193    197    197    186    194    207    204  32401    200    215    200    188    190    192    246    194  32401    213  32401    187    198    211    201    194  32401  32401  32401  32401    201    186  32401    221    197    202    205    193  32401    203    192    219    185    195    214    228    218    186    189    222    194    224    197    189    218    204    220    231    196  32401    200  32401  32401  32401    219    228  32401    207    198  32401    215    188  32401  32401    190  32401  32401    222  32401    223    201    212    218    224    190    182    199    207    218    221    213    214    236    230    223    213    226  32401  32401    225  32401  32401  32401  32401  32401  32401  32401  32401  32401  32401  32401  32401  32401  32401  32401  32401  32401  32401  32401  32401  32401  32401  32401  32401  32401  32401  32401  32401  32401    216    238    216  32401  32401  32401    223    228  32401  32401  32401  32401  32401  32401  32401  32401  32401  32401  32401  32401  32401  32401  32401  32401  32401  32401  32401  32401  32401  32401  32401  32401  32401
  32401  32401  32401  32401  32401  32401  32401  32401  32401  32401  32401  32401  32401  32401  32401  32401  32401  32401  32401  32401  32401  32401  32401  32401  32401  32401  32401  32401  32401  32401  32401  32401  32401  32401  32401  32401  32401  32401  32401  32401  32401  32401  32401  32401  32401  32401  32401  32401  32401  32401  32401  32401  32401  32401  32401  32401  32401  32401  32401  32401  32401  32401  32401  32401  32401  32401  32401  32401  32401  32401  32401  32401  32401  32401  32401  32401    200  32401    184  32401    215    218  32401    205    206    234    218    216    225    203    217    218    221  32401  32401    226    218    228    219  32401    218    219    230    221    241    214    220    221    227    234    217    215    205    233    230    209    214    219    216    219    221  32401    229    220    235    220    224    208    216    212    226    224    226    240    215    218    213    221    229  32401  32401  32401  32401  32401  32401  32401  32401  32401  32401  32401  32401  32401  32401  32401  32401  32401    231    219  32401  32401  32401    213    229    230  32401    224    231  32401    218  32401  32401  32401    228    210    240  32401  32401    245  32401  32401  32401  32401  32401  32401  32401  32401  32401  32401  32401  32401  32401  32401  32401  32401  32401  32401  32401  32401  32401  32401  32401  32401  32401  32401  32401  32401  32401  32401  32401  32401  32401  32401  32401  32401  32401  32401  32401  32401  32401  32401  32401  32401  32401  32401  32401  32401  32401  32401  32401  32401  32401  32401  32401  32401  32401  32401  32401  32401  32401  32401  32401  32401  32401  32401  32401  32401  32401  32401  32401  32401  32401  32401  32401  32401  32401  32401  32401  32401  32401  32401  32401  32401    136    138    146  32401  32401  32401  32401  32401  32401  32401  32401  32401  32401  32401  32401  32401  32401  32401  32401  32401  32401    200  32401    175  32401  32401    208    234    202    208  32401  32401  32401  32401  32401  32401  32401  32401  32401  32401    239    240    231    190    203  32401  32401    205  32401  32401    223    230    227    197    194  32401    176    239    183  32401    183    197  32401  32401  32401    180  32401    204  32401  32401    222    196  32401    193    204  32401    188    199    176    199  32401    181    187    183    206    189    191    204    184    221    213    192    194    192  32401    193    191    204    182    189    203    201    219    209    255  32401    223    200    195    216    222    219    216    201    209    212    212  32401    198    202    197    213  32401  32401    219    205    205    217    198    199    182    193    204    207    196    196    204    218    181    228    218    200    203    195  32401    211    213  32401    218    204    196    197    200    207    208    204    225    207    236    188    189  32401    205    213    228    185  32401    198    197    226    216  32401    211    230    215    221    216    212  32401  32401  32401    232    208  32401    204    217  32401    223    230  32401  32401    210    215    218    193    210    227    204    221    212    214    203  32401  32401  32401    224  32401    202  32401    230    229    232    202    251    236  32401  32401  32401  32401  32401  32401  32401  32401  32401  32401  32401  32401  32401  32401  32401  32401  32401  32401  32401  32401  32401  32401  32401  32401  32401  32401  32401    216  32401  32401  32401  32401  32401    218  32401  32401    231  32401  32401  32401  32401  32401  32401  32401  32401  32401  32401  32401  32401  32401  32401  32401  32401  32401  32401  32401  32401  32401  32401  32401  32401  32401  32401
  32401  32401  32401  32401  32401  32401  32401  32401  32401  32401  32401  32401  32401  32401  32401  32401  32401  32401  32401  32401  32401  32401  32401  32401  32401  32401  32401  32401  32401    230  32401  32401  32401  32401  32401  32401  32401  32401  32401  32401  32401  32401  32401  32401  32401  32401  32401  32401  32401  32401  32401  32401  32401  32401  32401  32401  32401  32401  32401  32401  32401  32401  32401  32401  32401  32401  32401  32401  32401  32401  32401  32401  32401  32401    224  32401  32401    212    200    206    211    224  32401  32401    203    206    214    219  32401    217    232    221  32401    222    219    234    231    220    208    227    221    218    225    217    242    226    229    166    230  32401    211    208  32401  32401  32401    195  32401    231  32401    230    205    218    211    146    211    225    209    237    200  32401  32401    210    218  32401    211    218    213    227  32401    235    217    236  32401  32401  32401  32401  32401  32401  32401  32401  32401  32401  32401  32401  32401    223    214  32401    202  32401    206  32401  32401  32401    202    216  32401  32401  32401  32401    215  32401    210  32401    222  32401  32401    233    228    250  32401  32401  32401  32401  32401  32401  32401  32401  32401  32401  32401  32401  32401  32401  32401  32401  32401  32401  32401  32401  32401  32401  32401  32401  32401  32401  32401  32401  32401  32401  32401  32401  32401  32401  32401  32401  32401  32401  32401  32401  32401  32401  32401  32401  32401  32401  32401  32401  32401  32401  32401  32401  32401  32401  32401  32401  32401  32401  32401  32401  32401  32401  32401  32401  32401  32401  32401  32401  32401  32401  32401  32401  32401  32401  32401  32401  32401  32401  32401  32401  32401  32401  32401  32401  32401  32401  32401    200  32401  32401  32401  32401  32401  32401  32401  32401  32401  32401  32401  32401  32401  32401    214    191  32401    174  32401    170    174  32401  32401    168  32401  32401  32401  32401  32401  32401  32401  32401  32401  32401    256    210  32401    231    170    218    180    227    207    190  32401    223  32401    236    180    148    201    169    186    174    229  32401    216    219  32401  32401    216  32401    225  32401  32401  32401    200    209    194  32401    191    183  32401    168    179    179    178    190  32401    199  32401  32401    195    190    194    219    223    223    208    213    194    204    196  32401  32401  32401    202    216    203    210    221    216    187    196    240    203    192    191    205    210    200    196    196    201    196    199    189    185    198    192    221    215    201  32401  32401    218    201    196    182  32401    190    218  32401    216    228  32401  32401    217    211    198    193    214    195    194    197    195    209    219    207    195  32401    211    211    222    198    200    199    206    221    203    188    202    231    212    203    228  32401    237  32401  32401  32401  32401    222    205  32401    211  32401    206  32401  32401    228    204    201    226    207    223    213    211    214    224    228    206  32401    216    221    211  32401    231    198    214    238  32401    220    202    220  32401    233  32401  32401  32401  32401  32401  32401  32401  32401  32401  32401  32401  32401  32401  32401  32401  32401  32401  32401  32401  32401  32401  32401  32401  32401  32401  32401  32401  32401  32401  32401    221  32401    217  32401    208  32401  32401    227  32401  32401  32401  32401  32401  32401  32401  32401  32401  32401  32401  32401  32401  32401  32401  32401  32401  32401  32401  32401  32401  32401  32401  32401  32401  32401  32401
  32401  32401  32401  32401  32401  32401  32401  32401  32401  32401  32401  32401  32401  32401  32401  32401  32401  32401  32401  32401  32401  32401  32401  32401  32401  32401  32401  32401  32401  32401  32401  32401  32401  32401  32401  32401  32401  32401  32401  32401  32401  32401  32401  32401  32401  32401  32401  32401  32401  32401  32401  32401  32401  32401  32401  32401  32401  32401  32401  32401  32401  32401  32401  32401  32401  32401  32401  32401  32401  32401  32401  32401  32401  32401    258    223  32401  32401  32401    222    231    218    220  32401    205    224  32401    220    225    232    225    227    211    193    232    229    223    223    237    233    223    219    227    210  32401    216    215    215  32401  32401    213    226    216    214  32401  32401    212  32401    221    246  32401    220    207    224    227    222  32401    227    229    222    213    213    216    229    231    206    216    219    220  32401    230    219    234    230    228  32401  32401  32401  32401  32401  32401  32401  32401    211  32401    215  32401    225    224    231  32401  32401  32401  32401  32401    224    210  32401  32401  32401  32401    195    236    234    226    229  32401  32401    223    275    226  32401  32401  32401  32401  32401  32401  32401  32401  32401  32401  32401  32401  32401  32401  32401  32401  32401  32401  32401  32401  32401  32401  32401  32401  32401  32401  32401  32401  32401  32401  32401  32401  32401  32401  32401  32401  32401  32401  32401  32401  32401  32401  32401  32401  32401  32401  32401  32401  32401  32401  32401  32401  32401  32401  32401  32401  32401  32401  32401  32401  32401  32401  32401  32401  32401  32401  32401  32401  32401  32401  32401  32401  32401  32401  32401  32401  32401    189  32401    137  32401  32401    223    146    191  32401    214  32401  32401  32401  32401  32401  32401  32401  32401  32401  32401  32401  32401  32401  32401  32401    174    210  32401  32401  32401  32401  32401  32401  32401    157  32401  32401  32401  32401  32401  32401  32401  32401  32401    178  32401    247    165    187  32401    175    214    233    227    200    175    224    237    245    196    184    229    213    193    170  32401    211    219    158    155  32401  32401  32401    204    198    230  32401    168    169  32401    157    181    191    201    172  32401  32401  32401    184  32401    180    194    201    196    189    201    165  32401    188    190    199    209    211    190  32401  32401    198    197    200    189    200    210    192    220    193    205    193    191    201    203    199    205    197    194    220    219    205    193    201  32401  32401    180  32401    200    202    195  32401    190  32401    192    200    192    174    203  32401    191    208    217  32401  32401    219    183    204    198    224    203    187  32401    204    219    216    199    187    203    201    189    231    207    222    190  32401    212    218    209  32401    217  32401    210  32401  32401  32401    206    220    162    198    217    227    225    224  32401    222    212    243    211    222    226    217    198    212  32401    228    215    234  32401  32401    233    227  32401    227    202  32401    229    224    231    242    241  32401  32401  32401    234  32401  32401  32401  32401  32401  32401  32401  32401  32401  32401  32401  32401  32401  32401  32401  32401  32401  32401  32401  32401  32401  32401  32401  32401  32401  32401    216  32401    221    217  32401  32401    238  32401    232  32401  32401  32401  32401  32401  32401  32401  32401  32401  32401  32401  32401  32401  32401  32401  32401  32401  32401  32401  32401  32401  32401  32401  32401  32401  32401  32401
  32401  32401  32401  32401  32401  32401  32401  32401  32401  32401  32401  32401  32401  32401  32401  32401  32401  32401  32401  32401  32401  32401  32401  32401  32401  32401  32401  32401  32401  32401  32401  32401  32401  32401  32401  32401  32401  32401  32401  32401  32401  32401  32401  32401  32401  32401  32401  32401  32401  32401  32401  32401  32401  32401  32401  32401  32401  32401  32401  32401  32401  32401  32401  32401  32401  32401  32401  32401  32401  32401  32401  32401  32401  32401  32401  32401  32401    105  32401    205    208    230    195  32401    220    225    200    208  32401    212  32401    217    199    232    214    229    233    228    229    239    222    217    230    234    234  32401    224    236    235  32401    231    225    229    211    211  32401    211    222    206    223    220    222    228    213    203    208  32401    236    210  32401    205    239    231    224    212    217    229    206    215    216  32401    218    218    221    220    224  32401  32401  32401  32401  32401  32401  32401  32401    220  32401  32401    228    213    216    231    217    223    224    224  32401  32401  32401    233  32401    233    197  32401    217  32401  32401    227  32401  32401    232    227  32401    213    237  32401  32401  32401  32401  32401  32401  32401  32401  32401  32401  32401  32401  32401  32401  32401  32401  32401  32401  32401  32401  32401  32401  32401  32401  32401  32401  32401  32401  32401  32401  32401  32401  32401  32401  32401  32401  32401  32401  32401  32401  32401  32401  32401  32401  32401  32401  32401  32401  32401  32401  32401  32401  32401  32401  32401  32401  32401  32401  32401  32401  32401  32401  32401  32401  32401  32401  32401  32401  32401  32401  32401  32401  32401  32401    256  32401    264    216  32401  32401  32401  32401    156    179  32401  32401  32401  32401  32401  32401  32401  32401  32401  32401  32401  32401  32401  32401  32401  32401    232  32401  32401  32401  32401  32401  32401  32401  32401  32401  32401    226    178    234  32401  32401    215  32401    202  32401  32401    176    224    219    225    179    227    213    204    180    176    181    208    179    171  32401    188    187    205    182  32401    205    196    187    230  32401  32401  32401  32401    197    221  32401  32401    197    174  32401  32401  32401  32401  32401    197    173    163    196  32401    218    189  32401    195    216    194    181    209    210    198    205    205    196    196    206    190    219    192    200    193    219    203    201  32401    180    203    189    173    213    217    184    202  32401    216    193    207  32401    205  32401  32401    193    204  32401  32401  32401    205    202  32401    184    200    189    191    201    188    224    212    198    209    260    194    194    200    191    204    217    239    207    227    213    195    207    222    215    212    217    206    210    224    200    183    217    214    208    216  32401  32401    217    203  32401    221    219  32401  32401    233    224    219    209    221  32401    223    210    204  32401    214  32401    227  32401    224    209    223    225    224    221    193    232    228    231  32401    210    210    236    218    233  32401  32401    236    234  32401  32401  32401  32401  32401  32401  32401  32401  32401  32401  32401  32401  32401  32401  32401  32401  32401  32401  32401  32401  32401  32401  32401  32401  32401  32401  32401  32401    224    219    223    218  32401    228    227  32401    243  32401  32401  32401  32401  32401  32401  32401  32401  32401  32401  32401  32401  32401  32401  32401  32401  32401  32401  32401  32401  32401  32401  32401  32401  32401  32401  32401
  32401  32401  32401  32401  32401  32401  32401  32401  32401  32401  32401  32401  32401  32401  32401  32401  32401  32401  32401  32401  32401  32401  32401  32401  32401  32401  32401  32401  32401  32401  32401  32401  32401  32401  32401  32401  32401  32401  32401  32401  32401  32401  32401  32401  32401  32401  32401  32401  32401  32401  32401  32401  32401  32401  32401  32401  32401  32401  32401  32401  32401  32401  32401  32401  32401  32401  32401  32401  32401  32401  32401  32401  32401  32401  32401  32401  32401  32401    223    213    207    223  32401    233    219    215  32401    207  32401    183    228  32401  32401    182    219  32401    210    229  32401  32401    224    217    248    213    230    154    229  32401    226    226  32401    231    212    236    223    213    234    207    228  32401    217    230    227    224  32401    222    241  32401    221    241    224    199    211    211    206    216    210    215    208    193  32401    218  32401    224  32401    231  32401  32401  32401  32401  32401  32401  32401    227    228  32401    233    214  32401  32401    226    231    223    209  32401  32401  32401  32401  32401  32401    233    224    223  32401  32401  32401  32401  32401  32401    225  32401  32401  32401    219  32401  32401  32401  32401  32401  32401  32401  32401  32401  32401  32401  32401  32401  32401  32401  32401  32401  32401  32401  32401  32401  32401  32401  32401  32401  32401  32401  32401  32401  32401  32401  32401  32401  32401  32401  32401  32401  32401  32401  32401  32401  32401  32401  32401  32401  32401  32401  32401  32401  32401  32401  32401  32401  32401  32401  32401  32401  32401  32401  32401  32401  32401  32401  32401  32401  32401  32401  32401  32401  32401  32401     34  32401    183     55    137    176  32401  32401  32401  32401    181  32401  32401    208  32401  32401  32401  32401  32401  32401  32401  32401  32401  32401  32401  32401  32401  32401  32401    201  32401  32401  32401    193    174  32401  32401  32401  32401    175    185    234    173    161    230  32401  32401  32401  32401  32401    159    201    196    261    169    162    207  32401  32401    207  32401    230    204    170    229    179    202    174    238    188    176    179  32401  32401  32401    196    176    206  32401    177  32401  32401    187    181  32401    186    189  32401  32401  32401    195    193  32401    191    223    193    194    195    200    196    205    204  32401  32401  32401    205    200    210    202    188    197    198    182    239    194    196    203    187    165    186    177    173  32401    228    194    207    192    209    197  32401  32401    198    208    195    199    204    191  32401    190    184    198    242    193  32401  32401  32401  32401    194    220  32401    219    210    204    240    206    193    195  32401  32401  32401    205  32401  32401    212    188    169    200    195    204    196    217    216    208    225    227    191  32401    228  32401  32401    213    200  32401  32401    223    217  32401    218    218    219    237    215    225  32401  32401    219    228    207    202    212  32401    201    205    208    235    237    239    224    227    233    240  32401    230    230    235    240    217    235    232  32401    240  32401  32401  32401    225    217  32401  32401  32401    216  32401  32401  32401  32401  32401  32401  32401  32401  32401  32401  32401  32401  32401  32401  32401  32401  32401  32401  32401    224  32401    232    228  32401    245  32401  32401  32401  32401  32401  32401  32401  32401  32401  32401  32401  32401  32401  32401  32401  32401  32401  32401  32401  32401  32401  32401  32401  32401  32401  32401  32401  32401  32401  32401
  32401  32401  32401  32401  32401  32401  32401  32401  32401  32401  32401  32401  32401  32401  32401  32401  32401  32401  32401  32401  32401  32401  32401  32401  32401  32401  32401  32401  32401  32401  32401  32401  32401  32401  32401  32401  32401  32401  32401  32401  32401  32401  32401  32401  32401  32401  32401  32401  32401  32401  32401  32401  32401  32401  32401  32401  32401  32401  32401  32401  32401  32401  32401  32401  32401  32401  32401  32401  32401  32401  32401  32401  32401  32401  32401    157  32401    246    223    206    199  32401    224    222    217    198    230    200  32401  32401    226  32401    216    214    233    214    220    249  32401    231  32401  32401  32401    218  32401    219    222  32401    233    236    221  32401    231    211    238    230    233    228    224    222  32401    245  32401  32401  32401    202    224    223    208    223    234    218    222    211    214    201    207    226  32401    219  32401    245    214    225    211    226    225  32401  32401  32401  32401  32401    224    218  32401  32401  32401    225    219  32401    206  32401    221    241    203  32401  32401    247    201  32401    238  32401    230  32401  32401  32401  32401  32401    227  32401  32401  32401    225    232  32401    216  32401  32401  32401  32401  32401  32401  32401  32401  32401  32401  32401  32401  32401  32401  32401  32401  32401  32401  32401  32401  32401  32401  32401  32401  32401  32401  32401  32401  32401  32401  32401  32401  32401  32401  32401  32401  32401  32401  32401  32401  32401  32401  32401  32401  32401  32401  32401  32401  32401  32401  32401  32401  32401  32401  32401  32401  32401  32401  32401  32401  32401  32401  32401  32401  32401  32401  32401  32401  32401    213    174  32401    146    138    145  32401  32401  32401  32401  32401    130    138    130     41  32401  32401  32401  32401  32401  32401  32401  32401  32401  32401  32401    187    179    248    182  32401    176    188    143    196    172    208    235    171  32401    186    157  32401  32401    168    234  32401  32401    174    210  32401    171    220  32401  32401    158    223    252    211    247    218  32401    199    225    213    173    229    221    202    171  32401  32401  32401  32401  32401    166    183  32401    231  32401    194    190  32401    193    186    190    201  32401  32401    193    209    189    192  32401    196    200    199  32401  32401  32401    198    184    189    192    204    189    181    193    199    196    200    198    205    197    209    220    187    173    205    210    173    178    175    205    197  32401    217    183    233    184  32401  32401    189    202    198  32401    200    190    217    208    226    185  32401    197    184  32401    173    203    193  32401    200    219  32401  32401  32401    187    192  32401  32401    198  32401    221    229    202    192    213    191    214    195    225  32401    215    200    207    222    222    190  32401  32401    223    214    228    196    211    225    208    225    212    213    211    200    230    197    226    222    211    224    229    214    218    222    229  32401    225    212  32401    227    233    226    226    223    207    230    222    228    210  32401  32401    233  32401    231  32401  32401  32401    230  32401  32401  32401  32401  32401  32401  32401  32401  32401  32401  32401  32401  32401  32401  32401  32401  32401  32401  32401  32401  32401  32401  32401  32401    222    213    237    229    225  32401  32401  32401  32401  32401  32401  32401  32401  32401  32401  32401  32401  32401  32401  32401  32401  32401  32401  32401  32401  32401  32401  32401  32401  32401  32401  32401  32401  32401  32401  32401
  32401  32401  32401  32401  32401  32401  32401  32401  32401  32401  32401  32401  32401  32401  32401  32401  32401  32401  32401  32401  32401  32401  32401  32401  32401  32401  32401  32401  32401  32401  32401  32401  32401  32401  32401  32401  32401  32401  32401  32401  32401  32401  32401  32401  32401  32401  32401  32401  32401  32401  32401  32401  32401  32401  32401  32401  32401  32401  32401  32401  32401  32401  32401  32401  32401  32401  32401  32401  32401  32401  32401  32401  32401  32401  32401  32401  32401  32401  32401  32401  32401    229  32401    227    225  32401    219    197    222  32401  32401    228    216    217    200    202    227    221    242  32401    231  32401    214    218    221    216  32401  32401    222  32401  32401  32401    219  32401  32401    224    227  32401    218  32401    215    186    204  32401    214    213    217    217    223    209    204    225    199    238    214  32401    214    221    190    218  32401  32401    224    233    208    212    213    216    212  32401  32401  32401  32401    237    215  32401    231    226    222    242    215  32401  32401    202    218    224  32401    222  32401  32401    216    222    204    210    216    212  32401    219    256  32401  32401    248    221    227    245    214    222  32401  32401  32401  32401  32401  32401  32401  32401  32401  32401  32401  32401  32401  32401  32401  32401  32401  32401  32401  32401  32401  32401  32401  32401  32401  32401  32401  32401  32401  32401  32401  32401  32401  32401  32401  32401  32401  32401  32401  32401  32401  32401  32401  32401  32401  32401  32401  32401  32401  32401  32401  32401  32401  32401  32401  32401  32401  32401  32401  32401  32401  32401  32401  32401  32401  32401  32401  32401  32401  32401    137  32401    237  32401  32401  32401  32401  32401  32401  32401    205  32401    192    207  32401  32401  32401  32401  32401  32401    190    217    232  32401  32401  32401    138    248  32401    194    185    164    214    223    163    169    144    171    159    170    195    161    157    168    180    221    170    240    235    256    225    196    193  32401    217    170    227    241    165  32401    218    243    221    159  32401  32401  32401  32401  32401  32401    183    200    169  32401    190    170  32401  32401  32401  32401  32401    216  32401  32401    193  32401    205    227    189    224    219    199    189    189    188  32401    191    187  32401    193    191    193    183    199    188    192    216  32401    187    182  32401    184    194    165    193    270  32401    185    220    192  32401    178    167    177    181    224    180  32401    192  32401    189    201    190    199    198  32401  32401    203    198  32401    192    198    196  32401  32401  32401  32401    180    198    203    190  32401    208    207    218    201    190    207    206  32401    219    204  32401    193    232  32401    204    205    208    201    212    230    198    230  32401  32401    195    207    202    200    217    206    237    201  32401    228    212    215    220    212    211    227    208    209    212    224    214    222    209    223    235    215    213    224  32401    225    237    232    236  32401    195    232    222    220    221    250  32401    233    237    242  32401    209    254  32401    228  32401  32401  32401  32401  32401  32401  32401  32401  32401  32401  32401  32401  32401  32401  32401  32401  32401  32401  32401  32401  32401  32401  32401  32401  32401    233    241  32401  32401  32401  32401  32401  32401  32401  32401  32401  32401  32401  32401  32401  32401  32401  32401  32401  32401  32401  32401  32401  32401  32401  32401  32401  32401  32401  32401  32401  32401  32401
  32401  32401  32401  32401  32401  32401  32401  32401  32401  32401  32401  32401  32401  32401  32401  32401  32401  32401  32401  32401  32401  32401  32401  32401  32401  32401  32401  32401  32401  32401  32401  32401  32401  32401  32401  32401  32401  32401  32401  32401  32401  32401  32401  32401  32401  32401  32401  32401  32401  32401  32401  32401  32401  32401  32401  32401  32401  32401  32401  32401  32401  32401  32401  32401  32401  32401  32401  32401  32401  32401  32401  32401  32401  32401  32401  32401  32401    208    218  32401  32401    246    216  32401  32401  32401  32401  32401    203    212  32401    208    233  32401  32401  32401    229    221    225    208  32401  32401    214    220  32401    221    199  32401    222    215    191  32401    215    221  32401    200    230    223  32401    221  32401  32401    215  32401  32401    221    221    212    196    224    223    234    200    207    219    204    217    199    201    198    215  32401    223    211    217  32401    224    227  32401  32401  32401  32401    244    200    232  32401  32401    215    222    236  32401  32401  32401  32401    207  32401    213    194    208    196  32401    196    211  32401  32401  32401    237    215    236    208    215    205    240    220    239  32401  32401  32401  32401  32401  32401  32401  32401  32401  32401  32401  32401  32401  32401  32401  32401  32401  32401  32401  32401  32401  32401  32401  32401  32401  32401  32401  32401  32401  32401  32401  32401  32401  32401  32401  32401  32401  32401  32401  32401  32401  32401  32401  32401  32401  32401  32401  32401  32401  32401  32401  32401  32401  32401  32401  32401  32401  32401  32401  32401  32401  32401  32401  32401  32401  32401  32401  32401  32401  32401  32401    210  32401  32401    138    138  32401  32401  32401     58    148    176    237    175    140    224    216    169  32401  32401  32401  32401    208  32401    257  32401  32401    164  32401  32401    214    185  32401    229    154    183    210    206    189  32401    159    169  32401    156    205    169    177    226    232  32401    200    212  32401    217    185    189    230    231    200  32401  32401    246    230    147    167    217    243     96    183    178    186    174  32401    200    162    152    190    210    184  32401  32401  32401  32401  32401    196  32401    177  32401  32401    186    202    194    186    182    177  32401  32401    194  32401    198    190    196    186    197  32401  32401    187    190    183  32401    176    179    241    211    201    186    209    203  32401    197    187    185    172  32401    181    174    167    185    178    170    218  32401    209  32401  32401  32401  32401  32401    202    196    195  32401    221  32401  32401    182    205  32401    194    212    189    207    232  32401    203    205    213    218    228    210    215  32401    208  32401    218    217  32401  32401    203    197    206    220    191    190  32401  32401    240    218    220    212    214    219    200    195    195    207    205    214    223    224    228  32401    205    222    200    214    212    217    224    209    232    238    221    210    224  32401    229    230  32401    227  32401    224    211    205    221    223  32401    233    226    221    223    211    202    232    222    230    231  32401    248  32401  32401  32401  32401  32401  32401  32401  32401  32401  32401  32401  32401  32401  32401  32401  32401  32401  32401  32401  32401  32401    213  32401  32401  32401  32401  32401  32401  32401  32401  32401  32401  32401  32401  32401  32401  32401  32401  32401  32401  32401  32401  32401  32401  32401  32401  32401  32401  32401  32401  32401  32401  32401  32401  32401  32401
  32401  32401  32401  32401  32401  32401  32401  32401  32401  32401  32401  32401  32401  32401  32401  32401  32401  32401  32401  32401  32401  32401  32401  32401  32401  32401  32401  32401  32401  32401  32401  32401  32401  32401  32401  32401  32401  32401  32401  32401  32401  32401  32401  32401  32401  32401  32401  32401  32401  32401  32401  32401  32401  32401  32401  32401  32401  32401  32401  32401  32401  32401  32401  32401  32401  32401  32401  32401  32401  32401  32401  32401  32401  32401  32401  32401  32401  32401  32401    222  32401    210    206  32401  32401    248  32401    220    206    233    220    217  32401  32401  32401  32401  32401    214    223    222    232    220    219    203    205  32401    219    222    213    204    214    205    190    209    212    197    207    222    193    220  32401    219    216  32401  32401    211    207    202    203    201    204    203    203    206    209    206    217    217    206    210    224    226    232  32401    248  32401    215    208    230  32401  32401  32401    221  32401    232    262  32401    199  32401  32401  32401    219  32401  32401  32401  32401  32401    208  32401    210  32401  32401  32401    213    240    214  32401  32401    258  32401    219  32401    193    234  32401    225    241  32401  32401  32401  32401  32401  32401  32401  32401  32401  32401  32401  32401  32401  32401  32401  32401  32401  32401  32401  32401  32401  32401  32401  32401  32401  32401  32401  32401  32401  32401  32401  32401  32401  32401  32401  32401  32401  32401  32401  32401  32401  32401  32401  32401  32401  32401  32401  32401  32401  32401  32401  32401  32401  32401  32401  32401  32401  32401  32401  32401  32401  32401  32401  32401  32401  32401  32401  32401    263    154    210  32401  32401  32401  32401  32401  32401  32401  32401    227  32401    177  32401    168    138    184  32401  32401  32401  32401    223    205    239    231    177  32401    157    196    217    163    204  32401  32401  32401    190    182    182    229    161    162    246    231    236    216  32401  32401    234  32401    239    239    200    212  32401    194    230    242    260    183    239    221  32401    226    154  32401    219  32401    163  32401    195    174    187    178    176  32401    182    178  32401  32401    181  32401  32401    199  32401    157  32401    167    168    221    175    160    183    190    194    194    196    195    193    193  32401    175  32401    192    191    200    172    198    158    191    175    176    186    220  32401    209    252    244  32401    220    193  32401    188    174    201    238    177    195    171    166    190  32401    183  32401  32401    197    224  32401  32401  32401    195    182    190    209    202    188  32401  32401    232  32401    206  32401  32401    220    208    242    211    223  32401    204    190  32401  32401    223    206    211    184    200  32401    221    211    217    213    218  32401    199    182    215  32401    195    201  32401    224    199    203    227    221    211    226    197    232    230    200    212    207    204    198    226    220    213    206    210    224    217    221    238    229  32401    223    216  32401    227    203    230  32401    199  32401    235    223    225    240  32401    240    195    215    220  32401    271    242  32401  32401  32401  32401  32401  32401  32401  32401  32401  32401  32401  32401  32401  32401  32401  32401  32401  32401  32401  32401  32401  32401    234  32401  32401  32401  32401  32401  32401  32401  32401  32401  32401  32401  32401  32401  32401  32401  32401  32401  32401  32401  32401  32401  32401  32401  32401  32401  32401  32401  32401  32401  32401  32401  32401  32401
  32401  32401  32401  32401  32401  32401  32401  32401  32401  32401  32401  32401  32401  32401  32401  32401  32401  32401  32401  32401  32401  32401  32401  32401  32401  32401  32401  32401  32401  32401  32401  32401  32401  32401  32401  32401  32401  32401  32401  32401  32401  32401  32401  32401  32401  32401  32401  32401  32401  32401  32401  32401  32401  32401  32401  32401  32401  32401  32401  32401  32401  32401  32401  32401  32401  32401  32401  32401  32401  32401  32401  32401  32401  32401  32401  32401  32401  32401  32401  32401  32401  32401  32401  32401    229  32401    227    225    215    210    228  32401    207  32401    222    230    146  32401    218    221    223    221    172  32401    176    195    203    209  32401    223    211  32401  32401    193    212  32401  32401    205    212    227    211  32401    226    227  32401  32401    202    244    202  32401    205    230    205    218    205    213    208    122  32401    227    214  32401    217    204    227    211    197    206    221    223  32401    224    232  32401  32401  32401  32401  32401  32401  32401    236  32401    225    157  32401  32401    211  32401  32401  32401  32401  32401    261  32401    271    220  32401    222    205    227    230    257  32401    222    228  32401    239  32401  32401  32401  32401  32401  32401  32401  32401  32401  32401  32401  32401  32401  32401  32401  32401  32401  32401  32401  32401  32401  32401  32401  32401  32401  32401  32401  32401  32401  32401  32401  32401  32401  32401  32401  32401  32401  32401  32401  32401  32401  32401  32401  32401  32401  32401  32401  32401  32401  32401  32401  32401  32401  32401  32401  32401  32401  32401  32401  32401  32401  32401  32401  32401  32401  32401  32401  32401  32401     60  32401  32401  32401  32401  32401  32401  32401  32401    138    229    232     48  32401    229    191  32401  32401  32401  32401    203  32401  32401    170    205    199  32401    167    226  32401    174    153    149    210  32401  32401    271  32401    202    164    174    159    194    180    225    245    231    240    231    219    239  32401    223    220    235    250    231    267    217    212    213  32401  32401  32401  32401    153    146    166    177    221    183    169    204    189    222    181  32401    174    189  32401  32401    167    209    210    204    169    149    172    157    217    168    174    173  32401  32401    165    187  32401    187    190  32401    182    192    198    175    181    174    200    210    170    184    157    176    234  32401    185  32401  32401    194    207    202  32401  32401    183    183    174  32401    181    180    198    175  32401    197  32401  32401  32401    202  32401  32401    184  32401    199    199    189  32401    209  32401    227  32401    202    204    245    211  32401    249    185    248    245    239    216    207    212    212  32401  32401    211    208    187    203  32401    194  32401    200    197    201    215    197    203    204    198    225    198    212    218    220    203    197    204    200    199  32401    227    216    222    225    197    219    214    229    234    210    210    210    228    226    218  32401    217    227    221    225    227    217    218    220    227    235  32401    237    235    220    191    220    204  32401    230  32401  32401    245  32401  32401  32401  32401  32401  32401  32401  32401  32401  32401  32401  32401  32401  32401  32401  32401  32401  32401  32401  32401  32401    222  32401  32401  32401  32401  32401  32401  32401  32401  32401  32401  32401  32401  32401  32401  32401  32401  32401  32401  32401  32401  32401  32401  32401  32401  32401  32401  32401  32401  32401  32401  32401  32401  32401
  32401  32401  32401  32401  32401  32401  32401  32401  32401  32401  32401  32401  32401  32401  32401  32401  32401  32401  32401  32401  32401  32401  32401  32401  32401  32401  32401  32401  32401  32401  32401  32401  32401  32401  32401  32401  32401  32401  32401  32401  32401  32401  32401  32401  32401  32401  32401  32401  32401  32401  32401  32401  32401  32401  32401  32401  32401  32401  32401  32401  32401  32401  32401  32401  32401  32401  32401  32401  32401  32401  32401  32401  32401  32401  32401  32401  32401  32401  32401  32401    182    202  32401  32401    231    228    218    129    225  32401  32401    223    211  32401    202  32401    224    215    218  32401    193    200    195    188    200  32401  32401  32401    221    215    224  32401  32401    192    198  32401  32401    210    191    206    193    224    219  32401    199  32401    230    212    219  32401  32401    213    207    219    192    223    220    222    221    229    212    203    224    226    208    225    207    208    237    227    239    226    219    222  32401    217    216  32401  32401  32401    215    254  32401  32401  32401  32401  32401  32401    217  32401  32401    210    219    213    196  32401    220  32401    207    213    232    271  32401  32401  32401  32401    218  32401  32401  32401  32401  32401  32401  32401  32401  32401  32401  32401  32401  32401  32401  32401  32401  32401  32401  32401  32401  32401  32401  32401  32401  32401  32401  32401  32401  32401  32401  32401  32401  32401  32401  32401  32401  32401  32401  32401  32401  32401  32401  32401  32401  32401  32401  32401  32401  32401  32401  32401  32401  32401  32401  32401  32401  32401  32401  32401  32401  32401  32401  32401  32401  32401  32401  32401  32401  32401  32401  32401  32401  32401  32401  32401  32401  32401  32401    232  32401    183    183    183    232    177  32401  32401    203    234    232    227  32401    187    190  32401  32401    174    171  32401  32401    188    152  32401    199    221    176    201    223    150    157    158  32401  32401    229    192    208    271  32401    171    214  32401    239    205    228  32401  32401    248  32401    172    195    173  32401  32401    167  32401  32401    198    177    170  32401    155    163    221    223  32401    158  32401    133  32401    191    180    169    194    151    245    157    170    164    165    164    165    165    176    165    188  32401    180    188    183    173    175    193    175    162    191    175  32401    184    202    179    190    176    203  32401    173    172    204  32401  32401    211    190    174  32401  32401    174    182    193    192    175    197    187    221    177  32401    194  32401    170    225    209    206    208    178  32401    208    224    235  32401  32401    209    204    241    233    219    222    213    201    220    219    197    193    230  32401    215  32401    217    220    213    221    211    205    208    221    191    207    226    196    212    218    223    195    190    194    231    215    197  32401  32401  32401    232    220    203    240    215    205    225    219    226    215    212    214    229    219    220    226    224    224    227    227    227    218    217    217    224    189  32401    210    200    227    233    214    229    185    219    224  32401  32401  32401    217  32401  32401  32401  32401  32401  32401  32401  32401  32401  32401  32401  32401  32401  32401  32401  32401  32401  32401  32401  32401  32401  32401  32401  32401  32401  32401  32401  32401  32401  32401  32401  32401  32401  32401  32401  32401  32401  32401  32401  32401  32401  32401  32401  32401  32401  32401  32401  32401  32401  32401  32401  32401  32401  32401  32401
  32401  32401  32401  32401  32401  32401  32401  32401  32401  32401  32401  32401  32401  32401  32401  32401  32401  32401  32401  32401  32401  32401  32401  32401  32401  32401  32401  32401  32401  32401  32401  32401  32401  32401  32401  32401  32401  32401  32401  32401  32401  32401  32401  32401  32401  32401  32401  32401  32401  32401  32401  32401  32401  32401  32401  32401  32401  32401  32401  32401  32401  32401  32401  32401  32401  32401  32401  32401  32401  32401  32401  32401  32401  32401  32401  32401  32401  32401    216     98    249    143  32401  32401  32401    209  32401  32401  32401    223    221    200    206    208    255    250    210  32401    183    200    207    202    238    191    199    198    193    192    207    195    223    185    214    214    196    201    212    201    204    212    211    222    217    226  32401  32401    210    224    219  32401    208    221  32401    231    214    217    199    207    220  32401    217    217    226    197    215    214    214  32401    212    221    235    212  32401    232    211    207    238    207  32401  32401    232  32401    196    199  32401    200  32401    216    209    213    214    222  32401    220    215  32401    223    219    217  32401    222  32401  32401  32401    230  32401  32401  32401  32401  32401  32401  32401  32401  32401  32401  32401  32401  32401  32401  32401  32401  32401  32401  32401  32401  32401  32401  32401  32401  32401  32401  32401  32401  32401  32401  32401  32401  32401  32401  32401  32401  32401  32401  32401  32401  32401  32401  32401  32401  32401  32401  32401  32401  32401  32401  32401  32401  32401  32401  32401  32401  32401  32401  32401  32401  32401  32401  32401  32401  32401  32401  32401  32401  32401  32401  32401  32401  32401  32401  32401  32401  32401  32401     37    205  32401  32401  32401  32401  32401  32401  32401  32401    234    199    179    231    175    179  32401    204    275    235  32401    177    211  32401    226  32401    287    194    220  32401    223  32401    171    156    215    240  32401    175    235    233    215    201  32401    154  32401    231    226  32401    214  32401    163  32401  32401    205  32401    184  32401    227    172  32401    179  32401    216    166    150    182  32401    171  32401  32401    165  32401  32401  32401    171    174    146  32401    173  32401    159    150    165    158    178    143    160  32401  32401  32401  32401  32401    181    196    186    159    177    176    196    178  32401    184    171    171    157    193    194    197  32401    169    172    166  32401    176    190    196  32401    195    206    198    191    224  32401    168    150  32401    163    229  32401    195    187  32401    210  32401    209    194  32401    207  32401    223    211  32401  32401    199    203    234  32401    234  32401    181  32401    231    219  32401  32401  32401    210    219    220    229    227    215    200    216    228    207    231    238    198    202    218    210  32401    206    208    222    209    233    209  32401    209    191  32401    197    206    203    204    219    200    216    219    214    228    220    219    228    229  32401    209    221  32401    226    218    223    215  32401    219  32401    215    250    233    221    214    202    208    206    241    243  32401  32401  32401    223    222  32401  32401  32401  32401  32401  32401  32401  32401  32401  32401  32401  32401  32401  32401  32401  32401  32401  32401    263  32401  32401  32401  32401  32401  32401  32401  32401  32401  32401  32401  32401  32401  32401  32401  32401  32401  32401  32401  32401  32401  32401  32401  32401  32401  32401  32401  32401  32401  32401  32401  32401  32401  32401  32401
  32401  32401  32401  32401  32401  32401  32401  32401  32401  32401  32401  32401  32401  32401  32401  32401  32401  32401  32401  32401  32401  32401  32401  32401  32401  32401  32401  32401  32401  32401  32401  32401  32401  32401  32401  32401  32401  32401  32401  32401  32401  32401  32401  32401  32401  32401  32401  32401  32401  32401  32401  32401  32401  32401  32401  32401  32401  32401  32401  32401  32401  32401  32401  32401  32401  32401  32401  32401  32401  32401  32401  32401  32401  32401  32401  32401  32401  32401  32401  32401  32401  32401    153    205  32401  32401    251  32401    214    190  32401    201    228  32401    202    218    208    214  32401    193    194    195    194    245    263    192    185    194    202    194    195  32401    212    212  32401    210    218  32401    216    215    204    211    204    207  32401    192    224  32401    235    198    231    226    249    245    242    202    199  32401    214    199    210    198    234    208    204    219    216    251    202    222    227    210    212    222    207    203    225    256    218    236    190    197    213  32401  32401    238  32401  32401    220    243  32401  32401  32401  32401  32401  32401  32401  32401  32401  32401  32401  32401  32401  32401    240  32401  32401  32401  32401  32401  32401  32401  32401  32401  32401  32401  32401  32401  32401  32401  32401  32401  32401  32401  32401  32401  32401  32401  32401  32401  32401  32401  32401  32401  32401  32401  32401  32401  32401  32401  32401  32401  32401  32401  32401  32401  32401  32401  32401  32401  32401  32401  32401  32401  32401  32401  32401  32401  32401  32401  32401  32401  32401  32401  32401  32401  32401  32401  32401  32401  32401  32401  32401  32401  32401  32401  32401  32401  32401  32401  32401  32401     34  32401  32401  32401  32401  32401  32401  32401  32401  32401    182  32401    180    193  32401    178    217  32401    174  32401  32401    232    241    161    207    220    176    226    151  32401    159    224    239    247    189    170    229    182    178    167    180  32401    169    245    226    230    178    172    189  32401  32401    224  32401    224    225    251    223  32401    152    245    235  32401    162    212    258    218  32401    189    182    221    159    156    219  32401    185    150    172    164    139    144    156    150    150    159    143    205    147    133    185    156    151  32401    175    165    214    210    191    179    180    188    178    154    173    166    200    185    178    166    184    179    209    169    165    149    170    200    190  32401  32401    173    185    187    181    180    186    183    145    196    144  32401  32401    188    184    209    214  32401    204  32401    192  32401    248  32401    221    177    200    202    211  32401  32401  32401    227    225    175    215  32401    224    222    220    219    227    230    199    194    192    211    204    202    228    204    242    166    200    198    231    215    212    233    254    199  32401    189  32401    183    196    198    219    204    208    212  32401    225    224    212    228    230    234    228    216    226  32401  32401    214    214    226    227    224    231    232    202    227    222    210    224    197    221    213  32401    218    248  32401  32401  32401    226    230  32401  32401  32401  32401  32401  32401  32401  32401  32401  32401  32401  32401  32401  32401  32401  32401  32401  32401  32401  32401  32401  32401  32401  32401  32401  32401  32401  32401  32401  32401  32401  32401  32401  32401  32401  32401  32401  32401  32401  32401  32401  32401  32401  32401  32401  32401  32401  32401  32401  32401  32401  32401  32401  32401
  32401  32401  32401  32401  32401  32401  32401  32401  32401  32401  32401  32401  32401  32401  32401  32401  32401  32401  32401  32401  32401  32401  32401  32401  32401  32401  32401  32401  32401  32401  32401  32401  32401  32401  32401  32401  32401  32401  32401  32401  32401  32401  32401  32401  32401  32401  32401  32401  32401  32401  32401  32401  32401  32401  32401  32401  32401  32401  32401  32401  32401  32401  32401  32401  32401  32401  32401  32401  32401  32401  32401  32401  32401  32401  32401  32401  32401  32401  32401  32401  32401    223    191  32401  32401  32401    227  32401    228  32401  32401  32401    225    235    188    225    187    212    233    200  32401    197    197    192    199    205  32401    193    202    206    197    211    223    219  32401    200  32401    214    206    197    205    212    221    189    202    199    212    206  32401    224    206    231    209  32401    218    218    218    190    233    217    210    208    209    224    219    222    214    217    203    211    200    236    208    234    247    222    224  32401    224    222    193  32401    212    237  32401    253  32401    248    228  32401  32401  32401  32401  32401  32401  32401    226  32401  32401  32401  32401  32401  32401  32401  32401    243    234  32401    222  32401  32401  32401  32401  32401  32401  32401  32401  32401  32401  32401  32401  32401  32401  32401  32401  32401  32401  32401  32401  32401  32401  32401  32401  32401  32401  32401  32401  32401  32401  32401  32401  32401  32401  32401  32401  32401  32401  32401  32401  32401  32401  32401  32401  32401  32401  32401  32401  32401  32401  32401  32401  32401  32401  32401  32401  32401  32401  32401  32401  32401  32401  32401  32401  32401  32401  32401  32401  32401  32401  32401  32401  32401  32401  32401  32401  32401  32401  32401  32401  32401  32401  32401    227    138    232    177    185    213    223    231    195    169  32401    294    159    177  32401    232    213    161    161  32401  32401    231    181    231    169    243    207    186    223    163  32401  32401  32401  32401    234    230    219    192    231    224    169  32401  32401  32401    232    211  32401    238  32401    152    197    154    189    213  32401    167  32401  32401  32401    205    264  32401    163    283    232    140    189    159  32401    139    126    137    130    135    140    139    142    157    127  32401    141    165    177  32401    172  32401    176    169    140    136    151    171    179  32401    181    179    166    172    176    186    179    171    172    167    176    172    169    194  32401  32401    182    192    184    183  32401    173  32401    245  32401    169  32401    177    198    192    203    194    206  32401    220    213    207  32401    222    185    211  32401    201  32401    254    210    219  32401    233    208    207  32401  32401    221    226    235    236    232    220  32401    219    195    208    232    210    203    217    220  32401    219  32401  32401    223    237    224    221    203  32401    198    199    193    202    203    203  32401    216    225    220    232    228    232    230    232    226    207    233  32401    232    222    221    202    204    216    245    210    216    223    236  32401  32401    218    221    220    245    221  32401  32401  32401  32401    231    216  32401  32401  32401  32401  32401  32401  32401  32401  32401  32401  32401  32401  32401  32401  32401  32401  32401  32401  32401  32401  32401  32401  32401  32401  32401  32401  32401  32401  32401  32401  32401  32401  32401  32401  32401  32401  32401  32401  32401  32401  32401  32401  32401  32401  32401  32401  32401  32401  32401  32401  32401  32401  32401
  32401  32401  32401  32401  32401  32401  32401  32401  32401  32401  32401  32401  32401  32401  32401  32401  32401  32401  32401  32401  32401  32401  32401  32401  32401  32401  32401  32401  32401  32401  32401  32401  32401  32401  32401  32401  32401  32401  32401  32401  32401  32401  32401  32401  32401  32401  32401  32401  32401  32401  32401  32401  32401  32401  32401  32401  32401  32401  32401  32401  32401  32401  32401  32401  32401  32401  32401  32401  32401  32401  32401  32401  32401  32401  32401  32401  32401  32401  32401  32401  32401  32401    243    241    210  32401    189    205    212    229  32401  32401    230    211    248    186    186    183    225    231    199  32401    193    183    199    198    181    200    201    194    201    201    203  32401    206  32401    212  32401    203  32401    232    217    208    231    198  32401  32401  32401  32401    196    210    205    242    225    217    219    211    212    204    212    214    231    214    226    225    206    228    211    216    203    225  32401    214    227    222    215    192    206    238    229    201    245    206    246  32401    219  32401  32401  32401  32401    228  32401  32401    214  32401  32401  32401  32401  32401  32401  32401  32401  32401  32401    277    253    233    219    217    241  32401  32401  32401  32401  32401  32401  32401  32401  32401  32401  32401  32401  32401  32401  32401  32401  32401  32401  32401  32401  32401  32401  32401  32401  32401  32401  32401  32401  32401  32401  32401  32401  32401  32401  32401  32401  32401  32401  32401  32401  32401  32401  32401  32401  32401  32401  32401  32401  32401  32401  32401  32401  32401  32401  32401  32401  32401  32401  32401  32401  32401  32401  32401  32401  32401  32401  32401  32401  32401  32401  32401  32401  32401  32401  32401  32401  32401  32401    265    179    174    201    168  32401     82    179    157    163    224    222  32401    204    182    168    202    190    181    167  32401  32401    190    164  32401    161  32401    163    150  32401    239    238    171    200  32401    198    201  32401  32401    236    175    183    260    224    175  32401    186  32401  32401    156    171    230    176    179    231    159    157    158    183    151    226    240    152  32401    157    295  32401    162    155    141    173    148    119    130    145    131    134    126    137    133    131    137    223    135    270    166    158  32401    168    193    172    167    138    154    163    177    173    170    129    184    183    181    180    184    186    184    190    189    174    179    179    182    182    179    177    194    180    198    182  32401    180    178    191    264    167  32401  32401    223  32401  32401    239  32401  32401  32401  32401  32401    209  32401    252    239    202    200  32401  32401    185  32401  32401  32401    217    203    201    227    219    224    208    241    210    220    216    237    228  32401    214    200    216    221    213    223    207    229    211    222    214  32401    173  32401    192    195  32401    197    200    212  32401    200    221  32401    221    230    235    236    230    230    228  32401    224    215    209    212  32401    206    214    194    205    225    224    222    205  32401    222    199    224    222  32401  32401  32401    238    214  32401  32401  32401  32401  32401  32401  32401  32401  32401  32401  32401  32401  32401  32401  32401  32401  32401  32401  32401  32401  32401  32401  32401  32401  32401  32401  32401  32401  32401  32401  32401  32401  32401  32401  32401  32401  32401  32401  32401  32401  32401  32401  32401  32401  32401  32401  32401  32401  32401  32401  32401  32401  32401  32401  32401
  32401  32401  32401  32401  32401  32401  32401  32401  32401  32401  32401  32401  32401  32401  32401  32401  32401  32401  32401  32401  32401  32401  32401  32401  32401  32401  32401  32401  32401  32401  32401  32401  32401  32401  32401  32401  32401  32401  32401  32401  32401  32401  32401  32401  32401  32401  32401  32401  32401  32401  32401  32401  32401  32401  32401  32401  32401  32401  32401  32401  32401  32401  32401  32401  32401  32401  32401  32401  32401  32401  32401  32401  32401  32401  32401  32401  32401  32401  32401  32401  32401  32401  32401  32401    253  32401    160    201  32401  32401  32401    206  32401    190    212    223  32401    272    214  32401    198    200    200    195    195    200    198    193    174    189    189    206  32401  32401    208    211    232  32401    199  32401  32401    206  32401  32401  32401    244    229    213    236    211    208  32401    223    259  32401    225    229    222  32401  32401  32401    219    214    209    253    226    226    239    221  32401  32401    213    226  32401    195    225    230    201    224    239    225    214  32401    218    243    236  32401  32401    231    255    223    243  32401  32401  32401  32401  32401  32401  32401  32401  32401  32401    230    248  32401  32401  32401  32401    248    265  32401  32401  32401  32401  32401  32401  32401  32401  32401  32401  32401  32401  32401  32401  32401  32401  32401  32401  32401  32401  32401  32401  32401  32401  32401  32401  32401  32401  32401  32401  32401  32401  32401  32401  32401  32401  32401  32401  32401  32401  32401  32401  32401  32401  32401  32401  32401  32401  32401  32401  32401  32401  32401  32401  32401  32401  32401  32401  32401  32401  32401  32401  32401  32401  32401  32401  32401  32401  32401  32401  32401  32401  32401    347    239     32  32401  32401     20    208    235    266    167    276    232    168    230  32401     86    159    238    207  32401    177    228    179    198    186    210    251    244  32401    191    161  32401    152    169    140    168    239    186    182    236    160    229    190  32401    232    152    167    210    227    223    199    168    163  32401    164    176    172    214  32401    176    151    189    220    150    169    153    195    211    222    205    167    158    150    166    145    201    125  32401  32401    303    171    274    263    141    136    141    177    161    162    159    149    161    170  32401    172  32401  32401    143    156    244    199    166    174    145    184    169    181    185    176    178    188    169  32401    191    178  32401    168    178    185    177  32401    175  32401  32401    223    179    173    182    167    173    182    219    192    149    182  32401    189  32401    188    239    223    188    242    198    241    201  32401  32401    206    249    226  32401    219    237    214    254  32401    213    221    228    220  32401    208  32401    233    204    234    214    218    222    199    225    222    234    233    208    218    196    202    201  32401  32401  32401    191    205    216    206  32401    217    226    216    214    229    230  32401  32401    228    233    207    221    206    214    222    211    202    205    208    233    220    196    223  32401    203    201    230    204    238    235  32401  32401  32401  32401  32401  32401  32401  32401  32401  32401  32401  32401  32401  32401  32401  32401  32401  32401  32401  32401  32401  32401  32401  32401  32401  32401  32401  32401  32401  32401  32401  32401  32401  32401  32401  32401  32401  32401  32401  32401  32401  32401  32401  32401  32401  32401  32401  32401  32401  32401  32401  32401  32401  32401  32401  32401  32401  32401  32401
  32401  32401  32401  32401  32401  32401  32401  32401  32401  32401  32401  32401  32401  32401  32401  32401  32401  32401  32401  32401  32401  32401  32401  32401  32401  32401  32401  32401  32401  32401  32401  32401  32401  32401  32401  32401  32401  32401  32401  32401  32401  32401  32401  32401  32401  32401  32401  32401  32401  32401  32401  32401  32401  32401  32401  32401  32401  32401  32401  32401  32401  32401  32401  32401  32401  32401  32401  32401  32401  32401  32401  32401  32401  32401  32401  32401  32401  32401  32401  32401  32401  32401  32401    250  32401    209  32401    199    210  32401    169    161    180    177    172    193    190    280    183    223  32401    211    200  32401    192    202    192    184    182    191    216    219    195    221    199  32401  32401  32401    214  32401  32401    197    205  32401    214    245    241  32401  32401    207    219    233    243  32401    225    236  32401    220  32401  32401  32401  32401    212    215    235    228    219    240    216    216    222    228    233  32401    193    215    220    254    213    224    225    222    241    250    216    208    207    217    227    229    218  32401  32401  32401  32401  32401  32401  32401  32401  32401  32401  32401    230    226    235    217  32401    206    245    259  32401  32401  32401  32401  32401  32401  32401  32401  32401  32401  32401  32401  32401  32401  32401  32401  32401  32401  32401  32401  32401  32401  32401  32401  32401  32401  32401  32401  32401  32401  32401  32401  32401  32401  32401  32401  32401  32401  32401  32401  32401  32401  32401  32401  32401  32401  32401  32401  32401  32401  32401  32401  32401  32401  32401  32401  32401  32401  32401  32401  32401  32401  32401  32401  32401  32401  32401  32401  32401  32401  32401  32401  32401     42  32401  32401     57    235     18    147    234  32401    164    155    222    227    237  32401    220    179    193    206    223    172    163    193    167    259    196  32401  32401    206    159    249    231    181  32401    153    154    229  32401    201    181    224    225    223    235    230    193    206    216    217    218  32401    168  32401    152    163    154    165    180    155  32401    158    216    175    287    177    172    175    158    161  32401    152    282    155    144  32401    137    137    130    160    169    184    166  32401    159    143    123    166    167    188    170    178    160    170    187    175    147    144    148  32401  32401  32401    173    169    133    171    126  32401    176    187    172    173    171    183    169    169    174    166    178    174    172    172    145    139    160    145    173    165    177  32401    197    164    189  32401  32401    153    224    176    271  32401    201  32401    222  32401    196  32401  32401    217    194    249    240  32401    232    219    232    218    227    230  32401    224    214    227    233    227    215  32401    221    258    198    223    212    200    197    200    204  32401    197    197    210    215    220    215    198    207    220    205    207    207    217  32401    211    194    214    233    245    229    226    227  32401    234    216    220    215    228    208    224  32401    208    237  32401    226  32401    226    207    181    227  32401    187  32401  32401  32401  32401  32401  32401  32401  32401  32401  32401  32401  32401  32401  32401  32401  32401  32401  32401  32401  32401  32401  32401  32401  32401  32401  32401  32401  32401  32401  32401  32401  32401  32401  32401  32401  32401  32401  32401  32401  32401  32401  32401  32401  32401  32401  32401  32401  32401  32401  32401  32401  32401  32401  32401  32401  32401  32401  32401  32401  32401
  32401  32401  32401  32401  32401  32401  32401  32401  32401  32401  32401  32401  32401  32401  32401  32401  32401  32401  32401  32401  32401  32401  32401  32401  32401  32401  32401  32401  32401  32401  32401  32401  32401  32401  32401  32401  32401  32401  32401  32401  32401  32401  32401  32401  32401  32401  32401  32401  32401  32401  32401  32401  32401  32401  32401  32401  32401  32401  32401  32401  32401  32401  32401  32401  32401  32401  32401  32401  32401  32401  32401  32401  32401  32401  32401  32401  32401  32401  32401  32401  32401  32401  32401  32401    185    231  32401  32401    253    198    150    122    144    185    188    201    223    207  32401    220  32401    223    191    181    174    176  32401    191  32401    177    219  32401    200    249    217  32401    208    214  32401  32401  32401    203    224  32401    214  32401    221    221  32401    222    226  32401    235    220  32401  32401  32401  32401  32401  32401  32401  32401  32401    234    224    218    226    272    226    252    222    227    225    203    266    241    209    229    228    237    241    257    211  32401    233  32401    234    200    234    249    242    234    207  32401  32401  32401  32401  32401  32401  32401  32401  32401  32401  32401  32401  32401    248  32401    232  32401    212  32401  32401  32401  32401  32401  32401  32401  32401  32401  32401  32401  32401  32401  32401  32401  32401  32401  32401  32401  32401  32401  32401  32401  32401  32401  32401  32401  32401  32401  32401  32401  32401  32401  32401  32401  32401  32401  32401  32401  32401  32401  32401  32401  32401  32401  32401  32401  32401  32401  32401  32401  32401  32401  32401  32401  32401  32401  32401  32401  32401  32401  32401  32401  32401  32401  32401  32401  32401  32401  32401  32401  32401  32401  32401  32401  32401    208  32401  32401  32401  32401  32401    233    146    151    158    176    150    166    207    259    279    240    279    242    213  32401    189    204    233    210  32401    200  32401    143    135    196    162    221    153    140    231    221    141    232    188    202  32401    217    189    156    225  32401    159    213    209    184    154    223    160  32401  32401    182    151    154    158    154    162    217    160    154    165    165    155    149    153    151    151    129    198  32401    197    186    200    241    173    150    170  32401    172    164  32401    122    174    170    171    175  32401    174    140    175    140    183  32401    142  32401    192    124    181    168    168  32401    173    141    147    173    178    174  32401  32401    138    155    139    133    143    176    136    147    161  32401    166    184    190    236    156    177    185    164    149    260    214    187  32401    206  32401    199    215    194  32401  32401    194    204  32401    228    220  32401    226    200    200    204    229  32401    221    217  32401  32401    237    198    253    258    244    205    210    213    196  32401    218    165    189    210    182    193    218    227    211    232    220    206    202    204    208    194    197    229  32401    240    219  32401  32401    221    224    230    213    213    224    228    224    222    236    238  32401    210    219    242    225    163  32401    223  32401  32401  32401  32401    234  32401  32401  32401  32401  32401  32401  32401  32401  32401  32401  32401  32401  32401  32401  32401  32401  32401  32401  32401  32401  32401  32401  32401  32401  32401  32401  32401  32401  32401  32401  32401  32401  32401  32401  32401  32401  32401  32401  32401  32401  32401  32401  32401  32401  32401  32401  32401  32401  32401  32401  32401  32401  32401  32401  32401  32401
  32401  32401  32401  32401  32401  32401  32401  32401  32401  32401  32401  32401  32401  32401  32401  32401  32401  32401  32401  32401  32401  32401  32401  32401  32401  32401  32401  32401  32401  32401  32401  32401  32401  32401  32401  32401  32401  32401  32401  32401  32401  32401  32401  32401  32401  32401  32401  32401  32401  32401  32401  32401  32401  32401  32401  32401  32401  32401  32401  32401  32401  32401  32401  32401  32401  32401  32401  32401  32401  32401  32401  32401  32401  32401  32401  32401  32401  32401  32401  32401  32401  32401  32401  32401    272    260    214    258    197    162    151    229  32401    158    190    272    227    204    233    223    183    201    181  32401    195    177    184    228  32401    227    184    289    198    243    205  32401    218    230    185  32401  32401  32401  32401    206    232  32401    238    200    218    221    234    238  32401  32401  32401  32401  32401    215  32401  32401  32401  32401  32401    236    218    241    244    198    219    225    210  32401  32401    240    233  32401    197  32401    212    222    232    213    207    210  32401    235    225    233    216    217    211    239    227  32401  32401  32401  32401  32401  32401  32401  32401  32401  32401  32401  32401  32401  32401    224  32401  32401  32401  32401  32401  32401  32401  32401  32401  32401  32401  32401  32401  32401  32401  32401  32401  32401  32401  32401  32401  32401  32401  32401  32401  32401  32401  32401  32401  32401  32401  32401  32401  32401  32401  32401  32401  32401  32401  32401  32401  32401  32401  32401  32401  32401  32401  32401  32401  32401  32401  32401  32401  32401  32401  32401  32401  32401  32401  32401  32401  32401  32401  32401  32401  32401  32401  32401  32401  32401  32401  32401  32401  32401  32401  32401  32401  32401  32401    310    318    315    241    173    143    147    231    301    199    187    183    221    225    274    243    209    205  32401    231    226  32401    220    235    182    212    213    189  32401    235  32401    123    273  32401    142  32401    148    192    202    262  32401    186    189    222    188    217  32401    165    227    140    163    144    244    154    146    226    175    162    137    152  32401  32401    154    175    165    149    158    149    142    151    136    156    306    298    209    175    201  32401    159    239  32401    213    266    255    172    175    143    170    269    173    168    137    173    136    123  32401    178    162    177    171    173  32401    137    172  32401    172  32401    176  32401    171    154    175    170    142    167    149    149    141    147    141    133    149  32401    137  32401    197    175  32401    174    174  32401    202    223    231    225  32401    144    232    229  32401  32401    217    193    181  32401    230    208    242    221  32401    230    237  32401    224    211    223    207    238  32401    243    206    245    247    206  32401    193    208    257    199    231    215  32401    195  32401    210  32401    197    201    214  32401    219    199    217    207    224    219    225    212    230    213    228    237    229    228    220    225    210    223    227  32401    232    225    238    235    225    204    235    217  32401    222    225  32401  32401  32401  32401  32401  32401    217  32401  32401  32401  32401  32401  32401  32401  32401  32401  32401  32401  32401  32401  32401  32401  32401  32401  32401  32401  32401  32401  32401  32401  32401  32401  32401  32401  32401  32401  32401  32401  32401  32401  32401  32401  32401  32401  32401  32401  32401  32401  32401  32401  32401  32401  32401  32401  32401  32401  32401  32401  32401  32401  32401  32401
  32401  32401  32401  32401  32401  32401  32401  32401  32401  32401  32401  32401  32401  32401  32401  32401  32401  32401  32401  32401  32401  32401  32401  32401  32401  32401  32401  32401  32401  32401  32401  32401  32401  32401  32401  32401  32401  32401  32401  32401  32401  32401  32401  32401  32401  32401  32401  32401  32401  32401  32401  32401  32401  32401  32401  32401  32401  32401  32401  32401  32401  32401  32401  32401  32401  32401  32401  32401  32401  32401  32401  32401  32401  32401  32401  32401  32401  32401  32401  32401  32401  32401  32401  32401  32401    225    272    271  32401    149    134    150  32401    158    133    159    189    280    219    217    164    189    184    191    190    182    181    193    180    138    155    162    217  32401    221  32401    195    192    224    147  32401    218  32401  32401    212    202    237  32401    209    210    224    240    236    213    217    219    205    210    213  32401    225    223    230  32401    230    249    218    231  32401    239    227    234    225    212    224    225    224    238    235    252    205    227    247    217  32401    212    198    227    210    211    216    231    232  32401    263  32401  32401  32401  32401    233  32401  32401  32401  32401  32401  32401  32401  32401  32401  32401  32401  32401  32401  32401  32401  32401  32401  32401  32401  32401  32401  32401  32401  32401  32401  32401  32401  32401  32401  32401  32401  32401  32401  32401  32401  32401  32401  32401  32401  32401  32401  32401  32401  32401  32401  32401  32401  32401  32401  32401  32401  32401  32401  32401  32401  32401  32401  32401  32401  32401  32401  32401  32401  32401  32401  32401  32401  32401  32401  32401  32401  32401  32401  32401  32401  32401  32401  32401  32401  32401  32401  32401  32401  32401  32401  32401  32401  32401  32401    240    154  32401    212    159    161    287    287    276  32401    245    206     11  32401    229    200  32401  32401    256  32401    202    213  32401    189    211    192    197    178  32401    213    228    130  32401    145    280  32401  32401  32401    238    273    201  32401  32401    214    148    179    143    280  32401  32401  32401    139    153    168  32401  32401  32401  32401    162    149    164    150    146  32401  32401    147    143     66  32401     34  32401    295    189    236    236    189  32401  32401  32401  32401  32401    191    187    162    163  32401  32401  32401    193    146  32401  32401  32401  32401    200    177  32401    129    170  32401  32401    180    154    188    178    172    138  32401    136    170    137  32401    136  32401    222    224  32401  32401  32401  32401    175    141    147    226  32401    169    174  32401    192    261    253    278    278    266    160    159    187    186  32401  32401    191    173  32401    181  32401    204    205    202    237    230    206    193    220    215    241    237    248  32401    207    237  32401    220    238  32401    248    217    258    247    213    209  32401    224    199    194    193    196  32401    209    214    213    213    220    222  32401  32401  32401    228  32401    230  32401    225    222    219    224    215    216    223    208    225    227    231    192    203    214    226    224    206    235    233  32401  32401  32401  32401  32401    240  32401    239  32401  32401  32401  32401  32401  32401  32401  32401  32401  32401  32401  32401  32401  32401  32401  32401  32401  32401  32401  32401  32401  32401  32401  32401  32401  32401  32401  32401  32401  32401  32401  32401  32401  32401  32401  32401  32401  32401  32401  32401  32401  32401  32401  32401  32401  32401  32401  32401  32401  32401  32401  32401  32401  32401
  32401  32401  32401  32401  32401  32401  32401  32401  32401  32401  32401  32401  32401  32401  32401  32401  32401  32401  32401  32401  32401  32401  32401  32401  32401  32401  32401  32401  32401  32401  32401  32401  32401  32401  32401  32401  32401  32401  32401  32401  32401  32401  32401  32401  32401  32401  32401  32401  32401  32401  32401  32401  32401  32401  32401  32401  32401  32401  32401  32401  32401  32401  32401  32401  32401  32401  32401  32401  32401  32401  32401  32401  32401  32401  32401  32401  32401  32401  32401  32401  32401  32401  32401  32401  32401    191    198    264  32401  32401    170    132    165  32401    153    153    170    206    194    196  32401  32401  32401    211    192    177    177  32401  32401  32401  32401    174  32401  32401  32401    221  32401  32401    149    148  32401  32401    203  32401    224    217    227  32401    228    231    218    224  32401  32401    212    211    219    225    209    212    239  32401  32401  32401  32401  32401  32401  32401    248  32401    248    214    192    234    236  32401    229    232    226    235    203    250    243    211    234    222    146    229    207    205  32401    209    221    225  32401  32401    202  32401    233  32401  32401  32401  32401  32401  32401  32401  32401  32401  32401  32401  32401  32401  32401  32401  32401  32401  32401  32401  32401  32401  32401  32401  32401  32401  32401  32401  32401  32401  32401  32401  32401  32401  32401  32401  32401  32401  32401  32401  32401  32401  32401  32401  32401  32401  32401  32401  32401  32401  32401  32401  32401  32401  32401  32401  32401  32401  32401  32401  32401  32401  32401  32401  32401  32401  32401  32401  32401  32401  32401  32401  32401  32401  32401  32401  32401  32401  32401  32401  32401  32401  32401  32401  32401  32401  32401  32401  32401  32401  32401    218    150    240    214    257    186    247    296    211    252    239    218  32401  32401  32401    211    257  32401    216    215  32401    218    205    262    185    152  32401    213    224  32401  32401    234  32401    215    233  32401    192  32401  32401  32401  32401    214    151    151    139    137    180  32401  32401  32401  32401  32401    144  32401  32401  32401  32401  32401    275    173    223  32401    164  32401    152  32401  32401    140    149    163  32401    160    178    239    197  32401  32401  32401  32401  32401  32401    191    185    226    171    170    170    171  32401  32401    294  32401    250  32401    223    196    175    175    175  32401    271    166  32401  32401    179  32401    135    169    172    185    135    133  32401    193  32401    154    150    180    141    146    153    185    166    157    201  32401  32401    174  32401  32401  32401  32401  32401    181    241    264  32401    172    216  32401    219    232  32401  32401    181    188  32401    194  32401    174    194    193    185    225    231    255    243  32401    251    235  32401    241    250    179    249    196    261    193    196    241    217    183    194    210  32401    206    194    215    215  32401  32401  32401    230    221    246  32401    243    210    215    206    223    232    226    224    227    227  32401    217    227    218    234    237    219    206    172    217    229    217  32401  32401  32401  32401  32401  32401    254  32401  32401  32401  32401  32401  32401  32401  32401  32401  32401  32401    240  32401  32401  32401  32401  32401  32401  32401  32401  32401  32401  32401  32401  32401  32401  32401  32401  32401  32401  32401  32401  32401  32401  32401  32401  32401  32401  32401  32401  32401  32401  32401  32401  32401  32401  32401  32401  32401  32401  32401  32401  32401  32401  32401  32401
  32401  32401  32401  32401  32401  32401  32401  32401  32401  32401  32401  32401  32401  32401  32401  32401  32401  32401  32401  32401  32401  32401  32401  32401  32401  32401  32401  32401  32401  32401  32401  32401  32401  32401  32401  32401  32401  32401  32401  32401  32401  32401  32401  32401  32401  32401  32401  32401  32401  32401  32401  32401  32401  32401  32401  32401  32401  32401  32401  32401  32401  32401  32401  32401  32401  32401  32401  32401  32401  32401  32401  32401  32401  32401  32401  32401  32401  32401  32401  32401  32401  32401  32401  32401  32401    254    234    198    169    168    171    137    174    162    174    196    216    182    195    177    203  32401    170    191  32401    208    172    185    165    171    178    170    137    151    221    147  32401  32401    151    147  32401    213    220    224    227    216    223    238    201  32401    229    229    240    221    214    199    206    205    234    177    239  32401  32401  32401  32401  32401  32401    147  32401  32401    248    240    234    211    207    186  32401    213    203    192    226  32401    268    206    245  32401    213    239    203    218    222    220    239    230    250    222  32401  32401  32401  32401  32401  32401  32401  32401  32401  32401  32401  32401  32401  32401  32401  32401  32401  32401  32401  32401  32401  32401  32401  32401  32401  32401  32401  32401  32401  32401  32401  32401  32401  32401  32401  32401  32401  32401  32401  32401  32401  32401  32401  32401  32401  32401  32401  32401  32401  32401  32401  32401  32401  32401  32401  32401  32401  32401  32401  32401  32401  32401  32401  32401  32401  32401  32401  32401  32401  32401  32401  32401  32401  32401  32401  32401  32401  32401  32401  32401  32401  32401  32401  32401  32401  32401  32401  32401  32401  32401  32401  32401  32401    221  32401    231    210    206    212    146     93    140  32401    208    205    222    236    197    279    234  32401  32401    213    191  32401    179    189    177    192    194    183    228    177    153  32401    144    205    162    184    169    264    178  32401  32401    195    159    146    155    147  32401  32401  32401  32401    147  32401    148    135  32401  32401  32401  32401    194    161  32401  32401    221  32401  32401  32401  32401    161    179    149  32401  32401  32401  32401  32401  32401  32401  32401  32401  32401  32401  32401  32401  32401  32401  32401    173    217    184  32401  32401  32401  32401    190    175    169    184    190    176  32401    132    131    194  32401  32401    170    174    168    280    147    135    135  32401    229    135    145    146    145    139    152    167    186  32401    217  32401    187    204    189    279    183    195  32401  32401    184  32401    199    193    193  32401    223  32401  32401    199  32401  32401  32401  32401    200    208    192  32401  32401    173  32401  32401    251    244    238    254    251    248    262    262  32401    260  32401  32401  32401    183    194    205    214    217    202    220    215    218    224    235    227    236    227    239    232    228    216    192    223    227    220    223    230    229    226  32401    220    245    221  32401    228  32401    208    180    240    227    224    221  32401  32401  32401  32401  32401  32401  32401  32401  32401  32401  32401  32401  32401  32401  32401  32401  32401  32401  32401  32401  32401  32401  32401  32401  32401  32401  32401  32401  32401  32401  32401  32401  32401  32401  32401  32401  32401  32401  32401  32401  32401  32401  32401  32401  32401  32401  32401  32401  32401  32401  32401  32401  32401  32401  32401  32401  32401  32401  32401  32401  32401  32401  32401  32401
  32401  32401  32401  32401  32401  32401  32401  32401  32401  32401  32401  32401  32401  32401  32401  32401  32401  32401  32401  32401  32401  32401  32401  32401  32401  32401  32401  32401  32401  32401  32401  32401  32401  32401  32401  32401  32401  32401  32401  32401  32401  32401  32401  32401  32401  32401  32401  32401  32401  32401  32401  32401  32401  32401  32401  32401  32401  32401  32401  32401  32401  32401  32401  32401  32401  32401  32401  32401  32401  32401  32401  32401  32401  32401  32401  32401  32401  32401  32401  32401  32401  32401  32401  32401    247    158    167  32401    171    127    149    196  32401    230  32401    180    234    190  32401    172    151  32401  32401    209    171  32401    187    229    193    168    220  32401  32401    137    149    147  32401    151    161    147  32401  32401    228    224  32401  32401    229    242    239    231    207    203  32401    220    210    221    242    215    230  32401  32401  32401  32401    233    204  32401  32401  32401  32401  32401  32401    239    212    217    211    240    195  32401    206    255    260    262  32401    211    226    239    238    236    222    223  32401  32401  32401    203    212  32401    231  32401  32401  32401  32401  32401  32401  32401  32401  32401  32401  32401  32401  32401  32401  32401  32401  32401  32401  32401  32401  32401  32401  32401  32401  32401  32401  32401  32401  32401  32401  32401  32401  32401  32401  32401  32401  32401  32401  32401  32401  32401  32401  32401  32401  32401  32401  32401  32401  32401  32401  32401  32401  32401  32401  32401  32401  32401  32401  32401  32401  32401  32401  32401  32401  32401  32401  32401  32401  32401  32401  32401  32401  32401  32401  32401  32401  32401  32401  32401  32401  32401  32401  32401  32401  32401  32401  32401  32401  32401  32401  32401  32401     49    210    200    171    185    207  32401    266    175    217    200  32401    199    185    225    231    196    224    224    209  32401  32401  32401  32401    184    200  32401    210    208    232    210    146    220    181    199    184    173    254    184    199    209    281    159    213    151    236  32401  32401  32401  32401  32401  32401    134    164    156  32401  32401    119    148    151  32401  32401    142    157    174  32401  32401    151  32401    190  32401    298  32401  32401  32401  32401  32401  32401  32401  32401  32401    186  32401    236    175    216  32401    170    179  32401  32401  32401    180  32401    209    181    180    201    202  32401    274    225  32401  32401    176    179  32401    183  32401    127    127    123  32401    142    260    200    144    150    189    192  32401  32401    186    211    246  32401    191    202    207    182    217    152  32401    182  32401  32401  32401  32401  32401  32401  32401    186  32401  32401    190  32401  32401    198    205    233  32401    201    177  32401    178  32401  32401  32401    247    279  32401  32401    266  32401    287    172  32401    187  32401    165    193  32401    187    230    220    222    192  32401  32401    234  32401    225    231    205    230    209    152  32401    226    229    214    219    226    225    221    206    219    225    237  32401  32401    214    242    216    213  32401  32401  32401  32401  32401  32401  32401  32401  32401    146  32401  32401  32401  32401  32401  32401  32401  32401  32401  32401  32401  32401  32401  32401  32401  32401  32401  32401  32401  32401  32401  32401  32401  32401  32401  32401  32401  32401  32401  32401  32401  32401  32401  32401  32401  32401  32401  32401  32401  32401  32401  32401  32401  32401  32401  32401  32401  32401  32401  32401  32401  32401  32401  32401  32401  32401
  32401  32401  32401  32401  32401  32401  32401  32401  32401  32401  32401  32401  32401  32401  32401  32401  32401  32401  32401  32401  32401  32401  32401  32401  32401  32401  32401  32401  32401  32401  32401  32401  32401  32401  32401  32401  32401  32401  32401  32401  32401  32401  32401  32401  32401  32401  32401  32401  32401  32401  32401  32401  32401  32401  32401  32401  32401  32401  32401  32401  32401  32401  32401  32401  32401  32401  32401  32401  32401  32401  32401  32401  32401  32401  32401  32401  32401  32401  32401  32401  32401  32401  32401  32401    253    216    263    203    185  32401    138    172    188    138    155    248  32401  32401  32401    190    218    207    201    190  32401  32401    209    312    311    188    173    138  32401    221  32401    149  32401    231    147    148  32401    223  32401    230  32401    240    234    239    229    234    232    210    238  32401    233    248    205    241  32401  32401  32401    224    218  32401    235  32401  32401  32401    230    183    261  32401  32401    217  32401  32401    223    183    236    225    273    253    227    223    238    219    212    202    232  32401  32401  32401    244  32401  32401  32401  32401  32401  32401  32401  32401  32401  32401  32401  32401  32401  32401  32401  32401  32401  32401  32401  32401  32401  32401  32401  32401  32401  32401  32401  32401  32401  32401  32401  32401  32401  32401  32401  32401  32401  32401  32401  32401  32401  32401  32401  32401  32401  32401  32401  32401  32401  32401  32401  32401  32401  32401  32401  32401  32401  32401  32401  32401  32401  32401  32401  32401  32401  32401  32401  32401  32401  32401  32401  32401  32401  32401  32401  32401  32401  32401  32401  32401  32401  32401  32401  32401  32401  32401  32401  32401  32401  32401  32401  32401  32401  32401  32401    288  32401     24  32401    251  32401    214    173    254    194    222    241    257    209    205    203    228    203    131    231  32401  32401  32401  32401  32401    164    176    198    173    186    151    234    237    188    208    216    136    233  32401    243    218    141    210    156    262    253  32401  32401  32401  32401  32401  32401  32401    230  32401  32401  32401  32401  32401  32401    263    195    175  32401    194    176    154    142    176    161  32401    192    194  32401  32401  32401  32401  32401  32401  32401     41  32401  32401  32401    183    199    174    168    184    173    266  32401  32401  32401    189    176    196    174    177    181  32401  32401    199  32401    170    174    174    169    128    133    131    202    133  32401    133    186    182    188    173    167    193    189  32401    187    195    189    255  32401  32401    220    202    205    204    141    183    177    143  32401  32401  32401  32401  32401  32401  32401  32401  32401  32401  32401  32401  32401    193  32401  32401  32401  32401    195    173  32401  32401  32401  32401    249    246    226  32401    259  32401    194    182    185    170    197    215    222  32401    218    200  32401    224    216    227    231    226    226    230    205    234    227    238    228    226    227    228    219    225    220    220    221    242    232    209  32401    213    244  32401  32401    210  32401  32401  32401  32401  32401  32401  32401  32401  32401    146  32401  32401  32401  32401  32401  32401  32401  32401  32401  32401  32401  32401  32401  32401  32401  32401  32401  32401  32401  32401  32401  32401  32401  32401  32401  32401  32401  32401  32401  32401  32401  32401  32401  32401  32401  32401  32401  32401  32401  32401  32401  32401  32401  32401  32401  32401  32401  32401  32401  32401  32401  32401  32401  32401  32401
  32401  32401  32401  32401  32401  32401  32401  32401  32401  32401  32401  32401  32401  32401  32401  32401  32401  32401  32401  32401  32401  32401  32401  32401  32401  32401  32401  32401  32401  32401  32401  32401  32401  32401  32401  32401  32401  32401  32401  32401  32401  32401  32401  32401  32401  32401  32401  32401  32401  32401  32401  32401  32401  32401  32401  32401  32401  32401  32401  32401  32401  32401  32401  32401  32401  32401  32401  32401  32401  32401  32401  32401  32401  32401  32401  32401  32401  32401  32401  32401  32401  32401  32401  32401    205    176    190  32401    256    121  32401  32401  32401  32401    112    110    181  32401  32401  32401  32401    208  32401    183  32401    212    199  32401  32401    169    286    157  32401  32401    223    220  32401    162  32401  32401  32401    152  32401    224    233    233    239    239    235    244    233    222  32401    253    205    212    229    213    248  32401  32401    210    198  32401    219  32401  32401  32401    221  32401    211    230    230  32401    161  32401    169    219    235  32401  32401    225    227    229    247    232    205    250  32401  32401  32401    235    238    227  32401  32401  32401  32401  32401  32401  32401  32401  32401  32401  32401  32401  32401  32401  32401  32401  32401  32401  32401  32401  32401  32401  32401  32401  32401  32401  32401  32401  32401  32401  32401  32401  32401  32401  32401  32401  32401  32401  32401  32401  32401  32401  32401  32401  32401  32401  32401  32401  32401  32401  32401  32401  32401  32401  32401  32401  32401  32401  32401  32401  32401  32401  32401  32401  32401  32401  32401  32401  32401  32401  32401  32401  32401  32401  32401  32401  32401  32401  32401  32401  32401  32401  32401  32401  32401  32401  32401  32401  32401  32401  32401  32401  32401  32401    179  32401    246    195    215    149    161    164    149    143    185    164    197    205    227  32401  32401  32401    216    203    144  32401  32401  32401  32401    138    149  32401    197    189    191    201  32401    163    200  32401  32401  32401    281    142    136    141    152    152    178  32401  32401  32401  32401  32401  32401  32401  32401  32401  32401  32401  32401  32401  32401  32401  32401    205    193    186    181    197    178    165    191  32401    170    176    191  32401  32401  32401  32401  32401  32401  32401    182    171    177    186    181  32401    179    173    188    179  32401  32401  32401    105  32401  32401  32401  32401  32401  32401  32401  32401    183  32401  32401  32401    177    131    166  32401    195    126    115    126  32401  32401  32401    133    103    181  32401    296    184  32401    228  32401  32401  32401    213    194    209    182    195    218  32401    185    223    195  32401    190    197  32401  32401  32401  32401  32401  32401  32401  32401  32401  32401  32401  32401    281  32401  32401    189  32401  32401    237    247  32401    213  32401  32401  32401  32401    265    191    192  32401    191    200    243  32401    199    240    205    215    214    228    245    228  32401    218    215    227    217    233    223    218    202    225  32401    228    233    215    234    245    228    217    222    208    210    245    217  32401  32401  32401  32401  32401  32401  32401  32401  32401  32401  32401    146    222  32401  32401  32401  32401  32401  32401  32401  32401  32401  32401  32401  32401  32401  32401  32401  32401  32401  32401  32401  32401  32401  32401  32401  32401  32401  32401  32401  32401  32401  32401  32401  32401  32401  32401  32401  32401  32401  32401  32401  32401  32401  32401  32401  32401  32401  32401  32401  32401  32401  32401  32401  32401  32401
  32401  32401  32401  32401  32401  32401  32401  32401  32401  32401  32401  32401  32401  32401  32401  32401  32401  32401  32401  32401  32401  32401  32401  32401  32401  32401  32401  32401  32401  32401  32401  32401  32401  32401  32401  32401  32401  32401  32401  32401  32401  32401  32401  32401  32401  32401  32401  32401  32401  32401  32401  32401  32401  32401  32401  32401  32401  32401  32401  32401  32401  32401  32401  32401  32401  32401  32401  32401  32401  32401  32401  32401  32401  32401  32401  32401  32401  32401  32401  32401  32401  32401  32401  32401    225    207  32401    217  32401    171    157  32401  32401    149    136  32401    146    165  32401    182    174    172    181    191    187    198  32401    175  32401  32401    168    145    160    150  32401    164  32401  32401  32401  32401  32401    151    218    225  32401    241  32401    228    244    241    215    219    219    250    186  32401  32401    240    184  32401  32401    153    207  32401  32401    233  32401  32401    220    266    268  32401  32401  32401  32401  32401    218    232    238    233    225    230    242  32401    235  32401  32401  32401  32401  32401  32401  32401  32401  32401  32401  32401  32401  32401  32401  32401  32401  32401  32401  32401  32401  32401  32401  32401  32401  32401  32401  32401  32401  32401  32401  32401  32401  32401  32401  32401  32401  32401  32401  32401  32401  32401  32401  32401  32401  32401  32401  32401  32401  32401  32401  32401  32401  32401  32401  32401  32401  32401  32401  32401  32401  32401  32401  32401  32401  32401  32401  32401  32401  32401  32401  32401  32401  32401  32401  32401  32401  32401  32401  32401  32401  32401  32401  32401  32401  32401  32401  32401  32401  32401  32401  32401  32401  32401  32401    186  32401    147  32401  32401  32401  32401  32401  32401    216  32401    116    149     18    229  32401    169  32401    130    133    159    164  32401  32401  32401  32401  32401    142    186    110    149    166  32401  32401  32401    143    174    152    194    176    197  32401    189  32401    175    170    143  32401  32401    140    151  32401    181    161  32401  32401  32401  32401  32401  32401  32401  32401  32401  32401  32401  32401  32401  32401  32401  32401  32401    259  32401    207    206    204    183    149    194    142    142    168    263  32401  32401    290  32401  32401  32401  32401    173    169    194    176    171    179    178    185    175    190    200    194    240    271  32401    172    191  32401  32401  32401  32401  32401    218  32401  32401  32401    129  32401  32401  32401  32401    170    179    174    184    122    233  32401    198    169    182    191    163    176    226    202  32401    210  32401  32401  32401    201    201  32401    197    192    198    193  32401    182    194    197    196  32401  32401  32401  32401  32401  32401  32401  32401  32401  32401  32401  32401    167  32401    198  32401  32401  32401  32401    263  32401    280    266    225    198    191    194    192    192    197    196    232    195    233  32401    227    229    228    240    216    227    228    238    230    229    227    217    231    234    230    227    214    217    228    225    209    240    150    218    227    234  32401  32401  32401  32401  32401  32401  32401  32401  32401  32401    183    232    231    221    226    242  32401  32401  32401  32401  32401  32401  32401  32401  32401  32401  32401  32401  32401  32401  32401  32401  32401  32401  32401  32401  32401  32401  32401  32401  32401  32401  32401  32401  32401  32401  32401  32401  32401  32401  32401  32401  32401  32401  32401  32401  32401  32401  32401  32401  32401  32401  32401  32401  32401  32401  32401
  32401  32401  32401  32401  32401  32401  32401  32401  32401  32401  32401  32401  32401  32401  32401  32401  32401  32401  32401  32401  32401  32401  32401  32401  32401  32401  32401  32401  32401  32401  32401  32401  32401  32401  32401  32401  32401  32401  32401  32401  32401  32401  32401  32401  32401  32401  32401  32401  32401  32401  32401  32401  32401  32401  32401  32401  32401  32401  32401  32401  32401  32401  32401  32401  32401  32401  32401  32401  32401  32401  32401  32401  32401  32401  32401  32401  32401  32401  32401  32401  32401  32401  32401  32401    203    162    358  32401  32401  32401    178    146    130    137    122    152  32401    104  32401    125    124    196    179    196  32401    178    207    183    158    178    225  32401    149    157    163    152    221    222  32401    170  32401    151    217  32401  32401  32401    234    241    240    234  32401  32401    231    240    217    209    238    211    265  32401  32401    165    250    256    255    243    232    205  32401    207    253    172    185    223    219    215    233  32401    244    236    248    242    223    228  32401  32401  32401  32401  32401  32401  32401  32401  32401  32401  32401  32401  32401  32401  32401  32401  32401  32401  32401  32401  32401  32401  32401  32401  32401  32401  32401  32401  32401  32401  32401  32401  32401  32401  32401  32401  32401  32401  32401  32401  32401  32401  32401  32401  32401  32401  32401  32401  32401  32401  32401  32401  32401  32401  32401  32401  32401  32401  32401  32401  32401  32401  32401  32401  32401  32401  32401  32401  32401  32401  32401  32401  32401  32401  32401  32401  32401  32401  32401  32401  32401  32401  32401  32401  32401  32401  32401  32401  32401  32401  32401  32401    233    215    303    167  32401    254    181    197    189  32401    216    223    235    235    223    214    160    183  32401  32401  32401  32401  32401  32401  32401  32401  32401  32401  32401  32401    246    243    220    294    164  32401  32401  32401  32401  32401  32401    143    191  32401    205    209    174    182    185  32401    194    160  32401    170    167    145  32401  32401  32401  32401  32401  32401  32401  32401  32401  32401  32401  32401  32401  32401  32401  32401  32401  32401  32401  32401    207  32401  32401  32401    174    259  32401    207    165    229  32401  32401  32401    306  32401  32401    207  32401  32401    192    177    171    181    171    187    188    267    174    189  32401    171  32401  32401    106  32401  32401  32401    191    123    167  32401  32401  32401    169  32401  32401  32401  32401  32401  32401    131  32401    180    203  32401    196    182    180    182    179    203    196    213  32401  32401  32401  32401    202    217    227  32401  32401  32401  32401  32401  32401  32401  32401  32401    204    184  32401  32401  32401  32401  32401  32401  32401  32401  32401  32401  32401  32401  32401  32401    182  32401    258  32401  32401  32401    190    274    249    224    194    194  32401    196  32401    215    200    213    203    210    232    237    226    264    233    228    231    234    240    232    230    227    225    229    213    216    229    210  32401    248  32401  32401    154    212    249  32401  32401  32401  32401  32401  32401  32401  32401  32401    253  32401    197    170    192    229    193  32401  32401  32401  32401  32401  32401  32401  32401  32401  32401  32401  32401  32401  32401  32401  32401  32401  32401  32401  32401  32401  32401  32401  32401  32401  32401  32401  32401  32401  32401  32401  32401  32401  32401  32401  32401  32401  32401  32401  32401  32401  32401  32401  32401  32401  32401  32401  32401  32401  32401  32401  32401
  32401  32401  32401  32401  32401  32401  32401  32401  32401  32401  32401  32401  32401  32401  32401  32401  32401  32401  32401  32401  32401  32401  32401  32401  32401  32401  32401  32401  32401  32401  32401  32401  32401  32401  32401  32401  32401  32401  32401  32401  32401  32401  32401  32401  32401  32401  32401  32401  32401  32401  32401  32401  32401  32401  32401  32401  32401  32401  32401  32401  32401  32401  32401  32401  32401  32401  32401  32401  32401  32401  32401  32401  32401  32401  32401  32401  32401  32401  32401  32401  32401  32401  32401  32401    293    204    165  32401  32401  32401  32401    168    179    133    135    176    150    128    239    225    169    172    184  32401    224    226    180  32401    212    178    151  32401  32401    158  32401  32401  32401  32401  32401    215  32401    241    163    234    264    221    236  32401    238  32401    246    235    221    216  32401    229    230    236    242  32401  32401    181    219    221    247    237    250    227  32401  32401  32401  32401    254    259    217    237    197    225    194    220    243    236    246  32401  32401  32401  32401  32401  32401  32401  32401  32401  32401  32401  32401  32401  32401  32401  32401  32401  32401  32401  32401  32401  32401  32401  32401  32401  32401  32401  32401  32401  32401  32401  32401  32401  32401  32401  32401  32401  32401  32401  32401  32401  32401  32401  32401  32401  32401  32401  32401  32401  32401  32401  32401  32401  32401  32401  32401  32401  32401  32401  32401  32401  32401  32401  32401  32401  32401  32401  32401  32401  32401  32401  32401  32401  32401  32401  32401  32401  32401  32401  32401  32401  32401  32401  32401  32401  32401  32401  32401  32401  32401  32401  32401  32401  32401    192    199    227    313    177    169    150    170    144  32401    118    139    134    218    291    201  32401    173  32401  32401  32401  32401  32401  32401  32401  32401  32401    198  32401  32401    132    176    171  32401    135  32401  32401  32401  32401  32401  32401    186    162  32401    163    173    168    199    192    180    166     90    140    145     50  32401  32401  32401  32401  32401  32401  32401  32401  32401  32401  32401  32401  32401  32401  32401  32401  32401  32401  32401  32401  32401    226    206    175  32401    224    212    207    227     86  32401  32401  32401  32401  32401  32401  32401    180    186    188    182    167  32401    281    281  32401    254    246  32401    112    110    108    178  32401  32401  32401  32401  32401  32401  32401    186  32401  32401    118    149  32401  32401    188  32401  32401  32401    198    193  32401  32401  32401    185    222  32401  32401    198  32401  32401  32401  32401    213    206    201    207    200    200  32401  32401  32401  32401  32401  32401  32401  32401    298  32401  32401    267  32401  32401  32401  32401  32401  32401  32401  32401  32401  32401  32401  32401  32401  32401  32401    292    293    194  32401    192    243    220    197    192  32401    194    197    231    231    205    216    221    219    232    225    229    233    237  32401    234    230    232    234    233    223    146    223    218  32401    220    245  32401  32401  32401  32401  32401  32401  32401  32401  32401  32401  32401  32401  32401  32401  32401  32401    170    176  32401  32401  32401  32401  32401  32401  32401  32401  32401  32401  32401  32401  32401  32401  32401  32401  32401  32401  32401  32401  32401  32401  32401  32401  32401  32401  32401  32401  32401  32401  32401  32401  32401  32401  32401  32401  32401  32401  32401  32401  32401  32401  32401  32401  32401  32401  32401  32401  32401  32401  32401  32401  32401  32401  32401  32401
  32401  32401  32401  32401  32401  32401  32401  32401  32401  32401  32401  32401  32401  32401  32401  32401  32401  32401  32401  32401  32401  32401  32401  32401  32401  32401  32401  32401  32401  32401  32401  32401  32401  32401  32401  32401  32401  32401  32401  32401  32401  32401  32401  32401  32401  32401  32401  32401  32401  32401  32401  32401  32401  32401  32401  32401  32401  32401  32401  32401  32401  32401  32401  32401  32401  32401  32401  32401  32401  32401  32401  32401  32401  32401  32401  32401  32401  32401  32401  32401  32401  32401  32401  32401    233    205    180  32401  32401  32401    181    174    179    174    168    119  32401    176  32401  32401  32401  32401  32401    187  32401  32401  32401    145    156  32401  32401    146    158    141    234    147    225    153    232    229    248    233    218  32401  32401    233    232    222  32401  32401    239    208    234  32401  32401    226    230    212  32401  32401  32401    231  32401    240  32401    231    245  32401    208  32401    209  32401    230    239    219    235    263    242    235    233    254    252    238    231  32401  32401  32401  32401  32401  32401  32401  32401  32401  32401  32401  32401  32401  32401  32401  32401  32401  32401  32401  32401  32401  32401  32401  32401  32401  32401  32401  32401  32401  32401  32401  32401  32401  32401  32401  32401  32401  32401  32401  32401  32401  32401  32401  32401  32401  32401  32401  32401  32401  32401  32401  32401  32401  32401  32401  32401  32401  32401  32401  32401  32401  32401  32401  32401  32401  32401  32401  32401  32401  32401  32401  32401  32401  32401  32401  32401  32401  32401  32401  32401  32401  32401  32401  32401  32401  32401  32401  32401  32401  32401  32401  32401  32401  32401    209    302    193     96  32401  32401    156    327    202  32401     98     93    290    208    146    158    204  32401  32401  32401  32401  32401  32401  32401  32401  32401    110  32401  32401  32401    141    155    146    182  32401  32401  32401  32401  32401  32401  32401    173    199  32401    284  32401  32401  32401    185    165    140  32401    157  32401  32401  32401  32401  32401  32401  32401  32401  32401  32401  32401  32401  32401  32401  32401  32401  32401  32401  32401  32401  32401  32401    240    212  32401    224    231    207    226    221    206    171  32401  32401     67    107  32401  32401    170  32401    176    167    175    299    192  32401  32401    268  32401    260  32401    281    262    176  32401  32401  32401    303     94     97  32401    265    109    123    181  32401    189  32401    180  32401  32401  32401  32401    239  32401    216  32401  32401    212  32401  32401  32401    263  32401  32401  32401  32401  32401    199    244  32401  32401  32401  32401  32401  32401  32401  32401  32401  32401  32401  32401  32401    185  32401  32401  32401  32401  32401  32401  32401  32401  32401  32401    173  32401  32401  32401  32401    194  32401    195    269  32401    236    202    191    192    189    210    198    228  32401    222    231    192    219    232    229    232  32401    228    241    154    224    197    224    230    154    163  32401    241    217    221    235  32401  32401  32401  32401  32401  32401  32401  32401  32401  32401  32401  32401  32401  32401  32401    170  32401  32401  32401  32401  32401  32401  32401  32401  32401  32401  32401  32401  32401  32401  32401  32401  32401  32401  32401  32401  32401  32401  32401  32401  32401  32401  32401  32401  32401  32401  32401  32401  32401  32401  32401  32401  32401  32401  32401  32401  32401  32401  32401  32401  32401  32401  32401  32401  32401  32401  32401  32401  32401  32401  32401  32401  32401  32401
  32401  32401  32401  32401  32401  32401  32401  32401  32401  32401  32401  32401  32401  32401  32401  32401  32401  32401  32401  32401  32401  32401  32401  32401  32401  32401  32401  32401  32401  32401  32401  32401  32401  32401  32401  32401  32401  32401  32401  32401  32401  32401  32401  32401  32401  32401  32401  32401  32401  32401  32401  32401  32401  32401  32401  32401  32401  32401  32401  32401  32401  32401  32401  32401  32401  32401  32401  32401  32401  32401  32401  32401  32401  32401  32401  32401  32401  32401  32401  32401  32401  32401  32401  32401    239    201  32401  32401    162    115    176  32401    174  32401  32401    113    208    168    178    170    194    124    170    159    155  32401  32401    242  32401    149  32401  32401    148  32401  32401  32401    154    225    227    217    150    219    226    239  32401  32401    237  32401  32401    231    227    217    223    219    231    229  32401    220  32401  32401    227    239    239    252    235    248  32401  32401    227    180    231    230    221    166    207    215    248    227    236    222    248  32401    228    244    196  32401  32401  32401  32401  32401  32401  32401  32401  32401  32401  32401  32401  32401  32401  32401  32401  32401  32401  32401  32401  32401  32401  32401  32401  32401  32401  32401  32401  32401  32401  32401  32401  32401  32401  32401  32401  32401  32401  32401  32401  32401  32401  32401  32401  32401  32401  32401  32401  32401  32401  32401  32401  32401  32401  32401  32401  32401  32401  32401  32401  32401  32401  32401  32401  32401  32401  32401  32401  32401  32401  32401  32401  32401  32401  32401  32401  32401  32401  32401  32401  32401  32401  32401  32401  32401  32401  32401  32401  32401  32401  32401  32401    243    176     83     77  32401     42  32401    136    248  32401    146     97    135     90  32401    118    127  32401  32401  32401  32401  32401  32401  32401  32401  32401  32401    175  32401  32401  32401  32401  32401  32401    159     92     96  32401  32401  32401  32401  32401  32401    165    202  32401    308    236    145    181    181    150    137    121    142    178  32401  32401  32401  32401  32401    195    182    186    187    163    194    240  32401  32401  32401  32401  32401  32401  32401  32401    205  32401    182    203    137  32401    162    227    194    190    141  32401  32401  32401  32401  32401    281  32401  32401  32401  32401    188    195    298  32401  32401    102    262    243    180  32401  32401  32401  32401     78    110  32401  32401     85    109    111  32401  32401  32401    168  32401  32401  32401    188    159    187  32401    203  32401  32401  32401  32401  32401  32401  32401    252    252    280  32401  32401  32401    146  32401    184  32401  32401  32401  32401  32401  32401  32401  32401  32401  32401  32401  32401    200    190    193  32401    288  32401  32401    295  32401  32401  32401  32401  32401  32401  32401  32401    206    201    202    253  32401    174    196    197    236    242    195    239    232    233    224    218    226    228    226    228    229    230    230    223    226    228    233    146    218    149    154    235    226    220    246  32401  32401  32401  32401  32401  32401  32401  32401  32401  32401  32401  32401  32401  32401  32401    256  32401  32401  32401  32401  32401  32401  32401  32401  32401  32401  32401  32401  32401  32401  32401  32401  32401  32401  32401  32401  32401  32401  32401  32401  32401  32401  32401  32401  32401  32401  32401  32401  32401  32401  32401  32401  32401  32401  32401  32401  32401  32401  32401  32401  32401  32401  32401  32401  32401  32401  32401  32401  32401  32401  32401  32401  32401  32401  32401
  32401  32401  32401  32401  32401  32401  32401  32401  32401  32401  32401  32401  32401  32401  32401  32401  32401  32401  32401  32401  32401  32401  32401  32401  32401  32401  32401  32401  32401  32401  32401  32401  32401  32401  32401  32401  32401  32401  32401  32401  32401  32401  32401  32401  32401  32401  32401  32401  32401  32401  32401  32401  32401  32401  32401  32401  32401  32401  32401  32401  32401  32401  32401  32401  32401  32401  32401  32401  32401  32401  32401  32401  32401  32401  32401  32401  32401  32401  32401  32401  32401  32401  32401  32401    192  32401    296  32401    165    159    175    176  32401    126    305    132    177    190    175    216  32401  32401    274    200    163  32401    151  32401    145    206    215    231    147  32401    147    216  32401  32401    203    147    147    145  32401    231  32401    224  32401    219    215    216  32401    247    138    237    225    223    230    223    227    235    242    247    135    224    221    125    231    180    244  32401    230    203    210    244    219    252    230    231    185    241  32401  32401    244  32401  32401  32401  32401  32401  32401  32401  32401  32401  32401  32401  32401  32401  32401  32401  32401  32401  32401  32401  32401  32401  32401  32401  32401  32401  32401  32401  32401  32401  32401  32401  32401  32401  32401  32401  32401  32401  32401  32401  32401  32401  32401  32401  32401  32401  32401  32401  32401  32401  32401  32401  32401  32401  32401  32401  32401  32401  32401  32401  32401  32401  32401  32401  32401  32401  32401  32401  32401  32401  32401  32401  32401  32401  32401  32401  32401  32401  32401  32401  32401  32401  32401  32401  32401  32401  32401  32401  32401  32401  32401  32401  32401  32401  32401  32401    144    111    126    123    160    122    145  32401  32401  32401    142  32401    105  32401  32401  32401  32401  32401  32401  32401  32401  32401  32401  32401  32401  32401     95  32401  32401  32401  32401  32401  32401    126    176    122     97     26  32401  32401  32401  32401    164  32401    152    228    130  32401    225    234    240    171  32401    142     42    135    181    164    175    263    224  32401    150  32401    147    187  32401    197  32401  32401  32401    192  32401    200    249    169    208  32401    212    194    141    143     10    142    230    180  32401  32401  32401  32401  32401  32401  32401  32401  32401  32401    180  32401    180  32401  32401  32401    304  32401  32401    110     96    135  32401  32401  32401  32401  32401    100  32401    255    130    143    183    273    256  32401    161  32401    196    182  32401  32401  32401  32401  32401  32401  32401  32401    114  32401    189    247  32401  32401    210  32401  32401  32401  32401  32401  32401  32401  32401  32401  32401  32401  32401  32401  32401  32401  32401  32401  32401  32401  32401  32401  32401  32401  32401  32401  32401  32401  32401    193  32401  32401    205    206    208    246    198    201    192    248    193    204    237  32401    241    220    223    232    239    239    228  32401    234    220    227    225    238    225    248    221    153    235    230    244    219    228    235  32401  32401  32401  32401  32401  32401  32401  32401  32401  32401  32401  32401  32401  32401  32401  32401  32401    191  32401  32401  32401  32401  32401  32401  32401  32401  32401  32401  32401  32401  32401  32401  32401  32401  32401  32401  32401  32401  32401  32401  32401  32401  32401  32401  32401  32401  32401  32401  32401  32401  32401  32401  32401  32401  32401  32401  32401  32401  32401  32401  32401  32401  32401  32401  32401  32401  32401  32401  32401  32401  32401  32401  32401  32401  32401
  32401  32401  32401  32401  32401  32401  32401  32401  32401  32401  32401  32401  32401  32401  32401  32401  32401  32401  32401  32401  32401  32401  32401  32401  32401  32401  32401  32401  32401  32401  32401  32401  32401  32401  32401  32401  32401  32401  32401  32401  32401  32401  32401  32401  32401  32401  32401  32401  32401  32401  32401  32401  32401  32401  32401  32401  32401  32401  32401  32401  32401  32401  32401  32401  32401  32401  32401  32401  32401  32401  32401  32401  32401  32401  32401  32401  32401  32401  32401  32401  32401  32401  32401  32401    193    225    193    118  32401  32401    179    147    102    143    125    123    132    303  32401  32401  32401    169    293    207  32401    227    138  32401  32401  32401    201  32401    222  32401    171    246    238    227    263    154    146  32401    233    238  32401    228    220    232  32401    223    236    213    216    233    223    229    204    225    225    217    220    225  32401    228    227    238    236    220    236    222    249    230    194    238    225    240    223    233    245  32401  32401  32401  32401  32401  32401  32401  32401  32401  32401  32401  32401  32401  32401  32401  32401  32401  32401  32401  32401  32401  32401  32401  32401  32401  32401  32401  32401  32401  32401  32401  32401  32401  32401  32401  32401  32401  32401  32401  32401  32401  32401  32401  32401  32401  32401  32401  32401  32401  32401  32401  32401  32401  32401  32401  32401  32401  32401  32401  32401  32401  32401  32401  32401  32401  32401  32401  32401  32401  32401  32401  32401  32401  32401  32401  32401  32401  32401  32401  32401  32401  32401  32401  32401  32401  32401  32401  32401  32401  32401  32401  32401  32401  32401  32401  32401  32401  32401  32401    169    132    130  32401    331    142    126    121    180    160    139  32401     40  32401  32401  32401  32401  32401  32401  32401  32401  32401  32401  32401  32401     96    145  32401  32401  32401  32401  32401  32401  32401  32401    167    193     85  32401     34  32401  32401    153    145    139  32401    240    112  32401  32401  32401  32401  32401  32401  32401  32401    142    139    199    143    210    149    161    140    166    152  32401  32401    189    199    208    193    205  32401    208  32401  32401    180    212    227    181  32401     10    121    122    138    322     93    143  32401  32401  32401  32401    203  32401    297    192    312  32401  32401  32401    280  32401  32401    102    105  32401    128  32401    118  32401  32401    185    110    240    261    112    188    257    129    232    147  32401    198  32401  32401    216    195    207  32401    320    246  32401    189    206  32401  32401  32401  32401  32401  32401  32401  32401  32401  32401  32401  32401  32401    303  32401  32401  32401  32401  32401    310  32401    255    236  32401  32401  32401  32401  32401  32401  32401  32401  32401    295    203    296    207  32401    224    200    296    228    199  32401    253    212  32401  32401    249    246    226    233    223    242    208    232    226    224    227  32401  32401  32401    244  32401  32401    173    229    150    237    201    153    245  32401  32401  32401  32401  32401  32401  32401  32401  32401  32401  32401  32401  32401  32401  32401  32401  32401    225    226  32401  32401  32401  32401  32401  32401  32401  32401  32401  32401  32401  32401  32401  32401  32401  32401  32401  32401  32401  32401  32401  32401  32401  32401  32401  32401  32401  32401  32401  32401  32401  32401  32401  32401  32401  32401  32401  32401  32401  32401  32401  32401  32401  32401  32401  32401  32401  32401  32401  32401  32401  32401  32401  32401  32401  32401  32401
  32401  32401  32401  32401  32401  32401  32401  32401  32401  32401  32401  32401  32401  32401  32401  32401  32401  32401  32401  32401  32401  32401  32401  32401  32401  32401  32401  32401  32401  32401  32401  32401  32401  32401  32401  32401  32401  32401  32401  32401  32401  32401  32401  32401  32401  32401  32401  32401  32401  32401  32401  32401  32401  32401  32401  32401  32401  32401  32401  32401  32401  32401  32401  32401  32401  32401  32401  32401  32401  32401  32401  32401  32401  32401  32401  32401  32401  32401  32401  32401  32401  32401  32401  32401    304    189    178     69  32401  32401    177  32401  32401    311  32401    152    306  32401    158  32401    312  32401  32401    198  32401    148    139    305  32401    241    203  32401  32401    258    146    149    231    147  32401    160  32401  32401  32401  32401    213    232    226    224    213    225    211    188    204    206    221    209    227    218    221    229    223    228    231    219    221    231    242    223    206    216    202    237    246    219    230    217    216    231    231  32401  32401  32401  32401  32401  32401  32401  32401  32401  32401  32401  32401  32401  32401  32401  32401  32401  32401  32401  32401  32401  32401  32401  32401  32401  32401  32401  32401  32401  32401  32401  32401  32401  32401  32401  32401  32401  32401  32401  32401  32401  32401  32401  32401  32401  32401  32401  32401  32401  32401  32401  32401  32401  32401  32401  32401  32401  32401  32401  32401  32401  32401  32401  32401  32401  32401  32401  32401  32401  32401  32401  32401  32401  32401  32401  32401  32401  32401  32401  32401  32401  32401  32401  32401  32401  32401  32401  32401  32401  32401  32401  32401  32401  32401  32401  32401  32401  32401    254  32401     88    218    130    117     93    126    230    148    182    174  32401    153  32401  32401  32401  32401  32401    116  32401  32401  32401  32401  32401  32401     98    136  32401  32401  32401  32401  32401  32401  32401  32401    179    203  32401  32401     47  32401  32401    192    155    132    162  32401  32401  32401  32401  32401  32401    187    172    111    156    197    165    226    181    155    162    154  32401    169    175  32401    152    178    181    160    169  32401  32401    190    158  32401    192    193    171  32401    195    171    136    251  32401     25  32401  32401  32401  32401  32401    303    186  32401    289    281    288  32401  32401  32401    302  32401    105    134  32401    136     96    279  32401  32401    127    234  32401    114    114    127    179    177  32401    189  32401    188    218    202  32401  32401  32401    260  32401  32401    257  32401  32401  32401  32401  32401  32401  32401  32401  32401  32401  32401  32401  32401  32401  32401  32401  32401  32401  32401  32401  32401  32401  32401  32401  32401  32401  32401  32401  32401  32401  32401  32401  32401  32401  32401    297    312    206  32401    296    235    194    198    219    253  32401    255    243  32401    211    237  32401    248    240    225  32401    245    233    235    189  32401  32401  32401    241    236  32401    204    230    188  32401  32401    246  32401  32401  32401  32401  32401  32401  32401  32401  32401  32401  32401  32401  32401  32401  32401  32401  32401  32401    234    243    252  32401  32401  32401  32401  32401  32401  32401  32401  32401  32401  32401  32401  32401  32401  32401  32401  32401  32401  32401  32401  32401  32401  32401  32401  32401  32401  32401  32401  32401  32401  32401  32401  32401  32401  32401  32401  32401  32401  32401  32401  32401  32401  32401  32401  32401  32401  32401  32401  32401  32401  32401  32401  32401  32401  32401  32401  32401
  32401  32401  32401  32401  32401  32401  32401  32401  32401  32401  32401  32401  32401  32401  32401  32401  32401  32401  32401  32401  32401  32401  32401  32401  32401  32401  32401  32401  32401  32401  32401  32401  32401  32401  32401  32401  32401  32401  32401  32401  32401  32401  32401  32401  32401  32401  32401  32401  32401  32401  32401  32401  32401  32401  32401  32401  32401  32401  32401  32401  32401  32401  32401  32401  32401  32401  32401  32401  32401  32401  32401  32401  32401  32401  32401  32401  32401  32401  32401  32401  32401  32401  32401  32401  32401  32401    196    137  32401    201    191    318  32401    163    146  32401  32401  32401    167  32401    193    193  32401    214    143    145  32401  32401    217  32401  32401  32401  32401    153    146    146    146    145    139    143    149    165    229    145    227    172    174    228    241    218    215    160    250    235    220    121    234  32401    222    221    217    216    222    223    220    244    206    203    226    223    228    216    233    177    233    209    242    245    230  32401  32401  32401  32401  32401  32401  32401  32401  32401  32401  32401  32401  32401  32401  32401  32401  32401  32401  32401  32401  32401  32401  32401  32401  32401  32401  32401  32401  32401  32401  32401  32401  32401  32401  32401  32401  32401  32401  32401  32401  32401  32401  32401  32401  32401  32401  32401  32401  32401  32401  32401  32401  32401  32401  32401  32401  32401  32401  32401  32401  32401  32401  32401  32401  32401  32401  32401  32401  32401  32401  32401  32401  32401  32401  32401  32401  32401  32401  32401  32401  32401  32401  32401  32401  32401  32401  32401  32401  32401  32401  32401  32401  32401  32401  32401  32401  32401  32401    184    362    124     96     99  32401    166     85    124    138    125  32401  32401  32401  32401  32401  32401     49  32401  32401  32401  32401  32401  32401  32401  32401    101     80  32401  32401  32401  32401  32401  32401  32401  32401  32401    199     93  32401  32401  32401  32401  32401    251  32401    233    224  32401  32401  32401  32401  32401  32401    143    114    173    177    156    173  32401  32401    148    167    169    171    195    186  32401    177    174    304  32401  32401    198  32401  32401  32401    195    178  32401    180    179    196    118    264     97  32401    246  32401  32401  32401  32401  32401  32401  32401    313  32401  32401    306    102    104    104    280    100    141    104    105  32401    304    206    184    191    108    252  32401  32401  32401  32401  32401    248  32401  32401    239  32401    241  32401    244    244  32401  32401  32401  32401  32401  32401  32401  32401  32401  32401  32401  32401  32401  32401  32401  32401    249  32401  32401  32401  32401  32401  32401  32401  32401  32401    276    198    209  32401    226  32401  32401  32401  32401  32401  32401    296    298    312    304    202  32401  32401    210    194    193    239    232    214    259    192    208    247    214    191    224    220    193  32401    234  32401    136  32401  32401  32401    224    221    236  32401  32401  32401    225    239    205    219  32401  32401  32401  32401  32401  32401  32401  32401  32401  32401  32401  32401  32401  32401  32401  32401  32401  32401  32401  32401    262    179  32401  32401  32401  32401  32401  32401  32401  32401  32401  32401  32401  32401  32401  32401  32401  32401  32401  32401  32401  32401  32401  32401  32401  32401  32401  32401  32401  32401  32401  32401  32401  32401  32401  32401  32401  32401  32401  32401  32401  32401  32401  32401  32401  32401  32401  32401  32401  32401  32401  32401  32401  32401  32401  32401  32401  32401
  32401  32401  32401  32401  32401  32401  32401  32401  32401  32401  32401  32401  32401  32401  32401  32401  32401  32401  32401  32401  32401  32401  32401  32401  32401  32401  32401  32401  32401  32401  32401  32401  32401  32401  32401  32401  32401  32401  32401  32401  32401  32401  32401  32401  32401  32401  32401  32401  32401  32401  32401  32401  32401  32401  32401  32401  32401  32401  32401  32401  32401  32401  32401  32401  32401  32401  32401  32401  32401  32401  32401  32401  32401  32401  32401  32401  32401  32401  32401  32401  32401  32401  32401  32401  32401    147    161    206     93    185  32401  32401     57  32401    192    168  32401  32401    159  32401    311  32401  32401    220  32401    306  32401    146  32401    232    224  32401    224    146    237    151    227    169    145  32401  32401    180    145    235    146    162    179    216    230  32401    234    215    226    191    228    220    202    226  32401    218    220    222    230  32401    211    231    253    215    211    233  32401    259    236    207    226    240    225  32401  32401  32401  32401  32401  32401  32401  32401  32401  32401  32401  32401  32401  32401  32401  32401  32401  32401  32401  32401  32401  32401  32401  32401  32401  32401  32401  32401  32401  32401  32401  32401  32401  32401  32401  32401  32401  32401  32401  32401  32401  32401  32401  32401  32401  32401  32401  32401  32401  32401  32401  32401  32401  32401  32401  32401  32401  32401  32401  32401  32401  32401  32401  32401  32401  32401  32401  32401  32401  32401  32401  32401  32401  32401  32401  32401  32401  32401  32401  32401  32401  32401  32401  32401  32401  32401  32401  32401  32401  32401  32401  32401  32401  32401  32401  32401  32401  32401  32401    142  32401    114    111  32401    211     88  32401    122    121  32401    229  32401    139  32401  32401    216  32401  32401  32401  32401  32401  32401  32401  32401  32401  32401  32401  32401  32401  32401  32401  32401  32401  32401  32401  32401  32401  32401    181  32401  32401  32401  32401  32401    124    177  32401    206  32401  32401  32401  32401  32401  32401    145    136    163    170    147    165    126    168    161  32401    159    167    164    169  32401    165    159    142  32401    149  32401    151    162    167  32401    258  32401    165    174    120    122    131    120    183    138    155  32401  32401  32401  32401  32401  32401    181    287    117  32401    103    104  32401    103  32401  32401    296    307    248    108    116    268    188    111    177    270    201  32401  32401    191  32401  32401  32401  32401  32401  32401  32401    236  32401  32401  32401  32401  32401  32401  32401  32401  32401  32401  32401  32401  32401  32401  32401  32401  32401  32401  32401  32401  32401  32401  32401  32401  32401  32401  32401  32401    195  32401    222    212    208    235    202    198    196    194  32401    298  32401  32401    296    220    197    200    199    236    303    198    222    198    202  32401    267    214    216  32401  32401    251  32401    193  32401  32401  32401  32401  32401  32401  32401  32401  32401  32401  32401    230  32401    223    233  32401  32401  32401  32401  32401  32401  32401  32401  32401  32401  32401  32401  32401  32401  32401  32401  32401  32401    193    192    242  32401  32401  32401  32401  32401  32401  32401  32401  32401  32401  32401  32401  32401  32401  32401  32401  32401  32401  32401  32401  32401  32401  32401  32401  32401  32401  32401  32401  32401  32401  32401  32401  32401  32401  32401  32401  32401  32401  32401  32401  32401  32401  32401  32401  32401  32401  32401  32401  32401  32401  32401  32401  32401  32401  32401  32401  32401
  32401  32401  32401  32401  32401  32401  32401  32401  32401  32401  32401  32401  32401  32401  32401  32401  32401  32401  32401  32401  32401  32401  32401  32401  32401  32401  32401  32401  32401  32401  32401  32401  32401  32401  32401  32401  32401  32401  32401  32401  32401  32401  32401  32401  32401  32401  32401  32401  32401  32401  32401  32401  32401  32401  32401  32401  32401  32401  32401  32401  32401  32401  32401  32401  32401  32401  32401  32401  32401  32401  32401  32401  32401  32401  32401  32401  32401  32401  32401  32401  32401  32401  32401  32401  32401    215    155     97    103    162  32401    149  32401    134  32401  32401    145    140  32401  32401  32401    138    227    243    238    302  32401    215    292    222  32401    234  32401  32401    146    142    150    141    144    146  32401    146    162    242    134    195    236    230  32401    247    234  32401    197    200    188    230  32401    233    216    225    222    216    194    207    214    216    223    193    207  32401    229    229    261    246  32401    247    240    225  32401  32401  32401  32401  32401  32401  32401  32401  32401  32401  32401  32401  32401  32401  32401  32401  32401  32401  32401  32401  32401  32401  32401  32401  32401  32401  32401  32401  32401  32401  32401  32401  32401  32401  32401  32401  32401  32401  32401  32401  32401  32401  32401  32401  32401  32401  32401  32401  32401  32401  32401  32401  32401  32401  32401  32401  32401  32401  32401  32401  32401  32401  32401  32401  32401  32401  32401  32401  32401      2  32401  32401  32401  32401  32401  32401  32401  32401  32401  32401  32401  32401  32401  32401  32401  32401  32401  32401  32401  32401  32401  32401  32401  32401  32401  32401  32401  32401  32401  32401     88     90    112     72     93    114    111    126    126    178    140     89  32401  32401  32401  32401  32401  32401  32401  32401  32401  32401  32401  32401  32401  32401  32401  32401  32401  32401  32401  32401  32401  32401  32401  32401    101  32401  32401  32401  32401  32401  32401  32401    184  32401    172  32401    126  32401  32401    149  32401    286    248    167    118  32401  32401  32401    168    182    191    121  32401    184    158    154  32401    119    162    134    149  32401  32401    156  32401    170  32401    133  32401    168    151    158  32401  32401  32401  32401  32401  32401  32401  32401  32401    198    289     81  32401  32401    279    182  32401  32401    303    128    269    126     93    178    271  32401     74  32401    131    170    148    239    143    178    229  32401  32401  32401  32401    164    239  32401  32401  32401    273  32401  32401  32401  32401  32401  32401  32401  32401  32401  32401  32401  32401    245  32401  32401  32401  32401  32401  32401  32401  32401  32401  32401  32401  32401  32401    247    199  32401  32401  32401  32401    221    224    188    196    200  32401    202  32401  32401    296    234  32401    190    279    230    224    198    203    231    199    199    202    151  32401  32401    139  32401    131  32401  32401  32401  32401  32401  32401  32401  32401  32401  32401  32401  32401    214    176    222    199  32401  32401  32401  32401  32401  32401  32401  32401  32401  32401  32401  32401  32401  32401  32401  32401  32401  32401  32401  32401  32401  32401  32401  32401  32401  32401  32401  32401  32401  32401  32401  32401  32401  32401  32401  32401  32401  32401  32401  32401  32401  32401  32401  32401  32401  32401  32401  32401  32401  32401  32401  32401  32401  32401  32401  32401  32401  32401  32401  32401  32401  32401  32401  32401  32401  32401  32401  32401  32401  32401  32401  32401  32401  32401  32401  32401  32401
  32401  32401  32401  32401  32401  32401  32401  32401  32401  32401  32401  32401  32401  32401  32401  32401  32401  32401  32401  32401  32401  32401  32401  32401  32401  32401  32401  32401  32401  32401  32401  32401  32401  32401  32401  32401  32401  32401  32401  32401  32401  32401  32401  32401  32401  32401  32401  32401  32401  32401  32401  32401  32401  32401  32401  32401  32401  32401  32401  32401  32401  32401  32401  32401  32401  32401  32401  32401  32401  32401  32401  32401  32401  32401  32401  32401  32401  32401  32401  32401  32401  32401  32401  32401  32401  32401    191  32401     75    122  32401    297    228     98  32401    140    151    139  32401  32401    144  32401  32401    218    307    160  32401    139    152    206    236    231    232    154    152    149    146    149    146    223    171    177    187    161    192    181    262    235    220    237    225    217    199    211    195    214    226    217    230    217    243    250    216    164    189    221    211    226    211    220    226    231    230    248    231    234  32401    231  32401  32401  32401  32401  32401  32401  32401  32401  32401  32401  32401  32401  32401  32401  32401  32401  32401  32401  32401  32401  32401  32401  32401  32401  32401  32401  32401  32401  32401  32401  32401  32401  32401  32401  32401  32401  32401  32401  32401  32401  32401  32401  32401  32401  32401  32401  32401  32401  32401  32401  32401  32401  32401  32401  32401  32401  32401  32401  32401  32401  32401  32401  32401  32401  32401  32401  32401  32401  32401  32401  32401  32401  32401  32401  32401  32401  32401  32401  32401  32401  32401  32401  32401  32401  32401  32401  32401  32401  32401  32401  32401  32401  32401  32401  32401  32401  32401  32401  32401    147    106     85    125     77    102    136  32401    124    146  32401  32401  32401  32401  32401  32401  32401  32401  32401  32401  32401  32401  32401  32401  32401  32401  32401  32401  32401  32401  32401  32401    106     85  32401    171    147    105  32401  32401  32401  32401  32401  32401  32401     85    204  32401  32401  32401  32401  32401  32401  32401    183  32401    179    169    135    163    153    166  32401    170  32401    234  32401    176    170  32401    162    130    123    131    132    138    155    169    162    168    133  32401    151  32401    131  32401  32401  32401  32401    195  32401  32401  32401  32401    310    282  32401    120    131    182    123     88     92    120    133    132    161    117     91     88    109    200  32401  32401    200    125    121    114  32401  32401    193  32401  32401  32401    220    302    170    221  32401    220  32401  32401  32401  32401  32401  32401  32401  32401  32401  32401     20  32401  32401  32401  32401  32401  32401  32401  32401  32401  32401  32401  32401  32401  32401  32401  32401  32401    224  32401    221    222    220    237    201    226    201    193  32401  32401  32401    199    242    205    248    251  32401    253    240    194    231  32401    240    231    160    154  32401    147    121    253  32401  32401  32401  32401  32401  32401  32401  32401  32401  32401  32401    215  32401  32401    166    165  32401  32401  32401  32401  32401  32401  32401  32401  32401  32401  32401  32401  32401  32401  32401  32401    195    233     80  32401  32401  32401  32401  32401  32401  32401  32401  32401  32401  32401  32401  32401  32401  32401  32401  32401  32401  32401  32401  32401  32401  32401  32401  32401  32401  32401  32401  32401  32401  32401  32401  32401  32401  32401  32401  32401  32401  32401  32401  32401  32401  32401  32401  32401  32401  32401  32401  32401  32401  32401  32401  32401  32401  32401  32401  32401  32401
[truncated: 967,938 more chars]
