# Supplementary material for: A Novel Large-Scale Temperature Dominated Model for Predicting the End of the Growing Season
Source: PLoS One. 2016 Nov 28;11(11):e0167302. doi: 10.1371/journal.pone.0167302 (PMC5125685; doi:10.1371/journal.pone.0167302)
Supplement: S1 File — (ZIP) [file pone.0167302.s001.zip › MCD12Q2 product from 2001 to 2010/2002.txt]

  32036  32036  32036  32036  32036  32036  32036  32036  32036  32036  32036  32036  32036  32036  32036  32036  32036  32036  32036  32036  32036  32036  32036  32036  32036  32036  32036  32036  32036  32036  32036  32036  32036  32036  32036  32036  32036  32036  32036  32036  32036  32036  32036  32036  32036  32036  32036  32036  32036  32036  32036  32036  32036  32036  32036  32036  32036  32036  32036  32036  32036  32036  32036  32036  32036  32036  32036  32036  32036  32036  32036  32036  32036  32036  32036  32036  32036  32036  32036  32036  32036  32036  32036  32036  32036  32036  32036  32036  32036  32036  32036  32036  32036  32036  32036  32036  32036  32036  32036  32036  32036  32036  32036  32036  32036  32036  32036  32036  32036  32036  32036  32036  32036  32036  32036  32036  32036  32036  32036  32036  32036  32036  32036  32036  32036  32036  32036  32036  32036  32036  32036  32036  32036  32036  32036  32036  32036  32036  32036  32036  32036  32036  32036  32036  32036  32036  32036  32036  32036  32036  32036  32036  32036  32036  32036  32036  32036  32036  32036  32036  32036  32036  32036  32036  32036  32036  32036  32036  32036  32036  32036  32036  32036  32036  32036  32036  32036  32036  32036  32036  32036  32036  32036  32036  32036  32036  32036  32036  32036  32036  32036  32036  32036  32036  32036  32036  32036  32036  32036  32036  32036  32036  32036  32036  32036  32036  32036  32036  32036  32036  32036  32036  32036  32036  32036  32036  32036  32036  32036  32036  32036  32036  32036  32036  32036  32036  32036  32036  32036  32036  32036  32036  32036  32036  32036  32036  32036  32036  32036  32036  32036  32036  32036  32036  32036  32036  32036  32036  32036  32036  32036  32036  32036  32036  32036  32036  32036  32036  32036  32036  32036  32036  32036  32036  32036  32036  32036  32036  32036  32036  32036  32036  32036  32036  32036  32036  32036  32036  32036  32036  32036  32036  32036  32036  32036  32036  32036  32036  32036  32036  32036  32036  32036  32036  32036  32036  32036  32036  32036  32036  32036  32036  32036  32036  32036  32036  32036  32036  32036  32036  32036  32036  32036  32036  32036  32036  32036  32036  32036  32036  32036  32036  32036  32036  32036  32036  32036  32036  32036  32036  32036  32036  32036  32036  32036  32036  32036  32036  32036  32036  32036  32036  32036  32036  32036  32036  32036  32036  32036  32036  32036  32036  32036  32036  32036  32036  32036  32036  32036  32036  32036  32036  32036  32036  32036  32036  32036  32036  32036  32036  32036  32036  32036  32036  32036  32036  32036  32036  32036  32036  32036  32036  32036  32036  32036  32036  32036  32036  32036  32036  32036  32036  32036  32036  32036  32036  32036  32036  32036  32036  32036  32036  32036  32036  32036  32036  32036  32036  32036  32036  32036  32036  32036  32036  32036  32036  32036  32036  32036  32036  32036  32036  32036  32036  32036  32036  32036  32036  32036  32036  32036  32036  32036  32036  32036  32036  32036  32036  32036  32036  32036  32036  32036  32036  32036  32036  32036  32036  32036  32036  32036  32036  32036  32036  32036  32036  32036  32036  32036  32036  32036  32036  32036  32036  32036  32036  32036  32036  32036  32036  32036  32036  32036  32036  32036  32036  32036  32036  32036  32036  32036  32036  32036  32036  32036  32036  32036  32036  32036  32036  32036  32036  32036  32036  32036  32036  32036  32036  32036  32036  32036  32036  32036  32036  32036  32036  32036  32036  32036  32036  32036  32036  32036  32036  32036  32036  32036  32036  32036  32036  32036  32036  32036  32036  32036  32036  32036  32036  32036  32036  32036  32036  32036  32036  32036  32036  32036  32036  32036  32036
  32036  32036  32036  32036  32036  32036  32036  32036  32036  32036  32036  32036  32036  32036  32036  32036  32036  32036  32036  32036  32036  32036  32036  32036  32036  32036  32036  32036  32036  32036  32036  32036  32036  32036  32036  32036  32036  32036  32036  32036  32036  32036  32036  32036  32036  32036  32036  32036  32036  32036  32036  32036  32036  32036  32036  32036  32036  32036  32036  32036  32036  32036  32036  32036  32036  32036  32036  32036  32036  32036  32036  32036  32036  32036  32036  32036  32036  32036  32036  32036  32036  32036  32036  32036  32036  32036  32036  32036  32036  32036  32036  32036  32036  32036  32036  32036  32036  32036  32036  32036  32036  32036  32036  32036  32036  32036  32036  32036  32036  32036  32036  32036  32036  32036  32036  32036  32036  32036  32036  32036  32036  32036  32036  32036  32036  32036  32036  32036  32036  32036  32036  32036  32036  32036  32036  32036  32036  32036  32036  32036  32036  32036  32036  32036  32036  32036  32036  32036  32036  32036  32036  32036  32036  32036  32036  32036  32036  32036  32036  32036  32036  32036  32036  32036  32036  32036  32036  32036  32036  32036  32036  32036  32036  32036  32036  32036  32036  32036  32036  32036  32036  32036  32036  32036  32036  32036  32036  32036  32036  32036  32036  32036  32036  32036  32036  32036  32036  32036  32036  32036  32036  32036  32036  32036  32036  32036  32036  32036  32036  32036  32036  32036  32036  32036  32036  32036  32036  32036  32036  32036  32036  32036  32036  32036  32036  32036  32036  32036  32036  32036  32036  32036  32036  32036  32036  32036  32036  32036  32036  32036  32036  32036  32036  32036  32036  32036  32036  32036  32036  32036  32036  32036  32036  32036  32036  32036  32036  32036  32036  32036  32036  32036  32036  32036  32036  32036  32036  32036  32036  32036  32036  32036  32036  32036  32036  32036  32036  32036  32036  32036  32036  32036  32036  32036  32036  32036  32036  32036  32036  32036  32036  32036  32036  32036  32036  32036  32036  32036  32036  32036  32036  32036  32036  32036  32036  32036  32036  32036  32036  32036  32036  32036  32036  32036  32036  32036  32036  32036  32036  32036  32036  32036  32036  32036  32036  32036  32036  32036  32036  32036  32036  32036  32036  32036  32036  32036  32036  32036  32036  32036  32036  32036  32036  32036  32036  32036  32036  32036  32036  32036  32036  32036  32036  32036  32036  32036  32036  32036  32036  32036  32036  32036  32036  32036  32036  32036  32036  32036  32036  32036  32036  32036  32036  32036  32036  32036  32036  32036  32036  32036  32036  32036  32036  32036  32036  32036  32036  32036  32036  32036  32036  32036  32036  32036  32036  32036  32036  32036  32036  32036  32036  32036  32036  32036  32036  32036  32036  32036  32036  32036  32036  32036  32036  32036  32036  32036  32036  32036  32036  32036  32036  32036  32036  32036  32036  32036  32036  32036  32036  32036  32036  32036  32036  32036  32036  32036  32036  32036  32036  32036  32036  32036  32036  32036  32036  32036  32036  32036  32036  32036  32036  32036  32036  32036  32036  32036  32036  32036  32036  32036  32036  32036  32036  32036  32036  32036  32036  32036  32036  32036  32036  32036  32036  32036  32036  32036  32036  32036  32036  32036  32036  32036  32036  32036  32036  32036  32036  32036  32036  32036  32036  32036  32036  32036  32036  32036  32036  32036  32036  32036  32036  32036  32036  32036  32036  32036  32036  32036  32036  32036  32036  32036  32036  32036  32036  32036  32036  32036  32036  32036  32036  32036  32036  32036  32036  32036  32036  32036  32036  32036  32036  32036  32036  32036  32036  32036  32036  32036  32036  32036
  32036  32036  32036  32036  32036  32036  32036  32036  32036  32036  32036  32036  32036  32036  32036  32036  32036  32036  32036  32036  32036  32036  32036  32036  32036  32036  32036  32036  32036  32036  32036  32036  32036  32036  32036  32036  32036  32036  32036  32036  32036  32036  32036  32036  32036  32036  32036  32036  32036  32036  32036  32036  32036  32036  32036  32036  32036  32036  32036  32036  32036  32036  32036  32036  32036  32036  32036  32036  32036  32036  32036  32036  32036  32036  32036  32036  32036  32036  32036  32036  32036  32036  32036  32036  32036  32036  32036  32036  32036  32036  32036  32036  32036  32036  32036  32036  32036  32036  32036  32036  32036  32036  32036  32036  32036  32036  32036  32036  32036  32036  32036  32036  32036  32036  32036  32036  32036  32036  32036  32036  32036  32036  32036  32036  32036  32036  32036  32036  32036  32036  32036  32036  32036  32036  32036  32036  32036  32036  32036  32036  32036  32036  32036  32036  32036  32036  32036  32036  32036  32036  32036  32036  32036  32036  32036  32036  32036  32036  32036  32036  32036  32036  32036  32036  32036  32036  32036  32036  32036  32036  32036  32036  32036  32036  32036  32036  32036  32036  32036  32036  32036  32036  32036  32036  32036  32036  32036  32036  32036  32036  32036  32036  32036  32036  32036  32036  32036  32036  32036  32036  32036  32036  32036  32036  32036  32036  32036  32036  32036  32036  32036  32036  32036  32036  32036  32036  32036  32036  32036  32036  32036  32036  32036  32036  32036  32036  32036  32036  32036  32036  32036  32036  32036  32036  32036  32036  32036  32036  32036  32036  32036  32036  32036  32036  32036  32036  32036  32036  32036  32036  32036  32036  32036  32036  32036  32036  32036  32036  32036  32036  32036  32036  32036  32036  32036  32036  32036  32036  32036  32036  32036  32036  32036  32036  32036  32036  32036  32036  32036  32036  32036  32036  32036  32036  32036  32036  32036  32036  32036  32036  32036  32036  32036  32036  32036  32036  32036  32036  32036  32036  32036  32036  32036  32036  32036  32036  32036  32036  32036  32036  32036  32036  32036  32036  32036  32036  32036  32036  32036  32036  32036  32036  32036  32036  32036  32036  32036  32036  32036  32036  32036  32036  32036  32036  32036  32036  32036  32036  32036  32036  32036  32036  32036  32036  32036  32036  32036  32036  32036  32036  32036  32036  32036  32036  32036  32036  32036  32036  32036  32036  32036  32036  32036  32036  32036  32036  32036  32036  32036  32036  32036  32036  32036  32036  32036  32036  32036  32036  32036  32036  32036  32036  32036  32036  32036  32036  32036  32036  32036  32036  32036  32036  32036  32036  32036  32036  32036  32036  32036  32036  32036  32036  32036  32036  32036  32036  32036  32036  32036  32036  32036  32036  32036  32036  32036  32036  32036  32036  32036  32036  32036  32036  32036  32036  32036  32036  32036  32036  32036  32036  32036  32036  32036  32036  32036  32036  32036  32036  32036  32036  32036  32036  32036  32036  32036  32036  32036  32036  32036  32036  32036  32036  32036  32036  32036  32036  32036  32036  32036  32036  32036  32036  32036  32036  32036  32036  32036  32036  32036  32036  32036  32036  32036  32036  32036  32036  32036  32036  32036  32036  32036  32036  32036  32036  32036  32036  32036  32036  32036  32036  32036  32036  32036  32036  32036  32036  32036  32036  32036  32036  32036  32036  32036  32036  32036  32036  32036  32036  32036  32036  32036  32036  32036  32036  32036  32036  32036  32036  32036  32036  32036  32036  32036  32036  32036  32036  32036  32036  32036  32036  32036  32036  32036  32036  32036  32036  32036  32036  32036  32036
  32036  32036  32036  32036  32036  32036  32036  32036  32036  32036  32036  32036  32036  32036  32036  32036  32036  32036  32036  32036  32036  32036  32036  32036  32036  32036  32036  32036  32036  32036  32036  32036  32036  32036  32036  32036  32036  32036  32036  32036  32036  32036  32036  32036  32036  32036  32036  32036  32036  32036  32036  32036  32036  32036  32036  32036  32036  32036  32036  32036  32036  32036  32036  32036  32036  32036  32036  32036  32036  32036  32036  32036  32036  32036  32036  32036  32036  32036  32036  32036  32036  32036  32036  32036  32036  32036  32036  32036  32036  32036  32036  32036  32036  32036  32036  32036  32036  32036  32036  32036  32036  32036  32036  32036  32036  32036  32036  32036  32036  32036  32036  32036  32036  32036  32036  32036  32036  32036  32036  32036  32036  32036  32036  32036  32036  32036  32036  32036  32036  32036  32036  32036  32036  32036  32036  32036  32036  32036  32036  32036  32036  32036  32036  32036  32036  32036  32036  32036  32036  32036  32036  32036  32036  32036  32036  32036  32036  32036  32036  32036  32036  32036  32036  32036  32036  32036  32036  32036  32036  32036  32036  32036  32036  32036  32036  32036  32036  32036  32036  32036  32036  32036  32036  32036  32036  32036  32036  32036  32036  32036  32036  32036  32036  32036  32036  32036  32036  32036  32036  32036  32036  32036  32036  32036  32036  32036  32036  32036  32036  32036  32036  32036  32036  32036  32036  32036  32036  32036  32036  32036  32036  32036  32036  32036  32036  32036  32036  32036  32036  32036  32036  32036  32036  32036  32036  32036  32036  32036  32036  32036  32036  32036  32036  32036  32036  32036  32036  32036  32036  32036  32036  32036  32036  32036  32036  32036  32036  32036  32036  32036  32036  32036  32036  32036  32036  32036  32036  32036  32036  32036  32036  32036  32036  32036  32036  32036  32036  32036  32036  32036  32036  32036  32036  32036  32036  32036  32036  32036  32036  32036  32036  32036  32036  32036  32036  32036  32036  32036  32036  32036  32036  32036  32036  32036  32036  32036  32036  32036  32036  32036  32036  32036  32036  32036  32036  32036  32036  32036  32036  32036  32036  32036  32036  32036  32036  32036  32036  32036  32036  32036  32036  32036  32036  32036  32036  32036  32036  32036  32036  32036  32036  32036  32036  32036  32036  32036  32036  32036  32036  32036  32036  32036  32036  32036  32036  32036  32036  32036  32036  32036  32036  32036  32036  32036  32036  32036  32036  32036  32036  32036  32036  32036  32036  32036  32036  32036  32036  32036  32036  32036  32036  32036  32036  32036  32036  32036  32036  32036  32036  32036  32036  32036  32036  32036  32036  32036  32036  32036  32036  32036  32036  32036  32036  32036  32036  32036  32036  32036  32036  32036  32036  32036  32036  32036  32036  32036  32036  32036  32036  32036  32036  32036  32036  32036  32036  32036  32036  32036  32036  32036  32036  32036  32036  32036  32036  32036  32036  32036  32036  32036  32036  32036  32036  32036  32036  32036  32036  32036  32036  32036  32036  32036  32036  32036  32036  32036  32036  32036  32036  32036  32036  32036  32036  32036  32036  32036  32036  32036  32036  32036  32036  32036  32036  32036  32036  32036  32036  32036  32036  32036  32036  32036  32036  32036  32036  32036  32036  32036  32036  32036  32036  32036  32036  32036  32036  32036  32036  32036  32036  32036  32036  32036  32036  32036  32036  32036  32036  32036  32036  32036  32036  32036  32036  32036  32036  32036  32036  32036  32036  32036  32036  32036  32036  32036  32036  32036  32036  32036  32036  32036  32036  32036  32036  32036  32036  32036  32036  32036  32036  32036
  32036  32036  32036  32036  32036  32036  32036  32036  32036  32036  32036  32036  32036  32036  32036  32036  32036  32036  32036  32036  32036  32036  32036  32036  32036  32036  32036  32036  32036  32036  32036  32036  32036  32036  32036  32036  32036  32036  32036  32036  32036  32036  32036  32036  32036  32036  32036  32036  32036  32036  32036  32036  32036  32036  32036  32036  32036  32036  32036  32036  32036  32036  32036  32036  32036  32036  32036  32036  32036  32036  32036  32036  32036  32036  32036  32036  32036  32036  32036  32036  32036  32036  32036  32036  32036  32036  32036  32036  32036  32036  32036  32036  32036  32036  32036  32036  32036  32036  32036  32036  32036  32036  32036  32036  32036  32036  32036  32036  32036  32036  32036  32036  32036  32036  32036  32036  32036  32036  32036  32036  32036  32036  32036  32036  32036  32036  32036  32036  32036  32036  32036  32036  32036  32036  32036  32036  32036  32036  32036  32036  32036  32036  32036  32036  32036  32036  32036  32036  32036  32036  32036  32036  32036  32036  32036  32036  32036  32036  32036  32036  32036  32036  32036  32036  32036  32036  32036  32036  32036  32036  32036  32036  32036  32036  32036  32036  32036  32036  32036  32036  32036  32036  32036  32036  32036  32036  32036  32036  32036  32036  32036  32036  32036  32036  32036  32036  32036  32036  32036  32036  32036  32036  32036  32036  32036  32036  32036  32036  32036  32036  32036  32036  32036  32036  32036  32036  32036  32036  32036  32036  32036  32036  32036  32036  32036  32036  32036  32036  32036  32036  32036  32036  32036  32036  32036  32036  32036  32036  32036  32036  32036  32036  32036  32036  32036  32036  32036  32036  32036  32036  32036  32036  32036  32036  32036  32036  32036  32036  32036  32036  32036  32036  32036  32036  32036  32036  32036  32036  32036  32036  32036  32036  32036  32036  32036  32036  32036  32036  32036  32036  32036  32036  32036  32036  32036  32036  32036  32036  32036  32036  32036  32036  32036  32036  32036  32036  32036  32036  32036  32036  32036  32036  32036  32036  32036  32036  32036  32036  32036  32036  32036  32036  32036  32036  32036  32036  32036  32036  32036  32036  32036  32036  32036  32036  32036  32036  32036  32036  32036  32036  32036  32036  32036  32036  32036  32036  32036  32036  32036  32036  32036  32036  32036  32036  32036  32036  32036  32036  32036  32036  32036  32036  32036  32036  32036  32036  32036  32036  32036  32036  32036  32036  32036  32036  32036  32036  32036  32036  32036  32036  32036  32036  32036  32036  32036  32036  32036  32036  32036  32036  32036  32036  32036  32036  32036  32036  32036  32036  32036  32036  32036  32036  32036  32036  32036  32036  32036  32036  32036  32036  32036  32036  32036  32036  32036  32036  32036  32036  32036  32036  32036  32036  32036  32036  32036  32036  32036  32036  32036  32036  32036  32036  32036  32036  32036  32036  32036  32036  32036  32036  32036  32036  32036  32036  32036  32036  32036  32036  32036  32036  32036  32036  32036  32036  32036  32036  32036  32036  32036  32036  32036  32036  32036  32036  32036  32036  32036  32036  32036  32036  32036  32036  32036  32036  32036  32036  32036  32036  32036  32036  32036  32036  32036  32036  32036  32036  32036  32036  32036  32036  32036  32036  32036  32036  32036  32036  32036  32036  32036  32036  32036  32036  32036  32036  32036  32036  32036  32036  32036  32036  32036  32036  32036  32036  32036  32036  32036  32036  32036  32036  32036  32036  32036  32036  32036  32036  32036  32036  32036  32036  32036  32036  32036  32036  32036  32036  32036  32036  32036  32036  32036  32036  32036  32036  32036  32036  32036  32036  32036  32036
  32036  32036  32036  32036  32036  32036  32036  32036  32036  32036  32036  32036  32036  32036  32036  32036  32036  32036  32036  32036  32036  32036  32036  32036  32036  32036  32036  32036  32036  32036  32036  32036  32036  32036  32036  32036  32036  32036  32036  32036  32036  32036  32036  32036  32036  32036  32036  32036  32036  32036  32036  32036  32036  32036  32036  32036  32036  32036  32036  32036  32036  32036  32036  32036  32036  32036  32036  32036  32036  32036  32036  32036  32036  32036  32036  32036  32036  32036  32036  32036  32036  32036  32036  32036  32036  32036  32036  32036  32036  32036  32036  32036  32036  32036  32036  32036  32036  32036  32036  32036  32036  32036  32036  32036  32036  32036  32036  32036  32036  32036  32036  32036  32036  32036  32036  32036  32036  32036  32036  32036  32036  32036  32036  32036  32036  32036  32036  32036  32036  32036  32036  32036  32036  32036  32036  32036  32036  32036  32036  32036  32036  32036  32036  32036  32036  32036  32036  32036  32036  32036  32036  32036  32036  32036  32036  32036  32036  32036  32036  32036  32036  32036  32036  32036  32036  32036  32036  32036  32036  32036  32036  32036  32036  32036  32036  32036  32036  32036  32036  32036  32036  32036  32036  32036  32036  32036  32036  32036  32036  32036  32036  32036  32036  32036  32036  32036  32036  32036  32036  32036  32036  32036  32036  32036  32036  32036  32036  32036  32036  32036  32036  32036  32036  32036  32036  32036  32036  32036  32036  32036  32036  32036  32036  32036  32036  32036  32036  32036  32036  32036  32036  32036  32036  32036  32036  32036  32036  32036  32036  32036  32036  32036  32036  32036  32036  32036  32036  32036  32036  32036  32036  32036  32036  32036  32036  32036  32036  32036  32036  32036  32036  32036  32036  32036  32036  32036  32036  32036  32036  32036  32036  32036  32036  32036  32036  32036  32036  32036  32036  32036  32036  32036  32036  32036  32036  32036  32036  32036  32036  32036  32036  32036  32036  32036  32036  32036  32036  32036  32036  32036  32036  32036  32036  32036  32036  32036  32036  32036  32036  32036  32036  32036  32036  32036  32036  32036  32036  32036  32036  32036  32036  32036  32036  32036  32036  32036  32036  32036  32036  32036  32036  32036  32036  32036  32036  32036  32036  32036  32036  32036  32036  32036  32036  32036  32036  32036  32036  32036  32036  32036  32036  32036  32036  32036  32036  32036  32036  32036  32036  32036  32036  32036  32036  32036  32036  32036  32036  32036  32036  32036  32036  32036  32036  32036  32036  32036  32036  32036  32036  32036  32036  32036  32036  32036  32036  32036  32036  32036  32036  32036  32036  32036  32036  32036  32036  32036  32036  32036  32036  32036  32036  32036  32036  32036  32036  32036  32036  32036  32036  32036  32036  32036  32036  32036  32036  32036  32036  32036  32036  32036  32036  32036  32036  32036  32036  32036  32036  32036  32036  32036  32036  32036  32036  32036  32036  32036  32036  32036  32036  32036  32036  32036  32036  32036  32036  32036  32036  32036  32036  32036  32036  32036  32036  32036  32036  32036  32036  32036  32036  32036  32036  32036  32036  32036  32036  32036  32036  32036  32036  32036  32036  32036  32036  32036  32036  32036  32036  32036  32036  32036  32036  32036  32036  32036  32036  32036  32036  32036  32036  32036  32036  32036  32036  32036  32036  32036  32036  32036  32036  32036  32036  32036  32036  32036  32036  32036  32036  32036  32036  32036  32036  32036  32036  32036  32036  32036  32036  32036  32036  32036  32036  32036  32036  32036  32036  32036  32036  32036  32036  32036  32036  32036  32036  32036  32036  32036  32036  32036  32036  32036
  32036  32036  32036  32036  32036  32036  32036  32036  32036  32036  32036  32036  32036  32036  32036  32036  32036  32036  32036  32036  32036  32036  32036  32036  32036  32036  32036  32036  32036  32036  32036  32036  32036  32036  32036  32036  32036  32036  32036  32036  32036  32036  32036  32036  32036  32036  32036  32036  32036  32036  32036  32036  32036  32036  32036  32036  32036  32036  32036  32036  32036  32036  32036  32036  32036  32036  32036  32036  32036  32036  32036  32036  32036  32036  32036  32036  32036  32036  32036  32036  32036  32036  32036  32036  32036  32036  32036  32036  32036  32036  32036  32036  32036  32036  32036  32036  32036  32036  32036  32036  32036  32036  32036  32036  32036  32036  32036  32036  32036  32036  32036  32036  32036  32036  32036  32036  32036  32036  32036  32036  32036  32036  32036  32036  32036  32036  32036  32036  32036  32036  32036  32036  32036  32036  32036  32036  32036  32036  32036  32036  32036  32036  32036  32036  32036  32036  32036  32036  32036  32036  32036  32036  32036  32036  32036  32036  32036  32036  32036  32036  32036  32036  32036  32036  32036  32036  32036  32036  32036  32036  32036  32036  32036  32036  32036  32036  32036  32036  32036  32036  32036  32036  32036  32036  32036  32036  32036  32036  32036  32036  32036  32036  32036  32036  32036  32036  32036  32036  32036  32036  32036  32036  32036  32036  32036  32036  32036  32036  32036  32036  32036  32036  32036  32036  32036  32036  32036  32036  32036  32036  32036  32036  32036  32036  32036  32036  32036  32036  32036  32036  32036  32036  32036  32036  32036  32036  32036  32036  32036  32036  32036  32036  32036  32036  32036  32036  32036  32036  32036  32036  32036  32036  32036  32036  32036  32036  32036  32036  32036  32036  32036  32036  32036  32036  32036  32036  32036  32036  32036  32036  32036  32036  32036  32036  32036  32036  32036  32036  32036  32036  32036  32036  32036  32036  32036  32036  32036  32036  32036  32036  32036  32036  32036  32036  32036  32036  32036  32036  32036  32036  32036  32036  32036  32036  32036  32036  32036  32036  32036  32036  32036  32036  32036  32036  32036  32036  32036  32036  32036  32036  32036  32036  32036  32036  32036  32036  32036  32036  32036  32036  32036  32036  32036  32036  32036  32036  32036  32036  32036  32036  32036  32036  32036  32036  32036  32036  32036  32036  32036  32036  32036  32036  32036  32036  32036  32036  32036  32036  32036  32036  32036  32036  32036  32036  32036  32036  32036  32036  32036  32036  32036  32036  32036  32036  32036  32036  32036  32036  32036  32036  32036  32036  32036  32036  32036  32036  32036  32036  32036  32036  32036  32036  32036  32036  32036  32036  32036  32036  32036  32036  32036  32036  32036  32036  32036  32036  32036  32036  32036  32036  32036  32036  32036  32036  32036  32036  32036  32036  32036  32036  32036  32036  32036  32036  32036  32036  32036  32036  32036  32036  32036  32036  32036  32036  32036  32036  32036  32036  32036  32036  32036  32036  32036  32036  32036  32036  32036  32036  32036  32036  32036  32036  32036  32036  32036  32036  32036  32036  32036  32036  32036  32036  32036  32036  32036  32036  32036  32036  32036  32036  32036  32036  32036  32036  32036  32036  32036  32036  32036  32036  32036  32036  32036  32036  32036  32036  32036  32036  32036  32036  32036  32036  32036  32036  32036  32036  32036  32036  32036  32036  32036  32036  32036  32036  32036  32036  32036  32036  32036  32036  32036  32036  32036  32036  32036  32036  32036  32036  32036  32036  32036  32036  32036  32036  32036  32036  32036  32036  32036  32036  32036  32036  32036  32036  32036  32036  32036  32036  32036  32036
  32036  32036  32036  32036  32036  32036  32036  32036  32036  32036  32036  32036  32036  32036  32036  32036  32036  32036  32036  32036  32036  32036  32036  32036  32036  32036  32036  32036  32036  32036  32036  32036  32036  32036  32036  32036  32036  32036  32036  32036  32036  32036  32036  32036  32036  32036  32036  32036  32036  32036  32036  32036  32036  32036  32036  32036  32036  32036  32036  32036  32036  32036  32036  32036  32036  32036  32036  32036  32036  32036  32036  32036  32036  32036  32036  32036  32036  32036  32036  32036  32036  32036  32036  32036  32036  32036  32036  32036  32036  32036  32036  32036  32036  32036  32036  32036  32036  32036  32036  32036  32036  32036  32036  32036  32036  32036  32036  32036  32036  32036  32036  32036  32036  32036  32036  32036  32036  32036  32036  32036  32036  32036  32036  32036  32036  32036  32036  32036  32036  32036  32036  32036  32036  32036  32036  32036  32036  32036  32036  32036  32036  32036  32036  32036  32036  32036  32036  32036  32036  32036  32036  32036  32036  32036  32036  32036  32036  32036  32036  32036  32036  32036  32036  32036  32036  32036  32036  32036  32036  32036  32036  32036  32036  32036  32036  32036  32036  32036  32036  32036  32036  32036  32036  32036  32036  32036  32036  32036  32036  32036  32036  32036  32036  32036  32036  32036  32036  32036  32036  32036  32036  32036  32036  32036  32036  32036  32036  32036  32036  32036  32036  32036  32036  32036  32036  32036  32036  32036  32036  32036  32036  32036  32036  32036  32036  32036  32036  32036  32036  32036  32036  32036  32036  32036  32036  32036  32036  32036  32036  32036  32036  32036  32036  32036  32036  32036  32036  32036  32036  32036  32036  32036  32036  32036  32036  32036  32036  32036  32036  32036  32036  32036  32036  32036  32036  32036  32036  32036  32036  32036  32036  32036  32036  32036  32036  32036  32036  32036  32036  32036  32036  32036  32036  32036  32036  32036  32036  32036  32036  32036  32036  32036  32036  32036  32036  32036  32036  32036  32036  32036  32036  32036  32036  32036  32036  32036  32036  32036  32036  32036  32036  32036  32036  32036  32036  32036  32036  32036  32036  32036  32036  32036  32036  32036  32036  32036  32036  32036  32036  32036  32036  32036  32036  32036  32036  32036  32036  32036  32036  32036  32036  32036  32036  32036  32036  32036  32036  32036  32036  32036  32036  32036  32036  32036  32036  32036  32036  32036  32036  32036  32036  32036  32036  32036  32036  32036  32036  32036  32036  32036  32036  32036  32036  32036  32036  32036  32036  32036  32036  32036  32036  32036  32036  32036  32036  32036  32036  32036  32036  32036  32036  32036  32036  32036  32036  32036  32036  32036  32036  32036  32036  32036  32036  32036  32036  32036  32036  32036  32036  32036  32036  32036  32036  32036  32036  32036  32036  32036  32036  32036  32036  32036  32036  32036  32036  32036  32036  32036  32036  32036  32036  32036  32036  32036  32036  32036  32036  32036  32036  32036  32036  32036  32036  32036  32036  32036  32036  32036  32036  32036  32036  32036  32036  32036  32036  32036  32036  32036  32036  32036  32036  32036  32036  32036  32036  32036  32036  32036  32036  32036  32036  32036  32036  32036  32036  32036  32036  32036  32036  32036  32036  32036  32036  32036  32036  32036  32036  32036  32036  32036  32036  32036  32036  32036  32036  32036  32036  32036  32036  32036  32036  32036  32036  32036  32036  32036  32036  32036  32036  32036  32036  32036  32036  32036  32036  32036  32036  32036  32036  32036  32036  32036  32036  32036  32036  32036  32036  32036  32036  32036  32036  32036  32036  32036  32036  32036  32036  32036  32036  32036
  32036  32036  32036  32036  32036  32036  32036  32036  32036  32036  32036  32036  32036  32036  32036  32036  32036  32036  32036  32036  32036  32036  32036  32036  32036  32036  32036  32036  32036  32036  32036  32036  32036  32036  32036  32036  32036  32036  32036  32036  32036  32036  32036  32036  32036  32036  32036  32036  32036  32036  32036  32036  32036  32036  32036  32036  32036  32036  32036  32036  32036  32036  32036  32036  32036  32036  32036  32036  32036  32036  32036  32036  32036  32036  32036  32036  32036  32036  32036  32036  32036  32036  32036  32036  32036  32036  32036  32036  32036  32036  32036  32036  32036  32036  32036  32036  32036  32036  32036  32036  32036  32036  32036  32036  32036  32036  32036  32036  32036  32036  32036  32036  32036  32036  32036  32036  32036  32036  32036  32036  32036  32036  32036  32036  32036  32036  32036  32036  32036  32036  32036  32036  32036  32036  32036  32036  32036  32036  32036  32036  32036  32036  32036  32036  32036  32036  32036  32036  32036  32036  32036  32036  32036  32036  32036  32036  32036  32036  32036  32036  32036  32036  32036  32036  32036  32036  32036  32036  32036  32036  32036  32036  32036  32036  32036  32036  32036  32036  32036  32036  32036  32036  32036  32036  32036  32036  32036  32036  32036  32036  32036  32036  32036  32036  32036  32036  32036  32036  32036  32036  32036  32036  32036  32036  32036  32036  32036  32036  32036  32036  32036  32036  32036  32036  32036  32036  32036  32036  32036  32036  32036  32036  32036  32036  32036  32036  32036  32036  32036  32036  32036  32036  32036  32036  32036  32036  32036  32036  32036  32036  32036  32036  32036  32036  32036  32036  32036  32036  32036  32036  32036  32036  32036  32036  32036  32036  32036  32036  32036  32036  32036  32036  32036  32036  32036  32036  32036  32036  32036  32036  32036  32036  32036  32036  32036  32036  32036  32036  32036  32036  32036  32036  32036  32036  32036  32036  32036  32036  32036  32036  32036  32036  32036  32036  32036  32036  32036  32036  32036  32036  32036  32036  32036  32036  32036  32036  32036  32036  32036  32036  32036  32036  32036  32036  32036  32036  32036  32036  32036  32036  32036  32036  32036  32036  32036  32036  32036  32036  32036  32036  32036  32036  32036  32036  32036  32036  32036  32036  32036  32036  32036  32036  32036  32036  32036  32036  32036  32036  32036  32036  32036  32036  32036  32036  32036  32036  32036  32036  32036  32036  32036  32036  32036  32036  32036  32036  32036  32036  32036  32036  32036  32036  32036  32036  32036  32036  32036  32036  32036  32036  32036  32036  32036  32036  32036  32036  32036  32036  32036  32036  32036  32036  32036  32036  32036  32036  32036  32036  32036  32036  32036  32036  32036  32036  32036  32036  32036  32036  32036  32036  32036  32036  32036  32036  32036  32036  32036  32036  32036  32036  32036  32036  32036  32036  32036  32036  32036  32036  32036  32036  32036  32036  32036  32036  32036  32036  32036  32036  32036  32036  32036  32036  32036  32036  32036  32036  32036  32036  32036  32036  32036  32036  32036  32036  32036  32036  32036  32036  32036  32036  32036  32036  32036  32036  32036  32036  32036  32036  32036  32036  32036  32036  32036  32036  32036  32036  32036  32036  32036  32036  32036  32036  32036  32036  32036  32036  32036  32036  32036  32036  32036  32036  32036  32036  32036  32036  32036  32036  32036  32036  32036  32036  32036  32036  32036  32036  32036  32036  32036  32036  32036  32036  32036  32036  32036  32036  32036  32036  32036  32036  32036  32036  32036  32036  32036  32036  32036  32036  32036  32036  32036  32036  32036  32036  32036  32036  32036  32036  32036  32036
  32036  32036  32036  32036  32036  32036  32036  32036  32036  32036  32036  32036  32036  32036  32036  32036  32036  32036  32036  32036  32036  32036  32036  32036  32036  32036  32036  32036  32036  32036  32036  32036  32036  32036  32036  32036  32036  32036  32036  32036  32036  32036  32036  32036  32036  32036  32036  32036  32036  32036  32036  32036  32036  32036  32036  32036  32036  32036  32036  32036  32036  32036  32036  32036  32036  32036  32036  32036  32036  32036  32036  32036  32036  32036  32036  32036  32036  32036  32036  32036  32036  32036  32036  32036  32036  32036  32036  32036  32036  32036  32036  32036  32036  32036  32036  32036  32036  32036  32036  32036  32036  32036  32036  32036  32036  32036  32036  32036  32036  32036  32036  32036  32036  32036  32036  32036  32036  32036  32036  32036  32036  32036  32036  32036  32036  32036  32036  32036  32036  32036  32036  32036  32036  32036  32036  32036  32036  32036  32036  32036  32036  32036  32036  32036  32036  32036  32036  32036  32036  32036  32036  32036  32036  32036  32036  32036  32036  32036  32036  32036  32036  32036  32036  32036  32036  32036  32036  32036  32036  32036  32036  32036  32036  32036  32036  32036  32036  32036  32036  32036  32036  32036  32036  32036  32036  32036  32036  32036  32036  32036  32036  32036  32036  32036  32036  32036  32036  32036  32036  32036  32036  32036  32036  32036  32036  32036  32036  32036  32036  32036  32036  32036  32036  32036  32036  32036  32036  32036  32036  32036  32036  32036  32036  32036  32036  32036  32036  32036  32036  32036  32036  32036  32036  32036  32036  32036  32036  32036  32036  32036  32036  32036  32036  32036  32036  32036  32036  32036  32036  32036  32036  32036  32036  32036  32036  32036  32036  32036  32036  32036  32036  32036  32036  32036  32036  32036  32036  32036  32036  32036  32036  32036  32036  32036  32036  32036  32036  32036  32036  32036  32036  32036  32036  32036  32036  32036  32036  32036  32036  32036  32036  32036  32036  32036  32036  32036  32036  32036  32036  32036  32036  32036  32036  32036  32036  32036  32036  32036  32036  32036  32036  32036  32036  32036  32036  32036  32036  32036  32036  32036  32036  32036  32036  32036  32036  32036  32036  32036  32036  32036  32036  32036  32036  32036  32036  32036  32036  32036  32036  32036  32036  32036  32036  32036  32036  32036  32036  32036  32036  32036  32036  32036  32036  32036  32036  32036  32036  32036  32036  32036  32036  32036  32036  32036  32036  32036  32036  32036  32036  32036  32036  32036  32036  32036  32036  32036  32036  32036  32036  32036  32036  32036  32036  32036  32036  32036  32036  32036  32036  32036  32036  32036  32036  32036  32036  32036  32036  32036  32036  32036  32036  32036  32036  32036  32036  32036  32036  32036  32036  32036  32036  32036  32036  32036  32036  32036  32036  32036  32036  32036  32036  32036  32036  32036  32036  32036  32036  32036  32036  32036  32036  32036  32036  32036  32036  32036  32036  32036  32036  32036  32036  32036  32036  32036  32036  32036  32036  32036  32036  32036  32036  32036  32036  32036  32036  32036  32036  32036  32036  32036  32036  32036  32036  32036  32036  32036  32036  32036  32036  32036  32036  32036  32036  32036  32036  32036  32036  32036  32036  32036  32036  32036  32036  32036  32036  32036  32036  32036  32036  32036  32036  32036  32036  32036  32036  32036  32036  32036  32036  32036  32036  32036  32036  32036  32036  32036  32036  32036  32036  32036  32036  32036  32036  32036  32036  32036  32036  32036  32036  32036  32036  32036  32036  32036  32036  32036  32036  32036  32036  32036  32036  32036  32036  32036  32036  32036  32036  32036  32036  32036
  32036  32036  32036  32036  32036  32036  32036  32036  32036  32036  32036  32036  32036  32036  32036  32036  32036  32036  32036  32036  32036  32036  32036  32036  32036  32036  32036  32036  32036  32036  32036  32036  32036  32036  32036  32036  32036  32036  32036  32036  32036  32036  32036  32036  32036  32036  32036  32036  32036  32036  32036  32036  32036  32036  32036  32036  32036  32036  32036  32036  32036  32036  32036  32036  32036  32036  32036  32036  32036  32036  32036  32036  32036  32036  32036  32036  32036  32036  32036  32036  32036  32036  32036  32036  32036  32036  32036  32036  32036  32036  32036  32036  32036  32036  32036  32036  32036  32036  32036  32036  32036  32036  32036  32036  32036  32036  32036  32036  32036  32036  32036  32036  32036  32036  32036  32036  32036  32036  32036  32036  32036  32036  32036  32036  32036  32036  32036  32036  32036  32036  32036  32036  32036  32036  32036  32036  32036  32036  32036  32036  32036  32036  32036  32036  32036  32036  32036  32036  32036  32036  32036  32036  32036  32036  32036  32036  32036  32036  32036  32036  32036  32036  32036  32036  32036  32036  32036  32036  32036  32036  32036  32036  32036  32036  32036  32036  32036  32036  32036  32036  32036  32036  32036  32036  32036  32036  32036  32036  32036  32036  32036  32036  32036  32036  32036  32036  32036  32036  32036  32036  32036  32036  32036  32036  32036  32036  32036  32036  32036  32036  32036  32036  32036  32036  32036  32036  32036  32036  32036  32036  32036  32036  32036  32036  32036  32036  32036  32036  32036  32036  32036  32036  32036  32036  32036  32036  32036  32036  32036  32036  32036  32036  32036  32036  32036  32036  32036  32036  32036  32036  32036  32036  32036  32036  32036  32036  32036  32036  32036  32036  32036  32036  32036  32036  32036  32036  32036  32036  32036  32036  32036  32036  32036  32036  32036  32036  32036  32036  32036  32036  32036  32036  32036  32036  32036  32036  32036  32036  32036  32036  32036  32036  32036  32036  32036  32036  32036  32036  32036  32036  32036  32036  32036  32036  32036  32036  32036  32036  32036  32036  32036  32036  32036  32036  32036  32036  32036  32036  32036  32036  32036  32036  32036  32036  32036  32036  32036  32036  32036  32036  32036  32036  32036  32036  32036  32036  32036  32036  32036  32036  32036  32036  32036  32036  32036  32036  32036  32036  32036  32036  32036  32036  32036  32036  32036  32036  32036  32036  32036  32036  32036  32036  32036  32036  32036  32036  32036  32036  32036  32036  32036  32036  32036  32036  32036  32036  32036  32036  32036  32036  32036  32036  32036  32036  32036  32036  32036  32036  32036  32036  32036  32036  32036  32036  32036  32036  32036  32036  32036  32036  32036  32036  32036  32036  32036  32036  32036  32036  32036  32036  32036  32036  32036  32036  32036  32036  32036  32036  32036  32036  32036  32036  32036  32036  32036  32036  32036  32036  32036  32036  32036  32036  32036  32036  32036  32036  32036  32036  32036  32036  32036  32036  32036  32036  32036  32036  32036  32036  32036  32036  32036  32036  32036  32036  32036  32036  32036  32036  32036  32036  32036  32036  32036  32036  32036  32036  32036  32036  32036  32036  32036  32036  32036  32036  32036  32036  32036  32036  32036  32036  32036  32036  32036  32036  32036  32036  32036  32036  32036  32036  32036  32036  32036  32036  32036  32036  32036  32036  32036  32036  32036  32036  32036  32036  32036  32036  32036  32036  32036  32036  32036  32036  32036  32036  32036  32036  32036  32036  32036  32036  32036  32036  32036  32036  32036  32036  32036  32036  32036  32036  32036  32036  32036  32036  32036  32036  32036  32036  32036  32036
  32036  32036  32036  32036  32036  32036  32036  32036  32036  32036  32036  32036  32036  32036  32036  32036  32036  32036  32036  32036  32036  32036  32036  32036  32036  32036  32036  32036  32036  32036  32036  32036  32036  32036  32036  32036  32036  32036  32036  32036  32036  32036  32036  32036  32036  32036  32036  32036  32036  32036  32036  32036  32036  32036  32036  32036  32036  32036  32036  32036  32036  32036  32036  32036  32036  32036  32036  32036  32036  32036  32036  32036  32036  32036  32036  32036  32036  32036  32036  32036  32036  32036  32036  32036  32036  32036  32036  32036  32036  32036  32036  32036  32036  32036  32036  32036  32036  32036  32036  32036  32036  32036  32036  32036  32036  32036  32036  32036  32036  32036  32036  32036  32036  32036  32036  32036  32036  32036  32036  32036  32036  32036  32036  32036  32036  32036  32036  32036  32036  32036  32036  32036  32036  32036  32036  32036  32036  32036  32036  32036  32036  32036  32036  32036  32036  32036  32036  32036  32036  32036  32036  32036  32036  32036  32036  32036  32036  32036  32036  32036  32036  32036  32036  32036  32036  32036  32036  32036  32036  32036  32036  32036  32036  32036  32036  32036  32036  32036  32036  32036  32036  32036  32036  32036  32036  32036  32036  32036  32036  32036  32036  32036  32036  32036  32036  32036  32036  32036  32036  32036  32036  32036  32036  32036  32036  32036  32036  32036  32036  32036  32036  32036  32036  32036  32036  32036  32036  32036  32036  32036  32036  32036  32036  32036  32036  32036  32036  32036  32036  32036  32036  32036  32036  32036  32036  32036  32036  32036  32036  32036  32036  32036  32036  32036  32036  32036  32036  32036  32036  32036  32036  32036  32036  32036  32036  32036  32036  32036  32036  32036  32036  32036  32036  32036  32036  32036  32036  32036  32036  32036  32036  32036  32036  32036  32036  32036  32036  32036  32036  32036  32036  32036  32036  32036  32036  32036  32036  32036  32036  32036  32036  32036  32036  32036  32036  32036  32036  32036  32036  32036  32036  32036  32036  32036  32036  32036  32036  32036  32036  32036  32036  32036  32036  32036  32036  32036  32036  32036  32036  32036  32036  32036  32036  32036  32036  32036  32036  32036  32036  32036  32036  32036  32036  32036  32036  32036  32036  32036  32036  32036  32036  32036  32036  32036  32036  32036  32036  32036  32036  32036  32036  32036  32036  32036  32036  32036  32036  32036  32036  32036  32036  32036  32036  32036  32036  32036  32036  32036  32036  32036  32036  32036  32036  32036  32036  32036  32036  32036  32036  32036  32036  32036  32036  32036  32036  32036  32036  32036  32036  32036  32036  32036  32036  32036  32036  32036  32036  32036  32036  32036  32036  32036  32036  32036  32036  32036  32036  32036  32036  32036  32036  32036  32036  32036  32036  32036  32036  32036  32036  32036  32036  32036  32036  32036  32036  32036  32036  32036  32036  32036  32036  32036  32036  32036  32036  32036  32036  32036  32036  32036  32036  32036  32036  32036  32036  32036  32036  32036  32036  32036  32036  32036  32036  32036  32036  32036  32036  32036  32036  32036  32036  32036  32036  32036  32036  32036  32036  32036  32036  32036  32036  32036  32036  32036  32036  32036  32036  32036  32036  32036  32036  32036  32036  32036  32036  32036  32036  32036  32036  32036  32036  32036  32036  32036  32036  32036  32036  32036  32036  32036  32036  32036  32036  32036  32036  32036  32036  32036  32036  32036  32036  32036  32036  32036  32036  32036  32036  32036  32036  32036  32036  32036  32036  32036  32036  32036  32036  32036  32036  32036  32036  32036  32036  32036  32036  32036  32036  32036  32036  32036
  32036  32036  32036  32036  32036  32036  32036  32036  32036  32036  32036  32036  32036  32036  32036  32036  32036  32036  32036  32036  32036  32036  32036  32036  32036  32036  32036  32036  32036  32036  32036  32036  32036  32036  32036  32036  32036  32036  32036  32036  32036  32036  32036  32036  32036  32036  32036  32036  32036  32036  32036  32036  32036  32036  32036  32036  32036  32036  32036  32036  32036  32036  32036  32036  32036  32036  32036  32036  32036  32036  32036  32036  32036  32036  32036  32036  32036  32036  32036  32036  32036  32036  32036  32036  32036  32036  32036  32036  32036  32036  32036  32036  32036  32036  32036  32036  32036  32036  32036  32036  32036  32036  32036  32036  32036  32036  32036  32036  32036  32036  32036  32036  32036  32036  32036  32036  32036  32036  32036  32036  32036  32036  32036  32036  32036  32036  32036  32036  32036  32036  32036  32036  32036  32036  32036  32036  32036  32036  32036  32036  32036  32036  32036  32036  32036  32036  32036  32036  32036  32036  32036  32036  32036  32036  32036  32036  32036  32036  32036  32036  32036  32036  32036  32036  32036  32036  32036  32036  32036  32036  32036  32036  32036  32036  32036  32036  32036  32036  32036  32036  32036  32036  32036  32036  32036  32036  32036  32036  32036  32036  32036  32036  32036  32036  32036  32036  32036  32036  32036  32036  32036  32036  32036  32036  32036  32036  32036  32036  32036  32036  32036  32036  32036  32036  32036  32036  32036  32036  32036  32036  32036  32036  32036  32036  32036  32036  32036  32036  32036  32036  32036  32036  32036  32036  32036  32036  32036  32036  32036  32036  32036  32036  32036  32036  32036  32036  32036  32036  32036  32036  32036  32036  32036  32036  32036  32036  32036  32036  32036  32036  32036  32036  32036  32036  32036  32036  32036  32036  32036  32036  32036  32036  32036  32036  32036  32036  32036  32036  32036  32036  32036  32036  32036  32036  32036  32036  32036  32036  32036  32036  32036  32036  32036  32036  32036  32036  32036  32036  32036  32036  32036  32036  32036  32036  32036  32036  32036  32036  32036  32036  32036  32036  32036  32036  32036  32036  32036  32036  32036  32036  32036  32036  32036  32036  32036  32036  32036  32036  32036  32036  32036  32036  32036  32036  32036  32036  32036  32036  32036  32036  32036  32036  32036  32036  32036  32036  32036  32036  32036  32036  32036  32036  32036  32036  32036  32036  32036  32036  32036  32036  32036  32036  32036  32036  32036  32036  32036  32036  32036  32036  32036  32036  32036  32036  32036  32036  32036  32036  32036  32036  32036  32036  32036  32036  32036  32036  32036  32036  32036  32036  32036  32036  32036  32036  32036  32036  32036  32036  32036  32036  32036  32036  32036  32036  32036  32036  32036  32036  32036  32036  32036  32036  32036  32036  32036  32036  32036  32036  32036  32036  32036  32036  32036  32036  32036  32036  32036  32036  32036  32036  32036  32036  32036  32036  32036  32036  32036  32036  32036  32036  32036  32036  32036  32036  32036  32036  32036  32036  32036  32036  32036  32036  32036  32036  32036  32036  32036  32036  32036  32036  32036  32036  32036  32036  32036  32036  32036  32036  32036  32036  32036  32036  32036  32036  32036  32036  32036  32036  32036  32036  32036  32036  32036  32036  32036  32036  32036  32036  32036  32036  32036  32036  32036  32036  32036  32036  32036  32036  32036  32036  32036  32036  32036  32036  32036  32036  32036  32036  32036  32036  32036  32036  32036  32036  32036  32036  32036  32036  32036  32036  32036  32036  32036  32036  32036  32036  32036  32036  32036  32036  32036  32036  32036  32036  32036  32036  32036  32036  32036  32036
  32036  32036  32036  32036  32036  32036  32036  32036  32036  32036  32036  32036  32036  32036  32036  32036  32036  32036  32036  32036  32036  32036  32036  32036  32036  32036  32036  32036  32036  32036  32036  32036  32036  32036  32036  32036  32036  32036  32036  32036  32036  32036  32036  32036  32036  32036  32036  32036  32036  32036  32036  32036  32036  32036  32036  32036  32036  32036  32036  32036  32036  32036  32036  32036  32036  32036  32036  32036  32036  32036  32036  32036  32036  32036  32036  32036  32036  32036  32036  32036  32036  32036  32036  32036  32036  32036  32036  32036  32036  32036  32036  32036  32036  32036  32036  32036  32036  32036  32036  32036  32036  32036  32036  32036  32036  32036  32036  32036  32036  32036  32036  32036  32036  32036  32036  32036  32036  32036  32036  32036  32036  32036  32036  32036  32036  32036  32036  32036  32036  32036  32036  32036  32036  32036  32036  32036  32036  32036  32036  32036  32036  32036  32036  32036  32036  32036  32036  32036  32036  32036  32036  32036  32036  32036  32036  32036  32036  32036  32036  32036  32036  32036  32036  32036  32036  32036  32036  32036  32036  32036  32036  32036  32036  32036  32036  32036  32036  32036  32036  32036  32036  32036  32036  32036  32036  32036  32036  32036  32036  32036  32036  32036  32036  32036  32036  32036  32036  32036  32036  32036  32036  32036  32036  32036  32036  32036  32036  32036  32036  32036  32036  32036  32036  32036  32036  32036  32036  32036  32036  32036  32036  32036  32036  32036  32036  32036  32036  32036  32036  32036  32036  32036  32036  32036  32036  32036  32036  32036  32036  32036  32036  32036  32036  32036  32036  32036  32036  32036  32036  32036  32036  32036  32036  32036  32036  32036  32036  32036  32036  32036  32036  32036  32036  32036  32036  32036  32036  32036  32036  32036  32036  32036  32036  32036  32036  32036  32036  32036  32036  32036  32036  32036  32036  32036  32036  32036  32036  32036  32036  32036  32036  32036  32036  32036  32036  32036  32036  32036  32036  32036  32036  32036  32036  32036  32036  32036  32036  32036  32036  32036  32036  32036  32036  32036  32036  32036  32036  32036  32036  32036  32036  32036  32036  32036  32036  32036  32036  32036  32036  32036  32036  32036  32036  32036  32036  32036  32036  32036  32036  32036  32036  32036  32036  32036  32036  32036  32036  32036  32036  32036  32036  32036  32036  32036  32036  32036  32036  32036  32036  32036  32036  32036  32036  32036  32036  32036  32036  32036  32036  32036  32036  32036  32036  32036  32036  32036  32036  32036  32036  32036  32036  32036  32036  32036  32036  32036  32036  32036  32036  32036  32036  32036  32036  32036  32036  32036  32036  32036  32036  32036  32036  32036  32036  32036  32036  32036  32036  32036  32036  32036  32036  32036  32036  32036  32036  32036  32036  32036  32036  32036  32036  32036  32036  32036  32036  32036  32036  32036  32036  32036  32036  32036  32036  32036  32036  32036  32036  32036  32036  32036  32036  32036  32036  32036  32036  32036  32036  32036  32036  32036  32036  32036  32036  32036  32036  32036  32036  32036  32036  32036  32036  32036  32036  32036  32036  32036  32036  32036  32036  32036  32036  32036  32036  32036  32036  32036  32036  32036  32036  32036  32036  32036  32036  32036  32036  32036  32036  32036  32036  32036  32036  32036  32036  32036  32036  32036  32036  32036  32036  32036  32036  32036  32036  32036  32036  32036  32036  32036  32036  32036  32036  32036  32036  32036  32036  32036  32036  32036  32036  32036  32036  32036  32036  32036  32036  32036  32036  32036  32036  32036  32036  32036  32036  32036  32036  32036  32036  32036  32036  32036
  32036  32036  32036  32036  32036  32036  32036  32036  32036  32036  32036  32036  32036  32036  32036  32036  32036  32036  32036  32036  32036  32036  32036  32036  32036  32036  32036  32036  32036  32036  32036  32036  32036  32036  32036  32036  32036  32036  32036  32036  32036  32036  32036  32036  32036  32036  32036  32036  32036  32036  32036  32036  32036  32036  32036  32036  32036  32036  32036  32036  32036  32036  32036  32036  32036  32036  32036  32036  32036  32036  32036  32036  32036  32036  32036  32036  32036  32036  32036  32036  32036  32036  32036  32036  32036  32036  32036  32036  32036  32036  32036  32036  32036  32036  32036  32036  32036  32036  32036  32036  32036  32036  32036  32036  32036  32036  32036  32036  32036  32036  32036  32036  32036  32036  32036  32036  32036  32036  32036  32036  32036  32036  32036  32036  32036  32036  32036  32036  32036  32036  32036  32036  32036  32036  32036  32036  32036  32036  32036  32036  32036  32036  32036  32036  32036  32036  32036  32036  32036  32036  32036  32036  32036  32036  32036  32036  32036  32036  32036  32036  32036  32036  32036  32036  32036  32036  32036  32036  32036  32036  32036  32036  32036  32036  32036  32036  32036  32036  32036  32036  32036  32036  32036  32036  32036  32036  32036  32036  32036  32036  32036  32036  32036  32036  32036  32036  32036  32036  32036  32036  32036  32036  32036  32036  32036  32036  32036  32036  32036  32036  32036  32036  32036  32036  32036  32036  32036  32036  32036  32036  32036  32036  32036  32036  32036  32036  32036  32036  32036  32036  32036  32036  32036  32036  32036  32036  32036  32036  32036  32036  32036  32036  32036  32036  32036  32036  32036  32036  32036  32036  32036  32036  32036  32036  32036  32036  32036  32036  32036  32036  32036  32036  32036  32036  32036  32036  32036  32036  32036  32036  32036  32036  32036  32036  32036  32036  32036  32036  32036  32036  32036  32036  32036  32036  32036  32036  32036  32036  32036  32036  32036  32036  32036  32036  32036  32036  32036  32036  32036  32036  32036  32036  32036  32036  32036  32036  32036  32036  32036  32036  32036  32036  32036  32036  32036  32036  32036  32036  32036  32036  32036  32036  32036  32036  32036  32036  32036  32036  32036  32036  32036  32036  32036  32036  32036  32036  32036  32036  32036  32036  32036  32036  32036  32036  32036  32036  32036  32036  32036  32036  32036  32036  32036  32036  32036  32036  32036  32036  32036  32036  32036  32036  32036  32036  32036  32036  32036  32036  32036  32036  32036  32036  32036  32036  32036  32036  32036  32036  32036  32036  32036  32036  32036  32036  32036  32036  32036  32036  32036  32036  32036  32036  32036  32036  32036  32036  32036  32036  32036  32036  32036  32036  32036  32036  32036  32036  32036  32036  32036  32036  32036  32036  32036  32036  32036  32036  32036  32036  32036  32036  32036  32036  32036  32036  32036  32036  32036  32036  32036  32036  32036  32036  32036  32036  32036  32036  32036  32036  32036  32036  32036  32036  32036  32036  32036  32036  32036  32036  32036  32036  32036  32036  32036  32036  32036  32036  32036  32036  32036  32036  32036  32036  32036  32036  32036  32036  32036  32036  32036  32036  32036  32036  32036  32036  32036  32036  32036  32036  32036  32036  32036  32036  32036  32036  32036  32036  32036  32036  32036  32036  32036  32036  32036  32036  32036  32036  32036  32036  32036  32036  32036  32036  32036  32036  32036  32036  32036  32036  32036  32036  32036  32036  32036  32036  32036  32036  32036  32036  32036  32036  32036  32036  32036  32036  32036  32036  32036  32036  32036  32036  32036  32036  32036  32036  32036  32036  32036  32036  32036  32036
  32036  32036  32036  32036  32036  32036  32036  32036  32036  32036  32036  32036  32036  32036  32036  32036  32036  32036  32036  32036  32036  32036  32036  32036  32036  32036  32036  32036  32036  32036  32036  32036  32036  32036  32036  32036  32036  32036  32036  32036  32036  32036  32036  32036  32036  32036  32036  32036  32036  32036  32036  32036  32036  32036  32036  32036  32036  32036  32036  32036  32036  32036  32036  32036  32036  32036  32036  32036  32036  32036  32036  32036  32036  32036  32036  32036  32036  32036  32036  32036  32036  32036  32036  32036  32036  32036  32036  32036  32036  32036  32036  32036  32036  32036  32036  32036  32036  32036  32036  32036  32036  32036  32036  32036  32036  32036  32036  32036  32036  32036  32036  32036  32036  32036  32036  32036  32036  32036  32036  32036  32036  32036  32036  32036  32036  32036  32036  32036  32036  32036  32036  32036  32036  32036  32036  32036  32036  32036  32036  32036  32036  32036  32036  32036  32036  32036  32036  32036  32036  32036  32036  32036  32036  32036  32036  32036  32036  32036  32036  32036  32036  32036  32036  32036  32036  32036  32036  32036  32036  32036  32036  32036  32036  32036  32036  32036  32036  32036  32036  32036  32036  32036  32036  32036  32036  32036  32036  32036  32036  32036  32036  32036  32036  32036  32036  32036  32036  32036  32036  32036  32036  32036  32036  32036  32036  32036  32036  32036  32036  32036  32036  32036  32036  32036  32036  32036  32036  32036  32036  32036  32036  32036  32036  32036  32036  32036  32036  32036  32036  32036  32036  32036  32036  32036  32036  32036  32036  32036  32036  32036  32036  32036  32036  32036  32036  32036  32036  32036  32036  32036  32036  32036  32036  32036  32036  32036  32036  32036  32036  32036  32036  32036  32036  32036  32036  32036  32036  32036  32036  32036  32036  32036  32036  32036  32036  32036  32036  32036  32036  32036  32036  32036  32036  32036  32036  32036  32036  32036  32036  32036  32036  32036  32036  32036  32036  32036  32036  32036  32036  32036  32036  32036  32036  32036  32036  32036  32036  32036  32036  32036  32036  32036  32036  32036  32036  32036  32036  32036  32036  32036  32036  32036  32036  32036  32036  32036  32036  32036  32036  32036  32036  32036  32036  32036  32036  32036  32036  32036  32036  32036  32036  32036  32036  32036  32036  32036  32036  32036  32036  32036  32036  32036  32036  32036  32036  32036  32036  32036  32036  32036  32036  32036  32036  32036  32036  32036  32036  32036  32036  32036  32036  32036  32036  32036  32036  32036  32036  32036  32036  32036  32036  32036  32036  32036  32036  32036  32036  32036  32036  32036  32036  32036  32036  32036  32036  32036  32036  32036  32036  32036  32036  32036  32036  32036  32036  32036  32036  32036  32036  32036  32036  32036  32036  32036  32036  32036  32036  32036  32036  32036  32036  32036  32036  32036  32036  32036  32036  32036  32036  32036  32036  32036  32036  32036  32036  32036  32036  32036  32036  32036  32036  32036  32036  32036  32036  32036  32036  32036  32036  32036  32036  32036  32036  32036  32036  32036  32036  32036  32036  32036  32036  32036  32036  32036  32036  32036  32036  32036  32036  32036  32036  32036  32036  32036  32036  32036  32036  32036  32036  32036  32036  32036  32036  32036  32036  32036  32036  32036  32036  32036  32036  32036  32036  32036  32036  32036  32036  32036  32036  32036  32036  32036  32036  32036  32036  32036  32036  32036  32036  32036  32036  32036  32036  32036  32036  32036  32036  32036  32036  32036  32036  32036  32036  32036  32036  32036  32036  32036  32036  32036  32036  32036  32036  32036  32036  32036  32036  32036  32036  32036
  32036  32036  32036  32036  32036  32036  32036  32036  32036  32036  32036  32036  32036  32036  32036  32036  32036  32036  32036  32036  32036  32036  32036  32036  32036  32036  32036  32036  32036  32036  32036  32036  32036  32036  32036  32036  32036  32036  32036  32036  32036  32036  32036  32036  32036  32036  32036  32036  32036  32036  32036  32036  32036  32036  32036  32036  32036  32036  32036  32036  32036  32036  32036  32036  32036  32036  32036  32036  32036  32036  32036  32036  32036  32036  32036  32036  32036  32036  32036  32036  32036  32036  32036  32036  32036  32036  32036  32036  32036  32036  32036  32036  32036  32036  32036  32036  32036  32036  32036  32036  32036  32036  32036  32036  32036  32036  32036  32036  32036  32036  32036  32036  32036  32036  32036  32036  32036  32036  32036  32036  32036  32036  32036  32036  32036  32036  32036  32036  32036  32036  32036  32036  32036  32036  32036  32036  32036  32036  32036  32036  32036  32036  32036  32036  32036  32036  32036  32036  32036  32036  32036  32036  32036  32036  32036  32036  32036  32036  32036  32036  32036  32036  32036  32036  32036  32036  32036  32036  32036  32036  32036  32036  32036  32036  32036  32036  32036  32036  32036  32036  32036  32036  32036  32036  32036  32036  32036  32036  32036  32036  32036  32036  32036  32036  32036  32036  32036  32036  32036  32036  32036  32036  32036  32036  32036  32036  32036  32036  32036  32036  32036  32036  32036  32036  32036  32036  32036  32036  32036  32036  32036  32036  32036  32036  32036  32036  32036  32036  32036  32036  32036  32036  32036  32036  32036  32036  32036  32036  32036  32036  32036  32036  32036  32036  32036  32036  32036  32036  32036  32036  32036  32036  32036  32036  32036  32036  32036  32036  32036  32036  32036  32036  32036  32036  32036  32036  32036  32036  32036  32036  32036  32036  32036  32036  32036  32036  32036  32036  32036  32036  32036  32036  32036  32036  32036  32036  32036  32036  32036  32036  32036  32036  32036  32036  32036  32036  32036  32036  32036  32036  32036  32036  32036  32036  32036  32036  32036  32036  32036  32036  32036  32036  32036  32036  32036  32036  32036  32036  32036  32036  32036  32036  32036  32036  32036  32036  32036  32036  32036  32036  32036  32036  32036  32036  32036  32036  32036  32036  32036  32036  32036  32036  32036  32036  32036  32036  32036  32036  32036  32036  32036  32036  32036  32036  32036  32036  32036  32036  32036  32036  32036  32036  32036  32036  32036  32036  32036  32036  32036  32036  32036  32036  32036  32036  32036  32036  32036  32036  32036  32036  32036  32036  32036  32036  32036  32036  32036  32036  32036  32036  32036  32036  32036  32036  32036  32036  32036  32036  32036  32036  32036  32036  32036  32036  32036  32036  32036  32036  32036  32036  32036  32036  32036  32036  32036  32036  32036  32036  32036  32036  32036  32036  32036  32036  32036  32036  32036  32036  32036  32036  32036  32036  32036  32036  32036  32036  32036  32036  32036  32036  32036  32036  32036  32036  32036  32036  32036  32036  32036  32036  32036  32036  32036  32036  32036  32036  32036  32036  32036  32036  32036  32036  32036  32036  32036  32036  32036  32036  32036  32036  32036  32036  32036  32036  32036  32036  32036  32036  32036  32036  32036  32036  32036  32036  32036  32036  32036  32036  32036  32036  32036  32036  32036  32036  32036  32036  32036  32036  32036  32036  32036  32036  32036  32036  32036  32036  32036  32036  32036  32036  32036  32036  32036  32036  32036  32036  32036  32036  32036  32036  32036  32036  32036  32036  32036  32036  32036  32036  32036  32036  32036  32036  32036  32036  32036  32036  32036  32036  32036  32036
  32036  32036  32036  32036  32036  32036  32036  32036  32036  32036  32036  32036  32036  32036  32036  32036  32036  32036  32036  32036  32036  32036  32036  32036  32036  32036  32036  32036  32036  32036  32036  32036  32036  32036  32036  32036  32036  32036  32036  32036  32036  32036  32036  32036  32036  32036  32036  32036  32036  32036  32036  32036  32036  32036  32036  32036  32036  32036  32036  32036  32036  32036  32036  32036  32036  32036  32036  32036  32036  32036  32036  32036  32036  32036  32036  32036  32036  32036  32036  32036  32036  32036  32036  32036  32036  32036  32036  32036  32036  32036  32036  32036  32036  32036  32036  32036  32036  32036  32036  32036  32036  32036  32036  32036  32036  32036  32036  32036  32036  32036  32036  32036  32036  32036  32036  32036  32036  32036  32036  32036  32036  32036  32036  32036  32036  32036  32036  32036  32036  32036  32036  32036  32036  32036  32036  32036  32036  32036  32036  32036  32036  32036  32036  32036  32036  32036  32036  32036  32036  32036  32036  32036  32036  32036  32036  32036  32036  32036  32036  32036  32036  32036  32036  32036  32036  32036  32036  32036  32036  32036  32036  32036  32036  32036  32036  32036  32036  32036  32036  32036  32036  32036  32036  32036  32036  32036  32036  32036  32036  32036  32036  32036  32036  32036  32036  32036  32036  32036  32036  32036  32036  32036  32036  32036  32036  32036  32036  32036  32036  32036  32036  32036  32036  32036  32036  32036  32036  32036  32036  32036  32036  32036  32036  32036  32036  32036  32036  32036  32036  32036  32036  32036  32036  32036  32036  32036  32036  32036  32036  32036  32036  32036  32036  32036  32036  32036  32036  32036  32036  32036  32036  32036  32036  32036  32036  32036  32036  32036  32036  32036  32036  32036  32036  32036  32036  32036  32036  32036  32036  32036  32036  32036  32036  32036  32036  32036  32036  32036  32036  32036  32036  32036  32036  32036  32036  32036  32036  32036  32036  32036  32036  32036  32036  32036  32036  32036  32036  32036  32036  32036  32036  32036  32036  32036  32036  32036  32036  32036  32036  32036  32036  32036  32036  32036  32036  32036  32036  32036  32036  32036  32036  32036  32036  32036  32036  32036  32036  32036  32036  32036  32036  32036  32036  32036  32036  32036  32036  32036  32036  32036  32036  32036  32036  32036  32036  32036  32036  32036  32036  32036  32036  32036  32036  32036  32036  32036  32036  32036  32036  32036  32036  32036  32036  32036  32036  32036  32036  32036  32036  32036  32036  32036  32036  32036  32036  32036  32036  32036  32036  32036  32036  32036  32036  32036  32036  32036  32036  32036  32036  32036  32036  32036  32036  32036  32036  32036  32036  32036  32036  32036  32036  32036  32036  32036  32036  32036  32036  32036  32036  32036  32036  32036  32036  32036  32036  32036  32036  32036  32036  32036  32036  32036  32036  32036  32036  32036  32036  32036  32036  32036  32036  32036  32036  32036  32036  32036  32036  32036  32036  32036  32036  32036  32036  32036  32036  32036  32036  32036  32036  32036  32036  32036  32036  32036  32036  32036  32036  32036  32036  32036  32036  32036  32036  32036  32036  32036  32036  32036  32036  32036  32036  32036  32036  32036  32036  32036  32036  32036  32036  32036  32036  32036  32036  32036  32036  32036  32036  32036  32036  32036  32036  32036  32036  32036  32036  32036  32036  32036  32036  32036  32036  32036  32036  32036  32036  32036  32036  32036  32036  32036  32036  32036  32036  32036  32036  32036  32036  32036  32036  32036  32036  32036  32036  32036  32036  32036  32036  32036  32036  32036  32036  32036  32036  32036  32036  32036  32036  32036  32036  32036
  32036  32036  32036  32036  32036  32036  32036  32036  32036  32036  32036  32036  32036  32036  32036  32036  32036  32036  32036  32036  32036  32036  32036  32036  32036  32036  32036  32036  32036  32036  32036  32036  32036  32036  32036  32036  32036  32036  32036  32036  32036  32036  32036  32036  32036  32036  32036  32036  32036  32036  32036  32036  32036  32036  32036  32036  32036  32036  32036  32036  32036  32036  32036  32036  32036  32036  32036  32036  32036  32036  32036  32036  32036  32036  32036  32036  32036  32036  32036  32036  32036  32036  32036  32036  32036  32036  32036  32036  32036  32036  32036  32036  32036  32036  32036  32036  32036  32036  32036  32036  32036  32036  32036  32036  32036  32036  32036  32036  32036  32036  32036  32036  32036  32036  32036  32036  32036  32036  32036  32036  32036  32036  32036  32036  32036  32036  32036  32036  32036  32036  32036  32036  32036  32036  32036  32036  32036  32036  32036  32036  32036  32036  32036  32036  32036  32036  32036  32036  32036  32036  32036  32036  32036  32036  32036  32036  32036  32036  32036  32036  32036  32036  32036  32036  32036  32036  32036  32036  32036  32036  32036  32036  32036  32036  32036  32036  32036  32036  32036  32036  32036  32036  32036  32036  32036  32036  32036  32036  32036  32036  32036  32036  32036  32036  32036  32036  32036  32036  32036  32036  32036  32036  32036  32036  32036  32036  32036  32036  32036  32036  32036  32036  32036  32036  32036  32036  32036  32036  32036  32036  32036  32036  32036  32036  32036  32036  32036  32036  32036  32036  32036  32036  32036  32036  32036  32036  32036  32036  32036  32036  32036  32036  32036  32036  32036  32036  32036  32036  32036  32036  32036  32036  32036  32036  32036  32036  32036  32036  32036  32036  32036  32036  32036  32036  32036  32036  32036  32036  32036  32036  32036  32036  32036  32036  32036  32036  32036  32036  32036  32036  32036  32036  32036  32036  32036  32036  32036  32036  32036  32036  32036  32036  32036  32036  32036  32036  32036  32036  32036  32036  32036  32036  32036  32036  32036  32036  32036  32036  32036  32036  32036  32036  32036  32036  32036  32036  32036  32036  32036  32036  32036  32036  32036  32036  32036  32036  32036  32036  32036  32036  32036  32036  32036  32036  32036  32036  32036  32036  32036  32036  32036  32036  32036  32036  32036  32036  32036  32036  32036  32036  32036  32036  32036  32036  32036  32036  32036  32036  32036  32036  32036  32036  32036  32036  32036  32036  32036  32036  32036  32036  32036  32036  32036  32036  32036  32036  32036  32036  32036  32036  32036  32036  32036  32036  32036  32036  32036  32036  32036  32036  32036  32036  32036  32036  32036  32036  32036  32036  32036  32036  32036  32036  32036  32036  32036  32036  32036  32036  32036  32036  32036  32036  32036  32036  32036  32036  32036  32036  32036  32036  32036  32036  32036  32036  32036  32036  32036  32036  32036  32036  32036  32036  32036  32036  32036  32036  32036  32036  32036  32036  32036  32036  32036  32036  32036  32036  32036  32036  32036  32036  32036  32036  32036  32036  32036  32036  32036  32036  32036  32036  32036  32036  32036  32036  32036  32036  32036  32036  32036  32036  32036  32036  32036  32036  32036  32036  32036  32036  32036  32036  32036  32036  32036  32036  32036  32036  32036  32036  32036  32036  32036  32036  32036  32036  32036  32036  32036  32036  32036  32036  32036  32036  32036  32036  32036  32036  32036  32036  32036  32036  32036  32036  32036  32036  32036  32036  32036  32036  32036  32036  32036  32036  32036  32036  32036  32036  32036  32036  32036  32036  32036  32036  32036  32036  32036  32036  32036  32036  32036  32036
  32036  32036  32036  32036  32036  32036  32036  32036  32036  32036  32036  32036  32036  32036  32036  32036  32036  32036  32036  32036  32036  32036  32036  32036  32036  32036  32036  32036  32036  32036  32036  32036  32036  32036  32036  32036  32036  32036  32036  32036  32036  32036  32036  32036  32036  32036  32036  32036  32036  32036  32036  32036  32036  32036  32036  32036  32036  32036  32036  32036  32036  32036  32036  32036  32036  32036  32036  32036  32036  32036  32036  32036  32036  32036  32036  32036  32036  32036  32036  32036  32036  32036  32036  32036  32036  32036  32036  32036  32036  32036  32036  32036  32036  32036  32036  32036  32036  32036  32036  32036  32036  32036  32036  32036  32036  32036  32036  32036  32036  32036  32036  32036  32036  32036  32036  32036  32036  32036  32036  32036  32036  32036  32036  32036  32036  32036  32036  32036  32036  32036  32036  32036  32036  32036  32036  32036  32036  32036  32036  32036  32036  32036  32036  32036  32036  32036  32036  32036  32036  32036  32036  32036  32036  32036  32036  32036  32036  32036  32036  32036  32036  32036  32036  32036  32036  32036  32036  32036  32036  32036  32036  32036  32036  32036  32036  32036  32036  32036  32036  32036  32036  32036  32036  32036  32036  32036  32036  32036  32036  32036  32036  32036  32036  32036  32036  32036  32036  32036  32036  32036  32036  32036  32036  32036  32036  32036  32036  32036  32036  32036  32036  32036  32036  32036  32036  32036  32036  32036  32036  32036  32036  32036  32036  32036  32036  32036  32036  32036  32036  32036  32036  32036  32036  32036  32036  32036  32036  32036  32036  32036  32036  32036  32036  32036  32036  32036  32036  32036  32036  32036  32036  32036  32036  32036  32036  32036  32036  32036  32036  32036  32036  32036  32036  32036  32036  32036  32036  32036  32036  32036  32036  32036  32036  32036  32036  32036  32036  32036  32036  32036  32036  32036  32036  32036  32036  32036  32036  32036  32036  32036  32036  32036  32036  32036  32036  32036  32036  32036  32036  32036  32036  32036  32036  32036  32036  32036  32036  32036  32036  32036  32036  32036  32036  32036  32036  32036  32036  32036  32036  32036  32036  32036  32036  32036  32036  32036  32036  32036  32036  32036  32036  32036  32036  32036  32036  32036  32036  32036  32036  32036  32036  32036  32036  32036  32036  32036  32036  32036  32036  32036  32036  32036  32036  32036  32036  32036  32036  32036  32036  32036  32036  32036  32036  32036  32036  32036  32036  32036  32036  32036  32036  32036  32036  32036  32036  32036  32036  32036  32036  32036  32036  32036  32036  32036  32036  32036  32036  32036  32036  32036  32036  32036  32036  32036  32036  32036  32036  32036  32036  32036  32036  32036  32036  32036  32036  32036  32036  32036  32036  32036  32036  32036  32036  32036  32036  32036  32036  32036  32036  32036  32036  32036  32036  32036  32036  32036  32036  32036  32036  32036  32036  32036  32036  32036  32036  32036  32036  32036  32036  32036  32036  32036  32036  32036  32036  32036  32036  32036  32036  32036  32036  32036  32036  32036  32036  32036  32036  32036  32036  32036  32036  32036  32036  32036  32036  32036  32036  32036  32036  32036  32036  32036  32036  32036  32036  32036  32036  32036  32036  32036  32036  32036  32036  32036  32036  32036  32036  32036  32036  32036  32036  32036  32036  32036  32036  32036  32036  32036  32036  32036  32036  32036  32036  32036  32036  32036  32036  32036  32036  32036  32036  32036  32036  32036  32036  32036  32036  32036  32036  32036  32036  32036  32036  32036  32036  32036  32036  32036  32036  32036  32036  32036  32036  32036  32036  32036  32036  32036  32036  32036
  32036  32036  32036  32036  32036  32036  32036  32036  32036  32036  32036  32036  32036  32036  32036  32036  32036  32036  32036  32036  32036  32036  32036  32036  32036  32036  32036  32036  32036  32036  32036  32036  32036  32036  32036  32036  32036  32036  32036  32036  32036  32036  32036  32036  32036  32036  32036  32036  32036  32036  32036  32036  32036  32036  32036  32036  32036  32036  32036  32036  32036  32036  32036  32036  32036  32036  32036  32036  32036  32036  32036  32036  32036  32036  32036  32036  32036  32036  32036  32036  32036  32036  32036  32036  32036  32036  32036  32036  32036  32036  32036  32036  32036  32036  32036  32036  32036  32036  32036  32036  32036  32036  32036  32036  32036  32036  32036  32036  32036  32036  32036  32036  32036  32036  32036  32036  32036  32036  32036  32036  32036  32036  32036  32036  32036  32036  32036  32036  32036  32036  32036  32036  32036  32036  32036  32036  32036    199  32036  32036  32036  32036  32036  32036    199  32036  32036  32036  32036  32036  32036  32036  32036  32036  32036  32036  32036  32036  32036  32036  32036  32036  32036  32036  32036  32036  32036  32036  32036  32036  32036  32036  32036  32036  32036  32036  32036  32036  32036  32036  32036  32036  32036  32036  32036  32036  32036  32036  32036  32036  32036  32036  32036  32036  32036  32036  32036  32036  32036  32036  32036  32036  32036  32036  32036  32036  32036  32036  32036  32036  32036  32036  32036  32036  32036  32036  32036  32036  32036  32036  32036  32036  32036  32036  32036  32036  32036  32036  32036  32036  32036  32036  32036  32036  32036  32036  32036  32036  32036  32036  32036  32036  32036  32036  32036  32036  32036  32036  32036  32036  32036  32036  32036  32036  32036  32036  32036  32036  32036  32036  32036  32036  32036  32036  32036  32036  32036  32036  32036  32036  32036  32036  32036  32036  32036  32036  32036  32036  32036  32036  32036  32036  32036  32036  32036  32036  32036  32036  32036  32036  32036  32036  32036  32036  32036  32036  32036  32036  32036  32036  32036  32036  32036  32036  32036  32036  32036  32036  32036  32036  32036  32036  32036  32036  32036  32036  32036  32036  32036  32036  32036  32036  32036  32036  32036  32036  32036  32036  32036  32036  32036  32036  32036  32036  32036  32036  32036  32036  32036  32036  32036  32036  32036  32036  32036  32036  32036  32036  32036  32036  32036  32036  32036  32036  32036  32036  32036  32036  32036  32036  32036  32036  32036  32036  32036  32036  32036  32036  32036  32036  32036  32036  32036  32036  32036  32036  32036  32036  32036  32036  32036  32036  32036  32036  32036  32036  32036  32036  32036  32036  32036  32036  32036  32036  32036  32036  32036  32036  32036  32036  32036  32036  32036  32036  32036  32036  32036  32036  32036  32036  32036  32036  32036  32036  32036  32036  32036  32036  32036  32036  32036  32036  32036  32036  32036  32036  32036  32036  32036  32036  32036  32036  32036  32036  32036  32036  32036  32036  32036  32036  32036  32036  32036  32036  32036  32036  32036  32036  32036  32036  32036  32036  32036  32036  32036  32036  32036  32036  32036  32036  32036  32036  32036  32036  32036  32036  32036  32036  32036  32036  32036  32036  32036  32036  32036  32036  32036  32036  32036  32036  32036  32036  32036  32036  32036  32036  32036  32036  32036  32036  32036  32036  32036  32036  32036  32036  32036  32036  32036  32036  32036  32036  32036  32036  32036  32036  32036  32036  32036  32036  32036  32036  32036  32036  32036  32036  32036  32036  32036  32036  32036  32036  32036  32036  32036  32036  32036  32036  32036  32036  32036  32036  32036  32036  32036  32036  32036  32036  32036  32036
  32036  32036  32036  32036  32036  32036  32036  32036  32036  32036  32036  32036  32036  32036  32036  32036  32036  32036  32036  32036  32036  32036  32036  32036  32036  32036  32036  32036  32036  32036  32036  32036  32036  32036  32036  32036  32036  32036  32036  32036  32036  32036  32036  32036  32036  32036  32036  32036  32036  32036  32036  32036  32036  32036  32036  32036  32036  32036  32036  32036  32036  32036  32036  32036  32036  32036  32036  32036  32036  32036  32036  32036  32036  32036  32036  32036  32036  32036  32036  32036  32036  32036  32036  32036  32036  32036  32036  32036  32036  32036  32036  32036  32036  32036  32036  32036  32036  32036  32036  32036  32036  32036  32036  32036  32036  32036  32036  32036  32036  32036  32036  32036  32036  32036  32036  32036  32036  32036  32036  32036  32036  32036  32036  32036  32036  32036  32036  32036  32036  32036  32036  32036  32036  32036  32036  32036  32036  32036  32036    205  32036    209  32036  32036  32036    205  32036    197  32036  32036  32036  32036  32036  32036  32036  32036  32036  32036  32036  32036  32036  32036  32036  32036  32036  32036  32036  32036  32036  32036  32036  32036  32036  32036  32036  32036  32036  32036  32036  32036  32036  32036  32036  32036  32036  32036  32036  32036  32036  32036  32036  32036  32036  32036  32036  32036  32036  32036  32036  32036  32036  32036  32036  32036  32036  32036  32036  32036  32036  32036  32036  32036  32036  32036  32036  32036  32036  32036  32036  32036  32036  32036  32036  32036  32036  32036  32036  32036  32036  32036  32036  32036  32036  32036  32036  32036  32036  32036  32036  32036  32036  32036  32036  32036  32036  32036  32036  32036  32036  32036  32036  32036  32036  32036  32036  32036  32036  32036  32036  32036  32036  32036  32036  32036  32036  32036  32036  32036  32036  32036  32036  32036  32036  32036  32036  32036  32036  32036  32036  32036  32036  32036  32036  32036  32036  32036  32036  32036  32036  32036  32036  32036  32036  32036  32036  32036  32036  32036  32036  32036  32036  32036  32036  32036  32036  32036  32036  32036  32036  32036  32036  32036  32036  32036  32036  32036  32036  32036  32036  32036  32036  32036  32036  32036  32036  32036  32036  32036  32036  32036  32036  32036  32036  32036  32036  32036  32036  32036  32036  32036  32036  32036  32036  32036  32036  32036  32036  32036  32036  32036  32036  32036  32036  32036  32036  32036  32036  32036  32036  32036  32036  32036  32036  32036  32036  32036  32036  32036  32036  32036  32036  32036  32036  32036  32036  32036  32036  32036  32036  32036  32036  32036  32036  32036  32036  32036  32036  32036  32036  32036  32036  32036  32036  32036  32036  32036  32036  32036  32036  32036  32036  32036  32036  32036  32036  32036  32036  32036  32036  32036  32036  32036  32036  32036  32036  32036  32036  32036  32036  32036  32036  32036  32036  32036  32036  32036  32036  32036  32036  32036  32036  32036  32036  32036  32036  32036  32036  32036  32036  32036  32036  32036  32036  32036  32036  32036  32036  32036  32036  32036  32036  32036  32036  32036  32036  32036  32036  32036  32036  32036  32036  32036  32036  32036  32036  32036  32036  32036  32036  32036  32036  32036  32036  32036  32036  32036  32036  32036  32036  32036  32036  32036  32036  32036  32036  32036  32036  32036  32036  32036  32036  32036  32036  32036  32036  32036  32036  32036  32036  32036  32036  32036  32036  32036  32036  32036  32036  32036  32036  32036  32036  32036  32036  32036  32036  32036  32036  32036  32036  32036  32036  32036  32036  32036  32036  32036  32036  32036  32036  32036  32036  32036  32036  32036  32036  32036  32036  32036  32036  32036
  32036  32036  32036  32036  32036  32036  32036  32036  32036  32036  32036  32036  32036  32036  32036  32036  32036  32036  32036  32036  32036  32036  32036  32036  32036  32036  32036  32036  32036  32036  32036  32036  32036  32036  32036  32036  32036  32036  32036  32036  32036  32036  32036  32036  32036  32036  32036  32036  32036  32036  32036  32036  32036  32036  32036  32036  32036  32036  32036  32036  32036  32036  32036  32036  32036  32036  32036  32036  32036  32036  32036  32036  32036  32036  32036  32036  32036  32036  32036  32036  32036  32036  32036  32036  32036  32036  32036  32036  32036  32036  32036  32036  32036  32036  32036  32036  32036  32036  32036  32036  32036  32036  32036  32036  32036  32036  32036  32036  32036  32036  32036  32036  32036  32036  32036  32036  32036  32036  32036  32036  32036  32036  32036  32036  32036  32036  32036  32036  32036  32036  32036  32036  32036  32036  32036  32036  32036  32036  32036  32036  32036  32036  32036  32036  32036    200  32036  32036  32036  32036  32036  32036  32036  32036  32036  32036  32036  32036  32036  32036  32036  32036  32036  32036  32036  32036  32036  32036  32036    208  32036  32036  32036  32036  32036  32036  32036  32036  32036  32036  32036  32036  32036  32036  32036  32036  32036  32036  32036  32036  32036  32036  32036  32036  32036  32036  32036  32036  32036  32036  32036  32036  32036  32036  32036  32036  32036  32036  32036  32036  32036  32036  32036  32036  32036  32036  32036  32036  32036  32036  32036  32036  32036  32036  32036  32036  32036  32036  32036  32036  32036  32036  32036  32036  32036  32036  32036  32036  32036  32036  32036  32036  32036  32036  32036  32036  32036  32036  32036  32036  32036  32036  32036  32036  32036  32036  32036  32036  32036  32036  32036  32036  32036  32036  32036  32036  32036  32036  32036  32036  32036  32036  32036  32036  32036  32036  32036  32036  32036  32036  32036  32036  32036  32036  32036  32036  32036  32036  32036  32036  32036  32036  32036  32036  32036  32036  32036  32036  32036  32036  32036  32036  32036  32036  32036  32036  32036  32036  32036  32036  32036  32036  32036  32036  32036  32036  32036  32036  32036  32036  32036  32036  32036  32036  32036  32036  32036  32036  32036  32036  32036  32036  32036  32036  32036  32036  32036  32036  32036  32036  32036  32036  32036  32036  32036  32036  32036  32036  32036  32036  32036  32036  32036  32036  32036  32036  32036  32036  32036  32036  32036  32036  32036  32036  32036  32036  32036  32036  32036  32036  32036  32036  32036  32036  32036  32036  32036  32036  32036  32036  32036  32036  32036  32036  32036  32036  32036  32036  32036  32036  32036  32036  32036  32036  32036  32036  32036  32036  32036  32036  32036  32036  32036  32036  32036  32036  32036  32036  32036  32036  32036  32036  32036  32036  32036  32036  32036  32036  32036  32036  32036  32036  32036  32036  32036  32036  32036  32036  32036  32036  32036  32036  32036  32036  32036  32036  32036  32036  32036  32036  32036  32036  32036  32036  32036  32036  32036  32036  32036  32036  32036  32036  32036  32036  32036  32036  32036  32036  32036  32036  32036  32036  32036  32036  32036  32036  32036  32036  32036  32036  32036  32036  32036  32036  32036  32036  32036  32036  32036  32036  32036  32036  32036  32036  32036  32036  32036  32036  32036  32036  32036  32036  32036  32036  32036  32036  32036  32036  32036  32036  32036  32036  32036  32036  32036  32036  32036  32036  32036  32036  32036  32036  32036  32036  32036  32036  32036  32036  32036  32036  32036  32036  32036  32036  32036  32036  32036  32036  32036  32036  32036  32036  32036  32036  32036  32036  32036  32036  32036  32036
  32036  32036  32036  32036  32036  32036  32036  32036  32036  32036  32036  32036  32036  32036  32036  32036  32036  32036  32036  32036  32036  32036  32036  32036  32036  32036  32036  32036  32036  32036  32036  32036  32036  32036  32036  32036  32036  32036  32036  32036  32036  32036  32036  32036  32036  32036  32036  32036  32036  32036  32036  32036  32036  32036  32036  32036  32036  32036  32036  32036  32036  32036  32036  32036  32036  32036  32036  32036  32036  32036  32036  32036  32036  32036  32036  32036  32036  32036  32036  32036  32036  32036  32036  32036  32036  32036  32036  32036  32036  32036  32036  32036  32036  32036  32036  32036  32036  32036  32036  32036  32036  32036  32036  32036  32036  32036  32036  32036  32036  32036  32036  32036  32036  32036  32036  32036  32036  32036  32036  32036  32036  32036  32036  32036  32036  32036  32036  32036  32036  32036  32036  32036  32036  32036  32036  32036  32036  32036  32036  32036    214  32036  32036  32036  32036  32036  32036  32036  32036  32036  32036  32036  32036  32036  32036  32036  32036  32036  32036  32036  32036  32036  32036  32036    202  32036  32036  32036  32036  32036  32036  32036  32036  32036  32036  32036  32036  32036  32036  32036  32036  32036  32036  32036  32036  32036  32036  32036  32036  32036  32036  32036  32036  32036  32036  32036  32036  32036  32036  32036  32036  32036  32036  32036  32036  32036  32036  32036  32036  32036  32036  32036  32036  32036  32036  32036  32036  32036  32036  32036  32036  32036  32036  32036  32036  32036  32036  32036  32036  32036  32036  32036  32036  32036  32036  32036  32036  32036  32036  32036  32036  32036  32036  32036  32036  32036  32036  32036  32036  32036  32036  32036  32036  32036  32036  32036  32036  32036  32036  32036  32036  32036  32036  32036  32036  32036  32036  32036  32036  32036  32036  32036  32036  32036  32036  32036  32036  32036  32036  32036  32036  32036  32036  32036  32036  32036  32036  32036  32036  32036  32036  32036  32036  32036  32036  32036  32036  32036  32036  32036  32036  32036  32036  32036  32036  32036  32036  32036  32036  32036  32036  32036  32036  32036  32036  32036  32036  32036  32036  32036  32036  32036  32036  32036  32036  32036  32036  32036  32036  32036  32036  32036  32036  32036  32036  32036  32036  32036  32036  32036  32036  32036  32036  32036  32036  32036  32036  32036  32036  32036  32036  32036  32036  32036  32036  32036  32036  32036  32036  32036  32036  32036  32036  32036  32036  32036  32036  32036  32036  32036  32036  32036  32036  32036  32036  32036  32036  32036  32036  32036  32036  32036  32036  32036  32036  32036  32036  32036  32036  32036  32036  32036  32036  32036  32036  32036  32036  32036  32036  32036  32036  32036  32036  32036  32036  32036  32036  32036  32036  32036  32036  32036  32036  32036  32036  32036  32036  32036  32036  32036  32036  32036  32036  32036  32036  32036  32036  32036  32036  32036  32036  32036  32036  32036  32036  32036  32036  32036  32036  32036  32036  32036  32036  32036  32036  32036  32036  32036  32036  32036  32036  32036  32036  32036  32036  32036  32036  32036  32036  32036  32036  32036  32036  32036  32036  32036  32036  32036  32036  32036  32036  32036  32036  32036  32036  32036  32036  32036  32036  32036  32036  32036  32036  32036  32036  32036  32036  32036  32036  32036  32036  32036  32036  32036  32036  32036  32036  32036  32036  32036  32036  32036  32036  32036  32036  32036  32036  32036  32036  32036  32036  32036  32036  32036  32036  32036  32036  32036  32036  32036  32036  32036  32036  32036  32036  32036  32036  32036  32036  32036  32036  32036  32036  32036  32036  32036  32036  32036  32036  32036
  32036  32036  32036  32036  32036  32036  32036  32036  32036  32036  32036  32036  32036  32036  32036  32036  32036  32036  32036  32036  32036  32036  32036  32036  32036  32036  32036  32036  32036  32036  32036  32036  32036  32036  32036  32036  32036  32036  32036  32036  32036  32036  32036  32036  32036  32036  32036  32036  32036  32036  32036  32036  32036  32036  32036  32036  32036  32036  32036  32036  32036  32036  32036  32036  32036  32036  32036  32036  32036  32036  32036  32036  32036  32036  32036  32036  32036  32036  32036  32036  32036  32036  32036  32036  32036  32036  32036  32036  32036  32036  32036  32036  32036  32036  32036  32036  32036  32036  32036  32036  32036  32036  32036  32036  32036  32036  32036  32036  32036  32036  32036  32036  32036  32036  32036  32036  32036  32036  32036  32036  32036  32036  32036  32036  32036  32036  32036  32036  32036  32036  32036  32036  32036  32036  32036  32036  32036  32036  32036  32036  32036  32036  32036  32036  32036  32036  32036    218  32036  32036  32036  32036  32036  32036  32036  32036  32036  32036  32036  32036  32036  32036  32036  32036  32036  32036  32036  32036  32036  32036  32036  32036  32036  32036  32036  32036  32036  32036  32036  32036  32036  32036  32036  32036  32036  32036  32036  32036  32036  32036  32036  32036  32036  32036  32036  32036  32036  32036  32036  32036  32036  32036  32036  32036  32036  32036  32036  32036  32036  32036  32036  32036  32036  32036  32036  32036  32036  32036  32036  32036  32036  32036  32036  32036  32036  32036  32036  32036  32036  32036  32036  32036  32036  32036  32036  32036  32036  32036  32036  32036  32036  32036  32036  32036  32036  32036  32036  32036  32036  32036  32036  32036  32036  32036  32036  32036  32036  32036  32036  32036  32036  32036  32036  32036  32036  32036  32036  32036  32036  32036  32036  32036  32036  32036  32036  32036  32036  32036  32036  32036  32036  32036  32036  32036  32036  32036  32036  32036  32036  32036  32036  32036  32036  32036  32036  32036  32036  32036  32036  32036  32036  32036  32036  32036  32036  32036  32036  32036  32036  32036  32036  32036  32036  32036  32036  32036  32036  32036  32036  32036  32036  32036  32036  32036  32036  32036  32036  32036  32036  32036  32036  32036  32036  32036  32036  32036  32036  32036  32036  32036  32036  32036  32036  32036  32036  32036  32036  32036  32036  32036  32036  32036  32036  32036  32036  32036  32036  32036  32036  32036  32036  32036  32036  32036  32036  32036  32036  32036  32036  32036  32036  32036  32036  32036  32036  32036  32036  32036  32036  32036  32036  32036  32036  32036  32036  32036  32036  32036  32036  32036  32036  32036  32036  32036  32036  32036  32036  32036  32036  32036  32036  32036  32036  32036  32036  32036  32036  32036  32036  32036  32036  32036  32036  32036  32036  32036  32036  32036  32036  32036  32036  32036  32036  32036  32036  32036  32036  32036  32036  32036  32036  32036  32036  32036  32036  32036  32036  32036  32036  32036  32036  32036  32036  32036  32036  32036  32036  32036  32036  32036  32036  32036  32036  32036  32036  32036  32036  32036  32036  32036  32036  32036  32036  32036  32036  32036  32036  32036  32036  32036  32036  32036  32036  32036  32036  32036  32036  32036  32036  32036  32036  32036  32036  32036  32036  32036  32036  32036  32036  32036  32036  32036  32036  32036  32036  32036  32036  32036  32036  32036  32036  32036  32036  32036  32036  32036  32036  32036  32036  32036  32036  32036  32036  32036  32036  32036  32036  32036  32036  32036  32036  32036  32036  32036  32036  32036  32036  32036  32036  32036  32036  32036  32036  32036  32036  32036  32036  32036  32036  32036
  32036  32036  32036  32036  32036  32036  32036  32036  32036  32036  32036  32036  32036  32036  32036  32036  32036  32036  32036  32036  32036  32036  32036  32036  32036  32036  32036  32036  32036  32036  32036  32036  32036  32036  32036  32036  32036  32036  32036  32036  32036  32036  32036  32036  32036  32036  32036  32036  32036  32036  32036  32036  32036  32036  32036  32036  32036  32036  32036  32036  32036  32036  32036  32036  32036  32036  32036  32036  32036  32036  32036  32036  32036  32036  32036  32036  32036  32036  32036  32036  32036  32036  32036  32036  32036  32036  32036  32036  32036  32036  32036  32036  32036  32036  32036  32036  32036  32036  32036  32036  32036  32036  32036  32036  32036  32036  32036  32036  32036  32036  32036  32036  32036  32036  32036  32036  32036  32036  32036  32036  32036  32036  32036  32036  32036  32036  32036  32036  32036  32036  32036  32036  32036  32036  32036  32036  32036  32036  32036  32036  32036  32036  32036  32036  32036  32036  32036  32036  32036  32036  32036  32036  32036  32036  32036  32036  32036  32036  32036  32036  32036  32036  32036  32036  32036  32036  32036  32036  32036  32036  32036  32036  32036  32036  32036  32036  32036  32036  32036  32036  32036  32036  32036  32036  32036  32036  32036  32036  32036  32036  32036  32036  32036  32036  32036  32036  32036  32036  32036  32036  32036  32036  32036  32036  32036  32036  32036  32036  32036  32036  32036  32036  32036  32036  32036  32036  32036  32036  32036  32036  32036  32036  32036  32036  32036  32036  32036  32036  32036  32036  32036  32036  32036  32036  32036  32036  32036  32036  32036  32036  32036  32036  32036  32036  32036  32036  32036  32036  32036  32036  32036  32036  32036  32036  32036  32036  32036  32036  32036  32036  32036  32036  32036  32036  32036  32036  32036  32036  32036  32036  32036  32036  32036  32036  32036  32036  32036  32036  32036  32036  32036  32036  32036  32036  32036  32036  32036  32036  32036  32036  32036  32036  32036  32036  32036  32036  32036  32036  32036  32036  32036  32036  32036  32036  32036  32036  32036  32036  32036  32036  32036  32036  32036  32036  32036  32036  32036  32036  32036  32036  32036  32036  32036  32036  32036  32036  32036  32036  32036  32036  32036  32036  32036  32036  32036  32036  32036  32036  32036  32036  32036  32036  32036  32036  32036  32036  32036  32036  32036  32036  32036  32036  32036  32036  32036  32036  32036  32036  32036  32036  32036  32036  32036  32036  32036  32036  32036  32036  32036  32036  32036  32036  32036  32036  32036  32036  32036  32036  32036  32036  32036  32036  32036  32036  32036  32036  32036  32036  32036  32036  32036  32036  32036  32036  32036  32036  32036  32036  32036  32036  32036  32036  32036  32036  32036  32036  32036  32036  32036  32036  32036  32036  32036  32036  32036  32036  32036  32036  32036  32036  32036  32036  32036  32036  32036  32036  32036  32036  32036  32036  32036  32036  32036  32036  32036  32036  32036  32036  32036  32036  32036  32036  32036  32036  32036  32036  32036  32036  32036  32036  32036  32036  32036  32036  32036  32036  32036  32036  32036  32036  32036  32036  32036  32036  32036  32036  32036  32036  32036  32036  32036  32036  32036  32036  32036  32036  32036  32036  32036  32036  32036  32036  32036  32036  32036  32036  32036  32036  32036  32036  32036  32036  32036  32036  32036  32036  32036  32036  32036  32036  32036  32036  32036  32036  32036  32036  32036  32036  32036  32036  32036  32036  32036  32036  32036  32036  32036  32036  32036  32036  32036  32036  32036  32036  32036  32036  32036  32036  32036  32036  32036  32036  32036  32036  32036  32036  32036  32036  32036  32036
  32036  32036  32036  32036  32036  32036  32036  32036  32036  32036  32036  32036  32036  32036  32036  32036  32036  32036  32036  32036  32036  32036  32036  32036  32036  32036  32036  32036  32036  32036  32036  32036  32036  32036  32036  32036  32036  32036  32036  32036  32036  32036  32036  32036  32036  32036  32036  32036  32036  32036  32036  32036  32036  32036  32036  32036  32036  32036  32036  32036  32036  32036  32036  32036  32036  32036  32036  32036  32036  32036  32036  32036  32036  32036  32036  32036  32036  32036  32036  32036  32036  32036  32036  32036  32036  32036  32036  32036  32036  32036  32036  32036  32036  32036  32036  32036  32036  32036  32036  32036  32036  32036  32036  32036  32036  32036  32036  32036  32036  32036  32036  32036  32036  32036  32036  32036  32036  32036  32036  32036  32036  32036  32036  32036  32036  32036  32036  32036  32036  32036  32036  32036  32036  32036  32036  32036  32036  32036  32036  32036  32036  32036  32036  32036  32036  32036  32036  32036  32036  32036  32036  32036  32036  32036  32036  32036  32036  32036  32036  32036  32036  32036  32036  32036  32036  32036  32036  32036  32036  32036  32036  32036  32036  32036  32036  32036  32036  32036  32036  32036  32036  32036  32036  32036  32036  32036  32036  32036  32036  32036  32036  32036  32036  32036  32036  32036  32036  32036  32036  32036  32036  32036  32036  32036  32036  32036  32036  32036  32036  32036  32036  32036  32036  32036  32036  32036  32036  32036  32036  32036  32036  32036  32036  32036  32036  32036  32036  32036  32036  32036  32036  32036  32036  32036  32036  32036  32036  32036  32036  32036  32036  32036  32036  32036  32036  32036  32036  32036  32036  32036  32036  32036  32036  32036  32036  32036  32036  32036  32036  32036  32036  32036  32036  32036  32036  32036  32036  32036  32036  32036  32036  32036  32036  32036  32036  32036  32036  32036  32036  32036  32036  32036  32036  32036  32036  32036  32036  32036  32036  32036  32036  32036  32036  32036  32036  32036  32036  32036  32036  32036  32036  32036  32036  32036  32036  32036  32036  32036  32036  32036  32036  32036  32036  32036  32036  32036  32036  32036  32036  32036  32036  32036  32036  32036  32036  32036  32036  32036  32036  32036  32036  32036  32036  32036  32036  32036  32036  32036  32036  32036  32036  32036  32036  32036  32036  32036  32036  32036  32036  32036  32036  32036  32036  32036  32036  32036  32036  32036  32036  32036  32036  32036  32036  32036  32036  32036  32036  32036  32036  32036  32036  32036  32036  32036  32036  32036  32036  32036  32036  32036  32036  32036  32036  32036  32036  32036  32036  32036  32036  32036  32036  32036  32036  32036  32036  32036  32036  32036  32036  32036  32036  32036  32036  32036  32036  32036  32036  32036  32036  32036  32036  32036  32036  32036  32036  32036  32036  32036  32036  32036  32036  32036  32036  32036  32036  32036  32036  32036  32036  32036  32036  32036  32036  32036  32036  32036  32036  32036  32036  32036  32036  32036  32036  32036  32036  32036  32036  32036  32036  32036  32036  32036  32036  32036  32036  32036  32036  32036  32036  32036  32036  32036  32036  32036  32036  32036  32036  32036  32036  32036  32036  32036  32036  32036  32036  32036  32036  32036  32036  32036  32036  32036  32036  32036  32036  32036  32036  32036  32036  32036  32036  32036  32036  32036  32036  32036  32036  32036  32036  32036  32036  32036  32036  32036  32036  32036  32036  32036  32036  32036  32036  32036  32036  32036  32036  32036  32036  32036  32036  32036  32036  32036  32036  32036  32036  32036  32036  32036  32036  32036  32036  32036  32036  32036  32036  32036  32036  32036  32036  32036
  32036  32036  32036  32036  32036  32036  32036  32036  32036  32036  32036  32036  32036  32036  32036  32036  32036  32036  32036  32036  32036  32036  32036  32036  32036  32036  32036  32036  32036  32036  32036  32036  32036  32036  32036  32036  32036  32036  32036  32036  32036  32036  32036  32036  32036  32036  32036  32036  32036  32036  32036  32036  32036  32036  32036  32036  32036  32036  32036  32036  32036  32036  32036  32036  32036  32036  32036  32036  32036  32036  32036  32036  32036  32036  32036  32036  32036  32036  32036  32036  32036  32036  32036  32036  32036  32036  32036  32036  32036  32036  32036  32036  32036  32036  32036  32036  32036  32036  32036  32036  32036  32036  32036  32036  32036  32036  32036  32036  32036  32036  32036  32036  32036  32036  32036  32036  32036  32036  32036  32036  32036  32036  32036  32036  32036  32036  32036  32036  32036  32036  32036  32036  32036  32036  32036  32036  32036  32036  32036  32036  32036  32036  32036  32036  32036  32036  32036  32036  32036  32036  32036  32036  32036  32036  32036  32036  32036  32036  32036  32036  32036  32036  32036  32036  32036  32036  32036    200  32036  32036  32036  32036  32036  32036  32036  32036  32036  32036  32036  32036  32036  32036  32036  32036  32036  32036  32036  32036  32036  32036  32036  32036  32036  32036  32036  32036  32036  32036  32036  32036  32036  32036  32036  32036  32036  32036  32036  32036  32036  32036  32036  32036  32036  32036  32036  32036  32036  32036  32036  32036  32036  32036  32036  32036  32036  32036  32036  32036  32036  32036  32036  32036  32036  32036  32036  32036  32036  32036  32036  32036  32036  32036  32036  32036  32036  32036  32036  32036  32036  32036  32036  32036  32036  32036  32036  32036  32036  32036  32036  32036  32036  32036  32036  32036  32036  32036  32036  32036  32036  32036  32036  32036  32036  32036  32036  32036  32036  32036  32036  32036  32036  32036  32036  32036  32036  32036  32036  32036  32036  32036  32036  32036  32036  32036  32036  32036  32036  32036  32036  32036  32036  32036  32036  32036  32036  32036  32036  32036  32036  32036  32036  32036  32036  32036  32036  32036  32036  32036  32036  32036  32036  32036  32036  32036  32036  32036  32036  32036  32036  32036  32036  32036  32036  32036  32036  32036  32036  32036  32036  32036  32036  32036  32036  32036  32036  32036  32036  32036  32036  32036  32036  32036  32036  32036  32036  32036  32036  32036  32036  32036  32036  32036  32036  32036  32036  32036  32036  32036  32036  32036  32036  32036  32036  32036  32036  32036  32036  32036  32036  32036  32036  32036  32036  32036  32036  32036  32036  32036  32036  32036  32036  32036  32036  32036  32036  32036  32036  32036  32036  32036  32036  32036  32036  32036  32036  32036  32036  32036  32036  32036  32036  32036  32036  32036  32036  32036  32036  32036  32036  32036  32036  32036  32036    227  32036  32036  32036  32036  32036  32036  32036  32036  32036  32036  32036  32036  32036    219  32036  32036  32036  32036  32036  32036  32036  32036  32036  32036  32036  32036  32036  32036  32036  32036  32036  32036  32036  32036  32036  32036  32036  32036  32036  32036  32036  32036  32036  32036  32036  32036  32036  32036  32036  32036  32036  32036  32036  32036  32036  32036  32036  32036  32036  32036  32036  32036  32036  32036  32036  32036  32036  32036  32036  32036  32036  32036  32036  32036  32036  32036  32036  32036  32036  32036  32036  32036  32036  32036  32036  32036  32036  32036  32036  32036  32036  32036  32036  32036  32036  32036  32036  32036  32036  32036  32036  32036  32036  32036  32036  32036  32036  32036  32036  32036  32036  32036  32036  32036  32036  32036
  32036  32036  32036  32036  32036  32036  32036  32036  32036  32036  32036  32036  32036  32036  32036  32036  32036  32036  32036  32036  32036  32036  32036  32036  32036  32036  32036  32036  32036  32036  32036  32036  32036  32036  32036  32036  32036  32036  32036  32036  32036  32036  32036  32036  32036  32036  32036  32036  32036  32036  32036  32036  32036  32036  32036  32036  32036  32036  32036  32036  32036  32036  32036  32036  32036  32036  32036  32036  32036  32036  32036  32036  32036  32036  32036  32036  32036  32036  32036  32036  32036  32036  32036  32036  32036  32036  32036  32036  32036  32036  32036  32036  32036  32036  32036  32036  32036  32036  32036  32036  32036  32036  32036  32036  32036  32036  32036  32036  32036  32036  32036  32036  32036  32036  32036    202  32036  32036  32036  32036  32036  32036  32036  32036  32036  32036  32036  32036  32036  32036  32036  32036  32036  32036  32036  32036  32036  32036  32036  32036  32036  32036  32036  32036  32036  32036  32036  32036  32036  32036  32036  32036  32036  32036  32036  32036  32036  32036  32036  32036  32036  32036  32036  32036  32036  32036  32036  32036  32036  32036  32036  32036  32036  32036  32036  32036  32036  32036  32036  32036  32036  32036  32036  32036  32036  32036  32036  32036  32036  32036  32036  32036  32036  32036  32036  32036  32036  32036  32036  32036  32036  32036  32036  32036  32036  32036  32036  32036  32036  32036  32036  32036  32036  32036  32036  32036  32036  32036  32036  32036  32036  32036  32036  32036  32036  32036  32036  32036  32036  32036  32036  32036  32036  32036  32036  32036  32036  32036  32036  32036  32036  32036  32036  32036  32036  32036  32036  32036  32036  32036  32036  32036  32036  32036  32036  32036  32036  32036  32036  32036  32036  32036  32036  32036  32036  32036  32036  32036  32036  32036  32036  32036  32036  32036  32036  32036  32036  32036  32036  32036  32036  32036  32036  32036  32036  32036  32036  32036  32036  32036  32036  32036  32036  32036  32036  32036  32036  32036  32036  32036  32036  32036  32036  32036  32036  32036  32036  32036  32036  32036  32036  32036  32036  32036  32036  32036  32036  32036  32036  32036  32036  32036  32036  32036  32036  32036  32036  32036  32036  32036  32036  32036  32036  32036  32036  32036  32036  32036  32036  32036  32036  32036  32036  32036  32036  32036  32036  32036  32036  32036  32036  32036  32036  32036  32036  32036  32036  32036  32036  32036  32036  32036  32036  32036  32036  32036  32036  32036  32036  32036  32036  32036  32036  32036  32036  32036  32036  32036  32036  32036  32036  32036  32036  32036  32036  32036  32036  32036  32036  32036  32036  32036  32036  32036  32036  32036  32036  32036  32036  32036  32036  32036  32036  32036  32036  32036  32036  32036  32036  32036  32036  32036  32036  32036  32036  32036  32036  32036  32036  32036    220    221  32036  32036  32036  32036  32036  32036  32036  32036  32036  32036  32036  32036    211  32036  32036  32036    223    219  32036  32036  32036  32036  32036  32036  32036  32036  32036  32036  32036  32036  32036  32036  32036  32036  32036  32036  32036  32036  32036  32036  32036  32036  32036  32036  32036  32036  32036  32036  32036  32036  32036  32036  32036  32036  32036  32036  32036  32036  32036  32036  32036  32036  32036  32036  32036  32036  32036  32036  32036  32036  32036  32036  32036  32036  32036  32036  32036  32036  32036  32036  32036  32036  32036  32036  32036  32036  32036  32036  32036  32036  32036  32036  32036  32036  32036  32036  32036  32036  32036  32036  32036  32036  32036  32036  32036  32036  32036  32036  32036  32036  32036  32036  32036  32036  32036  32036  32036  32036
  32036  32036  32036  32036  32036  32036  32036  32036  32036  32036  32036  32036  32036  32036  32036  32036  32036  32036  32036  32036  32036  32036  32036  32036  32036  32036  32036  32036  32036  32036  32036  32036  32036  32036  32036  32036  32036  32036  32036  32036  32036  32036  32036  32036  32036  32036  32036  32036  32036  32036  32036  32036  32036  32036  32036  32036  32036  32036  32036  32036  32036  32036  32036  32036  32036  32036  32036  32036  32036  32036  32036  32036  32036  32036  32036  32036  32036  32036  32036  32036  32036  32036  32036  32036  32036  32036  32036  32036  32036  32036  32036  32036  32036  32036  32036  32036  32036  32036  32036  32036  32036  32036  32036  32036  32036  32036  32036  32036  32036  32036  32036  32036  32036  32036  32036  32036  32036  32036  32036  32036  32036  32036  32036  32036  32036  32036  32036  32036  32036  32036  32036  32036  32036  32036  32036  32036  32036  32036  32036  32036  32036  32036  32036  32036  32036  32036  32036  32036  32036  32036  32036  32036  32036  32036  32036  32036  32036  32036  32036  32036  32036  32036  32036  32036  32036  32036  32036  32036  32036  32036  32036  32036  32036  32036  32036  32036  32036  32036  32036  32036  32036  32036  32036  32036  32036  32036  32036  32036  32036  32036  32036  32036  32036  32036  32036  32036  32036  32036  32036  32036  32036  32036  32036  32036  32036  32036  32036  32036  32036  32036  32036  32036  32036  32036  32036  32036  32036  32036  32036  32036  32036  32036  32036  32036  32036  32036  32036  32036  32036  32036  32036  32036  32036  32036  32036  32036  32036  32036  32036  32036    213  32036  32036  32036  32036  32036  32036  32036  32036  32036  32036  32036  32036  32036  32036  32036  32036  32036  32036  32036  32036  32036  32036  32036  32036  32036  32036  32036  32036  32036  32036  32036  32036  32036  32036  32036  32036  32036  32036  32036  32036  32036  32036  32036  32036  32036  32036  32036  32036  32036  32036  32036  32036  32036  32036  32036  32036  32036  32036  32036  32036  32036  32036  32036  32036  32036  32036  32036  32036  32036  32036  32036  32036  32036  32036  32036  32036  32036  32036  32036  32036  32036  32036  32036  32036  32036  32036  32036  32036  32036  32036  32036  32036  32036  32036  32036  32036  32036  32036  32036  32036  32036  32036  32036  32036  32036  32036  32036  32036  32036  32036  32036  32036  32036  32036  32036  32036  32036  32036  32036  32036  32036  32036  32036  32036  32036  32036  32036  32036  32036  32036  32036  32036  32036  32036  32036  32036  32036  32036  32036  32036  32036  32036  32036  32036  32036  32036  32036  32036  32036  32036  32036  32036  32036  32036  32036  32036  32036  32036  32036  32036  32036  32036  32036  32036  32036  32036  32036  32036  32036  32036  32036  32036  32036  32036  32036  32036  32036  32036  32036  32036  32036  32036  32036  32036  32036    220  32036    211    211  32036    214  32036    205  32036  32036  32036  32036  32036  32036  32036  32036  32036  32036  32036  32036  32036  32036  32036  32036  32036  32036  32036  32036  32036  32036  32036  32036  32036  32036  32036  32036  32036  32036  32036  32036  32036  32036  32036  32036  32036  32036  32036  32036  32036  32036  32036  32036    217    215  32036  32036  32036  32036  32036  32036  32036  32036  32036  32036  32036  32036  32036  32036  32036  32036  32036  32036  32036  32036  32036  32036  32036  32036  32036  32036  32036  32036  32036  32036  32036  32036  32036  32036  32036  32036  32036  32036  32036  32036  32036  32036  32036  32036  32036  32036  32036  32036  32036  32036  32036  32036  32036  32036  32036  32036  32036  32036  32036  32036
  32036  32036  32036  32036  32036  32036  32036  32036  32036  32036  32036  32036  32036  32036  32036  32036  32036  32036  32036  32036  32036  32036  32036  32036  32036  32036  32036  32036  32036  32036  32036  32036  32036  32036  32036  32036  32036  32036  32036  32036  32036  32036  32036  32036  32036  32036  32036  32036  32036  32036  32036  32036  32036  32036  32036  32036  32036  32036  32036  32036  32036  32036  32036  32036  32036  32036  32036  32036  32036  32036  32036  32036  32036  32036  32036  32036  32036  32036  32036  32036  32036  32036  32036  32036  32036  32036  32036  32036  32036  32036  32036  32036  32036  32036  32036  32036  32036  32036  32036  32036  32036  32036  32036  32036  32036  32036  32036  32036  32036  32036  32036  32036  32036  32036  32036  32036  32036  32036  32036  32036  32036  32036  32036  32036  32036  32036  32036  32036  32036  32036  32036  32036  32036  32036  32036  32036  32036  32036  32036  32036  32036  32036  32036  32036  32036  32036  32036  32036  32036  32036  32036  32036  32036  32036  32036  32036  32036  32036  32036  32036  32036  32036  32036  32036  32036  32036  32036  32036  32036  32036  32036  32036  32036  32036  32036  32036  32036  32036  32036  32036  32036  32036  32036  32036  32036  32036  32036  32036  32036  32036  32036  32036  32036  32036  32036  32036  32036  32036  32036  32036  32036  32036  32036  32036  32036  32036  32036  32036  32036  32036  32036  32036  32036  32036  32036  32036  32036  32036  32036  32036  32036  32036  32036  32036  32036  32036  32036  32036  32036  32036  32036  32036  32036  32036  32036  32036  32036  32036  32036  32036  32036  32036  32036  32036  32036  32036  32036  32036  32036  32036  32036  32036  32036  32036  32036  32036  32036  32036  32036  32036  32036  32036  32036  32036  32036  32036  32036  32036  32036  32036  32036  32036  32036  32036  32036  32036  32036  32036  32036  32036  32036  32036  32036  32036  32036  32036  32036  32036  32036  32036  32036  32036  32036  32036  32036  32036  32036  32036  32036  32036  32036  32036  32036  32036  32036  32036  32036  32036  32036  32036  32036  32036  32036  32036  32036  32036  32036  32036  32036  32036  32036  32036  32036  32036  32036  32036  32036  32036  32036  32036  32036  32036  32036  32036  32036  32036  32036  32036  32036  32036  32036  32036  32036  32036  32036  32036  32036  32036  32036  32036  32036  32036  32036  32036  32036  32036  32036  32036  32036  32036  32036  32036  32036  32036  32036  32036  32036  32036  32036  32036  32036  32036  32036  32036  32036  32036  32036  32036  32036  32036  32036  32036  32036  32036  32036  32036  32036  32036  32036  32036  32036  32036  32036  32036  32036  32036  32036  32036  32036  32036  32036  32036  32036  32036  32036  32036  32036  32036    227  32036    223  32036  32036  32036  32036  32036  32036    214  32036    217  32036  32036    222    218  32036    214  32036  32036    211    215    210    221    215    213    213    221    224  32036    226  32036  32036  32036  32036  32036  32036  32036  32036  32036  32036  32036  32036  32036  32036  32036  32036  32036  32036  32036  32036  32036  32036  32036  32036  32036  32036  32036  32036  32036  32036  32036  32036  32036  32036  32036  32036  32036  32036  32036  32036  32036  32036  32036  32036  32036  32036  32036  32036  32036  32036  32036  32036  32036    205    206  32036  32036  32036  32036  32036  32036  32036  32036  32036  32036  32036  32036  32036  32036  32036  32036  32036  32036  32036  32036  32036  32036  32036  32036  32036  32036  32036  32036  32036  32036  32036  32036  32036  32036  32036  32036  32036  32036  32036  32036  32036  32036  32036  32036  32036  32036
  32036  32036  32036  32036  32036  32036  32036  32036  32036  32036  32036  32036  32036  32036  32036  32036  32036  32036  32036  32036  32036  32036  32036  32036  32036  32036  32036  32036  32036  32036  32036  32036  32036  32036  32036  32036  32036  32036  32036  32036  32036  32036  32036  32036  32036  32036  32036  32036  32036  32036  32036  32036  32036  32036  32036  32036  32036  32036  32036  32036  32036  32036  32036  32036  32036  32036  32036  32036  32036  32036  32036  32036  32036  32036  32036  32036  32036  32036  32036  32036  32036  32036  32036  32036  32036  32036    201  32036  32036  32036  32036  32036  32036  32036  32036  32036  32036  32036  32036  32036  32036  32036  32036  32036  32036  32036  32036  32036  32036  32036  32036  32036  32036  32036  32036  32036  32036  32036  32036  32036  32036  32036  32036  32036  32036  32036  32036  32036  32036  32036  32036  32036  32036  32036  32036  32036  32036  32036  32036  32036  32036  32036  32036  32036  32036  32036  32036  32036  32036  32036  32036  32036  32036  32036  32036  32036  32036  32036  32036  32036  32036  32036  32036  32036  32036  32036  32036  32036  32036  32036  32036  32036  32036  32036  32036  32036  32036  32036  32036  32036  32036  32036  32036  32036  32036  32036  32036  32036  32036  32036  32036  32036  32036  32036  32036  32036  32036  32036  32036  32036  32036  32036  32036  32036  32036  32036  32036  32036  32036  32036  32036  32036  32036  32036  32036  32036  32036  32036  32036  32036  32036  32036  32036  32036  32036  32036  32036  32036  32036  32036  32036  32036  32036  32036  32036  32036  32036  32036  32036  32036  32036  32036  32036  32036  32036  32036  32036  32036  32036  32036  32036  32036  32036  32036  32036  32036  32036  32036  32036  32036  32036  32036  32036  32036  32036  32036  32036  32036  32036  32036  32036  32036  32036  32036  32036  32036  32036  32036  32036  32036  32036  32036  32036  32036  32036  32036  32036  32036  32036  32036  32036  32036  32036  32036  32036  32036  32036  32036  32036  32036  32036  32036  32036  32036  32036  32036  32036  32036  32036  32036  32036  32036  32036  32036  32036  32036  32036  32036  32036  32036  32036  32036  32036  32036  32036  32036  32036  32036  32036  32036  32036  32036  32036  32036  32036  32036  32036  32036  32036  32036  32036  32036  32036  32036  32036  32036  32036  32036  32036  32036  32036  32036  32036  32036  32036  32036  32036  32036  32036  32036  32036  32036  32036  32036  32036  32036  32036  32036  32036  32036  32036  32036  32036  32036  32036  32036  32036  32036  32036  32036  32036  32036  32036  32036  32036  32036  32036  32036  32036  32036  32036  32036  32036  32036  32036  32036  32036  32036  32036  32036  32036    221  32036  32036  32036  32036  32036    227  32036  32036  32036    223  32036  32036  32036  32036  32036  32036  32036  32036    223  32036    223    226    216    213    210    226    210    196    220    215    205    215    216    222  32036  32036  32036    226  32036  32036  32036  32036  32036  32036  32036  32036  32036  32036  32036  32036  32036  32036  32036  32036  32036  32036  32036  32036  32036  32036  32036  32036  32036  32036  32036  32036  32036  32036  32036  32036  32036  32036  32036  32036  32036  32036  32036  32036  32036  32036  32036  32036  32036  32036  32036  32036  32036  32036  32036  32036  32036  32036  32036  32036  32036  32036  32036  32036  32036  32036  32036  32036  32036  32036  32036  32036  32036  32036  32036  32036  32036  32036  32036  32036  32036  32036  32036  32036  32036  32036  32036  32036  32036  32036  32036  32036  32036  32036  32036  32036  32036  32036  32036  32036  32036  32036  32036  32036
  32036  32036  32036  32036  32036  32036  32036  32036  32036  32036  32036  32036  32036  32036  32036  32036  32036  32036  32036  32036  32036  32036  32036  32036  32036  32036  32036  32036  32036  32036  32036  32036  32036  32036  32036  32036  32036  32036  32036  32036  32036  32036  32036  32036  32036  32036  32036  32036  32036  32036  32036  32036  32036  32036  32036  32036  32036  32036  32036  32036  32036  32036  32036  32036  32036  32036  32036  32036  32036  32036  32036  32036  32036  32036  32036  32036  32036  32036  32036  32036  32036  32036  32036  32036  32036  32036  32036  32036  32036  32036  32036    198  32036  32036  32036  32036  32036  32036  32036  32036  32036  32036  32036  32036  32036  32036  32036  32036  32036  32036  32036  32036  32036  32036  32036  32036  32036  32036  32036  32036  32036  32036  32036  32036  32036  32036  32036  32036  32036  32036  32036  32036  32036  32036  32036  32036  32036  32036  32036  32036  32036  32036  32036  32036  32036  32036  32036  32036  32036  32036  32036  32036  32036  32036  32036  32036  32036  32036  32036  32036  32036  32036  32036  32036  32036  32036  32036  32036  32036  32036  32036  32036  32036  32036  32036  32036  32036  32036  32036  32036  32036  32036  32036  32036  32036  32036  32036  32036  32036  32036  32036  32036  32036  32036  32036  32036  32036  32036  32036  32036  32036  32036  32036  32036  32036  32036  32036  32036  32036  32036  32036  32036  32036  32036  32036  32036  32036  32036  32036  32036  32036  32036  32036  32036  32036  32036  32036  32036  32036  32036  32036  32036  32036  32036  32036  32036  32036  32036    219  32036  32036  32036  32036  32036  32036  32036  32036  32036  32036  32036  32036  32036  32036  32036  32036  32036  32036  32036  32036  32036  32036  32036  32036  32036  32036  32036  32036  32036  32036  32036  32036  32036  32036  32036  32036  32036  32036  32036  32036  32036  32036  32036  32036  32036  32036  32036  32036  32036  32036  32036  32036  32036  32036  32036  32036  32036  32036  32036  32036  32036  32036  32036  32036  32036  32036  32036  32036  32036  32036  32036  32036  32036  32036  32036  32036  32036  32036  32036  32036  32036  32036  32036  32036  32036  32036  32036  32036  32036  32036  32036  32036  32036  32036  32036  32036  32036  32036  32036  32036  32036  32036  32036  32036  32036  32036  32036  32036  32036  32036  32036  32036  32036  32036  32036  32036  32036  32036  32036  32036  32036  32036  32036  32036  32036  32036  32036  32036  32036  32036  32036  32036  32036  32036  32036  32036  32036  32036  32036  32036  32036  32036  32036  32036  32036  32036  32036  32036  32036  32036  32036  32036  32036  32036  32036  32036  32036  32036  32036  32036  32036  32036    229  32036    221  32036  32036  32036  32036  32036  32036    214  32036  32036  32036  32036    224  32036  32036  32036    226  32036  32036  32036    220    218  32036    213    214    203    208    222    214    220    223  32036  32036  32036  32036  32036  32036  32036  32036  32036  32036  32036  32036  32036  32036  32036  32036  32036  32036  32036  32036  32036  32036  32036  32036  32036  32036  32036  32036  32036  32036  32036  32036  32036  32036  32036  32036  32036  32036  32036  32036  32036  32036  32036  32036  32036  32036  32036  32036  32036  32036  32036  32036  32036  32036  32036  32036  32036  32036  32036  32036  32036  32036  32036  32036  32036  32036  32036  32036  32036  32036  32036  32036  32036  32036  32036  32036  32036  32036  32036  32036  32036  32036  32036  32036  32036  32036  32036  32036  32036  32036  32036  32036  32036  32036  32036  32036  32036  32036  32036  32036  32036  32036  32036  32036  32036  32036
  32036  32036  32036  32036  32036  32036  32036  32036  32036  32036  32036  32036  32036  32036  32036  32036  32036  32036  32036  32036  32036  32036  32036  32036  32036  32036  32036  32036  32036  32036  32036  32036  32036  32036  32036  32036  32036  32036  32036  32036  32036  32036  32036  32036  32036  32036  32036  32036  32036  32036  32036  32036  32036  32036  32036  32036  32036  32036  32036  32036  32036  32036  32036  32036  32036  32036  32036  32036  32036  32036  32036  32036  32036  32036  32036  32036  32036  32036  32036  32036  32036  32036  32036  32036  32036  32036  32036  32036  32036  32036  32036  32036  32036  32036  32036  32036    202  32036  32036  32036  32036  32036  32036  32036  32036  32036  32036  32036  32036  32036  32036  32036  32036  32036  32036  32036  32036  32036  32036  32036  32036  32036  32036  32036  32036  32036  32036  32036  32036  32036  32036  32036  32036  32036  32036  32036  32036  32036  32036  32036  32036  32036  32036  32036  32036  32036  32036  32036  32036  32036  32036  32036  32036  32036  32036  32036  32036  32036  32036  32036  32036  32036  32036  32036  32036  32036  32036  32036  32036  32036  32036  32036  32036  32036  32036  32036  32036  32036  32036  32036  32036  32036  32036  32036  32036  32036  32036  32036  32036  32036  32036  32036  32036  32036  32036  32036  32036  32036  32036  32036  32036  32036  32036  32036  32036  32036  32036  32036  32036  32036  32036  32036  32036  32036  32036  32036  32036  32036  32036  32036  32036  32036  32036  32036  32036  32036  32036  32036  32036  32036  32036  32036  32036  32036  32036  32036  32036  32036  32036  32036  32036  32036  32036  32036  32036  32036  32036  32036  32036  32036  32036  32036  32036  32036  32036  32036  32036  32036  32036  32036  32036  32036  32036  32036  32036  32036  32036  32036  32036  32036  32036  32036  32036  32036  32036  32036  32036  32036  32036  32036  32036  32036  32036  32036  32036  32036  32036  32036  32036  32036  32036  32036  32036  32036  32036  32036  32036  32036  32036  32036  32036  32036  32036  32036  32036  32036  32036  32036  32036  32036  32036  32036  32036  32036  32036  32036  32036  32036  32036  32036  32036  32036  32036  32036  32036  32036  32036  32036  32036  32036  32036  32036  32036  32036  32036  32036  32036  32036  32036  32036  32036  32036  32036  32036  32036  32036  32036  32036  32036  32036  32036  32036  32036  32036  32036  32036  32036  32036  32036  32036  32036  32036  32036  32036  32036  32036  32036  32036  32036  32036  32036  32036  32036  32036  32036  32036  32036  32036  32036  32036  32036  32036  32036  32036  32036  32036  32036  32036  32036  32036  32036  32036  32036  32036  32036  32036    215  32036  32036    224  32036    229    219  32036  32036  32036  32036    224    219    218    222    217    218    208  32036    219  32036  32036  32036    212    219    212    221    208    211    215    225  32036    213    218    219  32036  32036  32036  32036    213    222    231    217    228  32036  32036    226  32036  32036    231  32036  32036  32036  32036  32036  32036  32036  32036  32036  32036  32036  32036  32036    229  32036  32036    205  32036  32036  32036  32036  32036  32036  32036  32036  32036  32036  32036  32036  32036  32036  32036  32036  32036  32036  32036  32036    218  32036  32036  32036  32036  32036  32036  32036  32036  32036  32036  32036  32036  32036  32036  32036  32036  32036  32036  32036  32036  32036  32036  32036  32036  32036  32036  32036  32036  32036  32036  32036  32036  32036  32036  32036  32036  32036  32036  32036  32036  32036  32036  32036  32036  32036  32036  32036  32036  32036  32036  32036  32036  32036  32036  32036  32036
  32036  32036  32036  32036  32036  32036  32036  32036  32036  32036  32036  32036  32036  32036  32036  32036  32036  32036  32036  32036  32036  32036  32036  32036  32036  32036  32036  32036  32036  32036  32036  32036  32036  32036  32036  32036  32036  32036  32036  32036  32036  32036  32036  32036  32036  32036  32036  32036  32036  32036  32036  32036  32036  32036  32036  32036  32036  32036  32036  32036  32036  32036  32036  32036  32036  32036  32036  32036  32036  32036  32036  32036  32036  32036  32036  32036  32036  32036  32036  32036  32036  32036  32036  32036  32036  32036  32036  32036  32036  32036  32036  32036  32036  32036  32036  32036  32036  32036  32036  32036    202  32036  32036  32036  32036  32036  32036  32036  32036  32036  32036  32036  32036  32036  32036  32036  32036  32036  32036  32036  32036    211  32036  32036  32036  32036  32036    206  32036  32036  32036  32036  32036  32036  32036  32036  32036  32036  32036  32036  32036  32036  32036  32036  32036  32036  32036    207    205  32036    234  32036  32036  32036  32036  32036  32036  32036  32036  32036  32036  32036  32036  32036  32036  32036  32036  32036  32036  32036  32036  32036  32036  32036  32036  32036  32036  32036  32036  32036  32036  32036  32036  32036  32036  32036    191    249  32036  32036  32036  32036  32036  32036  32036  32036  32036  32036  32036  32036  32036  32036  32036  32036  32036  32036  32036  32036  32036  32036  32036  32036  32036  32036  32036  32036  32036  32036  32036  32036  32036  32036  32036  32036  32036  32036  32036  32036  32036  32036  32036  32036  32036  32036    214  32036  32036  32036  32036  32036  32036  32036  32036  32036  32036  32036  32036  32036  32036  32036  32036  32036  32036  32036  32036  32036  32036  32036  32036  32036  32036  32036  32036  32036  32036  32036  32036  32036  32036  32036  32036  32036  32036  32036  32036  32036  32036  32036  32036  32036  32036  32036  32036  32036  32036  32036  32036  32036  32036  32036  32036  32036  32036  32036  32036  32036  32036  32036  32036  32036  32036  32036  32036  32036  32036  32036  32036  32036  32036  32036  32036  32036  32036  32036  32036  32036  32036  32036  32036  32036  32036  32036  32036  32036  32036  32036  32036  32036  32036  32036  32036  32036  32036  32036  32036  32036  32036  32036  32036  32036  32036  32036  32036  32036  32036  32036  32036  32036  32036  32036  32036  32036  32036  32036  32036  32036  32036  32036  32036  32036  32036  32036  32036  32036  32036  32036  32036  32036  32036  32036  32036  32036  32036  32036  32036  32036  32036  32036  32036  32036  32036  32036  32036  32036  32036  32036  32036  32036  32036  32036  32036  32036  32036    224  32036  32036  32036  32036    230    226  32036    226    222  32036    222  32036  32036  32036  32036  32036    220    214    215    218    222    220    218  32036    214  32036  32036  32036    215  32036    208  32036    224  32036    223  32036    220    223    217    211    222    231    218    226    228    220    217    203  32036    225    226    222  32036  32036    223    217    214  32036  32036  32036    218  32036  32036  32036  32036    222  32036  32036  32036  32036  32036  32036  32036  32036  32036  32036  32036  32036  32036  32036  32036  32036  32036  32036  32036  32036  32036  32036  32036  32036  32036  32036  32036  32036  32036  32036  32036  32036  32036  32036  32036  32036  32036  32036  32036  32036  32036  32036  32036  32036  32036  32036  32036  32036  32036  32036  32036  32036  32036  32036  32036  32036  32036  32036  32036  32036  32036  32036  32036  32036  32036  32036  32036  32036  32036  32036  32036  32036  32036  32036  32036  32036  32036  32036  32036  32036
  32036  32036  32036  32036  32036  32036  32036  32036  32036  32036  32036  32036  32036  32036  32036  32036  32036  32036  32036  32036  32036  32036  32036  32036  32036  32036  32036  32036  32036  32036  32036  32036  32036  32036  32036  32036  32036  32036  32036  32036  32036  32036  32036  32036  32036  32036  32036  32036  32036  32036  32036  32036  32036  32036  32036  32036  32036  32036  32036  32036  32036  32036  32036  32036  32036  32036  32036  32036  32036  32036  32036  32036  32036  32036  32036  32036  32036  32036  32036  32036  32036  32036  32036  32036    195  32036    196  32036  32036  32036  32036  32036  32036  32036  32036    202    202  32036  32036  32036  32036  32036  32036  32036  32036  32036  32036  32036  32036  32036  32036  32036  32036  32036  32036  32036  32036  32036  32036  32036  32036  32036  32036    209  32036  32036  32036  32036  32036  32036  32036  32036  32036  32036  32036  32036  32036  32036  32036  32036  32036  32036  32036  32036  32036  32036  32036  32036  32036  32036  32036  32036  32036  32036  32036  32036  32036  32036  32036  32036  32036  32036  32036  32036  32036  32036  32036  32036  32036  32036  32036  32036  32036  32036  32036  32036  32036  32036  32036  32036  32036  32036  32036  32036  32036  32036  32036  32036  32036  32036  32036  32036  32036  32036  32036  32036  32036  32036  32036  32036  32036  32036  32036  32036  32036  32036  32036  32036  32036  32036  32036  32036  32036  32036  32036  32036  32036  32036  32036  32036  32036  32036  32036  32036  32036  32036  32036  32036  32036  32036  32036  32036  32036  32036  32036  32036  32036  32036  32036  32036  32036  32036  32036  32036  32036  32036  32036  32036  32036  32036  32036  32036  32036  32036  32036  32036  32036  32036  32036  32036  32036  32036  32036  32036  32036  32036  32036  32036  32036  32036  32036  32036  32036  32036  32036  32036  32036  32036  32036  32036  32036  32036  32036  32036  32036  32036  32036  32036  32036  32036  32036  32036  32036  32036  32036  32036  32036  32036  32036  32036  32036  32036  32036  32036  32036  32036  32036  32036  32036  32036  32036  32036  32036  32036  32036  32036  32036  32036  32036  32036  32036  32036  32036  32036  32036  32036  32036  32036  32036  32036  32036  32036  32036  32036  32036  32036  32036  32036  32036  32036  32036  32036  32036  32036  32036  32036  32036  32036  32036  32036  32036  32036  32036  32036  32036  32036  32036  32036  32036  32036  32036  32036  32036  32036  32036  32036  32036  32036  32036  32036  32036  32036  32036  32036  32036  32036  32036  32036  32036  32036  32036  32036  32036    222  32036  32036  32036  32036  32036  32036  32036  32036    225    225  32036  32036  32036  32036  32036  32036    226    222  32036    225    215    223    213    225    226  32036  32036    214  32036    215    215  32036    218  32036  32036    215  32036  32036    218  32036    214  32036    221  32036  32036    231    222  32036    220    221    220    218    221  32036  32036  32036  32036    202    224    214    225  32036    224    219  32036  32036    223    221  32036    221    230  32036    215  32036  32036    217  32036  32036  32036    234  32036  32036  32036  32036  32036  32036  32036  32036  32036  32036  32036  32036  32036  32036  32036  32036    232  32036  32036  32036  32036    221  32036    219    224  32036  32036  32036  32036  32036  32036  32036  32036  32036  32036  32036  32036  32036  32036  32036  32036  32036  32036  32036  32036  32036  32036  32036  32036  32036  32036  32036  32036  32036  32036  32036  32036  32036  32036  32036  32036  32036  32036  32036  32036  32036  32036  32036  32036  32036  32036  32036  32036  32036  32036  32036
  32036  32036  32036  32036  32036  32036  32036  32036  32036  32036  32036  32036  32036  32036  32036  32036  32036  32036  32036  32036  32036  32036  32036  32036  32036  32036  32036  32036  32036  32036  32036  32036  32036  32036  32036  32036  32036  32036  32036  32036  32036  32036  32036  32036  32036  32036  32036  32036  32036  32036  32036  32036  32036  32036  32036  32036  32036  32036  32036  32036  32036  32036  32036  32036  32036  32036  32036  32036  32036  32036  32036  32036  32036  32036  32036  32036  32036  32036  32036  32036  32036  32036  32036  32036    197  32036  32036    195  32036    206  32036  32036  32036  32036  32036  32036  32036  32036  32036  32036  32036  32036  32036  32036  32036  32036  32036  32036  32036  32036  32036  32036  32036  32036  32036  32036  32036  32036  32036  32036  32036  32036  32036  32036  32036  32036  32036  32036  32036  32036  32036  32036  32036  32036  32036    198  32036  32036  32036  32036  32036  32036  32036  32036    206  32036  32036  32036  32036  32036  32036  32036    207  32036  32036  32036  32036  32036  32036  32036  32036  32036  32036  32036  32036  32036  32036  32036  32036  32036  32036  32036  32036  32036  32036  32036  32036  32036  32036  32036  32036  32036  32036  32036  32036  32036  32036  32036    210  32036  32036  32036  32036  32036  32036  32036  32036  32036  32036  32036  32036  32036  32036  32036  32036  32036  32036  32036  32036  32036  32036  32036  32036  32036  32036  32036  32036  32036  32036  32036  32036  32036  32036  32036  32036  32036  32036  32036  32036  32036  32036  32036  32036  32036  32036  32036  32036  32036  32036  32036  32036  32036  32036  32036  32036  32036  32036  32036  32036  32036  32036  32036  32036  32036  32036  32036  32036  32036  32036  32036  32036  32036  32036  32036  32036  32036  32036  32036  32036  32036  32036  32036  32036  32036  32036  32036  32036  32036  32036  32036  32036  32036  32036  32036  32036  32036  32036  32036  32036  32036  32036  32036  32036  32036  32036  32036  32036  32036  32036  32036  32036  32036  32036  32036  32036  32036  32036  32036  32036  32036  32036  32036  32036  32036  32036  32036  32036  32036  32036  32036  32036  32036  32036  32036  32036  32036  32036  32036  32036  32036  32036  32036  32036  32036  32036  32036  32036  32036  32036  32036  32036  32036  32036  32036  32036  32036  32036  32036  32036  32036  32036  32036  32036    208  32036  32036  32036  32036  32036  32036  32036  32036  32036  32036  32036  32036  32036  32036  32036  32036  32036  32036  32036    226    213  32036  32036  32036  32036  32036  32036  32036  32036  32036  32036    229  32036  32036  32036  32036  32036  32036  32036  32036    218  32036    220    221  32036    234    226    216  32036  32036    210  32036  32036    218    226  32036    216    206  32036  32036    213    218    199    220    219    218    222  32036    224    229    220    214  32036    221  32036  32036    219  32036  32036  32036    218  32036    219    230    219    220    221  32036    221    221    213    226    222    215    207    210    223    222    223    218    217    203    231  32036  32036  32036    213    221  32036  32036  32036  32036  32036  32036  32036  32036  32036  32036  32036  32036  32036  32036  32036  32036  32036  32036  32036    228  32036    230    232    231    231    222  32036  32036    232    226  32036    218  32036  32036  32036  32036  32036  32036  32036  32036  32036  32036  32036  32036  32036  32036  32036  32036  32036  32036  32036  32036  32036  32036  32036  32036  32036  32036  32036  32036  32036  32036  32036  32036  32036  32036  32036  32036  32036  32036  32036  32036  32036  32036  32036  32036  32036  32036
  32036    221    212  32036  32036  32036  32036  32036  32036  32036  32036  32036  32036  32036  32036  32036  32036  32036  32036  32036  32036  32036  32036  32036  32036  32036  32036  32036  32036  32036  32036  32036  32036  32036  32036  32036  32036  32036  32036  32036  32036  32036  32036  32036  32036  32036  32036  32036  32036  32036  32036  32036  32036  32036  32036  32036  32036  32036  32036  32036  32036  32036  32036  32036  32036  32036  32036  32036  32036  32036  32036  32036  32036  32036  32036  32036  32036  32036  32036  32036  32036  32036  32036  32036  32036  32036  32036  32036  32036  32036  32036  32036  32036  32036    202  32036  32036  32036  32036    204  32036  32036  32036  32036  32036  32036  32036  32036  32036  32036  32036  32036  32036  32036  32036  32036  32036  32036  32036  32036  32036  32036  32036  32036  32036  32036  32036  32036  32036  32036  32036  32036  32036  32036  32036  32036  32036  32036  32036  32036  32036  32036  32036  32036  32036  32036  32036  32036  32036  32036  32036  32036  32036  32036  32036  32036  32036  32036  32036  32036  32036  32036  32036  32036  32036  32036  32036  32036  32036  32036  32036  32036  32036  32036  32036  32036  32036  32036  32036  32036  32036  32036  32036  32036  32036  32036  32036  32036  32036  32036  32036  32036  32036  32036  32036  32036  32036  32036  32036  32036  32036  32036  32036  32036  32036  32036  32036  32036  32036  32036  32036  32036  32036  32036  32036  32036  32036  32036  32036  32036  32036  32036  32036  32036  32036  32036  32036  32036  32036  32036  32036  32036  32036  32036    219    226  32036  32036  32036  32036  32036  32036  32036  32036  32036  32036  32036  32036  32036  32036  32036  32036  32036  32036  32036  32036  32036  32036  32036  32036  32036  32036  32036  32036  32036  32036  32036  32036  32036  32036  32036  32036  32036  32036  32036  32036  32036  32036  32036  32036  32036  32036  32036  32036  32036  32036  32036  32036  32036  32036  32036  32036  32036  32036  32036  32036  32036  32036  32036  32036  32036  32036  32036  32036  32036  32036  32036  32036  32036  32036  32036  32036  32036  32036  32036  32036  32036  32036  32036  32036  32036  32036  32036  32036  32036  32036  32036  32036  32036  32036  32036  32036  32036  32036  32036  32036  32036  32036  32036  32036  32036  32036  32036  32036  32036  32036  32036  32036  32036  32036  32036    206  32036    219  32036  32036  32036  32036  32036  32036  32036  32036  32036  32036  32036  32036  32036  32036  32036  32036  32036  32036  32036    226    219    221  32036    222  32036  32036  32036    225  32036  32036  32036    226    230  32036  32036  32036  32036  32036  32036  32036    213  32036  32036  32036  32036  32036  32036    202    214    211    210    205  32036  32036    215  32036  32036    219    219    215    214    218    220    220  32036    221    220    216  32036    217    224  32036    206  32036  32036    223  32036  32036    210    219    223    222    217  32036    224    215    221    220    229    220    222    219    216    223    218    219  32036    223    221  32036  32036    228    200    206    229  32036    210  32036  32036    224  32036  32036  32036  32036  32036    226  32036  32036  32036    208  32036  32036  32036  32036  32036  32036    226  32036    222  32036    227  32036    223    231  32036    223    217    222  32036  32036  32036  32036  32036  32036  32036  32036  32036  32036  32036  32036  32036  32036  32036  32036  32036  32036  32036  32036  32036  32036  32036  32036  32036  32036  32036  32036  32036  32036  32036  32036  32036  32036  32036  32036  32036  32036  32036  32036  32036  32036  32036  32036  32036  32036  32036  32036
    222    226    211  32036  32036  32036  32036  32036  32036  32036  32036  32036  32036  32036  32036  32036  32036  32036  32036  32036  32036  32036  32036  32036  32036  32036  32036  32036  32036  32036  32036  32036  32036  32036  32036  32036  32036  32036  32036  32036  32036  32036  32036  32036  32036  32036  32036  32036  32036  32036  32036  32036  32036  32036  32036  32036  32036  32036  32036  32036  32036  32036  32036  32036  32036  32036  32036  32036  32036  32036  32036  32036  32036  32036  32036  32036  32036  32036  32036  32036  32036  32036  32036  32036  32036  32036  32036  32036  32036  32036  32036  32036  32036  32036  32036  32036  32036  32036  32036  32036  32036  32036    209  32036  32036  32036  32036  32036  32036  32036  32036  32036    216    197  32036  32036  32036  32036  32036  32036  32036  32036  32036  32036  32036  32036  32036  32036  32036  32036  32036  32036  32036  32036  32036  32036  32036  32036  32036  32036  32036  32036  32036  32036  32036    214  32036    221  32036    208  32036  32036  32036    219  32036  32036  32036  32036  32036  32036  32036  32036  32036  32036  32036  32036  32036  32036  32036  32036  32036  32036  32036  32036  32036  32036  32036  32036  32036  32036  32036  32036  32036  32036  32036  32036  32036  32036  32036  32036  32036  32036  32036    201  32036  32036  32036  32036  32036  32036  32036  32036  32036  32036  32036  32036  32036  32036  32036  32036  32036  32036  32036  32036  32036  32036  32036  32036  32036  32036  32036  32036  32036  32036  32036  32036  32036  32036  32036  32036  32036  32036  32036  32036  32036    216  32036  32036  32036  32036  32036  32036  32036  32036  32036  32036  32036  32036  32036  32036  32036  32036  32036  32036  32036  32036  32036  32036  32036  32036  32036  32036  32036  32036  32036  32036  32036  32036  32036  32036  32036  32036  32036  32036  32036  32036  32036  32036  32036  32036  32036  32036  32036  32036  32036  32036  32036  32036  32036  32036  32036  32036  32036  32036  32036  32036  32036  32036  32036  32036  32036  32036  32036  32036  32036  32036    218  32036  32036  32036  32036  32036  32036  32036  32036  32036  32036  32036  32036  32036  32036  32036  32036  32036  32036  32036  32036  32036  32036  32036  32036  32036  32036  32036  32036  32036  32036  32036  32036  32036  32036  32036  32036  32036  32036  32036  32036  32036  32036  32036  32036    231  32036    221  32036  32036  32036  32036  32036  32036  32036  32036  32036  32036  32036  32036  32036  32036  32036  32036  32036    229  32036    222  32036  32036    215    215  32036  32036  32036  32036    202  32036  32036    215    206  32036  32036    226  32036  32036    197  32036  32036  32036  32036  32036  32036  32036  32036    199  32036    212    219    220    216  32036    214    218    222    215    218    216    228    226    223    218    210    220    223    230    215    220    225    221  32036    213  32036    220  32036    216    215    220    224    224    213    216    216    225    197    207    217    221    225    222    215    208    218    203    208    201    232  32036  32036    221    219    222    220    221    207  32036  32036    217  32036  32036  32036  32036  32036  32036  32036    225    221  32036    222    218    214  32036    226    231    223    226  32036    225  32036    229  32036  32036  32036  32036  32036  32036    227  32036  32036    207    234    233  32036  32036  32036  32036  32036    218    217    229  32036  32036  32036  32036  32036  32036  32036  32036  32036  32036  32036  32036  32036  32036  32036  32036  32036  32036  32036  32036  32036  32036  32036  32036  32036  32036  32036  32036  32036  32036  32036  32036  32036    216
  32036  32036  32036  32036  32036  32036  32036  32036  32036  32036  32036  32036  32036  32036  32036  32036  32036  32036  32036  32036  32036  32036  32036  32036  32036  32036  32036  32036  32036  32036  32036  32036    211    210  32036  32036  32036    212    209  32036    210    213  32036  32036  32036  32036  32036  32036  32036  32036  32036  32036  32036  32036  32036  32036  32036  32036  32036  32036  32036  32036  32036  32036  32036  32036  32036  32036  32036  32036  32036  32036  32036  32036  32036  32036  32036  32036  32036  32036  32036  32036  32036  32036  32036  32036  32036  32036  32036  32036  32036  32036  32036  32036  32036  32036  32036  32036  32036  32036  32036    206  32036    207  32036  32036  32036  32036    212  32036  32036  32036    216  32036  32036  32036  32036  32036  32036  32036  32036  32036  32036  32036  32036  32036  32036  32036  32036  32036  32036  32036  32036  32036  32036  32036  32036    210  32036  32036    223  32036  32036  32036    207  32036  32036  32036    225  32036  32036    226  32036  32036  32036  32036  32036  32036  32036  32036  32036  32036  32036  32036  32036  32036  32036  32036  32036  32036  32036  32036  32036  32036  32036  32036  32036  32036  32036  32036  32036  32036  32036  32036  32036  32036  32036  32036  32036  32036  32036  32036  32036    189    214  32036  32036  32036  32036  32036  32036  32036  32036  32036  32036  32036  32036  32036  32036  32036  32036  32036  32036  32036  32036  32036  32036  32036  32036  32036  32036  32036  32036  32036  32036  32036  32036  32036  32036  32036  32036  32036  32036  32036  32036    219  32036  32036  32036  32036  32036  32036  32036  32036  32036  32036  32036  32036  32036  32036  32036  32036  32036  32036  32036  32036  32036  32036  32036  32036  32036  32036  32036  32036  32036  32036  32036  32036  32036  32036  32036  32036  32036  32036  32036  32036  32036  32036  32036  32036  32036  32036  32036  32036  32036  32036  32036  32036  32036  32036  32036  32036  32036  32036  32036  32036  32036  32036  32036  32036  32036  32036  32036  32036    227  32036  32036    220  32036    194  32036    222    212  32036  32036    221  32036  32036  32036  32036  32036  32036  32036  32036  32036  32036  32036  32036  32036  32036  32036  32036  32036  32036  32036  32036  32036  32036  32036  32036  32036  32036  32036  32036  32036  32036  32036  32036  32036  32036  32036  32036  32036  32036  32036  32036  32036  32036  32036  32036  32036  32036  32036  32036  32036  32036  32036  32036  32036  32036  32036    207    227  32036    213  32036    206    213    211  32036  32036  32036  32036    219    207  32036    208    207    226  32036    214  32036  32036    194  32036  32036    198    202    215  32036  32036  32036    213  32036  32036    210    213    214    206    211    219    204    228    218    209    213    215  32036    209    222    207    213  32036  32036  32036    231    224  32036    205  32036  32036    223  32036  32036    210    194    221    223    232    230    231    222    220    219    220    219    219    215    205    220    207    210  32036    216    211    229    222    220    222    208    224    229    230    217    233  32036    233    220    222    222    220    219    229  32036    223    229    236  32036  32036    232    226    222    222    229    222  32036    229  32036  32036  32036  32036  32036  32036  32036  32036  32036  32036  32036    234    231  32036    215    231    226    217    228    227    218    226    226  32036  32036  32036  32036  32036  32036  32036  32036  32036  32036  32036  32036  32036  32036  32036  32036  32036  32036  32036  32036  32036  32036  32036  32036  32036  32036  32036  32036  32036  32036
  32036  32036  32036  32036  32036  32036  32036  32036  32036  32036  32036  32036  32036  32036  32036  32036  32036  32036  32036  32036  32036  32036  32036  32036  32036  32036  32036  32036  32036    218    214    211    206    213    212    213    230    212    205    205    208    222  32036    230    223    201    231    213    219    227    217  32036  32036  32036    208  32036  32036  32036  32036  32036  32036  32036  32036  32036  32036  32036  32036  32036  32036  32036  32036  32036  32036  32036    215    224  32036  32036    218  32036  32036  32036  32036  32036  32036  32036  32036  32036  32036  32036  32036  32036  32036  32036    219  32036  32036  32036  32036  32036    214  32036    234  32036    237    217  32036  32036    218  32036  32036    214  32036  32036  32036  32036  32036  32036    213  32036  32036  32036  32036  32036  32036  32036  32036  32036  32036  32036  32036  32036  32036  32036  32036  32036  32036  32036  32036  32036  32036  32036  32036  32036  32036  32036  32036  32036  32036  32036    234    211  32036  32036  32036  32036  32036  32036  32036  32036  32036  32036  32036  32036  32036  32036  32036  32036  32036  32036  32036  32036  32036  32036  32036  32036  32036  32036  32036  32036  32036  32036  32036  32036  32036  32036  32036  32036    223  32036  32036  32036  32036  32036  32036  32036  32036  32036  32036  32036  32036  32036  32036  32036  32036  32036  32036  32036  32036  32036  32036  32036  32036  32036  32036  32036  32036  32036  32036  32036  32036  32036  32036  32036  32036  32036  32036  32036  32036  32036  32036  32036  32036  32036  32036  32036  32036  32036  32036  32036  32036  32036  32036  32036  32036  32036  32036  32036  32036  32036  32036  32036  32036  32036  32036  32036  32036  32036  32036  32036  32036  32036  32036  32036  32036  32036  32036  32036  32036  32036  32036  32036  32036  32036  32036  32036  32036  32036  32036  32036  32036  32036  32036  32036  32036  32036  32036  32036  32036  32036  32036  32036  32036  32036  32036  32036  32036  32036  32036  32036  32036  32036  32036  32036  32036    208    226  32036  32036  32036    211    201    210    226  32036  32036  32036  32036  32036  32036  32036  32036  32036  32036  32036  32036  32036  32036  32036  32036  32036  32036  32036  32036  32036  32036  32036  32036  32036  32036  32036  32036  32036  32036  32036  32036  32036  32036  32036  32036  32036  32036  32036  32036  32036  32036  32036  32036  32036    233  32036  32036  32036  32036  32036  32036  32036  32036  32036  32036  32036  32036  32036    229  32036    221    229  32036  32036  32036  32036    213  32036    227    197    202    205  32036    207    194  32036    219  32036  32036  32036  32036    194    225    211    211    224  32036  32036    209    199  32036    214    198    210    213    203    212  32036  32036    203  32036  32036  32036    215  32036  32036    214    214    216    216    224    222    222    209    230    202    214    226  32036  32036    222  32036    209    231    226    202    219    210    211    221    217    215    210    215  32036    219    222    214    224    219    220    229    231    227    226    211  32036    213  32036  32036    208    221  32036    209    230    224  32036  32036    227    225    222    228    223    232  32036    224  32036    229    234    231  32036    225    232    231  32036  32036    235    224  32036    226    216    211    228    225    227    233    216    220    226    218    213    223    228  32036    220  32036  32036  32036  32036  32036  32036  32036  32036  32036  32036  32036  32036  32036  32036  32036  32036  32036    202  32036  32036  32036  32036  32036  32036  32036  32036  32036  32036  32036  32036
  32036  32036  32036  32036  32036  32036  32036  32036  32036  32036  32036  32036  32036  32036  32036  32036  32036  32036  32036  32036  32036  32036  32036  32036  32036  32036    201  32036    214    208    211    202    213    217  32036    213    217    215    217    210    223    216    220    217    214    225  32036  32036  32036    207    214  32036  32036    212    212    210  32036    216    212    209    217  32036  32036  32036  32036  32036  32036  32036  32036  32036  32036    218    207  32036  32036  32036  32036    213  32036    209    232  32036    226  32036  32036  32036    211  32036  32036  32036  32036  32036  32036  32036  32036  32036  32036  32036  32036  32036  32036    226    224    212  32036  32036  32036    213  32036    206    217  32036    220  32036    215  32036  32036  32036  32036  32036  32036  32036  32036  32036  32036  32036  32036  32036  32036  32036  32036  32036  32036  32036  32036  32036  32036  32036  32036  32036  32036  32036  32036  32036  32036  32036  32036  32036  32036  32036  32036  32036  32036  32036  32036  32036  32036  32036  32036  32036  32036  32036  32036  32036  32036  32036  32036  32036  32036  32036  32036  32036  32036  32036  32036  32036  32036  32036  32036  32036  32036  32036  32036  32036  32036  32036  32036  32036  32036  32036  32036    190  32036    236  32036  32036  32036  32036  32036  32036  32036  32036  32036  32036  32036  32036  32036  32036  32036  32036  32036  32036  32036  32036  32036  32036  32036  32036  32036  32036  32036  32036  32036  32036  32036  32036  32036  32036  32036  32036  32036  32036  32036  32036  32036  32036  32036  32036  32036  32036  32036  32036  32036  32036  32036  32036  32036  32036  32036  32036  32036  32036  32036  32036  32036  32036  32036  32036  32036  32036  32036  32036  32036  32036  32036  32036  32036  32036  32036  32036  32036  32036  32036  32036  32036  32036  32036  32036  32036  32036  32036  32036  32036  32036  32036  32036  32036  32036  32036  32036  32036  32036  32036  32036  32036  32036  32036  32036    185  32036  32036    233  32036    231    234    205  32036    208    214    230    227    194    222    217    210    206  32036    209    228  32036  32036  32036  32036  32036  32036  32036  32036  32036  32036  32036  32036  32036  32036  32036  32036  32036  32036  32036  32036  32036  32036  32036  32036  32036  32036  32036  32036  32036  32036  32036  32036  32036  32036  32036  32036  32036  32036  32036  32036  32036  32036    218  32036  32036    219    215    224  32036  32036  32036  32036    228  32036    213    199    226  32036    208    215  32036  32036    211  32036    216    214  32036  32036    226  32036    219    206  32036  32036    223    211    224    211  32036  32036  32036    229    222    223  32036    225  32036    207  32036  32036    210  32036    201    212  32036  32036  32036    212  32036    212    212    202  32036  32036    213  32036    214    219    218    208    218    219  32036    218    220    211    216    230    216    223    223    219    226    220    219    224    214    223    217    222    222    217    219    214    225    213    226    219    210    230    231    230    221  32036  32036    215  32036    218    212    215    222    231    216    222    230    223  32036  32036  32036  32036    230    222    230  32036    223  32036    230    218    220    233    229    225    213    218  32036  32036    218    215    216    219    218    218  32036    226  32036  32036  32036  32036    220    232  32036  32036  32036  32036    228    222    230    216    222    227    228  32036    218    218  32036  32036  32036  32036    230    196    222    226    211    218    221    217    213    216  32036  32036  32036
  32036  32036  32036  32036  32036  32036  32036  32036  32036  32036  32036  32036  32036  32036  32036  32036  32036  32036  32036  32036  32036  32036  32036  32036  32036  32036    210    231    215    213    213    219  32036    213    221    218    213    205    221    218    212    215    225    210  32036  32036  32036  32036    194  32036  32036  32036  32036  32036  32036  32036  32036    197    214  32036  32036  32036  32036    212  32036  32036  32036    227  32036    240    205    201    221    216    208    216    216    202  32036    218    215  32036    216  32036    213    215    219  32036    238  32036    199    216  32036  32036  32036  32036  32036  32036  32036  32036    228  32036  32036  32036  32036  32036  32036    226  32036  32036  32036  32036  32036  32036  32036  32036    223  32036  32036  32036  32036  32036  32036  32036  32036  32036  32036  32036  32036    206  32036  32036  32036  32036  32036  32036  32036  32036  32036  32036  32036  32036  32036  32036  32036  32036    227  32036  32036  32036  32036    218  32036  32036  32036  32036  32036    238  32036  32036  32036  32036  32036  32036  32036  32036  32036  32036  32036  32036  32036  32036  32036  32036  32036  32036  32036  32036  32036  32036  32036  32036  32036  32036  32036  32036  32036  32036  32036  32036  32036  32036  32036  32036    179  32036  32036  32036  32036  32036  32036  32036  32036  32036  32036  32036  32036  32036  32036  32036  32036  32036  32036  32036  32036  32036  32036  32036  32036  32036  32036  32036  32036  32036  32036  32036  32036  32036  32036  32036  32036  32036  32036  32036  32036  32036  32036  32036  32036  32036  32036  32036  32036  32036  32036  32036  32036  32036  32036  32036  32036  32036  32036  32036  32036  32036  32036  32036  32036  32036  32036  32036  32036  32036  32036  32036  32036  32036  32036  32036  32036  32036  32036  32036  32036  32036  32036  32036  32036  32036  32036  32036  32036  32036  32036  32036  32036  32036  32036  32036  32036  32036  32036  32036  32036  32036  32036  32036    231    221  32036    208    205    207    220  32036  32036    215  32036    230    209  32036  32036    208    208  32036  32036  32036    214    188    234    217  32036    231    221  32036  32036  32036  32036  32036  32036  32036  32036  32036  32036  32036  32036  32036  32036  32036  32036  32036  32036  32036  32036  32036  32036  32036  32036  32036  32036  32036  32036  32036  32036  32036  32036  32036  32036  32036  32036  32036  32036  32036    226  32036    210    229    223  32036  32036  32036  32036    233  32036  32036    216    217    216  32036  32036  32036  32036  32036  32036  32036    202  32036  32036    208  32036    198  32036    199    215  32036  32036    226    213    218  32036    197    226    218    208    221    198  32036  32036  32036  32036  32036  32036  32036    199  32036  32036  32036  32036    215    210    223  32036    210    224    231    218    218  32036    209    218    229    216    215    214    216    223    219    228    208    213    208    217    221    206    224    212    199    209    217    222    219    210    218    211    227    226    226    224    225    217  32036  32036  32036  32036    202  32036    226    223    217    220    223    221    224    230  32036    223    229    221  32036    216    228    221  32036    228    229    227    222    223    222    222    229    221    228    231    213    220    234    230    225  32036    211  32036    214    227    225  32036    225    230  32036  32036    212  32036    221  32036    227    211    218  32036    224    213  32036    224  32036    225  32036  32036  32036    218    217    209  32036    225    183  32036    218    206  32036  32036  32036
  32036    218    217  32036  32036  32036  32036  32036  32036  32036  32036  32036  32036  32036  32036  32036  32036  32036  32036  32036  32036  32036    206  32036  32036    216  32036  32036  32036  32036  32036  32036  32036    222    209    215    215    210    210  32036  32036  32036  32036  32036  32036  32036  32036  32036  32036  32036  32036  32036    213  32036  32036  32036  32036    186    203    218    218    216    208  32036    205    204  32036    225  32036  32036    213  32036    219    218    211    216    198    235  32036  32036    213  32036    218    209    215    211    221    207    213  32036    200  32036    217    218    214  32036    221    215  32036  32036  32036    228    216  32036  32036  32036  32036  32036    228    211    223  32036    220    225  32036  32036  32036  32036  32036  32036  32036  32036  32036  32036    227    229  32036  32036  32036  32036    223    227  32036  32036    228  32036    221  32036  32036  32036  32036  32036  32036  32036  32036  32036  32036  32036  32036  32036  32036  32036  32036  32036  32036  32036  32036    230  32036  32036  32036  32036  32036  32036  32036  32036  32036  32036  32036  32036  32036  32036  32036  32036  32036  32036  32036  32036  32036  32036  32036  32036  32036  32036  32036  32036  32036  32036  32036  32036  32036  32036    194    210  32036  32036  32036  32036  32036  32036  32036  32036  32036  32036  32036  32036  32036  32036  32036  32036  32036  32036  32036  32036  32036  32036  32036  32036  32036  32036  32036  32036  32036  32036  32036  32036  32036  32036  32036  32036  32036  32036  32036  32036  32036  32036  32036  32036  32036  32036  32036  32036  32036  32036  32036  32036  32036  32036  32036  32036  32036  32036  32036  32036  32036  32036  32036  32036  32036  32036  32036  32036  32036  32036  32036  32036  32036  32036  32036  32036  32036  32036  32036  32036  32036  32036  32036  32036  32036  32036  32036  32036  32036  32036  32036  32036  32036  32036  32036  32036  32036  32036    197  32036    233  32036    228  32036  32036  32036    213    215    218    206    204    184    210    186    212  32036    194    216    192    220    211    223    223    218    221    230    213    222    232  32036    234    234  32036  32036  32036  32036  32036  32036  32036  32036  32036  32036  32036  32036  32036  32036  32036  32036  32036  32036  32036  32036  32036  32036  32036  32036  32036  32036  32036  32036  32036  32036  32036    221    218  32036    226    222    226    218    212  32036    220    231    208    205    195    218  32036  32036  32036    212    221    221  32036  32036    227  32036    214  32036    214  32036  32036    209    226    187  32036  32036    234    213    194    230    215  32036    226    210    227    213    223    216    231  32036  32036    200  32036  32036  32036  32036  32036  32036  32036    205  32036  32036  32036  32036  32036    223    224    214    230    231    222    222    218    206    224    217    230    221    219    222    207    221    224    226    231    214    229    226    220    231    217  32036    222    220    218    226    222    230    219    220  32036    219    213    216  32036  32036  32036  32036  32036    208    213  32036    232    225    218    224    222    214  32036    226    217    223  32036    231    220  32036  32036    227    227    230  32036  32036    221  32036    224    224    230    230    225    224    217  32036  32036  32036  32036    228  32036  32036    226    209    227    230  32036    219    221    228    226    222  32036  32036    222    226    216  32036  32036  32036    232  32036    223    227    229    218    216    227  32036  32036  32036    213    208  32036  32036  32036  32036  32036
    213    212    210    209    219  32036  32036  32036  32036  32036  32036  32036  32036  32036  32036  32036  32036  32036  32036  32036  32036  32036    220    214    211    214    210    211    211    208    190    216    210    208    215    214    201    199    211    213  32036  32036  32036  32036  32036  32036  32036  32036  32036    215  32036    206    217    218    218    208    206  32036    216    207  32036    216    216    213  32036    213    203  32036    225    208    208    194  32036  32036    216    215    200    209  32036  32036    218    216  32036    214    209  32036    213    216    214    215    218    205    216    216    207    218  32036  32036  32036  32036  32036  32036  32036  32036  32036  32036  32036  32036  32036  32036  32036    217    207    208  32036  32036  32036  32036  32036  32036  32036  32036    213    224    229  32036  32036  32036    217    236  32036  32036  32036    219  32036  32036  32036    221  32036  32036  32036  32036  32036    212    226  32036    229  32036  32036  32036  32036  32036  32036  32036  32036    246    235  32036    228  32036  32036  32036  32036  32036  32036  32036  32036  32036  32036  32036  32036  32036  32036  32036  32036  32036  32036  32036  32036  32036  32036  32036  32036  32036  32036  32036  32036  32036  32036  32036    211    207  32036    212    204  32036  32036  32036  32036  32036  32036  32036  32036  32036  32036  32036  32036  32036  32036  32036  32036  32036  32036  32036  32036  32036  32036  32036  32036  32036  32036  32036  32036  32036  32036  32036  32036  32036  32036  32036  32036  32036  32036  32036  32036  32036  32036  32036  32036  32036  32036  32036  32036  32036  32036  32036  32036  32036  32036  32036  32036  32036  32036  32036  32036  32036  32036  32036  32036  32036  32036  32036  32036  32036  32036  32036  32036  32036  32036  32036  32036  32036  32036  32036  32036  32036  32036  32036  32036  32036  32036  32036  32036  32036  32036  32036  32036  32036  32036  32036    216  32036  32036    213    212    213    239    212  32036    202    227    204    207    211    196    205  32036    227    192    225  32036    198    213    210  32036    238    233    229    230  32036    210    212    206    230    235    206    209  32036    199  32036  32036  32036  32036  32036  32036  32036  32036    228    233  32036  32036  32036  32036  32036  32036    214  32036    206    204  32036  32036  32036  32036  32036    219    223    236  32036    216    231    224    223    233    231    227    220    206    209    216  32036  32036    223    231    219    220    222    207  32036    225    229  32036  32036  32036  32036  32036    218  32036  32036    205    216    205  32036    221    215  32036    212  32036    218    210    207    219    222    199    218    197    218  32036  32036  32036    210  32036  32036  32036  32036    203    202  32036  32036  32036  32036    224    209    225    228    225    214    225    211  32036    219    213    209    208    223    207    227    218    208    208    221    218    218  32036    219  32036    219    232    227    219    230    221    217    224  32036  32036    202    218    218    225    216  32036    214    194  32036  32036  32036    217    225    224    221  32036    222    206  32036    219    199  32036    214  32036    216  32036    222    217    222  32036    215  32036    207  32036    223    218    218    212    217    220    226    201  32036    231    227    226    217    214    231    225  32036  32036    231    232  32036    224    221    210    219    226    221    208    210    232  32036    231    222    232    224    224    239    223    230    216  32036  32036    225  32036    219    231  32036    218    231    207    204
    211  32036    218  32036  32036  32036    227  32036  32036  32036  32036  32036  32036  32036  32036  32036  32036  32036  32036  32036  32036  32036  32036  32036    209    212    205    210  32036  32036    212  32036    201    211    217    205    203  32036    215    175  32036    219  32036  32036  32036    191    215    197    212    207    211    198    217    217    203    210    209    205    205    198    203    201  32036    209    197    224    201    207    220  32036    193    202    208    215    175    189  32036    211    199  32036  32036    205  32036    216    209    224    209    214    207    209    213    222    213    217    216    217    207    216    221    214  32036  32036  32036    223    210  32036  32036    222  32036    200  32036    231    215    221  32036    217    228    214    220  32036  32036  32036    217  32036    241    214  32036  32036    238  32036    223  32036  32036  32036  32036    218    226  32036  32036  32036  32036  32036  32036  32036  32036  32036  32036  32036  32036  32036  32036  32036  32036  32036    234  32036    240  32036  32036  32036  32036  32036  32036  32036    221    215  32036  32036  32036  32036  32036  32036  32036  32036  32036  32036  32036  32036  32036  32036  32036  32036  32036  32036  32036  32036  32036  32036  32036  32036  32036    221    211    217    214  32036  32036  32036  32036  32036  32036  32036  32036  32036  32036  32036  32036  32036  32036  32036  32036  32036  32036  32036  32036  32036  32036  32036  32036  32036  32036  32036  32036  32036  32036  32036  32036  32036  32036  32036  32036  32036  32036  32036  32036  32036  32036  32036  32036  32036  32036  32036  32036  32036  32036  32036  32036  32036  32036  32036  32036  32036  32036  32036  32036  32036  32036  32036  32036  32036  32036  32036  32036  32036  32036  32036  32036  32036  32036  32036  32036  32036  32036  32036  32036  32036  32036  32036  32036  32036  32036  32036  32036  32036  32036  32036  32036  32036  32036  32036  32036  32036  32036  32036    214    219    209  32036    205    185  32036    216    213    227    192    198    184    212    210    211  32036    232    214    212    204  32036  32036    217    201  32036    204    204    221    213    216    220    208    211    197  32036    234  32036  32036  32036  32036  32036    242  32036  32036  32036  32036  32036  32036  32036  32036    219    205  32036    202  32036    202    206    237    202    219    225    230    230    216    214    227    216    234    214    223    229  32036  32036    211  32036  32036    220    229    221    223    219    220    217    230  32036  32036  32036    218    223  32036  32036  32036  32036    234    213    215    233    227    231    226    215    207  32036  32036  32036    216  32036    194    212  32036    197  32036    197    194  32036    205    224  32036    202  32036    216    210  32036    201    189  32036  32036  32036  32036    231    221    216  32036    202  32036    231    212    210    216    221    199    219    219    211  32036    208    213    215    217    220    220    216    211    198    196    212    221    219  32036    209    215    219    222    210    216  32036  32036  32036    202    230    212    232    217    231    215    213  32036    201    237    200    216  32036  32036  32036  32036    217    220    222  32036  32036    225    219    218    221    218    213    223    208    220    218    219    219    227    230  32036    225    232    227    225    221  32036    214  32036    229    224  32036    225    222    216  32036    221  32036    218    207    221    220    235    227  32036  32036  32036  32036    237  32036  32036  32036    200  32036  32036  32036    221    211  32036  32036  32036
  32036  32036    213  32036  32036    211  32036    233  32036    229  32036  32036  32036  32036  32036  32036  32036  32036  32036  32036  32036  32036  32036  32036  32036  32036    215  32036    203    216    215    206  32036    200  32036    210    206  32036    196    226  32036    220  32036    205  32036  32036  32036    217    218    211    204    206  32036    211    214    208    212  32036    226    221    224    208    222    206    206  32036    210    208  32036    208    213    201  32036    209    198  32036    204    199    203    209    222    194    208    220    215  32036    216    198    205    213    210    214    217    209    219    217    212    214    217  32036    225  32036  32036  32036  32036    224  32036    205  32036  32036    206  32036  32036    214  32036    234    216    215    232  32036    207  32036    206    232  32036  32036  32036    236  32036  32036    227  32036  32036  32036  32036  32036  32036  32036  32036  32036  32036  32036  32036    236    240  32036  32036  32036  32036  32036  32036  32036  32036  32036  32036  32036  32036  32036  32036  32036  32036    211  32036  32036  32036  32036  32036  32036  32036  32036  32036  32036  32036  32036  32036  32036  32036  32036  32036  32036  32036  32036  32036  32036  32036  32036  32036  32036  32036  32036  32036  32036    186    204    207  32036  32036  32036  32036  32036  32036  32036  32036  32036  32036  32036  32036  32036  32036  32036  32036  32036  32036  32036  32036  32036  32036  32036  32036  32036  32036  32036  32036  32036  32036  32036  32036  32036  32036  32036  32036  32036  32036  32036  32036  32036  32036  32036  32036  32036  32036  32036  32036  32036  32036  32036  32036  32036  32036  32036  32036  32036  32036  32036  32036  32036  32036  32036  32036  32036  32036  32036  32036  32036  32036  32036  32036  32036  32036  32036  32036  32036  32036  32036  32036  32036  32036  32036  32036  32036  32036  32036  32036  32036  32036  32036  32036  32036  32036  32036  32036    207    241    191    230  32036  32036  32036    206    183    211    197    213    209    205    198    189    189    214    207    212    198    220    192  32036    215  32036  32036    223  32036    205    215    184    214    227    239    210    202    226    203    231    225    240  32036  32036  32036  32036    236  32036  32036  32036  32036  32036    207  32036    200    202    202  32036    202  32036  32036  32036  32036    230    235    219  32036    219    206    214    216    220    227    215  32036    198    204    191  32036    230    209    217    217    188    208    226    231  32036  32036  32036  32036  32036    231  32036    228    228  32036  32036    231  32036  32036    214    216    211    207  32036    211    209  32036    202    202    205  32036    220    213    194  32036    197  32036    190    192    202  32036    223  32036    210  32036    214    205    225    203    220  32036  32036    206  32036    223    229    216    220    218  32036    200    211    229    210    212    208    212    205    207    211  32036    226    202    223    206    224    203    214  32036    220    209    231  32036    203    204    215    211  32036  32036    200    198    215  32036    231    215    218  32036  32036    232    226    220  32036    208    226    223    230    215  32036  32036  32036    216    206    197  32036    201    221    221    215    223    220    228    227    214    219    221  32036    228    234    226    219    232    232    239    223    230    222    230    226  32036    230    231    235    226  32036    229    221    218    207  32036  32036    227    227    220  32036    225    219    223  32036    211  32036    207  32036  32036    193    230    207  32036
  32036  32036  32036  32036    210  32036  32036  32036    218    221    220  32036  32036    210  32036  32036  32036  32036  32036  32036  32036  32036  32036    218  32036  32036  32036  32036    227  32036  32036    192  32036  32036    209    202    207    213  32036    210    206    213    215    218    203    197    208    212    215    215    205    216    223    205    195    207    217    185    212    205    217    212    210  32036    207    211    206    211    202    208    183    210    199    212    194    213  32036    211    205    197    218    212    212    210    213    212    201  32036  32036  32036    213    210    211  32036    219  32036    223  32036    223  32036    216    211  32036    206    197  32036    225  32036    199  32036  32036    214    202    223  32036  32036  32036  32036  32036  32036  32036  32036  32036    230  32036    222    218    238  32036    229  32036  32036  32036  32036  32036  32036  32036  32036  32036  32036    218  32036  32036  32036  32036  32036  32036  32036  32036  32036  32036  32036  32036  32036  32036  32036  32036  32036  32036  32036  32036  32036    215  32036  32036  32036  32036  32036  32036  32036  32036  32036  32036  32036  32036  32036  32036  32036  32036  32036  32036  32036  32036  32036  32036  32036  32036  32036  32036  32036  32036  32036    233    215    232    199  32036  32036  32036  32036  32036  32036  32036  32036  32036  32036  32036  32036  32036  32036  32036  32036  32036  32036  32036  32036  32036  32036  32036  32036  32036  32036  32036  32036  32036  32036  32036  32036  32036  32036  32036  32036  32036  32036  32036  32036  32036  32036  32036  32036  32036  32036  32036  32036  32036  32036  32036  32036  32036  32036  32036  32036  32036  32036  32036  32036  32036  32036  32036  32036  32036  32036  32036  32036  32036  32036  32036  32036  32036  32036  32036  32036  32036  32036  32036  32036  32036  32036  32036  32036  32036  32036  32036  32036  32036  32036  32036  32036  32036  32036    194  32036  32036    192  32036    203  32036    205    204    211  32036    203    209    218    212    197    202    202    190    212    198  32036    205  32036    223    229  32036    212    220    209  32036  32036  32036    199    219    231  32036    201    234    204    216  32036  32036  32036  32036  32036  32036    219    209    204    224    213    206  32036    211  32036    202    212    206  32036  32036    219    194  32036    207    230  32036    234  32036    222  32036  32036  32036  32036    220    203  32036    234    203    206    222  32036  32036  32036  32036  32036  32036  32036  32036  32036    213  32036  32036  32036  32036    217    199    230  32036  32036  32036    236  32036    222  32036  32036  32036  32036    224    226    223  32036  32036    210    214    213  32036    212    197    216    195    197    207    213    215  32036    215    212    201  32036    209    219    217    205  32036    213    221    209    215    197    218    210    216    209    211    218    232    218  32036    195    216  32036    215  32036    217    228    204    218    226    212    214    204    200    221    211    220    206    211    199    215  32036    219  32036  32036    215    220    227    230    212    206    211    221    225  32036    221    223    206  32036  32036  32036    207  32036  32036    210    229    214  32036  32036  32036  32036  32036    225    215  32036    228    221    231    227    229    229  32036    235    230    232    229    231    229    227    225    227    220    233    225    232    226    213  32036    219    213    233    222    226    222    224    218    219    223  32036  32036    218    224  32036    218    220    220    207    210    209  32036  32036
    232  32036    214    209    248    224    217    203    211    226    219    214    211  32036    214  32036  32036  32036  32036  32036    202  32036    213    207  32036    220    212    214  32036    203    212  32036    195    197    208    206    187    218    226    213  32036    215    213  32036    217  32036  32036    216    210  32036    210    220    211    209    207  32036    221    201    196    221    200    213    216    206    209    210    202  32036    199    202    194  32036  32036    202    183    211    201    201    226    215    205    205    217  32036    217    206  32036    193  32036  32036  32036  32036  32036    214  32036    227    218    220    214    220    221    215  32036    224    228  32036    218    197  32036    201    226    216    210    223  32036    210  32036    208    217    240  32036  32036  32036  32036  32036    215  32036    237  32036  32036  32036  32036  32036  32036  32036  32036  32036  32036    225  32036  32036  32036  32036  32036  32036  32036  32036  32036  32036  32036  32036  32036  32036  32036  32036  32036  32036  32036  32036    225  32036  32036  32036  32036  32036  32036  32036  32036    208  32036  32036  32036  32036  32036  32036  32036  32036  32036  32036  32036  32036  32036  32036  32036  32036  32036  32036  32036  32036  32036  32036  32036  32036  32036  32036  32036  32036  32036  32036  32036  32036  32036  32036  32036  32036  32036  32036  32036  32036  32036  32036  32036  32036  32036  32036  32036  32036  32036  32036  32036  32036  32036  32036  32036  32036  32036  32036  32036  32036  32036  32036  32036  32036  32036  32036    246  32036  32036  32036  32036  32036  32036  32036  32036    257  32036    228    221  32036  32036  32036  32036  32036  32036  32036  32036  32036  32036  32036  32036  32036  32036  32036  32036  32036  32036  32036  32036  32036  32036  32036  32036  32036  32036  32036  32036  32036  32036  32036  32036  32036  32036  32036  32036  32036  32036  32036  32036    197  32036  32036    211    194  32036    197    212  32036  32036    190    215    191    194    198    196    218    198  32036    198    211    202  32036    202    213    192    196    209  32036    224    222    230    211    206  32036  32036  32036  32036  32036  32036  32036  32036  32036  32036  32036    212    245    230  32036    211    217    236  32036    195  32036  32036    224    210    210    215  32036  32036  32036  32036    200  32036  32036    200  32036    224  32036    210  32036  32036    219    210    205    237  32036    199    223    218  32036    229    189    212    205    223  32036    218  32036    227  32036    226    207    224    208    218    218  32036    210  32036    206    236  32036  32036    229    228    239    221    222    226  32036    222    197    201    208    202    207    200    216  32036  32036    199    201    215  32036    212    192  32036    218    214    208    202  32036    223    215    221  32036    206    217    223  32036    222    196    217    236    225    206  32036    205    217    224  32036  32036    207  32036    212    216    216    224    213    207    222    215    198    214    216    213    211    213    217    206  32036  32036  32036    218  32036  32036    229  32036    211    211  32036    222    228    181    201  32036    208    206    213  32036  32036    210    229    201    227    221    217  32036  32036  32036  32036    214    223    228    218  32036    224    226    223    223    224    228    232    223    231    230    231    230  32036    205  32036    248  32036    192    213    221  32036  32036  32036    215    224  32036  32036    226  32036    232  32036    226    213    221  32036    218    217    217    219    208  32036    211    213
    228  32036  32036    227  32036  32036  32036    224  32036    201    201    223  32036  32036  32036  32036  32036  32036  32036  32036  32036    207    224    208    216    210    221    216    230    194    213    193    215    210    209    205    210    222  32036    196    218    209    214    216    219    217    172    210    220  32036    216    176    199    198    202    210    206    157    208    245  32036  32036    216    223    213    209    198    211    206    182    192  32036  32036    206    213  32036  32036    201    201    194    210    200  32036    220    222    202  32036  32036  32036    219    208    216  32036  32036    227  32036    216  32036    221  32036    209  32036    223    214    228    202    202  32036    197    222    226  32036  32036    211    214  32036    211    226  32036  32036  32036  32036    232  32036  32036  32036  32036  32036  32036    230  32036  32036  32036  32036  32036  32036  32036  32036  32036  32036  32036  32036  32036  32036  32036  32036  32036  32036  32036  32036  32036  32036  32036  32036  32036  32036  32036  32036  32036  32036    230    238  32036  32036    214  32036    232    212  32036    224  32036  32036    221  32036  32036    222  32036  32036  32036  32036  32036  32036  32036  32036  32036  32036  32036  32036  32036  32036  32036  32036  32036  32036  32036  32036  32036  32036  32036  32036  32036  32036  32036  32036  32036  32036  32036  32036  32036  32036  32036  32036  32036  32036  32036  32036  32036  32036  32036  32036  32036  32036  32036  32036  32036  32036  32036  32036  32036  32036  32036  32036  32036  32036  32036    186  32036  32036  32036  32036  32036  32036  32036  32036    225  32036  32036  32036    228  32036  32036  32036  32036  32036  32036  32036  32036  32036  32036  32036  32036  32036  32036  32036  32036  32036  32036  32036  32036  32036  32036  32036  32036  32036  32036  32036  32036  32036  32036  32036  32036  32036  32036  32036  32036  32036  32036  32036  32036    197  32036    202    219    211  32036    216    230    221    217    189    203    182  32036  32036  32036  32036  32036  32036    194    208  32036  32036    198    215  32036    235    201    202    218    234    193    229    221  32036  32036  32036  32036  32036  32036  32036    232    226    208  32036    227    217    231    228    224    213    207    204    211  32036    210    210    210  32036    209  32036    202    195  32036    202  32036    218    201    205  32036    215  32036  32036  32036  32036  32036    215    218  32036  32036    209  32036    199  32036  32036    210  32036    219    222  32036    198    226    220    199    217    230    210  32036  32036  32036    207  32036    224    223    218  32036  32036    227    226    196    206    232    211    220    214    200    195    201  32036    214    211    194  32036    224    214  32036  32036  32036  32036    191    231    226    225    209    208  32036  32036    211    230  32036  32036    209    226    205    211    211    202  32036  32036    218    219    220  32036  32036  32036    213  32036    224    225    195    207    210    205    208    214    206    214    217    227    204    219  32036    220    221    216  32036    220  32036    223    213    214  32036  32036    220  32036    220    216    216    210    203  32036  32036    206  32036  32036  32036  32036  32036  32036  32036    206    217    215  32036  32036  32036    225    196  32036    206    225    228    229    230    224    223  32036    218    219    223    228    232  32036  32036    220  32036  32036  32036  32036    229    225  32036  32036    224    220    227    232    208    225    230    218    233    210  32036    215    219    214    205  32036    212    202
  32036  32036  32036  32036  32036  32036  32036  32036    218    231  32036    232  32036  32036  32036  32036  32036  32036  32036  32036    232  32036  32036    220    204    215    243    217    209    209    216    185    210  32036    220    202    212    216    235    198    223    239    225    203    226    229    200    195    201  32036    206  32036    215    168    215    204    196    224    214  32036    215  32036    208  32036  32036    190  32036    210    201  32036  32036  32036  32036  32036  32036    247  32036    209    232    209    213    221  32036    208    199    214  32036  32036    218  32036    222    223  32036  32036  32036    227    217    211    202    197  32036    219    203    229  32036  32036    227    231    226    211  32036    220    210    219    230    229  32036  32036  32036    235  32036  32036    219  32036  32036    233  32036    224  32036    225  32036    222  32036  32036  32036  32036  32036  32036  32036  32036  32036  32036  32036    218  32036  32036  32036  32036  32036  32036  32036  32036  32036  32036    232    229  32036  32036  32036    230  32036  32036  32036  32036  32036  32036  32036  32036  32036    242  32036  32036  32036  32036  32036  32036  32036  32036  32036  32036  32036  32036  32036  32036  32036  32036  32036  32036  32036  32036  32036  32036  32036    205  32036  32036  32036  32036  32036  32036  32036  32036  32036  32036  32036  32036  32036  32036  32036  32036  32036  32036  32036  32036  32036  32036  32036  32036  32036  32036  32036  32036  32036  32036  32036  32036  32036  32036  32036  32036  32036  32036  32036  32036  32036  32036    183  32036    242  32036  32036  32036  32036  32036  32036  32036  32036  32036    214  32036  32036  32036  32036  32036  32036  32036  32036  32036  32036  32036  32036  32036  32036  32036  32036  32036  32036  32036  32036  32036  32036  32036  32036  32036  32036  32036  32036  32036  32036  32036  32036  32036  32036  32036  32036  32036  32036  32036    187    208    208  32036  32036    217    205    218  32036    231  32036  32036    210    203    204  32036  32036  32036  32036    211  32036    201    214    210    220    206  32036    205  32036    200    202    206    211    200    209  32036  32036  32036    229  32036  32036  32036  32036    228    221    210    234    217  32036    223  32036    214  32036    210    216  32036    207    210    209  32036    212    200  32036  32036  32036  32036    206    201  32036  32036    198  32036  32036    201  32036    207    227    237    205  32036    223    238  32036  32036  32036  32036  32036    211    217    214    234    197    207    213  32036  32036    228    232  32036    217    220    210    217    240  32036  32036  32036    213    210  32036    220    226    220    216    211    204    212    214    206  32036  32036    220    224    207    208    212    215  32036    220    211    218    215    215    217    204    206    198    213    198    215    213    206    211    224    222    222    217    213    216  32036  32036    215    217  32036    232    233    221    210    204    215    202    208    223    218    216    216    214    214    220  32036    206    214  32036    211    208    226  32036  32036    219  32036    218  32036    208  32036  32036    206    207    214  32036  32036  32036    227    205  32036  32036  32036  32036  32036  32036  32036  32036  32036  32036    212  32036  32036  32036    221  32036    219  32036  32036  32036    225    233    223    218    231  32036    231    228    222    220  32036  32036  32036  32036  32036  32036  32036    220    222  32036    225    223  32036    235    207    231    228  32036    218    213  32036    204    221    211  32036    211    231    224    207
  32036  32036  32036  32036  32036  32036  32036  32036  32036    247  32036  32036  32036  32036  32036  32036  32036  32036  32036  32036  32036  32036    203  32036  32036    208  32036  32036  32036    214    213    216    226    205    197  32036  32036    203    220  32036    196    201    240  32036    158    212    212  32036    220    213    212    214    195    207    199    216    216    209    204    184    217  32036  32036    203  32036  32036  32036    200    203  32036    195  32036  32036  32036  32036  32036    225    207  32036  32036    207    213  32036    211    221    215  32036    197    213    221    217    209    230    227    208    232  32036    226    195    222    209    215    211    220  32036    225  32036    218  32036  32036  32036    207  32036    223    222    224    212    233  32036    231    222  32036  32036  32036  32036    232  32036    238  32036  32036    230    228  32036  32036  32036  32036  32036  32036  32036  32036  32036  32036    222  32036  32036    237  32036    210  32036  32036  32036  32036  32036  32036  32036  32036  32036  32036  32036  32036  32036    234  32036  32036  32036    236  32036  32036  32036  32036    231  32036  32036  32036  32036  32036  32036  32036  32036  32036  32036  32036  32036  32036  32036  32036  32036  32036  32036  32036  32036  32036    203  32036  32036    230  32036  32036  32036  32036  32036  32036  32036  32036  32036  32036  32036  32036  32036  32036  32036  32036  32036  32036  32036  32036  32036  32036  32036  32036  32036  32036  32036  32036  32036  32036  32036  32036  32036  32036  32036  32036  32036  32036  32036  32036  32036    208  32036  32036  32036  32036  32036  32036  32036  32036  32036  32036  32036  32036  32036  32036  32036  32036  32036  32036  32036  32036  32036  32036  32036  32036  32036  32036  32036  32036  32036  32036  32036  32036  32036  32036  32036  32036  32036  32036  32036  32036  32036  32036  32036  32036  32036  32036  32036  32036  32036    207    202  32036    226    180    219    198    202    200  32036  32036    176    207    214    182    205  32036  32036  32036  32036  32036    209    206    218    212    209    204    201    208    239    221    222  32036    237    194  32036  32036  32036  32036  32036    213    230    217    234  32036    214    198    205    223    240    205    221    212    198  32036    227    208    209    220    217    219  32036  32036  32036    202  32036  32036  32036    202  32036  32036    207  32036  32036    208  32036    222    203    232    215    209  32036  32036    233    195    200  32036    198    219    213  32036    203    207    221  32036  32036    226  32036    224    209    204  32036    203    211    210  32036    210    209    211    205    216    209    203    198    226    231    193    223    211    214    213    206    207    215    216    223    212  32036    215    212  32036    211  32036    215    211    220    212    205    205    214    223    214    223    214  32036    217    213    208    216    215    231    201    196    229    205    225    222    227    216    210    215    224    220    225    235    211    218    217    222    215    190  32036  32036    205    208    221    223  32036    196    209    222    204  32036  32036  32036  32036    229    208  32036    217    218    233    222    210    214    216    216    211  32036  32036  32036    205  32036  32036  32036    223  32036    206  32036    221    217    228    227    223  32036    227    219    221    229    221    230  32036  32036  32036    218  32036  32036  32036  32036    222    209  32036    222    224    230    233    209  32036    221  32036    232  32036  32036    222  32036  32036    230    202    214    227  32036  32036  32036
  32036  32036  32036  32036  32036  32036  32036  32036  32036  32036  32036  32036  32036  32036  32036  32036  32036  32036  32036  32036  32036  32036  32036  32036  32036  32036  32036  32036  32036    228    208    234    210    205    228    228    218    221    224    211    228    203    207    208    222    227  32036  32036    215    213    210    204    209    208    188    203    220    194    198    204  32036    216    207    215    210    222    214    214    216    219    203    218  32036    194  32036  32036  32036  32036  32036  32036    218    205    200    212  32036    200    213    206    219    225    222    229    209    218    232    189    224    222    214    222  32036    235    212  32036    224  32036    216  32036    212    216    224  32036  32036    223    212  32036    227    226    231    230  32036  32036    226  32036  32036  32036    232    222  32036  32036  32036    228    220  32036  32036  32036    226  32036  32036  32036  32036    214  32036    224    223  32036  32036  32036  32036  32036  32036  32036  32036  32036  32036  32036  32036  32036  32036  32036  32036  32036    230  32036  32036  32036  32036  32036  32036  32036  32036  32036  32036  32036  32036  32036  32036  32036  32036  32036  32036  32036  32036  32036  32036  32036  32036  32036  32036  32036  32036  32036  32036  32036  32036    235  32036  32036  32036  32036  32036  32036  32036  32036  32036  32036  32036  32036  32036  32036  32036  32036  32036  32036  32036  32036  32036  32036  32036  32036  32036  32036  32036  32036  32036  32036  32036  32036  32036  32036  32036  32036  32036  32036  32036  32036    269    210    242    212  32036  32036  32036    250  32036  32036  32036  32036  32036  32036  32036  32036  32036  32036  32036  32036  32036  32036  32036  32036  32036  32036  32036  32036  32036  32036  32036  32036  32036  32036  32036  32036  32036  32036  32036  32036  32036  32036  32036  32036  32036  32036  32036  32036  32036    176    224    193    219    219  32036    210    207    182    219    209    220  32036  32036    210    193    207  32036  32036  32036  32036    192    200    199    209    204    201    212    196    206    202    229    213    223  32036    214    207    211    216    227  32036  32036  32036    219    204  32036  32036    221    190    213    208    213  32036    224    200  32036  32036  32036    225    209    224    212    226    227    196  32036    201  32036  32036    209    208    209    219    197  32036    207    211  32036  32036    207    217    202  32036  32036    226    208    204    212  32036    194    216    225  32036  32036    210    206  32036  32036  32036    213    216    228    198    240  32036  32036    217  32036    223    208    208    229    195    200    210  32036    198    223    199    199    211    212    213    207    219    209    200    202    202    224  32036    210  32036    196    234    215    224    212    222    222    212    205    221    222    211    219    224    222    210    207    218    217    207    215    209    215    208    219    218    228    211    211    231    234    210    215    223    208    234    212  32036    187    218  32036    235    218    240    198  32036    231    222    219    218    205    193  32036    214    217  32036  32036    221  32036    223  32036    213    190    198  32036  32036  32036    222  32036  32036    209  32036  32036  32036    220    227  32036  32036    222    207    213  32036  32036    232  32036    223    223    215  32036  32036  32036  32036  32036  32036    225  32036    231    208  32036  32036  32036  32036  32036    210    224    218    223    221  32036    214    221  32036  32036  32036  32036  32036    217    218    203    222  32036  32036
  32036  32036  32036  32036  32036  32036  32036  32036  32036  32036  32036  32036  32036    232  32036  32036  32036  32036  32036  32036  32036  32036  32036  32036  32036  32036  32036  32036  32036    230    221  32036    209    218    214    220  32036    226    214    206  32036    204    211    219    208    218  32036  32036  32036  32036  32036    192  32036  32036    228    203    200  32036    214    204  32036    204    197    190    193    217    218    199    229    222    215    211  32036  32036    206  32036  32036  32036  32036  32036    218    218    208    209    215    204    198    213    216    206    217    206    211    218    218    202  32036    215    216  32036  32036    222    232    201    204    231    230    230    230  32036    229    223  32036    226  32036    221    247  32036  32036  32036  32036    224    213    225    234    241  32036    230    232    230    236    235  32036  32036  32036  32036  32036  32036  32036  32036  32036  32036  32036  32036  32036  32036  32036  32036  32036  32036  32036  32036  32036  32036    237  32036  32036  32036  32036  32036  32036  32036  32036  32036  32036  32036  32036  32036  32036  32036  32036  32036  32036  32036  32036  32036  32036  32036  32036  32036  32036  32036  32036  32036  32036  32036  32036  32036  32036  32036  32036  32036  32036  32036  32036  32036  32036  32036  32036  32036  32036  32036  32036  32036  32036  32036  32036  32036  32036  32036  32036  32036  32036  32036  32036  32036  32036  32036  32036  32036  32036  32036  32036  32036  32036  32036  32036  32036  32036  32036  32036  32036  32036  32036  32036  32036  32036  32036  32036  32036    230  32036  32036  32036  32036  32036  32036  32036  32036  32036  32036  32036  32036  32036  32036  32036  32036  32036  32036  32036  32036  32036  32036  32036  32036  32036  32036  32036  32036  32036  32036  32036  32036  32036  32036  32036  32036  32036  32036  32036  32036  32036  32036    243    233    192  32036    229  32036    192    202    230    185    213    182    202  32036    182    199    181  32036  32036  32036  32036    184    205    205  32036    196    206    199    183    203  32036    229    202    230    216    200    200    221    219  32036    213    202    192    209    233  32036    206    211    218    191  32036    211    215    213    210    208    208    224    229    227  32036    231  32036  32036    210    227    209  32036    208  32036    200    194    216  32036    194    199    218    224  32036  32036    231    220    227    222  32036  32036    229    218    215    199  32036  32036    219    213    237  32036  32036  32036    235  32036  32036    208    209  32036    230  32036    214  32036  32036    217    208    200  32036    211    236    210  32036    206  32036    193  32036    200  32036    199    202    213    215    206  32036  32036  32036  32036  32036    209    194    220    222    218    215    218    213    217    212    209  32036    215    219    216    225    215    207    228    199    227    218    209    194    213    215    210    216    215    227    216    218    219    213    211  32036    213    233  32036    221    213    215    218    222    213    225    225  32036  32036    218    193    196    219    221    216    224    203    223    196  32036  32036    198  32036  32036    194    209    209    204  32036  32036  32036  32036    220  32036    223  32036  32036  32036  32036  32036  32036  32036  32036  32036    221    227  32036  32036  32036    219    210  32036    197    223    231    202  32036  32036  32036    225  32036  32036  32036  32036    222  32036    225    217    217    224  32036    220  32036    225  32036  32036    222  32036    229    225    226    211    214  32036
  32036  32036  32036  32036  32036  32036  32036  32036  32036  32036  32036  32036  32036  32036  32036  32036  32036  32036  32036  32036  32036  32036  32036  32036    220    216    221    218    218    212    228    212    202    226    201    207    222    184    214    212    214    207    215  32036  32036  32036  32036  32036    202    216    216    205  32036    218    210    214    213    216    193    217    224    200    229    205    200    225  32036    216    191    218    212    201    208    213  32036  32036  32036  32036  32036  32036    208  32036    234    201    204    211    197    211    213    203    213    199    209    201    204    226    225  32036  32036    191  32036    213    223  32036    224    225    227    220  32036  32036  32036  32036    245  32036  32036    205    248  32036  32036    232    230    203  32036  32036  32036  32036    228    225    223    226    224  32036  32036    221  32036  32036  32036  32036  32036  32036  32036  32036  32036  32036  32036  32036  32036  32036  32036  32036  32036  32036  32036  32036  32036  32036  32036  32036  32036  32036  32036  32036  32036  32036    240  32036  32036  32036  32036  32036  32036  32036  32036  32036  32036  32036  32036  32036  32036  32036  32036  32036  32036  32036  32036  32036  32036  32036  32036  32036  32036  32036  32036  32036  32036  32036  32036  32036  32036  32036  32036  32036  32036  32036  32036  32036  32036  32036  32036  32036  32036  32036  32036  32036  32036  32036  32036  32036  32036  32036  32036  32036  32036  32036  32036  32036  32036  32036  32036  32036  32036  32036  32036  32036  32036  32036  32036  32036  32036  32036  32036  32036  32036  32036  32036  32036  32036  32036  32036  32036  32036  32036  32036  32036  32036  32036  32036  32036  32036  32036  32036  32036  32036  32036  32036  32036  32036  32036  32036  32036  32036  32036  32036  32036  32036  32036  32036  32036  32036  32036  32036  32036    229    200    220    183    223    213    207    247  32036    191    193    200    177    201    199    188  32036  32036  32036  32036    173    193    194    193    213    207  32036    225    214  32036    214    205    222    217  32036    209    227    185  32036    203  32036  32036    216    209    228    211    212    224    233    207    212    216    220    209    195    220    207    206    222    196    205    229    220  32036    232    231    206    207    224    211    203    202    195  32036    197  32036    192    212    203    224    232  32036    229    227  32036  32036    217    190    218    192    189  32036    218    208    217    214    213  32036  32036    204    206    216    226    214    215    223    220    216    220    210    223    222    215    209    231    205    197    212    208  32036    213    220    200    223  32036    221  32036    210  32036    213  32036    202  32036    215    219  32036    216    207  32036    231    215    223    223    229    196    225    215  32036    199    196    223    212    230    205  32036    205    216    235    223    220  32036    218    222    217    213    210    206    203    227    224    207    210    214    208    218    194  32036    218    192    213    213    162    216    219    222    221    224    201    213    220    182    215    218    209    211    210    200  32036  32036  32036  32036    231    209    209    219    212  32036    180    215  32036    212    219  32036    222    222    221    228    208    226    228    223  32036    217    221  32036    210    203  32036  32036    234  32036  32036    227  32036    230  32036    229    222    217    227    222    228    223  32036  32036    223    218  32036  32036    231  32036    218  32036  32036    218    221    222  32036
  32036  32036  32036  32036  32036  32036  32036  32036  32036  32036  32036  32036  32036  32036  32036  32036  32036  32036  32036  32036  32036  32036  32036    231    220    215    202    221    226    203    209    218    205    203    219  32036    199    211    211    222  32036  32036  32036  32036    218    205    221  32036    193    211    217    216    221    214    204    211    204    210    211    191    205    206    215    208    200    220    212    191    203    225    192    197  32036    207    216    220  32036  32036    199  32036    197  32036    240    199  32036  32036    210    202    202    214    204    213    215    211    208    223    214    221    202    232  32036    222    224  32036  32036    223    223    245  32036    227    234  32036  32036  32036    233    228  32036    247    231    238    229    248    235  32036    224    209    227    246    223    238    211    222  32036  32036  32036  32036  32036  32036  32036  32036  32036  32036  32036  32036  32036  32036  32036  32036  32036  32036  32036  32036  32036  32036  32036  32036  32036  32036  32036  32036  32036  32036  32036  32036  32036  32036  32036  32036  32036  32036  32036  32036  32036  32036  32036  32036  32036  32036  32036  32036  32036  32036  32036  32036  32036  32036  32036  32036  32036  32036  32036  32036  32036  32036  32036  32036  32036  32036  32036  32036  32036  32036  32036  32036  32036  32036  32036  32036  32036  32036  32036  32036  32036  32036  32036  32036  32036  32036  32036  32036  32036  32036  32036  32036  32036  32036  32036  32036  32036  32036  32036  32036  32036  32036  32036  32036  32036  32036  32036  32036  32036  32036  32036  32036  32036  32036  32036  32036  32036  32036  32036  32036  32036  32036  32036  32036  32036  32036  32036  32036  32036  32036  32036  32036  32036  32036  32036  32036  32036  32036  32036  32036  32036  32036  32036  32036  32036  32036  32036    207  32036  32036  32036  32036    249    233    211    213  32036    192    221  32036    194  32036    196    204    210  32036  32036  32036  32036  32036    186    193    200    213    200  32036    198    195    198    200  32036    208  32036  32036    205    213    217    203    194    216    202  32036    208    223    202    197  32036    217    227    224    228    220    217    227    207    220    222    209    211    208    213    219    187    213    211    215    198    224    230    224    205  32036  32036    204    202    194    186  32036  32036    215    203    210    236    238    217    227  32036    207    223    229    235  32036  32036  32036  32036    217  32036  32036  32036    240  32036  32036    240  32036    202    201  32036    205    223    209    209  32036    224  32036  32036    225    210    209    207    214    227  32036    223    216    218    204    210    223    213    213    212    204  32036    195    224    223    206    220    229    199    214    212    231    212    215    214    211    231    235    232    230    218    221    216    214    206    217    227    212    227    208    209    218    220    217    213    223    215    201    221    215    211    218    207    209    222    212    206  32036    214  32036    211    216    203    217    206    224    220    213    219    224    211    226    222    217  32036  32036  32036  32036  32036  32036    209    221    227    205  32036    221    208  32036    210    224    195  32036  32036    198    206    209    221    217    215    219  32036    208    215  32036  32036  32036  32036  32036    228    223    228    216  32036  32036  32036  32036  32036    221    224  32036    231    229  32036  32036    226  32036    214    221  32036  32036  32036    224  32036  32036  32036    254    228
  32036  32036  32036  32036  32036  32036  32036  32036  32036  32036  32036  32036  32036  32036  32036  32036  32036  32036  32036  32036  32036  32036  32036    183    226  32036    189    202    199    228    221    205  32036    226    205    226    220    214    189  32036  32036    207  32036    200    212    233    216  32036  32036  32036    214    205  32036    214  32036    209  32036    213    222    200    215    210  32036    219    206  32036    200    227    193    208    197    202    220  32036    220    226  32036  32036  32036    195    188    228    238    219    217    219    223    220    207    203    205    224    213    229  32036  32036    214    201  32036  32036    226  32036    211  32036    231  32036    217    229  32036    230    223    234  32036    235    222    211    231    232  32036  32036  32036    223    210    221    227    231    222    237    224  32036  32036  32036  32036  32036  32036  32036  32036  32036  32036  32036  32036  32036  32036  32036  32036  32036  32036  32036  32036  32036  32036  32036  32036    240    230    221  32036  32036    226  32036  32036    224  32036  32036  32036  32036  32036  32036  32036  32036  32036    214  32036  32036  32036  32036  32036  32036  32036  32036  32036  32036  32036  32036  32036  32036  32036  32036  32036  32036  32036  32036  32036  32036  32036  32036  32036  32036  32036  32036  32036  32036  32036  32036  32036  32036  32036  32036  32036  32036  32036  32036  32036  32036  32036  32036  32036  32036  32036  32036  32036  32036  32036  32036  32036  32036  32036  32036  32036  32036  32036  32036  32036  32036  32036  32036  32036  32036  32036  32036  32036  32036  32036  32036  32036  32036  32036  32036  32036  32036  32036  32036  32036  32036  32036  32036  32036  32036  32036  32036  32036  32036  32036  32036  32036  32036  32036  32036  32036  32036  32036  32036  32036  32036  32036  32036  32036  32036    214    154    230  32036  32036  32036  32036    230  32036  32036    186    214    229    199  32036  32036    191    196    204  32036  32036  32036  32036  32036    197    189    228    219    206  32036    207    196    176    213  32036    198    188    183    190    186    200    224    217    238  32036    211    193    212    200    226    231    207    189    210    205    186    205    238    234    221    219    205    234    191    230  32036    232  32036    233    230    223  32036    215    227  32036    211    194    210    211  32036  32036  32036  32036    207    219    215    222    195    230    175    232    215    208  32036    210    207    190    214    211  32036    218  32036    217    219    218    218    221    218    211  32036    211    214    224    209    228    224    208    206    213    232    226    215    219    206    232    207    206    222    212    232    189    211  32036    215  32036  32036  32036    198    220    223    204  32036    221    227    214    215    229    210    203    210    224    219    216    217    222    217    214    211  32036    212    215    213    233    215    218    219    225    215    223  32036    219  32036    215    210    218  32036    220    222    194    200    201    207    203  32036  32036    225    211    221    220    218    216    216    211    215    214    217    213    218    221    216  32036    190    233    223  32036  32036  32036  32036    193  32036    223    226    203  32036    220    227    198    211  32036    222  32036  32036  32036  32036  32036    216    227  32036    247    220  32036    231    231    216    223    224    225  32036  32036    214    223    223    221  32036    229    222  32036  32036  32036  32036  32036  32036  32036  32036    241  32036  32036  32036  32036  32036  32036  32036
  32036  32036  32036  32036  32036  32036  32036  32036  32036  32036  32036  32036  32036  32036  32036  32036  32036  32036  32036  32036  32036  32036    226  32036  32036    221    232    219    221  32036  32036    199    223    226    213  32036    216    218    230  32036  32036  32036  32036    200    212    187    213    226  32036  32036  32036  32036    209  32036  32036  32036  32036  32036  32036  32036  32036  32036  32036  32036  32036    200    221    206  32036    176  32036    221  32036    205    224    220  32036  32036    243  32036    213    220  32036  32036    212    221    223    220  32036    216  32036  32036    215    230  32036  32036    225  32036  32036  32036  32036  32036    195    212  32036    211    234    210  32036    220  32036  32036    234    230    231    218    218    216  32036  32036    215    238  32036    223    223    227    219    222    234    221  32036  32036  32036  32036  32036  32036  32036  32036  32036  32036  32036  32036  32036  32036  32036  32036  32036  32036  32036  32036  32036  32036  32036  32036    241  32036  32036  32036  32036    231    226  32036    242  32036  32036  32036  32036  32036  32036  32036  32036  32036  32036  32036  32036  32036  32036  32036  32036  32036  32036  32036  32036  32036  32036  32036  32036  32036  32036  32036  32036  32036  32036  32036  32036  32036  32036    213  32036  32036  32036  32036  32036  32036  32036  32036  32036  32036  32036  32036  32036  32036  32036  32036  32036  32036  32036  32036  32036  32036  32036  32036  32036  32036  32036  32036  32036  32036  32036  32036  32036  32036  32036  32036  32036  32036  32036  32036  32036  32036  32036  32036  32036  32036  32036  32036  32036  32036  32036  32036  32036  32036  32036  32036  32036  32036  32036  32036  32036  32036  32036  32036  32036  32036  32036  32036  32036  32036  32036  32036  32036  32036  32036  32036  32036  32036  32036  32036    233    227  32036  32036  32036    236    210  32036    213  32036    222  32036  32036    209    207    199    203    177  32036  32036  32036  32036  32036  32036  32036    198  32036    202  32036    188  32036  32036  32036    193    194    190    191    190  32036  32036    196  32036    191  32036    213  32036  32036    212    227    232    208    212    204  32036    220  32036    226    216    192    222    226    210    222    213    234    210    201    210  32036    208    207    214    200    225    226    214  32036    213    228    198    195    194    217    229    197    221    230    238    234    225    228    219    225    218  32036    203  32036    216    218    200    247    216    211    225    239    218    199    210    218    207    216    225    214    228    218    201    208    232    238    216  32036  32036    223    225    210    212    201  32036    221    211    195    197    224  32036  32036    209  32036    217    196    226    224  32036    220    228    216  32036    211    226    204    203    213    218    211    190    219    223    221    213    227    215    215    222    223    220    214    233  32036  32036    221    206    214    212  32036    213    218    227    213    219    220    200  32036    214    207    196    196    213  32036    208    215    215    214    214    209    209    216    211    205  32036    200  32036    214    216    206  32036    206  32036  32036    186  32036  32036    205    207    215    224    211    237    215  32036    208    219  32036    215  32036    211  32036  32036  32036  32036  32036  32036  32036  32036  32036    213    218  32036  32036  32036    232  32036  32036  32036  32036  32036    212    227  32036    181  32036    198    229  32036  32036  32036  32036  32036  32036  32036  32036  32036  32036  32036
  32036  32036  32036  32036  32036  32036  32036  32036  32036  32036  32036  32036  32036  32036  32036  32036  32036  32036  32036  32036  32036  32036  32036    225  32036  32036    262  32036  32036    224    213  32036    230  32036  32036    217    226    216    226    216  32036  32036    237  32036  32036  32036  32036  32036  32036  32036  32036  32036  32036    229    226  32036    203  32036  32036  32036  32036  32036    218  32036    215    212    214    197    198    213    234    217    212    200  32036    222    197  32036  32036    213    207    213    211    210    217    215    209    217    213    210    224  32036    218    213    208    205  32036  32036  32036  32036    223    223    213  32036    205    205    217    215  32036    248  32036    217  32036    229    240    235    241  32036    224  32036    221    222  32036    212    226    227    225    221    232  32036  32036  32036  32036  32036  32036  32036  32036  32036  32036  32036  32036  32036  32036  32036  32036  32036  32036  32036  32036  32036  32036  32036  32036  32036  32036  32036  32036  32036  32036  32036  32036  32036  32036  32036  32036  32036  32036  32036  32036  32036  32036  32036  32036  32036  32036  32036  32036  32036  32036  32036  32036  32036  32036  32036  32036  32036  32036  32036  32036  32036  32036  32036  32036  32036  32036  32036  32036  32036  32036  32036  32036  32036  32036  32036  32036  32036  32036  32036  32036  32036  32036  32036  32036  32036  32036  32036  32036  32036  32036  32036  32036  32036  32036  32036  32036  32036  32036  32036  32036  32036  32036  32036  32036  32036  32036  32036  32036  32036  32036  32036  32036  32036  32036  32036  32036  32036  32036  32036  32036  32036  32036  32036  32036  32036  32036  32036  32036  32036  32036  32036  32036  32036  32036  32036  32036  32036  32036  32036  32036  32036  32036  32036  32036  32036  32036  32036  32036    208  32036  32036  32036    221  32036  32036  32036    193  32036    185  32036    207    207    221    195    211    245    228  32036  32036  32036  32036  32036  32036    213    189    193    192  32036    211    189    212  32036    202    200    195    194  32036  32036  32036  32036    214    198    211    237    191  32036    207    205  32036  32036    208    223    185  32036    238    187    240  32036    191    210    209    218    224  32036    197    209    193    220  32036    208    212    235  32036    194    234    205    225    201    198    217    221    230    235    213    206    219    219    198    214    224    221    195    243  32036    254    224    209    223  32036    251    245  32036  32036    227    225  32036    225    209    227    212    216    230    212    216    219    223    213    223    213    224    222    213    225    217    223    215    202    222    186    228    216    214    213    212  32036    213    199    223    225    206    224    211    225    209    210    213    220    228    213    207    219    215    220    214    214    211    214    217    214    226    223    225    214    228    219    216    218    209    209    221    208    213    212    206    218    215    224    220    220    214    202  32036    227  32036    214    218    221  32036    213  32036    214    214    205    216  32036    226  32036    216    207  32036    217  32036    220    197  32036    211    224  32036    194    209    207  32036    221  32036  32036    214  32036    175  32036    193  32036    205    210    220  32036    217  32036  32036  32036  32036  32036  32036  32036  32036  32036  32036  32036    226  32036  32036  32036    229    217  32036    224    220    211    222  32036    237  32036  32036  32036  32036  32036  32036  32036  32036  32036  32036  32036
  32036  32036  32036  32036  32036  32036  32036  32036  32036  32036  32036  32036  32036  32036  32036  32036  32036  32036  32036  32036  32036  32036    227  32036    221    204  32036    225    205    218  32036  32036    222    220    225    226    201    226    218  32036    218  32036  32036    204    216  32036  32036  32036  32036  32036  32036  32036    235  32036  32036  32036  32036  32036  32036  32036  32036  32036  32036  32036  32036  32036    225  32036    206    205    267    226    215    213  32036    218  32036    190    182    205  32036  32036    217  32036    202    207    204    219  32036    216    225    215    218    202    220    216  32036    221    217    217  32036    205    217    219    221    221    231    206  32036    208    229  32036    212    212    236    223    231    212    222    225    232  32036  32036    214    226    225    239    229  32036  32036  32036  32036  32036  32036  32036  32036  32036  32036  32036  32036  32036  32036  32036  32036  32036  32036  32036  32036  32036  32036  32036  32036  32036  32036    211  32036    226  32036  32036  32036  32036  32036  32036  32036  32036  32036  32036  32036  32036  32036  32036  32036  32036  32036  32036  32036  32036  32036  32036  32036  32036  32036  32036  32036  32036  32036  32036  32036  32036  32036  32036  32036  32036  32036  32036  32036  32036  32036  32036  32036  32036  32036  32036  32036  32036  32036  32036  32036  32036  32036  32036  32036  32036  32036  32036  32036  32036  32036  32036  32036  32036  32036  32036  32036  32036  32036  32036  32036  32036  32036  32036  32036  32036  32036  32036  32036  32036  32036  32036  32036  32036  32036  32036  32036  32036  32036  32036  32036  32036  32036  32036  32036  32036  32036  32036  32036  32036  32036  32036  32036  32036  32036  32036  32036  32036  32036  32036  32036  32036  32036  32036  32036  32036  32036  32036  32036  32036  32036    201    233    221  32036    243  32036    199  32036    184  32036    179    182    221    179    203    198    192    195    181  32036  32036  32036  32036  32036    197    185    182    174    188  32036  32036    189    193    193    219  32036    200    196  32036  32036  32036  32036    209  32036    207    217    198    214    256    207    248    193    200    213    206    224    194    202    199    201    223    175    230    220  32036    218    227    225  32036    192    219    223    247    222  32036    236    216    205    202    197    188    208    218    228    232    200    205    216  32036    222    251  32036    210    218    225    227    256    203    218    214    210    190  32036    223    213    240    212    224    228    237  32036    225    201    217    213    222    208    227    232    201    211    233    209    205    223    218    220    219    232    200    201    225    220    208    218    200    231    223    230  32036    208    215    214    215    220    207    216    231    231    210    215    224    225    208    214    212    223    212    222    213    233    223    210    222    225    204  32036    220    222    219    241    214  32036  32036    223  32036  32036    206    214    217    218    219    214    221    215    218    218    201  32036    214    214    205    220    215    217    189    180    211    200    198  32036    205    194    206    192  32036    220    219    207  32036    220    206  32036    207    224  32036  32036  32036    214    211  32036  32036    239  32036    221  32036  32036  32036  32036  32036  32036  32036  32036  32036  32036  32036    231    229    235  32036    223    227    226    235  32036  32036  32036  32036    238  32036  32036  32036  32036  32036  32036  32036  32036  32036  32036  32036  32036  32036
  32036  32036  32036  32036  32036  32036  32036  32036  32036  32036  32036  32036  32036  32036  32036  32036  32036  32036  32036  32036  32036  32036  32036  32036    230  32036    229    209    214    215    237  32036    220    227    209  32036    205    216    198  32036  32036  32036  32036    216  32036  32036  32036  32036    204  32036  32036  32036  32036  32036    197  32036  32036    245    221  32036  32036  32036  32036    213    205    218  32036  32036    210  32036  32036    228    190    193  32036    213    213    221    206  32036    212    220    219    201    222    219    230    214    217    217    218    192    213    222    227    219    218    227    224    226    214  32036    196    227    221    217    241    238    224    227    223    204  32036    230  32036    216  32036    227    230  32036  32036    194    234  32036    223    224    235    230  32036  32036  32036  32036  32036  32036  32036  32036  32036  32036  32036  32036  32036  32036  32036  32036  32036  32036  32036  32036  32036  32036  32036  32036  32036  32036    246  32036  32036  32036    232    246  32036    218  32036  32036  32036  32036  32036  32036  32036  32036  32036  32036  32036    242  32036  32036  32036  32036  32036  32036  32036  32036  32036  32036  32036  32036  32036  32036  32036  32036  32036  32036  32036  32036  32036  32036  32036  32036  32036  32036  32036  32036  32036    218  32036  32036  32036  32036  32036  32036  32036  32036  32036  32036  32036  32036  32036  32036  32036  32036  32036  32036  32036  32036  32036  32036  32036  32036  32036  32036  32036  32036  32036  32036  32036  32036  32036  32036  32036  32036  32036  32036  32036  32036  32036  32036  32036  32036  32036  32036  32036  32036  32036  32036  32036  32036  32036  32036  32036  32036  32036  32036  32036  32036  32036  32036  32036  32036    183  32036  32036  32036  32036  32036  32036  32036  32036  32036    204    213  32036    255  32036    216    192    191    185    189    210    194    222    190  32036    202    193    202    196    171    220  32036    223  32036  32036  32036    184    182    197  32036  32036  32036  32036  32036  32036  32036  32036    190    185  32036    194  32036    205    239    204    197    211    212    219    210    220    212    186    199    231    231    220    242    226    205    190    227    209    207    186    194    217    227    212    220    215    224    214    228    231  32036    231    213  32036    203    198    222    227    194    228    223  32036  32036    213    204    221    219    226    199    225    207    237    239    197    210    217    202    237    229    217    211    207    218    207    209    228    217    197    198    231    234    209  32036    213    201    206    219    216    198    225    226    217    212    213    230    200  32036    219    236    221    208    182    190    222    205    228    219    225    219    234    211    232    221    208    209    220    224    225    223    219    179    206    215    191    212    200    240    222    215  32036    211    201    227    219    218    198    222  32036    224    208    188    224    185    210    221    227    217    216    215    233    216  32036    214    196    214  32036    206    195    213    217    225    203  32036    224  32036    216    204    192    225    227    221    213    202  32036    224  32036    209  32036  32036  32036    189    189  32036  32036  32036    221    217    219    218  32036  32036  32036  32036  32036  32036  32036  32036  32036  32036  32036    235  32036    237  32036  32036  32036  32036  32036  32036  32036  32036  32036  32036  32036  32036  32036  32036  32036  32036  32036  32036  32036  32036  32036  32036  32036  32036
  32036  32036  32036  32036  32036  32036  32036  32036  32036  32036  32036  32036  32036  32036  32036  32036  32036  32036  32036  32036  32036  32036  32036  32036  32036  32036  32036  32036    209    239  32036  32036    221    214    201    224    229  32036    218  32036  32036  32036  32036  32036  32036  32036  32036  32036  32036  32036  32036  32036  32036  32036  32036  32036  32036  32036  32036  32036  32036    200  32036  32036  32036  32036  32036    222  32036    233  32036    214    209    246    220  32036    219  32036    203    210    210    228    197    214    230    204    207    228    197    214    211    220    215    220    220    230    218    223    233    235    229    232    202    183    212    230  32036    196    226  32036    211    210    217    233    232    219    205  32036  32036    198    233    231  32036  32036  32036  32036    236    225  32036  32036  32036  32036  32036  32036  32036  32036  32036  32036  32036  32036  32036  32036  32036  32036  32036  32036  32036  32036  32036  32036  32036  32036  32036  32036  32036  32036  32036  32036  32036  32036  32036    217    229  32036  32036  32036  32036  32036  32036  32036  32036  32036  32036  32036    247  32036  32036  32036  32036  32036  32036  32036  32036  32036  32036  32036  32036  32036  32036  32036  32036  32036  32036  32036  32036  32036  32036  32036  32036  32036  32036  32036  32036  32036  32036  32036  32036  32036  32036  32036  32036  32036  32036  32036  32036  32036  32036  32036  32036  32036  32036  32036  32036  32036  32036  32036  32036  32036  32036  32036  32036  32036  32036  32036  32036  32036  32036  32036  32036  32036  32036  32036  32036  32036  32036  32036  32036  32036  32036  32036  32036  32036  32036  32036  32036  32036  32036  32036  32036  32036  32036  32036  32036  32036  32036  32036  32036  32036  32036  32036  32036  32036  32036  32036  32036  32036  32036  32036    206    252    230    219    255    242    186    218  32036    198    230    237    203    223  32036    193    182    193    164    177  32036  32036  32036  32036  32036  32036  32036  32036  32036  32036  32036  32036  32036  32036  32036    189    205    195    181    179    192    195    194    188    222    205    203    207    215    215    182  32036    223    216    202    216  32036    214    209  32036    196  32036    221    206    236    239  32036    209    248    209    195    193  32036    240    215    229    232  32036    198    210  32036    232    224    227    216    195    221    213  32036    223    221  32036  32036    231    236  32036    213  32036    214    215  32036    220    225    219    228    210    227    212    232    223    218    234    230    204    214    200    232    226    209    215    217    235    231    230    221    217    228    229    210    232    232    223    205    234  32036    230    233    230    229    212    235    224    226    233    227    217    230    213    211    214    211    224    219    215    221    223    233    225    213    212    209    213    210  32036    234  32036  32036    194    209    220  32036    191    212    229    213    215    227    209    220    210    219    228    220    227    211    215    231    208    204    211    215    209    205    213    210    229    208  32036    206    188    201  32036    185    197  32036  32036    222    223    217    215  32036  32036  32036    227  32036    190  32036  32036    222  32036    209    230  32036    235  32036  32036  32036  32036  32036  32036  32036  32036  32036  32036  32036  32036    232  32036  32036  32036  32036  32036  32036  32036  32036  32036  32036  32036  32036  32036  32036  32036  32036  32036  32036  32036  32036  32036  32036  32036  32036  32036
  32036  32036  32036  32036  32036  32036  32036  32036  32036  32036  32036  32036  32036  32036  32036  32036  32036  32036  32036  32036  32036  32036  32036  32036  32036  32036  32036  32036  32036    217    226    218    216    199    223    217  32036    235  32036    248  32036  32036  32036  32036  32036  32036  32036  32036  32036  32036  32036  32036  32036  32036  32036  32036  32036  32036  32036  32036  32036  32036  32036  32036  32036  32036  32036    189  32036  32036  32036  32036    215    226    222    243    205  32036  32036    228    230    235  32036    220    216    203    207    219    220  32036    226    228    224    209    221    222    214    209    213    229    224    235    205    223  32036  32036  32036  32036    227    210    204    231  32036  32036    231    233    232    233    218    247  32036  32036    237  32036  32036    246    229    212  32036  32036  32036  32036  32036  32036  32036  32036  32036  32036  32036  32036  32036  32036  32036  32036  32036  32036  32036  32036  32036  32036  32036  32036  32036    223  32036    226  32036    228    220  32036    248  32036    242    227    227    238    233  32036  32036  32036  32036  32036  32036  32036  32036  32036  32036  32036  32036  32036  32036  32036  32036  32036  32036  32036  32036  32036  32036  32036  32036  32036  32036  32036  32036  32036  32036  32036  32036  32036  32036  32036  32036  32036  32036  32036  32036  32036  32036  32036  32036  32036  32036  32036  32036  32036  32036  32036  32036  32036  32036  32036  32036  32036  32036  32036  32036  32036  32036  32036  32036  32036  32036  32036  32036  32036  32036  32036  32036  32036  32036  32036  32036  32036  32036  32036  32036  32036  32036  32036  32036  32036  32036  32036  32036  32036  32036  32036  32036  32036  32036  32036  32036  32036  32036    221  32036  32036  32036  32036  32036  32036  32036  32036  32036  32036  32036  32036  32036  32036    228  32036  32036  32036    200  32036  32036    192    184  32036  32036  32036    189  32036    206  32036    182    191  32036  32036  32036  32036  32036  32036  32036  32036    200    191    201  32036    197    196    200    207    221    211    171    195    250    213    207    216    208    204    189    232    187    174    208    189    190    194  32036    223    226  32036    237    183    223  32036    216    225    240    208    202    231    222    237    247    230    196  32036  32036    207    192    207    218    221    224    217    234    226    224    216    208    236    232    213  32036  32036    213    225    223    232    216    227    222    230    228    200    204    213    237    218    193    219    231    204  32036    240    216    237  32036    211    210    221    214    199    203    235    229    224    233  32036    227    218    242    219    214    221    224    231    223    230    221    217    207    228    238  32036    194    222    228    213    235    167    229    219    212    209    228    214    199    206    215    220    214    206    217    206    228    229  32036    207    217    222  32036    201    216    194    222    217    212    214    214    201  32036    214    218  32036    200    214    223    210    229    218    207    207    207  32036    202    190    205    219    215    202    203    197  32036    209    198    207    206    222  32036  32036  32036  32036  32036  32036  32036  32036  32036  32036  32036  32036  32036    210  32036    207  32036  32036  32036  32036  32036  32036  32036  32036  32036  32036    219  32036    233  32036    222  32036  32036  32036  32036  32036  32036  32036  32036  32036  32036  32036  32036  32036  32036  32036  32036  32036  32036  32036  32036  32036  32036  32036  32036  32036
  32036  32036  32036  32036  32036  32036  32036  32036  32036  32036  32036  32036  32036  32036  32036  32036  32036  32036  32036  32036  32036  32036  32036  32036  32036  32036  32036  32036  32036  32036  32036  32036  32036  32036    224  32036  32036    209  32036  32036  32036  32036  32036  32036  32036  32036  32036  32036  32036  32036  32036  32036  32036  32036  32036  32036  32036  32036  32036  32036  32036  32036  32036  32036  32036  32036  32036  32036  32036  32036  32036    227    222    223    205    239  32036  32036  32036  32036    244  32036  32036  32036    231    203    197    204    223    200    200    231    215    196    222    217    232    224    218    230    221    226  32036    233    227    210    216  32036  32036    221    213  32036  32036    215  32036    231    234    229    228    206    229    236    240    205  32036    219    235    218    223    239    239  32036  32036  32036  32036  32036  32036  32036  32036  32036  32036  32036  32036  32036  32036  32036  32036  32036  32036  32036  32036  32036  32036  32036  32036  32036    221    217    206  32036  32036  32036    234    238  32036    238    228    239  32036  32036    224  32036    240  32036  32036    242  32036  32036  32036  32036  32036  32036  32036  32036  32036  32036  32036  32036  32036  32036  32036  32036  32036  32036  32036  32036  32036  32036  32036  32036  32036  32036  32036  32036  32036  32036  32036  32036  32036  32036  32036  32036  32036  32036  32036  32036  32036  32036  32036  32036  32036  32036  32036  32036  32036  32036  32036  32036  32036  32036  32036  32036  32036  32036  32036  32036  32036  32036  32036  32036  32036  32036  32036  32036  32036  32036  32036  32036  32036  32036  32036  32036  32036  32036  32036  32036  32036  32036  32036  32036  32036  32036  32036  32036    214    184  32036  32036  32036  32036  32036  32036  32036  32036  32036  32036  32036  32036  32036    205  32036    215    206    205  32036  32036  32036    177    210  32036  32036    173  32036  32036    176    203  32036  32036  32036  32036  32036  32036  32036  32036    197  32036    211    225    202    221    174  32036    169    183    215    198    207    198    209    198    180    191    211    189    203    222  32036    219    180  32036  32036    191    174  32036    215    211    197    245    209    225    202    177  32036    188    222    238    207    221    217    219    226    223    204    233  32036    218    212    211    191    220    206    214    227    216    213  32036    220    226    227  32036    231    202    222    218    228    219    223    213    223    218    217    214    209    207    212    232  32036    209  32036    213    208    205    208  32036    217    211    210    193  32036  32036  32036    225    199    241    205    218    220    230    214    228    211    197    214    217    215    219    230    205    199    215    232    214    192  32036    231    212    209    213    205    224    178    218    215    215    208    181    221    207    203    221  32036    216    232    194  32036    200  32036    229    224    200  32036    223    215    216    206    208    212    205  32036  32036    221  32036    202    224    215  32036    204    212    217    204    214    193    205    225    202    202  32036    213    187    205    218    217  32036  32036  32036  32036  32036  32036  32036  32036  32036  32036  32036  32036  32036  32036  32036  32036  32036  32036  32036  32036  32036  32036  32036  32036  32036  32036  32036    227    227  32036    229    229  32036  32036  32036  32036  32036  32036  32036  32036  32036  32036  32036  32036  32036  32036  32036  32036  32036  32036  32036  32036  32036  32036  32036  32036  32036  32036
  32036  32036  32036  32036  32036  32036  32036  32036  32036  32036  32036  32036  32036  32036  32036  32036  32036  32036  32036  32036  32036  32036  32036  32036  32036  32036  32036  32036  32036  32036  32036  32036  32036  32036    225  32036    206    225  32036  32036  32036  32036  32036  32036  32036  32036  32036  32036  32036  32036  32036  32036  32036  32036  32036  32036  32036  32036  32036  32036  32036  32036  32036  32036  32036  32036  32036    225  32036  32036  32036  32036  32036  32036    219  32036    186  32036  32036  32036  32036  32036  32036  32036    195  32036    210    212    226    209    213    224  32036    228    234    241    210    222    221    199    194    204  32036    219    228    207    221  32036  32036    206    207  32036    226  32036  32036    233  32036  32036    205    227    210    233    206    194    228    207    211    214    231    207  32036  32036  32036  32036  32036  32036  32036  32036  32036  32036  32036  32036  32036  32036  32036  32036  32036  32036  32036  32036  32036  32036  32036  32036    254  32036    218    230  32036  32036    225    228  32036    240  32036  32036    221    241    218  32036  32036  32036    240  32036    243    229    247  32036  32036  32036  32036  32036  32036  32036  32036  32036  32036  32036  32036  32036  32036  32036  32036  32036  32036  32036  32036  32036  32036  32036  32036  32036  32036  32036  32036  32036  32036  32036  32036  32036  32036  32036  32036  32036  32036  32036  32036  32036  32036  32036  32036  32036  32036  32036  32036  32036  32036  32036  32036  32036  32036  32036  32036  32036  32036  32036  32036  32036  32036  32036  32036  32036  32036  32036  32036  32036  32036  32036  32036  32036  32036  32036  32036  32036  32036  32036  32036  32036  32036  32036  32036  32036    130    120  32036  32036  32036  32036  32036  32036  32036  32036  32036  32036  32036  32036  32036  32036  32036  32036  32036    193  32036  32036  32036  32036  32036  32036    194    191    196    154    190    190    167    178  32036  32036  32036  32036  32036  32036  32036  32036  32036  32036  32036    198    214  32036    177  32036  32036    184    197    187    193    220    208    210  32036  32036    184    172    202  32036    177    192    202    196    211    195  32036  32036    196    211    184    236    229    231    218    228    222    239    208    189  32036    197    186    235    198    224    204    198    233    241    215    201    203    230    235    197    219    219    229    213    210    224    227    226    225    210    225  32036    219    233    212    226    219    227    203    224    225    215  32036    211    226    224    223    229    206    219    211    205  32036    211  32036    216    227    221    236    231    218    217  32036    221    212    208    189    204    207    233    192    212    211    205    208  32036    208    205    207    195    225    221    180    204    191    202    228    202    207    209    203    223  32036    217    203    204    211    210  32036    202    205    217    211  32036  32036    221    212    202    203    216    225    215    192    219    208  32036  32036    219  32036    215    214  32036  32036  32036    218  32036    210  32036    219    209    218  32036    202    205    215    216    201    207  32036  32036  32036  32036  32036  32036  32036  32036  32036  32036  32036  32036  32036  32036  32036  32036  32036  32036  32036  32036  32036  32036  32036  32036  32036  32036  32036  32036  32036    235    228  32036  32036  32036  32036  32036  32036  32036  32036  32036  32036  32036  32036  32036  32036  32036  32036  32036  32036  32036  32036  32036  32036  32036  32036  32036  32036  32036  32036  32036
  32036  32036  32036  32036  32036  32036  32036  32036  32036  32036  32036  32036  32036  32036  32036  32036  32036  32036  32036  32036  32036  32036  32036  32036  32036  32036  32036  32036  32036  32036  32036  32036  32036  32036    215    215  32036  32036  32036    221  32036    214  32036  32036  32036  32036  32036  32036  32036  32036  32036  32036  32036  32036  32036  32036  32036  32036  32036  32036  32036  32036  32036  32036  32036  32036    110  32036  32036  32036  32036  32036  32036  32036  32036  32036  32036  32036  32036  32036  32036  32036  32036  32036  32036  32036    227  32036    197    209    205    210    212    201    215    228    236    225    215    223  32036    206    224    223    219    213  32036    228  32036  32036  32036    236    208    227    208    246  32036    216    245    235    215    212    223    207    211    230    224    242    237    224    234    220  32036  32036  32036  32036  32036  32036  32036  32036  32036  32036  32036  32036  32036  32036  32036  32036  32036  32036  32036  32036  32036  32036  32036  32036  32036  32036    222    219    230    227    230  32036  32036    227    222    231    238  32036    230    225  32036    255    234  32036    234    236  32036  32036  32036  32036  32036  32036  32036  32036  32036  32036  32036  32036  32036  32036  32036  32036  32036  32036  32036  32036  32036  32036  32036  32036  32036  32036  32036  32036  32036  32036  32036  32036  32036  32036  32036  32036  32036  32036  32036  32036  32036  32036  32036  32036  32036  32036  32036  32036  32036  32036  32036  32036  32036  32036  32036  32036  32036  32036  32036  32036  32036  32036  32036  32036  32036  32036  32036  32036  32036  32036  32036  32036  32036  32036  32036  32036  32036  32036  32036  32036  32036    152    218  32036    128    122  32036    130    125  32036  32036  32036  32036  32036  32036  32036  32036  32036  32036  32036  32036  32036  32036  32036  32036  32036  32036    165  32036  32036    226    208    225    178  32036  32036    199    212  32036  32036    258  32036  32036  32036  32036    192  32036  32036  32036    197    173    194    181    202  32036  32036    192    184    213    203    188    204    180    219    179    177    208    220    175  32036    196    204    193    185    178    201    205    221    219  32036    199    189    229    200  32036    186    200    190    213    204    213    189    189    218    191    200    224    201    189    204    216    221    222    214    226    220    223    194    237    225    222  32036  32036  32036    221    224  32036    224    225    226    218    232    223    216    223    231    227    226    237    205    190    208    203    210  32036    205    222  32036    228    220    215    232    195    185    224    213  32036    214  32036    213    195    200    204    218    210    222    200    218    210    206    213    232    210    192    203    216    211    208    200    189    167    214    192    223    194    213    210    206    218    211    211    219    225    223    231    221    199    224  32036  32036  32036    201  32036    189    199    211    216    219    216    216    213  32036    219  32036    201    216  32036  32036    215    228    215    209    206    209    216    186    212    205    206    209  32036    227  32036  32036  32036  32036  32036  32036  32036  32036  32036  32036  32036  32036  32036  32036  32036  32036  32036  32036  32036  32036  32036  32036  32036  32036  32036  32036    218    227  32036    226    234  32036  32036  32036    239  32036  32036  32036  32036  32036  32036  32036  32036  32036  32036  32036  32036  32036  32036  32036  32036  32036  32036  32036  32036  32036  32036  32036  32036  32036
  32036  32036  32036  32036  32036  32036  32036  32036  32036  32036  32036  32036  32036  32036  32036  32036  32036  32036  32036  32036  32036  32036  32036  32036  32036  32036  32036  32036  32036  32036  32036  32036    210    222  32036    211  32036  32036  32036    226  32036  32036  32036  32036  32036  32036  32036  32036  32036  32036  32036  32036  32036  32036  32036  32036  32036  32036  32036  32036  32036  32036  32036  32036  32036  32036  32036    120  32036  32036  32036  32036  32036    225    246  32036  32036  32036    242    223  32036  32036    231  32036  32036    222    225    221    222    219    234    221    220    215    229    221    234    212    175    217    221    224  32036    219  32036    199  32036    205    211    219    209    213    238    226    235    228    209  32036  32036    232    218    222  32036    224  32036    230    210    234    225    229  32036  32036    240    244    243  32036  32036  32036  32036  32036  32036  32036  32036  32036  32036  32036  32036  32036  32036  32036  32036  32036  32036  32036  32036  32036  32036    239    230  32036  32036  32036  32036    214    250  32036    229  32036  32036  32036    235  32036  32036  32036  32036    215    237    222  32036  32036  32036  32036  32036  32036  32036  32036  32036  32036  32036  32036  32036  32036  32036  32036  32036  32036  32036  32036  32036  32036  32036  32036  32036  32036  32036  32036  32036  32036  32036  32036  32036  32036  32036  32036  32036  32036  32036  32036  32036  32036  32036  32036  32036  32036  32036  32036  32036  32036  32036  32036  32036  32036  32036  32036  32036  32036  32036  32036  32036  32036  32036  32036  32036  32036  32036  32036  32036  32036  32036  32036  32036  32036  32036  32036  32036  32036  32036  32036  32036  32036    269  32036    248  32036    130  32036    122  32036  32036  32036  32036  32036  32036  32036  32036  32036  32036  32036  32036  32036  32036  32036  32036    168    168    178  32036  32036  32036    210    189    178    181    183    218  32036  32036  32036  32036  32036  32036  32036  32036    199    198  32036    180    192    201    208    161    223    198  32036    190    204  32036    185    186    190    200    175    174    203    198    217    185    175    192    198    219    187  32036    201    185  32036    214    193    193    220  32036    198    193    189    208    192    234    226    220    231  32036    186    223    191    226    217  32036    221    212    231  32036    219    218    196    201    186    212    216    212  32036    231  32036    204    216    220    209    218    228    211    213    212    209    207    215    210    210    195  32036    213    236    227    208    234    197    196    244    199    192    238    214  32036    206    196    202    201    212    192  32036    215    194  32036    207  32036    209    226    224    185    196    204    199    208    217    202    215    201    207    216    215    210    210    189    222    196    215    226    232    202  32036    215  32036    241  32036  32036  32036  32036  32036    213    193    217    201  32036    211  32036    231    207  32036    204    201  32036    217    213    218    231    214    208    204    212    207    219    225    216    222    215    222    211    212  32036  32036    212  32036  32036  32036  32036  32036  32036  32036  32036  32036  32036  32036  32036  32036  32036  32036  32036  32036  32036  32036  32036  32036  32036  32036  32036  32036  32036    226  32036    234    229    216  32036    230    209    225  32036  32036  32036  32036  32036  32036  32036  32036  32036  32036  32036  32036  32036  32036  32036  32036  32036  32036  32036  32036  32036  32036  32036  32036  32036  32036
  32036  32036  32036  32036  32036  32036  32036  32036  32036  32036  32036  32036  32036  32036  32036  32036  32036  32036  32036  32036  32036  32036  32036  32036  32036  32036  32036  32036  32036  32036  32036  32036  32036    224  32036  32036  32036  32036    227  32036  32036  32036  32036  32036  32036  32036  32036  32036  32036  32036  32036  32036  32036  32036  32036  32036  32036  32036  32036  32036  32036  32036  32036  32036  32036  32036  32036  32036  32036    222    218  32036  32036    243  32036  32036  32036  32036  32036  32036  32036  32036  32036  32036    239  32036  32036    210    220    232    220    227    238    228    225    218    231    233    206    248    201    225    225    229    219  32036    233    194    214    211  32036  32036    215  32036    220    215  32036    191    231    217  32036    208    221    226    241    221    220    242    231    236    226    226  32036    223    215    232    241    231  32036  32036  32036  32036  32036  32036  32036  32036  32036  32036  32036  32036  32036  32036  32036  32036  32036  32036    242    229  32036    240    218  32036    246    227  32036    226    246  32036    205    220  32036  32036  32036  32036  32036    243    221    219  32036  32036  32036  32036  32036  32036  32036  32036  32036  32036  32036  32036  32036  32036  32036  32036  32036  32036  32036  32036  32036  32036  32036  32036  32036  32036  32036  32036  32036  32036  32036  32036  32036  32036  32036  32036  32036  32036  32036  32036  32036  32036  32036  32036  32036  32036  32036  32036  32036  32036  32036  32036  32036  32036  32036  32036  32036  32036  32036  32036  32036  32036  32036  32036  32036  32036  32036  32036  32036  32036  32036  32036  32036  32036  32036  32036  32036  32036  32036  32036  32036  32036  32036  32036  32036    122    242  32036  32036  32036  32036  32036  32036  32036  32036  32036  32036  32036  32036  32036  32036  32036  32036  32036  32036    188  32036    168  32036  32036  32036  32036    174    190    199    214    198  32036  32036  32036  32036  32036  32036  32036    188    205    220    182    206    205  32036    195    187    184    183  32036    187    195    218    186    213  32036    207    188    217    201    212    188    214    225    222    184  32036    195    233    197    211    214    187    204  32036    201    248    213    185    213    222    196    200    228    210    224    193  32036    201    188    199    201    214    200    205    217    199    206    199    209    221    218    212    214  32036    216    212    221    218    199    221    217    217    230    237    222    213    213    199    203    201    206    214    203    194    208    204    206    217    213    195    207  32036    214    193    191    198    203    235    207    181  32036    191    197    194    192  32036    206    195    194    194    188    211    206  32036    214    180    199    213    204    203    198  32036    211    213    203    204  32036    217    199    214    215    205  32036  32036    226  32036  32036    204    212    219    206    198    191    212    210    225  32036    176  32036    224  32036    208  32036    212  32036    221    219  32036    216  32036    203    214    227  32036  32036    207    216    198    220    220  32036    192    220  32036  32036  32036  32036  32036  32036  32036  32036  32036  32036  32036  32036  32036  32036  32036  32036  32036  32036  32036  32036  32036  32036  32036  32036  32036  32036    244  32036  32036  32036    217  32036    232    213    226  32036    222  32036  32036  32036  32036  32036  32036  32036  32036  32036  32036  32036  32036  32036  32036  32036  32036  32036  32036  32036  32036  32036  32036  32036  32036  32036
  32036  32036  32036  32036  32036  32036  32036  32036  32036  32036  32036  32036  32036  32036  32036  32036  32036  32036  32036  32036  32036  32036  32036  32036  32036  32036  32036  32036  32036  32036  32036  32036  32036  32036  32036  32036  32036  32036  32036  32036  32036  32036  32036  32036  32036  32036  32036  32036  32036  32036  32036  32036  32036  32036  32036  32036  32036  32036  32036  32036  32036  32036  32036  32036  32036  32036  32036  32036  32036  32036  32036  32036    235  32036  32036    244    222  32036  32036  32036    207    228    231  32036  32036    208    197  32036  32036    239    197    230    193    207    194    236    217    223    233  32036    218    201    221    200    222    216  32036  32036    191    198    193    230    230  32036    173    226    206    218    238    219    255    216    220    225  32036    221    217    209    237    226    232    224    233    223    221    247    235    239    238  32036  32036  32036  32036  32036  32036  32036  32036  32036  32036  32036  32036  32036  32036  32036  32036  32036  32036    230  32036    246    232    254    208    234    225    233  32036    214    236  32036  32036  32036  32036  32036    238    232    265    230  32036  32036  32036  32036  32036  32036  32036  32036  32036  32036  32036  32036  32036  32036  32036  32036  32036  32036  32036  32036  32036  32036  32036  32036  32036  32036  32036  32036  32036  32036  32036  32036  32036  32036  32036  32036  32036  32036  32036  32036  32036  32036  32036  32036  32036  32036  32036  32036  32036  32036  32036  32036  32036  32036  32036  32036  32036  32036  32036  32036  32036  32036  32036  32036  32036  32036  32036  32036  32036  32036  32036  32036  32036  32036  32036  32036  32036  32036  32036  32036  32036  32036  32036    216    275    268    115  32036    284  32036  32036  32036  32036  32036  32036  32036  32036  32036  32036  32036  32036  32036  32036  32036  32036    176    170    167  32036  32036    208    186    224    184    208  32036  32036  32036  32036  32036  32036  32036  32036  32036  32036    221    192    195    189  32036  32036    191  32036  32036  32036    206  32036    178    180    223    193    207    189    190    210    188    184    224    212    171    235    186    206    190    199    186  32036    196    217    207    192    203    202    193  32036    206    198    191    239    238  32036    193    188    195    191    190    197    197    206    188    197    217    226    197    209    208    199    191  32036    203    226    213    209    221    227    224    197    199    203    213    217    214    207    224    232    213    216    216    216    218    208    217    217    189    201    196    200    195    212    204    189    215    188    214    187  32036    198    202  32036    208    210    206    193    199    197  32036    197    183    199    198    190    211    194    201    214    220    213    191    212    214    217    185    204    227    218    230    226    220    222    221    218  32036  32036    229  32036  32036    222  32036    223    228    229  32036    222  32036    203    208    212    228  32036    212    212    225    195    221    224  32036  32036  32036  32036    230    230    225  32036    219    202    213    200  32036    211  32036  32036  32036  32036  32036  32036  32036  32036  32036  32036  32036  32036  32036  32036  32036  32036  32036  32036  32036  32036  32036  32036  32036  32036  32036  32036  32036  32036    236    220    206    212    226    204  32036    238    233  32036  32036  32036  32036  32036  32036  32036  32036  32036  32036  32036  32036  32036  32036  32036  32036  32036  32036  32036  32036  32036  32036  32036  32036  32036  32036
  32036  32036  32036  32036  32036  32036  32036  32036  32036  32036  32036  32036  32036  32036  32036  32036  32036  32036  32036  32036  32036  32036  32036  32036  32036  32036  32036  32036    241  32036  32036  32036  32036  32036  32036  32036  32036  32036  32036  32036  32036  32036  32036  32036  32036  32036  32036  32036  32036  32036  32036  32036  32036  32036  32036  32036  32036  32036  32036  32036  32036  32036  32036  32036  32036  32036  32036  32036  32036  32036  32036  32036  32036  32036  32036    230    226    215    227    224    216    255    197    253    209    228    239    200  32036    235    225    219    228    223    214    195    238    223  32036    222    214    207    196  32036    222    215    224  32036  32036  32036    211    229    224    220    224    211    241    229    236    228    216    214    197    209    235    229    218    231    241    244  32036  32036    220    239    229    226    249    221    226    230    223    240  32036  32036  32036  32036  32036  32036  32036  32036  32036  32036  32036  32036    255  32036    233    244    246  32036  32036  32036    230    227    235    219  32036    247    243    210    236    234  32036  32036  32036  32036  32036  32036    218  32036  32036  32036  32036  32036  32036  32036  32036  32036  32036  32036  32036  32036  32036  32036  32036  32036  32036  32036  32036  32036  32036  32036  32036  32036  32036  32036  32036  32036  32036  32036  32036  32036  32036  32036  32036  32036  32036  32036  32036  32036  32036  32036  32036  32036  32036  32036  32036  32036  32036  32036  32036  32036  32036  32036  32036  32036  32036  32036  32036  32036  32036  32036  32036  32036  32036  32036  32036  32036  32036  32036  32036  32036  32036  32036  32036  32036  32036  32036  32036  32036  32036  32036    280    166    169    249  32036    202  32036  32036  32036  32036  32036  32036  32036  32036  32036  32036  32036  32036  32036  32036  32036    177    250    167  32036    164    167  32036    181    197  32036  32036  32036  32036  32036  32036  32036  32036  32036  32036    222    217  32036    192    159    153    172    183  32036    168  32036    225  32036    177    187    171    201    172    181    188    190    199    183    198    188    163  32036    210    218    220    198    208    244    202    193    194  32036  32036    199    179  32036    198    193    192  32036    198    205  32036    184    194    189  32036    221  32036    212    210    193    205    222    197  32036  32036    204    206    197  32036    221    212    174    229    189    252    232    213    228    220    210    208    208    218    202    224    205    194    211    199    198    219    192    201    215    204    200    196    204    195    201    207    191  32036    207    208    209  32036    199    198    196    217    193    198  32036    193    163    190    185    213  32036  32036    220    213    207    206    212    212    210    181    187    191    207    227  32036    217  32036  32036    233  32036  32036  32036  32036    216    205  32036    217  32036  32036    232    218    208  32036    220    216    223    211    211    209    208    217    224  32036    210  32036    227    214    218    213    228    227  32036  32036    206  32036  32036    215  32036  32036  32036  32036  32036  32036  32036  32036  32036  32036  32036  32036  32036  32036  32036  32036  32036  32036  32036  32036  32036  32036  32036  32036  32036  32036  32036  32036  32036  32036    213  32036  32036  32036    223    229    236  32036  32036  32036  32036  32036  32036  32036  32036  32036  32036  32036  32036  32036  32036  32036  32036  32036  32036  32036  32036  32036  32036  32036  32036  32036  32036  32036  32036
  32036  32036  32036  32036  32036  32036  32036  32036  32036  32036  32036  32036  32036  32036  32036  32036  32036  32036  32036  32036  32036  32036  32036  32036  32036  32036  32036  32036  32036  32036  32036  32036  32036  32036  32036  32036  32036  32036  32036  32036  32036  32036  32036  32036  32036  32036  32036  32036  32036  32036  32036  32036  32036  32036  32036  32036  32036  32036  32036  32036  32036  32036  32036  32036  32036  32036  32036  32036  32036  32036  32036    242  32036  32036    229  32036  32036  32036    224    245    207    191    214    211    213  32036  32036    239    196    253    229    246    229    221    236    203    205  32036    251  32036    230    237    244    225    224    191    229    225    217    214    226    201    165    217    218  32036    211  32036  32036  32036    223    218  32036  32036    236    210    229    216    214  32036  32036    223    232    236  32036    234    232    230    236    230    246    216    217    235  32036    231    226  32036  32036  32036  32036  32036  32036    225    246    233  32036  32036  32036  32036  32036    226  32036  32036  32036    240  32036  32036    232    228  32036    221    213    231    219    227    252  32036    211    250    219  32036  32036  32036  32036  32036  32036  32036  32036  32036  32036  32036  32036  32036  32036  32036  32036  32036  32036  32036  32036  32036  32036  32036  32036  32036  32036  32036  32036  32036  32036  32036  32036  32036  32036  32036  32036  32036  32036  32036  32036  32036  32036  32036  32036  32036  32036  32036  32036  32036  32036  32036  32036  32036  32036  32036  32036  32036  32036  32036  32036  32036  32036  32036  32036  32036  32036  32036  32036  32036  32036  32036  32036  32036  32036  32036  32036  32036    122    289    130  32036  32036  32036    244    125  32036    232  32036  32036  32036  32036  32036  32036  32036  32036  32036  32036  32036  32036  32036  32036  32036    179    172  32036  32036    179    183  32036  32036  32036  32036  32036  32036  32036  32036  32036  32036  32036  32036  32036    173  32036    176    165    180  32036    172    195    170    193    178    160  32036    185    168    187    190    210    171    217  32036    168    180    183    160    173    166    180    214    174    174    221    179    157    182    191  32036    187    212    191    199    192  32036  32036    199  32036    178    183    189    198    193    195    247  32036    216    190    221    220    258    220    203  32036    185    207  32036    174    203    199    196  32036    211    197    203    203  32036    215    211    238    203    199    199    227    212    199    210    210    218    195    218    215    218    190    202    191    204    188    184    200    177    198  32036    203    218    213    202  32036    207    205    203    210    209    191    236    223    219    192    228    204    217  32036    198    211    214    202    206    212    202    210  32036    217  32036    237  32036  32036  32036    207    219    219    219    208    210    219    220    211    222    222    211    198  32036    219    223    215    211    191    213    222    222    199    214  32036  32036    219    217  32036    208  32036  32036    226  32036    215  32036    217  32036  32036  32036    193  32036  32036  32036  32036  32036  32036  32036  32036  32036  32036  32036  32036  32036  32036  32036  32036  32036  32036  32036  32036  32036  32036  32036  32036  32036  32036  32036    215    221    217    217    211    241  32036    236  32036  32036  32036  32036  32036  32036  32036  32036  32036  32036  32036  32036  32036  32036  32036  32036  32036  32036  32036  32036  32036  32036  32036  32036  32036  32036  32036
  32036  32036  32036  32036  32036  32036  32036  32036  32036  32036  32036  32036  32036  32036  32036  32036  32036  32036  32036  32036  32036  32036  32036  32036  32036  32036  32036  32036  32036  32036  32036  32036  32036  32036  32036  32036  32036  32036  32036  32036  32036  32036  32036  32036  32036  32036  32036  32036  32036  32036  32036  32036  32036  32036  32036  32036  32036  32036  32036  32036  32036  32036  32036  32036  32036  32036  32036  32036  32036  32036  32036  32036  32036  32036  32036  32036  32036  32036    215    225    212  32036    210    236    234    228    205    207    235    234  32036    210    212    205    214    221    229    239    237    221    251  32036    233    223    221  32036    216    204    222  32036    226  32036    207    233    225    193  32036    220    213    234    226    216    219    208    218    225    247    227    215    221    224  32036  32036    213    224    234    225    239    231    238    249    218    238    231    239    241    232  32036  32036  32036  32036    245    246    206  32036    207  32036  32036    221  32036    226  32036  32036    201  32036  32036  32036    236    224    233    227    197  32036    232    217    230    227  32036    221    241  32036  32036    232  32036  32036  32036  32036  32036  32036  32036  32036  32036  32036  32036  32036  32036  32036  32036  32036  32036  32036  32036  32036  32036  32036  32036  32036  32036  32036  32036  32036  32036  32036  32036  32036  32036  32036  32036  32036  32036  32036  32036  32036  32036  32036  32036  32036  32036  32036  32036  32036  32036  32036  32036  32036  32036  32036  32036  32036  32036  32036  32036  32036  32036  32036  32036  32036  32036  32036  32036  32036  32036  32036  32036  32036  32036  32036  32036    244  32036    269  32036  32036  32036  32036    228    130    130    248  32036  32036  32036  32036  32036  32036  32036  32036  32036  32036  32036  32036  32036  32036  32036    240  32036  32036  32036  32036  32036  32036  32036  32036  32036  32036    217    174    236  32036  32036    219  32036  32036    211  32036    225    204    211    205    170    185    171    188    183    167    171    161    191    175  32036    176    168    201    184    173    182    178    183    175    173  32036  32036  32036    174    181  32036    191    196    188    170    188    179  32036  32036    207    183    177    182  32036    211    196  32036    183    193  32036    202    216  32036    196    205    198    221    236  32036    199    215    196    189    191    210    199    207  32036    185    194    216    211    238    260    214    197    195  32036    191    217    201    198  32036    205    210    195  32036  32036  32036  32036    206  32036    199    201    183    186  32036  32036    196    207    229    224    200    199    200    191    198  32036    219    198    199    203    214    195    213    213  32036    191    205    214  32036    209    196    175    208    213    224  32036  32036  32036    206  32036  32036    210    201    221    217    215    228    214    227    223  32036    214    201  32036    219    223    184    207  32036    214    217    210    209    216    220  32036    216    221    225    226    213    231    226  32036  32036  32036    206  32036    222  32036  32036  32036  32036  32036  32036  32036  32036  32036  32036  32036  32036  32036  32036  32036  32036  32036  32036  32036  32036  32036  32036  32036  32036  32036  32036  32036  32036    230  32036    210    227  32036    209    205    233    248  32036  32036  32036  32036  32036  32036  32036  32036  32036  32036  32036  32036  32036  32036  32036  32036  32036  32036  32036  32036  32036  32036  32036  32036  32036  32036  32036
  32036  32036  32036  32036  32036  32036  32036  32036  32036  32036  32036  32036  32036  32036  32036  32036  32036  32036  32036  32036  32036  32036  32036  32036  32036  32036  32036  32036  32036  32036  32036  32036  32036  32036  32036  32036  32036  32036  32036  32036  32036  32036  32036  32036  32036  32036  32036  32036  32036  32036  32036  32036  32036  32036  32036  32036  32036  32036  32036  32036  32036  32036  32036  32036  32036  32036  32036  32036  32036  32036  32036    122    234  32036    286  32036  32036    236    276    223    217  32036    245    225    203    200    211  32036    234  32036    217  32036    216    223    209    208    221    225  32036    232    246    228  32036    246    248    246    223    212    199    218    210    209    209    208    243    213    244    199    218    271  32036    233    227    206    241    205    213    212    221    211  32036    219    221    242    217  32036    226  32036    228    229    226    227    233    231  32036    230    231  32036  32036  32036  32036  32036    240    231  32036    236    226  32036  32036    239    199    235    234    226    223  32036    244    225    229  32036    219  32036  32036  32036    245  32036  32036  32036  32036    214    226  32036  32036    226  32036  32036  32036  32036  32036  32036  32036  32036  32036  32036  32036  32036  32036  32036  32036  32036  32036  32036  32036  32036  32036  32036  32036  32036  32036  32036  32036  32036  32036  32036  32036  32036  32036  32036  32036  32036  32036  32036  32036  32036  32036  32036  32036  32036  32036  32036  32036  32036  32036  32036  32036  32036  32036  32036  32036  32036  32036  32036  32036  32036  32036  32036  32036  32036  32036  32036  32036  32036  32036  32036  32036  32036    294     34  32036     89    122  32036  32036  32036  32036  32036    241  32036    125    197  32036  32036  32036  32036  32036  32036  32036  32036  32036  32036  32036  32036  32036  32036    170    164    158  32036    192    198  32036  32036  32036    178    186    181  32036    179    167  32036  32036  32036  32036    159    153    157    213    211    172    173    185    172  32036    201  32036  32036    178    178    159    216    165    189    159    166    183    174    184    184    177  32036    201    170    187    158    224    175    184    192    169    198    191    191    184  32036  32036    188    192    205    194  32036    190  32036    199    200    200    223    223  32036  32036    214    215    190  32036  32036    187  32036    206    180    223    190    189    205  32036    205    184    160    173  32036    170    203    213    206    197    194    194    185    188    215    223    196    224    199  32036    210    190    183    182    196    183    179    205    236    182    192  32036    223    212    233    250    206    194    182    214    204  32036  32036    217    228    222    183    200    212  32036    204    193    210    196    208    222    216    173  32036    208  32036  32036  32036    231    220    222    227    211    218    214    221    210    211    223    219    205    226    201    212    221    208    223  32036    200    207    211    218    220    200    226    219    223    224  32036    223    230    220    228    208    211    241  32036  32036    205  32036  32036    213    218  32036  32036  32036    214  32036  32036  32036  32036  32036  32036  32036  32036  32036  32036  32036  32036  32036  32036  32036  32036  32036  32036  32036    233    219    239    208    210    228  32036  32036  32036  32036  32036  32036  32036  32036  32036  32036  32036  32036  32036  32036  32036  32036  32036  32036  32036  32036  32036  32036  32036  32036  32036  32036  32036  32036  32036  32036
  32036  32036  32036  32036  32036  32036  32036  32036  32036  32036  32036  32036  32036  32036  32036  32036  32036  32036    236  32036  32036  32036  32036  32036  32036  32036  32036  32036  32036  32036  32036  32036  32036  32036  32036  32036  32036  32036  32036  32036  32036  32036  32036  32036  32036  32036  32036  32036  32036  32036  32036  32036  32036  32036  32036  32036  32036  32036  32036  32036  32036  32036  32036  32036  32036  32036  32036  32036  32036  32036  32036  32036  32036  32036  32036    229  32036    229    190  32036  32036    207    192    211    210    212    183    215    218    216  32036    211    230    218    215    212    220    217    230    237    257    241  32036    232    244  32036    172  32036    219    217    266    231    229  32036  32036    219    244  32036    242    247  32036    212  32036  32036    234  32036    216    223    221    220    229    234    212    213    225  32036    222    219    248    250    232    236    215  32036    237    222    234  32036  32036  32036  32036  32036  32036    232    209  32036  32036  32036  32036  32036  32036    235    219  32036  32036  32036  32036    235  32036    230  32036  32036  32036    220  32036    227    254    225    237  32036  32036    231    233  32036  32036    224  32036  32036  32036  32036  32036  32036  32036  32036  32036  32036  32036  32036  32036  32036  32036  32036  32036  32036  32036  32036  32036  32036  32036  32036  32036  32036  32036  32036  32036  32036  32036  32036  32036  32036  32036  32036  32036  32036  32036  32036  32036  32036  32036  32036  32036  32036  32036  32036  32036  32036  32036  32036  32036  32036  32036  32036  32036  32036  32036  32036  32036  32036  32036  32036  32036  32036  32036  32036  32036    244    187    275    126    121    120  32036  32036  32036  32036  32036  32036     96    125  32036  32036  32036  32036  32036  32036  32036  32036  32036  32036  32036  32036     58     93  32036    185  32036    166    159    249    173    153    149  32036  32036    207    194    164    188  32036    167    162  32036    189  32036    201    175    200    205  32036  32036    152    209    185    194    246  32036  32036    196    169    238    172    204    185    182    176  32036    179  32036    167    178    163    177    177    203    187    181    182    185    214    204    185    195    187    180  32036    193    189    189    184    191    198  32036  32036  32036    190  32036    194    206    199    204    200    187    201  32036    217    207    201    214    215    218    208    165    190    220    215    173    168    159    212    207    207    213    157    214    187    204    208    213    189    205  32036    209    199  32036    187    203    173  32036    196  32036    174    185  32036    196  32036    215    219  32036    203  32036    193    199    198    217    204  32036  32036  32036  32036    207    213    201    195    198    211  32036    214    211    208    197    209    210  32036  32036    222    219    211    200    223    206    205    218    209    208    213    228    216    222    208    208    213    209    220    206    216    213    237    215    214    218  32036  32036  32036    212    217    220  32036    224    211    219  32036    200    202    193    216    222    217    206    213    219    229  32036  32036  32036  32036  32036  32036  32036  32036  32036  32036  32036  32036  32036  32036  32036  32036  32036  32036  32036  32036  32036  32036  32036  32036    222  32036  32036    228  32036  32036  32036  32036  32036  32036  32036  32036  32036  32036  32036  32036  32036  32036  32036  32036  32036  32036  32036  32036  32036  32036  32036  32036  32036  32036  32036  32036  32036  32036  32036
  32036  32036  32036  32036  32036  32036  32036  32036  32036  32036  32036  32036  32036  32036  32036  32036  32036  32036  32036  32036  32036  32036  32036  32036  32036  32036  32036  32036  32036  32036  32036  32036  32036  32036  32036  32036  32036  32036  32036  32036  32036  32036  32036  32036  32036  32036  32036  32036  32036  32036  32036  32036  32036  32036  32036  32036  32036  32036  32036  32036  32036  32036  32036  32036  32036  32036  32036  32036  32036  32036  32036  32036  32036  32036  32036  32036  32036    229  32036  32036  32036    228  32036    232  32036    209    203    218  32036  32036  32036    210    246    242  32036    217    226    235    260    234    245  32036    256    255    246    239    253    256    214    197    269    259    264  32036    258    216    201    242    228  32036    228    225    209  32036    220    206    225    217    221    186    208  32036  32036  32036    221    217    217    230    213  32036    215    217    237  32036  32036  32036    229    228    236  32036  32036  32036    223    248  32036    217    230    254  32036    236    233  32036  32036    241    218  32036    231    217    217    234  32036  32036  32036  32036    217    233    213    226  32036    221    146  32036  32036    259  32036    226    232  32036  32036  32036  32036  32036  32036  32036  32036  32036  32036  32036  32036  32036  32036  32036  32036  32036  32036  32036  32036  32036  32036  32036  32036  32036  32036  32036  32036  32036  32036  32036  32036  32036  32036  32036  32036  32036  32036  32036  32036  32036  32036  32036  32036  32036  32036  32036  32036  32036  32036  32036  32036  32036  32036  32036  32036  32036  32036  32036  32036  32036  32036  32036  32036  32036  32036  32036  32036  32036     96  32036    118    220     90  32036  32036  32036    268    122    134    274    221    144     58  32036  32036  32036  32036  32036  32036    302  32036     90     56  32036  32036     90  32036  32036  32036    191    139  32036    216    166    167    175    172    165    183    253  32036  32036    157    173    263    150    175    193    198    164    214    211  32036  32036    184    184    184    165    163    176    172    167    168  32036  32036  32036  32036  32036    181    174  32036  32036    194    183    173    195  32036  32036    176  32036    224    192    184    206    208    191    188    170    187    209    225    191    182    195  32036  32036    186  32036    213    233    189    197    203    174    185    197    211    175    179  32036    176    193    165  32036    181    197    220    202    193    169    165    163    173    172    173  32036    213    196    202    214    201    201    187    204    208  32036  32036    198    203    188    205  32036    180    193    210  32036  32036    220    206    229    196    212    183    183    195    189    206    207    201    214    223  32036  32036    231    233    194    200    221    211    215  32036    204    203  32036  32036    188    213  32036    223    218    213    209    205    212    223    220  32036    212    202    213    217    223    208    215    222    215  32036    213    211    215    200    215    220  32036    226    224    220    226    222    179    217    220    220    211    203  32036    217    213    221    231    221    224  32036    218  32036    199    183  32036  32036  32036  32036  32036  32036  32036  32036  32036  32036  32036  32036  32036  32036  32036  32036  32036  32036  32036  32036    226  32036  32036  32036  32036  32036  32036  32036  32036  32036  32036  32036  32036  32036  32036  32036  32036  32036  32036  32036  32036  32036  32036  32036  32036  32036  32036  32036  32036  32036  32036  32036  32036  32036  32036
  32036  32036  32036  32036  32036  32036  32036  32036  32036  32036  32036  32036  32036  32036  32036  32036  32036  32036  32036  32036  32036  32036  32036  32036  32036  32036  32036  32036  32036  32036  32036  32036  32036  32036  32036  32036  32036  32036  32036  32036  32036  32036  32036  32036  32036  32036  32036  32036  32036  32036  32036  32036  32036  32036  32036  32036  32036  32036  32036  32036  32036  32036  32036  32036  32036  32036  32036  32036  32036  32036  32036  32036  32036  32036  32036  32036  32036    217  32036    149    236    217    232  32036  32036  32036    208    215    182    198    234    206    245  32036  32036  32036    221    208    242    247  32036    248    201    255    245  32036    198    250    215    193  32036  32036    247    229    262    231    210  32036  32036    258    228    236    206  32036  32036    207    210    214    216  32036    213    215    215    208    217    228    225    218    226    221    234    212    212    209  32036  32036    241    215  32036  32036  32036  32036    210    224    234  32036    220    196  32036  32036  32036  32036    227  32036    235    247    223  32036    179  32036  32036  32036  32036  32036    236    228  32036    234    221    237  32036    241    236    245  32036  32036    229  32036  32036  32036  32036  32036  32036  32036  32036  32036  32036  32036  32036  32036  32036  32036  32036  32036  32036  32036  32036  32036  32036  32036  32036  32036  32036  32036  32036  32036  32036  32036  32036  32036  32036  32036  32036  32036  32036  32036  32036  32036  32036  32036  32036  32036  32036  32036  32036  32036  32036  32036  32036  32036  32036  32036  32036  32036  32036  32036  32036  32036  32036  32036  32036  32036  32036  32036  32036  32036    264    161    280    126    130  32036  32036  32036    102  32036    189    206  32036    146  32036    106    133  32036  32036  32036  32036  32036  32036  32036     87     93     98     90    162  32036    203    142    161    177  32036    240    198    237    146  32036    169    164    155    287    167    181    175    200    167    231  32036  32036    211    174    221    210    179    183    202    194    173    178    173    159    162    208    174    163  32036    158  32036    193    180    170    175    180    178  32036    178  32036    181    182    216    189  32036    183    180    194    182    190    181    179  32036    183  32036    194    196    194  32036  32036    210    190    198  32036    191    179  32036    175  32036    171    178    234    199    200    175    205    200  32036    211    185    199    167  32036    165    159    167    169    171    173    214  32036    191    196    193    173    203  32036    203    200  32036    196  32036    181    192    177    182    187  32036    223    202    196    231    231    194    206    233    219    226    218    226  32036    208  32036    222    236    225    206    205  32036    210  32036    199    203  32036  32036  32036    199    197    177    198    198    201    201    208    207    202    220    221    218    207    196    217    214    207    228    220    226    202    210    217    211    213    211    213    231    221    219    226    222    215    212    232    224  32036  32036  32036  32036    221    219    217    224    201    224    221    218    223  32036  32036  32036  32036  32036  32036  32036  32036  32036  32036  32036  32036  32036  32036  32036  32036  32036  32036  32036  32036  32036  32036  32036    212    205    246  32036  32036  32036  32036  32036  32036  32036  32036  32036  32036  32036  32036  32036  32036  32036  32036  32036  32036  32036  32036  32036  32036  32036  32036  32036  32036  32036  32036  32036  32036  32036  32036
  32036  32036  32036  32036  32036  32036  32036  32036  32036  32036  32036  32036  32036  32036  32036  32036  32036  32036  32036  32036  32036  32036  32036  32036  32036  32036  32036  32036  32036  32036  32036  32036  32036  32036  32036  32036  32036  32036  32036  32036  32036  32036  32036  32036  32036  32036  32036  32036  32036  32036  32036  32036  32036  32036  32036  32036  32036  32036  32036  32036  32036  32036  32036  32036  32036  32036  32036  32036  32036  32036  32036  32036  32036  32036  32036  32036  32036  32036  32036  32036    155  32036    231  32036  32036    209    213    209    227    210    211    225    232    230  32036    191  32036    210    251    270    201    257    204    178    198    203  32036    214    246    202  32036    238    229    208    204    206    260    250    221    218  32036    224  32036  32036  32036    217    196    199    218    208    220    204    211    224    212    235  32036    212    222    236    224    220    240  32036    216    217  32036    226    240  32036  32036  32036    234    268    238    249  32036    247    237  32036    231  32036    225    224  32036    221  32036    208    240    232  32036    214  32036  32036  32036    227  32036  32036    208  32036  32036  32036    246    236    219    228    209  32036  32036  32036  32036  32036  32036  32036  32036  32036  32036  32036  32036  32036  32036  32036  32036  32036  32036  32036  32036  32036  32036  32036  32036  32036  32036  32036  32036  32036  32036  32036  32036  32036  32036  32036  32036  32036  32036  32036  32036  32036  32036  32036  32036  32036  32036  32036  32036  32036  32036  32036  32036  32036  32036  32036  32036  32036  32036  32036  32036  32036  32036  32036  32036  32036  32036  32036    251    239    280  32036    204  32036  32036  32036  32036    133    265    130    204     58    153     58  32036     56    178  32036  32036  32036  32036    186  32036     93    216     98    267  32036  32036    161  32036    161  32036    172    224    106    227    234  32036    182    167    167    170    252    161  32036  32036    183    161    173    222  32036    204    148    169  32036    182    171  32036    221  32036  32036  32036    157  32036    206  32036  32036  32036  32036  32036    184    178    173  32036    180    216    192    183    176  32036    191    200    182    165    177    160    159    176    173    176    173    189    197    195    204  32036  32036    190  32036    183  32036    198    197    205    189    203    166    185    179    170    174    200    175    201    206    212    202  32036    211    196    202  32036    181    183    189    190    166  32036  32036    202    189    222    198    195    199    199    199    204  32036    194    201  32036  32036    184    193    200    194    221    214    113  32036    227    214  32036    188    204  32036  32036    211    205  32036    199    206    214    222    230  32036    207    200    205    213    180  32036  32036    221    207    206  32036    213    228    215    217    202    202    214    215    228    209  32036    213    200    212    214    209    214    215    208    206    188    205    203    213    221    222    213    226    232    220    223    230    230  32036  32036    221    228    199    204    222  32036    205    223    217    225    213    195    213  32036  32036  32036  32036  32036  32036  32036  32036  32036  32036  32036  32036  32036  32036  32036  32036  32036  32036  32036  32036  32036  32036  32036  32036  32036  32036  32036  32036  32036  32036  32036  32036  32036  32036  32036  32036  32036  32036  32036  32036  32036  32036  32036  32036  32036  32036  32036  32036  32036  32036  32036  32036  32036  32036  32036  32036  32036
  32036  32036  32036  32036  32036  32036  32036  32036  32036  32036  32036  32036  32036  32036  32036  32036  32036  32036  32036  32036  32036  32036  32036  32036  32036  32036  32036  32036  32036  32036  32036  32036  32036  32036  32036  32036  32036  32036  32036  32036  32036  32036  32036  32036  32036  32036  32036  32036  32036  32036  32036  32036  32036  32036  32036  32036  32036  32036  32036  32036  32036  32036  32036  32036  32036  32036  32036  32036  32036  32036  32036  32036  32036  32036  32036  32036  32036  32036    226  32036    230  32036  32036  32036  32036  32036    212  32036  32036    202    211    201  32036  32036  32036  32036  32036    238    190    242  32036    247    167    257    242    208    234    189    196    251    231    213    261    213    206    227  32036    208    231    226    223    236  32036    209  32036  32036    204    198    234    188  32036    229    234    236    217    203    213    197  32036  32036    226    236    237    216    229    234    205    222    215    236  32036  32036    214    225    239  32036  32036  32036  32036  32036  32036  32036    207    238    209    248  32036    242    225    233    241  32036    212    231  32036    231    234    213  32036  32036  32036    249    249    239    239  32036    234  32036  32036  32036  32036  32036  32036  32036  32036  32036  32036  32036  32036  32036  32036  32036  32036  32036  32036  32036  32036  32036  32036  32036  32036  32036  32036  32036  32036  32036  32036  32036  32036  32036  32036  32036  32036  32036  32036  32036  32036  32036  32036  32036  32036  32036  32036  32036  32036  32036  32036  32036  32036  32036  32036  32036  32036  32036  32036  32036  32036  32036  32036  32036  32036  32036  32036  32036  32036  32036    157  32036  32036  32036  32036  32036  32036  32036  32036    124    156    107    114    219  32036  32036  32036  32036  32036  32036    223     98    211    215    265     96    154    154    176  32036  32036    246  32036  32036    242    171  32036    182    163    160    163    149  32036    175    183    175  32036  32036  32036    203    211  32036    226  32036    203  32036    187    165  32036    212    240  32036  32036  32036  32036    163    159    188    173    190    238    173    198    180    185    177    273    178    191    190    173    164    218    172    184    141    149    173    164    149    182    184    189  32036    192    180    193    172    192    195  32036    177    178    197    182  32036  32036  32036    220    179    182    169    192    214  32036    189  32036    182    198    208    205    205  32036    175    196    194    171    178    214    174    180    194    206    195  32036    191  32036    204    184  32036    196    207    201    200    201    210    203    194    233    224    229    220    234    196    225    177    191    198    224    225    195  32036  32036    229    199    206    214    212    198  32036    186  32036    204    199    210    214    191    206  32036    207    227    225  32036    201    225    199    214    200    190    202    206    206    208    208    217    223    223    221    185    217    206    203    209    218    217    211    210    209    217    212    244    217  32036    219    233    210    243    224    226    176    226    219  32036    210  32036    211  32036  32036    213    223  32036  32036  32036  32036  32036  32036  32036  32036  32036  32036  32036  32036  32036  32036  32036  32036  32036  32036  32036    221  32036  32036  32036  32036  32036  32036  32036  32036  32036  32036  32036  32036  32036  32036  32036  32036  32036  32036  32036  32036  32036  32036  32036  32036  32036  32036  32036  32036  32036  32036  32036  32036  32036  32036
  32036  32036  32036  32036  32036  32036  32036  32036  32036  32036  32036  32036  32036  32036  32036  32036  32036  32036  32036  32036  32036  32036  32036  32036  32036  32036  32036  32036  32036  32036  32036  32036  32036  32036  32036  32036  32036  32036  32036  32036  32036  32036  32036  32036  32036  32036  32036  32036  32036  32036  32036  32036  32036  32036  32036  32036  32036  32036  32036  32036  32036  32036  32036  32036  32036  32036  32036  32036  32036  32036  32036  32036  32036  32036  32036  32036  32036  32036  32036    285    236    239  32036  32036  32036  32036    221    186  32036    211  32036    219    246    220    221    216    250    175    219  32036    193    193    243    254    240    199    270    244    207    198  32036  32036    190    194    213    208    202    208    197    214    227  32036    198    221    212  32036    232    217    225  32036    259    215    207    222    207    228    219    220    238    198    244  32036  32036    201    238    215    237    220    217    249  32036    225    248    204    239    232  32036    226  32036  32036    224  32036  32036  32036  32036  32036  32036  32036    249    226  32036  32036    232    228    220  32036    246    222    220  32036    219  32036  32036  32036  32036  32036    240  32036  32036  32036  32036  32036  32036  32036  32036  32036  32036  32036  32036  32036  32036  32036  32036  32036  32036  32036  32036  32036  32036  32036  32036  32036  32036  32036  32036  32036  32036  32036  32036  32036  32036  32036  32036  32036  32036  32036  32036  32036  32036  32036  32036  32036  32036  32036  32036  32036  32036  32036  32036  32036  32036  32036  32036  32036  32036  32036  32036  32036  32036  32036  32036  32036  32036  32036  32036  32036  32036  32036  32036  32036  32036  32036  32036  32036    218    205     58  32036    163  32036  32036    152  32036  32036    122  32036    212    262    191    190    232  32036     98  32036    164    202    169    153    175    138  32036  32036    175    158  32036    153    151    154  32036  32036     65    184    229  32036  32036  32036    197  32036    217    183  32036    238    259    232    186  32036  32036    182  32036  32036    175  32036  32036    201    159    162    163    171    181    172    194    187    165    164    212  32036    186    178    169    157    196  32036    149    171    182    157    158    149    175    154  32036    185    167    187  32036  32036    179    181    191    176    166    201    172    171  32036    211    177    191    179    203    204    166    172    201    200  32036    210    202    168    209    181    185    194    189    184    168    203  32036    185    201  32036    188    198  32036  32036    213  32036    225    204    203    204  32036    248    214    239    228    224    222    209  32036  32036    226  32036    227    207    195    189  32036    215    230    233    218    197    214    226    227    217    229    226  32036    181    226    211    210    215    219    213    211    205    229    208    206    208    226    196    207    218    209    207    193    211    234    214    209    226    206    216    210    213    189    226    222    204    212    196    213    219    227    198    217    229    216    226    200    216    226    212    218    207    199    186  32036  32036  32036  32036  32036  32036  32036  32036  32036  32036  32036  32036  32036  32036  32036  32036  32036  32036  32036  32036  32036  32036  32036  32036  32036  32036  32036  32036  32036  32036  32036  32036  32036  32036  32036  32036  32036  32036  32036  32036  32036  32036  32036  32036  32036  32036  32036  32036  32036  32036  32036  32036  32036  32036  32036  32036  32036  32036  32036
  32036  32036  32036  32036  32036  32036  32036  32036  32036  32036  32036  32036  32036  32036  32036  32036  32036  32036  32036  32036  32036  32036  32036  32036  32036  32036  32036  32036  32036  32036  32036  32036  32036  32036  32036  32036  32036  32036  32036  32036  32036  32036  32036  32036  32036  32036  32036  32036  32036  32036  32036  32036  32036  32036  32036  32036  32036  32036  32036  32036  32036  32036  32036  32036  32036  32036  32036  32036  32036  32036  32036  32036  32036  32036  32036  32036  32036  32036  32036  32036  32036  32036  32036    219    243  32036  32036    214  32036    203    221    171    211    234  32036  32036    223  32036  32036    247  32036    195    197    246    233    192    226    189    199    197    253    213    204    208    207    193    205  32036  32036    196  32036    259    203    209    224  32036    210    203    226    222    212    205    210  32036    231    242    192    206    208    222    235    226    222    236    240    224  32036    216  32036  32036    207    220    227    231    236    214    218  32036    226    213  32036  32036  32036    243    235    229    217    221    241    215  32036  32036    250  32036    219    201    228  32036  32036    221    242  32036  32036  32036    197    198  32036  32036  32036  32036  32036  32036  32036  32036  32036  32036  32036  32036  32036  32036  32036  32036  32036  32036  32036  32036  32036  32036  32036  32036  32036  32036  32036  32036  32036  32036  32036  32036  32036  32036  32036  32036  32036  32036  32036  32036  32036  32036  32036  32036  32036  32036  32036  32036  32036  32036  32036  32036  32036  32036  32036  32036  32036  32036  32036  32036  32036  32036  32036  32036  32036  32036  32036  32036  32036  32036  32036  32036  32036  32036  32036  32036  32036    138    117  32036  32036  32036  32036  32036  32036  32036  32036    147    194    241    206  32036    218    202    149    235    173    154    238    235    133    207  32036    241    242    173    225    179    246    166  32036    178    217  32036    182    231    191    213    226    159    176  32036    232  32036  32036    161  32036  32036  32036    194    214  32036    176  32036  32036  32036  32036  32036  32036    188    230    171    168  32036  32036  32036    149    167  32036  32036  32036    171    163    123    149    167  32036    166    141    134    161    178    155    172  32036  32036  32036  32036    176    181    189    173    166  32036    175    190    174  32036    168    172    166    145    194    203    199  32036    168    157    143    152    169  32036    200    208    209    203    202    184    189    209    205    171    185    189  32036  32036  32036    197    209    209    228  32036    204  32036    196    214    225    209    215  32036    216    209  32036  32036    209  32036    201  32036  32036    212  32036    214    213    207    208    210    222    207    204    209    212    183    213    226    226    223    236    213    237    220    208  32036    220    220    228    215  32036  32036  32036    227    217    198    197    202    209    225    212    215    222    211    214    211    222    218    222    197    217    204    210    223    209    205    219  32036    223    205  32036  32036    211    223    192    208    226  32036    224  32036  32036  32036    222    201  32036  32036  32036  32036  32036  32036  32036  32036  32036  32036  32036  32036  32036  32036  32036  32036  32036  32036  32036  32036  32036  32036  32036  32036  32036  32036  32036  32036  32036  32036  32036  32036  32036  32036  32036  32036  32036  32036  32036  32036  32036  32036  32036  32036  32036  32036  32036  32036  32036  32036  32036  32036  32036  32036
  32036  32036  32036  32036  32036  32036  32036  32036  32036  32036  32036  32036  32036  32036  32036  32036  32036  32036  32036  32036  32036  32036  32036  32036  32036  32036  32036  32036  32036  32036  32036  32036  32036  32036  32036  32036  32036  32036  32036  32036  32036  32036  32036  32036  32036  32036  32036  32036  32036  32036  32036  32036  32036  32036  32036  32036  32036  32036  32036  32036  32036  32036  32036  32036  32036  32036  32036  32036  32036  32036  32036  32036  32036  32036  32036  32036  32036  32036  32036  32036  32036    217    281    275    147  32036    215  32036    233    189    212    199    218    218    208  32036    220  32036    222    195    244    235    223    214    254    238    261    218    207    245    208    210    188    210  32036    202    203    204    189    207    202    239  32036    223  32036    209    209    209  32036  32036    206  32036  32036    214    226    216    224  32036  32036    233    212    229    224    243    227    226  32036    216    225    202    226    254    231    216    212    217    224  32036    224  32036  32036    214    247  32036  32036    224  32036  32036  32036    222  32036  32036  32036  32036  32036  32036  32036  32036  32036  32036  32036  32036  32036  32036    239  32036  32036  32036  32036  32036  32036  32036  32036  32036  32036  32036  32036  32036  32036  32036  32036  32036  32036  32036  32036  32036  32036  32036  32036  32036  32036  32036  32036  32036  32036  32036  32036  32036  32036  32036  32036  32036  32036  32036  32036  32036  32036  32036  32036  32036  32036  32036  32036  32036  32036  32036  32036  32036  32036  32036  32036  32036  32036  32036  32036  32036  32036  32036  32036  32036  32036  32036  32036  32036  32036  32036  32036  32036  32036  32036  32036  32036    156  32036  32036  32036  32036  32036  32036  32036  32036  32036    163    106    189    162    254    211    212  32036  32036  32036    238    173  32036    142  32036    201    190  32036  32036    193    166  32036  32036    229    221    187    213    248    188  32036  32036    227    168  32036    213  32036    177    179    209  32036  32036    191  32036  32036  32036  32036    220    158    213    254    182    173    216    173    228    221    205    179    161  32036    178    159    277    206    186    182    154    135    133    156    142    143    162    165    137    225    154    156    161    184    160    179    177    170    196    203    191    180    166    173    155    158    165    167    189    178    162    153    174    164    157    152    153    159    166    213    189    180    183  32036    196  32036    192  32036    194    178    176    189    136  32036    185  32036    186  32036  32036    192    191  32036  32036    211    229    207    206    190    199    198    219  32036  32036  32036  32036    193    187  32036    217  32036    208    215    182    224    229    214    215    218    214    209    197    228    204    232    221    190    210    224    228    210    195    217    201  32036    219  32036    235    240    223    218    212    219    231    218    216    220    218    210    219    222  32036  32036    228    230    225    214  32036    217    217    221    221    219    208    187    213    231    213  32036    213    207    215    209    207  32036  32036  32036    187    221  32036  32036  32036  32036  32036  32036  32036  32036  32036  32036  32036  32036  32036  32036  32036  32036  32036  32036  32036  32036  32036  32036  32036  32036  32036  32036  32036  32036  32036  32036  32036  32036  32036  32036  32036  32036  32036  32036  32036  32036  32036  32036  32036  32036  32036  32036  32036  32036  32036  32036  32036  32036  32036  32036
  32036  32036  32036  32036  32036  32036  32036  32036  32036  32036  32036  32036  32036  32036  32036  32036  32036  32036  32036  32036  32036  32036  32036  32036  32036  32036  32036  32036  32036  32036  32036  32036  32036  32036  32036  32036  32036  32036  32036  32036  32036  32036  32036  32036  32036  32036  32036  32036  32036  32036  32036  32036  32036  32036  32036  32036  32036  32036  32036  32036  32036  32036  32036  32036  32036  32036  32036  32036  32036  32036  32036  32036  32036  32036  32036  32036  32036  32036  32036  32036  32036  32036    196  32036  32036    224    217  32036  32036  32036    209    197    212    234    212    220    175    226    229    203    216    170    210    203    228    204  32036    213    233    233    204    214    203    205  32036    204  32036  32036    193    259    199    236    196    211    213    237    214    215    184    207    200    187    213    237    219    218    228  32036    221    224    210    195    218    220    213    212    228    222    214    221    214    218    255    241    217    207    194    216    233    242  32036    236  32036    236  32036    242  32036    227  32036  32036  32036  32036  32036  32036  32036    218    216  32036  32036  32036  32036  32036  32036  32036  32036    228  32036  32036  32036  32036  32036  32036  32036  32036  32036  32036  32036  32036  32036  32036  32036  32036  32036  32036  32036  32036  32036  32036  32036  32036  32036  32036  32036  32036  32036  32036  32036  32036  32036  32036  32036  32036  32036  32036  32036  32036  32036  32036  32036  32036  32036  32036  32036  32036  32036  32036  32036  32036  32036  32036  32036  32036  32036  32036  32036  32036  32036  32036  32036  32036  32036  32036  32036  32036  32036  32036  32036  32036  32036  32036  32036  32036  32036  32036  32036  32036  32036  32036  32036  32036  32036    185     98    165    144    183    167     98    263    174  32036  32036    257    221  32036    182  32036    246    150    169    226    168    145  32036     65    264    171  32036  32036    209    188    186  32036  32036  32036  32036  32036    161    193  32036    213    207    189  32036  32036  32036  32036    193  32036  32036    159    147    237    161    217  32036    179    185    270    179  32036    204    197    234    173    211    170    179    180    135  32036    158    134    146    123    132    136    148    137    161    136  32036    163    182    150    179    168    162    171    172    150    153    174    161    152  32036    156    146    165    166  32036    182    172    151    156    158    173    170    181    165  32036    176    183    175  32036    187    188    167    136    156    152    160  32036    180    200  32036    233    182    191    214    213    199  32036  32036    177    193    226    185    200  32036    195    192    191    170    192    203    190    193  32036    217    192    215    214    208    220    208    206  32036    198    210  32036  32036    217    207    219    205    225    219    228    217    231    233  32036    241    240    235    224    219  32036    219    214    197    207    219    229    212    219    234    224    227    213    217    224    199  32036    213    205    225    224    194    217    213  32036  32036    220    222    203    203    192    215  32036  32036  32036  32036    214    170  32036  32036  32036  32036  32036  32036  32036  32036  32036  32036  32036  32036  32036  32036  32036  32036  32036  32036  32036  32036  32036  32036  32036  32036  32036  32036  32036  32036  32036  32036  32036  32036  32036  32036  32036  32036  32036  32036  32036  32036  32036  32036  32036  32036  32036  32036  32036  32036  32036  32036  32036  32036  32036  32036
  32036  32036  32036  32036  32036  32036  32036  32036  32036  32036  32036  32036  32036  32036  32036  32036  32036  32036  32036  32036  32036  32036  32036  32036  32036  32036  32036  32036  32036  32036  32036  32036  32036  32036  32036  32036  32036  32036  32036  32036  32036  32036  32036  32036  32036  32036  32036  32036  32036  32036  32036  32036  32036  32036  32036  32036  32036  32036  32036  32036  32036  32036  32036  32036  32036  32036  32036  32036  32036  32036  32036  32036  32036  32036  32036  32036  32036  32036  32036  32036  32036  32036    214  32036    239  32036    213  32036  32036    173    210    178    201    204    242    215    213    212    213    233    258  32036    223    201    228    207  32036    252    191    205    194    205    200    209    208  32036    196    197  32036    271  32036  32036    201    235    205    229  32036    200  32036    211    205    209    212    232    233    223    240    227    195    226    194    212    217    208    218  32036    211    218    208    209    220    228    219    228    210    198    244    226    208    241    212    197    218    220  32036  32036    200  32036  32036  32036    229    228    219    209  32036  32036  32036  32036  32036  32036  32036  32036  32036    235    221    248    208    204    244    232  32036  32036  32036  32036  32036  32036  32036  32036  32036  32036  32036  32036  32036  32036  32036  32036  32036  32036  32036  32036  32036  32036  32036  32036  32036  32036  32036  32036  32036  32036  32036  32036  32036  32036  32036  32036  32036  32036  32036  32036  32036  32036  32036  32036  32036  32036  32036  32036  32036  32036  32036  32036  32036  32036  32036  32036  32036  32036  32036  32036  32036  32036  32036  32036  32036  32036  32036  32036  32036  32036  32036  32036  32036  32036  32036  32036  32036  32036    186    161    168  32036    152    193    185    168    242    161    183    175    165  32036  32036    168  32036    176  32036    237    163    178  32036    220  32036    188  32036  32036  32036    252    247    190    191  32036  32036    187    204  32036    202  32036    173    177    207  32036    167  32036  32036  32036    162  32036    172    192    181    175    173    175  32036    177    181    169  32036    156    155  32036    225    282  32036    157  32036    158    180    149  32036    141    187    133    130  32036    127    132    136    139    168    146  32036    167    157  32036    169    191    180    165    129    173    144    150    133    159    146    186    140    141    172    175    173    170    178    172    180  32036    171    171  32036  32036    195    179  32036    201    175  32036    180    159    160    157    169  32036    180    205    180  32036    213  32036  32036    199  32036    192  32036    232    222    249    204    226  32036  32036    189    203    245    180    172    195  32036    202    197  32036    216    213    206    195    209  32036    209    210    196    235    211    218    227    212    208    224  32036    215    224  32036    213    229    231    217  32036    213    220  32036    220    209    220    216    213    214    232    226    223    210    215    226    209    204    206    224    214    216    208    236    217    215    229    223    214  32036    211    194    226    231    208  32036  32036  32036  32036  32036  32036  32036  32036  32036  32036  32036  32036  32036  32036  32036  32036  32036  32036  32036  32036  32036  32036  32036  32036  32036  32036  32036  32036  32036  32036  32036  32036  32036  32036  32036  32036  32036  32036  32036  32036  32036  32036  32036  32036  32036  32036  32036  32036  32036  32036  32036  32036  32036  32036  32036  32036  32036  32036  32036
  32036  32036  32036  32036  32036  32036  32036  32036  32036  32036  32036  32036  32036  32036  32036  32036  32036  32036  32036  32036  32036  32036  32036  32036  32036  32036  32036  32036  32036  32036  32036  32036  32036  32036  32036  32036  32036  32036  32036  32036  32036  32036  32036  32036  32036  32036  32036  32036  32036  32036  32036  32036  32036  32036  32036  32036  32036  32036  32036  32036  32036  32036  32036  32036  32036  32036  32036  32036  32036  32036  32036  32036  32036  32036  32036  32036  32036  32036  32036  32036  32036  32036  32036  32036    194  32036  32036    200    264    249  32036  32036  32036    169    203  32036    171  32036    208    212    205    188    206    196    233    183    200    242  32036    195    192    195    186    196    201    205    205    204    211    215  32036    225    201    188    203    230    208    229    220    230    229    231    203    224    239    230    225  32036  32036  32036  32036    216    221  32036    220    214    207    237    214    225    215    217    219    238  32036  32036    230  32036  32036    227    244    200  32036    217  32036    234  32036  32036  32036    220    240    192    232    240  32036  32036  32036  32036  32036  32036  32036    181    238    229  32036    228    254    246    231    232    280  32036  32036  32036  32036  32036  32036  32036  32036  32036  32036  32036  32036  32036  32036  32036  32036  32036  32036  32036  32036  32036  32036  32036  32036  32036  32036  32036  32036  32036  32036  32036  32036  32036  32036  32036  32036  32036  32036  32036  32036  32036  32036  32036  32036  32036  32036  32036  32036  32036  32036  32036  32036  32036  32036  32036  32036  32036  32036  32036  32036  32036  32036  32036  32036  32036  32036  32036  32036  32036  32036  32036  32036    107  32036    109    188    114    251    217    122  32036    148    164    251    178    171    255    148    175    237    256    239    191    254  32036    173    183    175    263  32036  32036  32036    160    159    159    157    149    183    248    227    178    219    162    225    206  32036    224    229    169  32036  32036    249    188    187    158  32036    170    163    153    201  32036  32036    175    182    166    179    260    186    186    233    282    223    164    157  32036    158    214    210    121  32036  32036    261    183    188    198    171    125    149    136    216    150    164    147    142    150    149    157  32036    144    159    151    162    275    146    140    126    133    156    151    160    181    170    167    164    163    193    165  32036    171    176    183    186  32036  32036  32036    168    169    170    181    176    169  32036    152    201    207  32036    169    166    184  32036    199    200    233    200    179    208    208    205    197  32036    226    231    177    219    184  32036    194    229    222    186  32036    225    211    190    192  32036    237    201  32036    196    214    227    231    216    224    227    225    222    230    216    218    208    200    217    225    206    218    217    218    219    218    204    218    222    226    230    227    225    222    220    215    223    216    213    210  32036    206    215    211    226    239    232  32036  32036    222    218  32036    164    218    226  32036  32036    245    247  32036  32036  32036  32036  32036  32036  32036  32036  32036  32036  32036  32036  32036  32036  32036  32036  32036  32036  32036  32036  32036  32036  32036  32036  32036  32036  32036  32036  32036  32036  32036  32036  32036  32036  32036  32036  32036  32036  32036  32036  32036  32036  32036  32036  32036  32036  32036  32036  32036  32036  32036  32036  32036  32036  32036
  32036  32036  32036  32036  32036  32036  32036  32036  32036  32036  32036  32036  32036  32036  32036  32036  32036  32036  32036  32036  32036  32036  32036  32036  32036  32036  32036  32036  32036  32036  32036  32036  32036  32036  32036  32036  32036  32036  32036  32036  32036  32036  32036  32036  32036  32036  32036  32036  32036  32036  32036  32036  32036  32036  32036  32036  32036  32036  32036  32036  32036  32036  32036  32036  32036  32036  32036  32036  32036  32036  32036  32036  32036  32036  32036  32036  32036  32036  32036  32036  32036  32036  32036    202    221    203  32036    210    237  32036    222    158    179    176    179    178    204    203    207    208    222    255  32036    179    207    193    220    190    239  32036    167    213    184    187    182    198    201    202  32036    207    203    213    248    216    203    253    233    222    218    208    202    245    239    206  32036    215  32036    198  32036  32036  32036    218    223    200  32036    221    221    256    220    207    228    224    228  32036    233    223    217    243    244    199    232    235    213    232    203    249  32036    229    219    233  32036  32036    203  32036  32036  32036  32036  32036  32036  32036  32036  32036    235    253    232    248    222  32036    253  32036  32036  32036  32036  32036  32036  32036  32036  32036  32036  32036  32036  32036  32036  32036  32036  32036  32036  32036  32036  32036  32036  32036  32036  32036  32036  32036  32036  32036  32036  32036  32036  32036  32036  32036  32036  32036  32036  32036  32036  32036  32036  32036  32036  32036  32036  32036  32036  32036  32036  32036  32036  32036  32036  32036  32036  32036  32036  32036  32036  32036  32036  32036  32036  32036  32036  32036  32036  32036  32036  32036  32036  32036  32036    161    255    165    162    166    157    143    152    146    146    160    154    221    213    185    153    250    223    261    265    177    174    247    177    177    203    212    197  32036    237    254    225    169  32036    150    145    236    219    195  32036    186    226    185    240  32036    199    230    249    181    230  32036  32036  32036    231    169    170    170    173    172  32036    184  32036  32036    135  32036    179    182    175    153    136    146  32036    174    141    122    150    143    121    139    126    281    263  32036    137    133    131    145    142  32036    141    147    152    142    164    149    149    143    149    144    162    142    139    141    135  32036    137  32036    168    188    157    162    158    161  32036    147    172    155    170    170    174    166    159  32036    141    150    160    176    179    189    182  32036    202    158  32036    141    204    196    228    169    168    180  32036  32036    199    200  32036    188    245  32036    213    196  32036    198    198    198    207    198    202    207    203    215    228  32036    246  32036    189    240    190    203    198    199    212    206    235    226    230    214    220    227    181    221    206    213  32036    220    218    220    221    212    205    219    235    224  32036    227    227    216  32036    223    225    207    219    210    221    214    226    202    231    236    230    222    221    211    216    225  32036    195  32036  32036  32036  32036  32036  32036  32036  32036  32036  32036  32036  32036  32036  32036  32036  32036  32036  32036  32036  32036  32036  32036  32036  32036  32036  32036  32036  32036  32036  32036  32036  32036  32036  32036  32036  32036  32036  32036  32036  32036  32036  32036  32036  32036  32036  32036  32036  32036  32036  32036  32036  32036  32036  32036  32036  32036  32036  32036  32036  32036
  32036  32036  32036  32036  32036  32036  32036  32036  32036  32036  32036  32036  32036  32036  32036  32036  32036  32036  32036  32036  32036  32036  32036  32036  32036  32036  32036  32036  32036  32036  32036  32036  32036  32036  32036  32036  32036  32036  32036  32036  32036  32036  32036  32036  32036  32036  32036  32036  32036  32036  32036  32036  32036  32036  32036  32036  32036  32036  32036  32036  32036  32036  32036  32036  32036  32036  32036  32036  32036  32036  32036  32036  32036  32036  32036  32036  32036  32036  32036  32036  32036  32036  32036  32036    219  32036    204    211    249    173    154    129  32036    187    182    193    202    215    162  32036    205    182    168    271    191    252    250    190  32036    178    179  32036    183    191    165    233    198  32036    210    203    217    213    242  32036    238    247    206    216    234    238    223    220    210    224  32036  32036  32036  32036  32036  32036  32036  32036  32036    217    223    224    207    210    241    197    206    208    208    212    221    210    208    234    238  32036    212    214    222    227  32036  32036    219    240    231    217    223    231    239  32036  32036  32036  32036  32036  32036  32036  32036  32036  32036  32036  32036  32036    244  32036    244    238    270  32036  32036  32036  32036  32036  32036  32036  32036  32036  32036  32036  32036  32036  32036  32036  32036  32036  32036  32036  32036  32036  32036  32036  32036  32036  32036  32036  32036  32036  32036  32036  32036  32036  32036  32036  32036  32036  32036  32036  32036  32036  32036  32036  32036  32036  32036  32036  32036  32036  32036  32036  32036  32036  32036  32036  32036  32036  32036  32036  32036  32036  32036  32036  32036  32036  32036  32036  32036  32036  32036  32036  32036  32036  32036  32036    144    144    155    112    164    146    236    194    153    142    141    190    184    160    211    219    265  32036  32036    203    194    196  32036    207    224    200    212    209    222    146    148    239    209    230    153    145    205    168    227    235    229    212  32036    212    205    229    212  32036    167    160    165  32036  32036    223    156  32036  32036    233    159    239    163    153  32036    285    159    153    165    186    165    155    156  32036    129    111    202    131    125    209    258    165    225    139    137    139  32036    146  32036    146    148    139    146    166    146    146    150    146    135    144    162    148  32036    134    141  32036    156  32036    171    142    144    158    160    179    170    170  32036    148    157    155    135  32036    158    141    198  32036  32036    157    187    184    204    162  32036    177    164    151    243    212    139    209    202  32036    201    186    193  32036  32036    216    240  32036    255    192  32036    205    211    199    217    200  32036    210    221    208    203    175    179    210    200    185    198    194    229    219  32036  32036    231    208    212    196    191    205    219    212    223    228    227    219    219    232    221    219    214    224    186    225    219    223    228    228    224    221    226    230    227    229    231    234  32036  32036  32036    218    214    215    162    191    175  32036  32036  32036  32036    182  32036  32036  32036  32036  32036  32036  32036  32036  32036  32036  32036  32036  32036  32036  32036  32036  32036  32036  32036  32036  32036  32036  32036  32036  32036  32036  32036  32036  32036  32036  32036  32036  32036  32036  32036  32036  32036  32036  32036  32036  32036  32036  32036  32036  32036  32036  32036  32036  32036  32036  32036  32036  32036  32036  32036  32036
  32036  32036  32036  32036  32036  32036  32036  32036  32036  32036  32036  32036  32036  32036  32036  32036  32036  32036  32036  32036  32036  32036  32036  32036  32036  32036  32036  32036  32036  32036  32036  32036  32036  32036  32036  32036  32036  32036  32036  32036  32036  32036  32036  32036  32036  32036  32036  32036  32036  32036  32036  32036  32036  32036  32036  32036  32036  32036  32036  32036  32036  32036  32036  32036  32036  32036  32036  32036  32036  32036  32036  32036  32036  32036  32036  32036  32036  32036  32036  32036  32036  32036  32036  32036    305    213    162  32036    221  32036    171    234  32036    156    182    199    224    225    188    215    198  32036  32036    206    214    169  32036    169    171    175    237  32036    178    183    206    183    197  32036    199    198    214    261    223    223    190    202    256    220    214  32036    229    209    221  32036  32036  32036  32036    236  32036  32036  32036  32036  32036    237    218    225    202    197    183    234    216    215    207    216    240    221    220    220    221    207    220    224    219    225  32036    199    221    214    232    198    225    208    214  32036  32036  32036  32036  32036  32036  32036  32036  32036  32036  32036  32036  32036  32036    229  32036    234    238  32036  32036  32036  32036  32036  32036  32036  32036  32036  32036  32036  32036  32036  32036  32036  32036  32036  32036  32036  32036  32036  32036  32036  32036  32036  32036  32036  32036  32036  32036  32036  32036  32036  32036  32036  32036  32036  32036  32036  32036  32036  32036  32036  32036  32036  32036  32036  32036  32036  32036  32036  32036  32036  32036  32036  32036  32036  32036  32036  32036  32036  32036  32036  32036  32036  32036  32036  32036  32036  32036  32036  32036  32036  32036  32036  32036     34    128    138    253    151    239    236    149    146    200    242    155    244    257    253    224    212    187  32036  32036  32036  32036    234  32036    202    214    226    255  32036    166  32036    150     64  32036    125  32036    240    201    221    245  32036    233  32036    221    197    219  32036    163  32036    156    149  32036    228  32036  32036    174    145    152    221    158  32036  32036    165    169    173    146    228    160    147    163    125    122    111    121    207    244    242    173    155    147  32036    254    149    270    146    147    139  32036    128    138    146    135    130    140    137  32036    135    146    125    139  32036  32036    136    142    166    143  32036    140  32036    145  32036    156  32036    147    153    147    186    149  32036    147    169    135    157    133    196    198    199    169    186    194    172  32036    206    178  32036    144    142    198    187  32036    198  32036    196    174  32036  32036    189    226    231    199    205    210    226    206    198  32036    194    197    240  32036    209    180    168    223    199    221    216    229    219    235    212    203    206    228    228    211    237    218    218    214  32036    229    221    217    219    224    223    232    224    209    227    224    227    233    225  32036    226    214  32036    228    239  32036    235    233  32036    222    220    220    196    214    229  32036  32036  32036  32036  32036  32036    241  32036  32036  32036  32036  32036  32036  32036  32036  32036  32036  32036  32036  32036  32036  32036  32036  32036  32036  32036  32036  32036  32036  32036  32036  32036  32036  32036  32036  32036  32036  32036  32036  32036  32036  32036  32036  32036  32036  32036  32036  32036  32036  32036  32036  32036  32036  32036  32036  32036  32036  32036  32036  32036  32036  32036
  32036  32036  32036  32036  32036  32036  32036  32036  32036  32036  32036  32036  32036  32036  32036  32036  32036  32036  32036  32036  32036  32036  32036  32036  32036  32036  32036  32036  32036  32036  32036  32036  32036  32036  32036  32036  32036  32036  32036  32036  32036  32036  32036  32036  32036  32036  32036  32036  32036  32036  32036  32036  32036  32036  32036  32036  32036  32036  32036  32036  32036  32036  32036  32036  32036  32036  32036  32036  32036  32036  32036  32036  32036  32036  32036  32036  32036  32036  32036  32036  32036  32036  32036  32036  32036  32036    188    168  32036    151    143    130    127    122     90    154    200    214    212    184    260    185    203    211    191    187  32036  32036    174  32036    178    263    172    167    177    189    183    194    243  32036  32036    241    216    188    221    193    221    231    242    229  32036    213    241    225  32036    245    208    236    183  32036  32036    235    223  32036    223    203    217    215  32036    206    209    207    222    205    201    244    221    229    221    206    210    216    196    218    228    219    222    217  32036    204    250    210    229  32036    202  32036  32036  32036  32036    220  32036  32036  32036  32036  32036  32036  32036  32036  32036  32036  32036  32036  32036  32036  32036  32036  32036  32036  32036  32036  32036  32036  32036  32036  32036  32036  32036  32036  32036  32036  32036  32036  32036  32036  32036  32036  32036  32036  32036  32036  32036  32036  32036  32036  32036  32036  32036  32036  32036  32036  32036  32036  32036  32036  32036  32036  32036  32036  32036  32036  32036  32036  32036  32036  32036  32036  32036  32036  32036  32036  32036  32036  32036  32036  32036  32036  32036  32036  32036  32036  32036  32036  32036  32036  32036  32036  32036  32036    238    249    239    145    166    148    135  32036  32036    215  32036    257    253    245  32036    238    209    203    183    228  32036  32036    214  32036    195    208    240    222    210  32036    212    203    125    147    217  32036  32036  32036  32036    227    228    217  32036  32036    224    147    231    237  32036  32036  32036  32036    128    123    175  32036  32036  32036  32036    145    142  32036    237    160    147  32036    165    169    144  32036    111  32036  32036  32036    220    209    203  32036  32036  32036  32036  32036  32036    127  32036  32036  32036  32036    144    165    213  32036  32036  32036    208    139    145    140    146  32036    136    135    139    141    147  32036    144  32036  32036    141    135    140    127    129  32036    232  32036    152  32036  32036  32036    144    149    151    229  32036    157    157    183    194    238  32036    147    148    157    272    161    198    189    180    224    186    184    222    190  32036    207    216    218    209  32036    207    203    190    199    190    224    214    225    204    232    176    233    160    234    232    235    227  32036    217    204  32036    224    210    220    228    219    220    224    230    223    222    238    221    227  32036    228  32036    228    218    226    220    228    230    216    224    213    234  32036    228    240    239    213    204    199    231    223    218    223    215  32036  32036  32036  32036  32036    256  32036  32036  32036  32036  32036  32036  32036  32036  32036  32036  32036  32036  32036  32036  32036  32036  32036  32036  32036  32036  32036  32036  32036  32036  32036  32036  32036  32036  32036  32036  32036  32036  32036  32036  32036  32036  32036  32036  32036  32036  32036  32036  32036  32036  32036  32036  32036  32036  32036  32036  32036  32036  32036  32036  32036  32036
  32036  32036  32036  32036  32036  32036  32036  32036  32036  32036  32036  32036  32036  32036  32036  32036  32036  32036  32036  32036  32036  32036  32036  32036  32036  32036  32036  32036  32036  32036  32036  32036  32036  32036  32036  32036  32036  32036  32036  32036  32036  32036  32036  32036  32036  32036  32036  32036  32036  32036  32036  32036  32036  32036  32036  32036  32036  32036  32036  32036  32036  32036  32036  32036  32036  32036  32036  32036  32036  32036  32036  32036  32036  32036  32036  32036  32036  32036  32036  32036  32036  32036  32036  32036  32036    213    213    213  32036  32036    152    226    266    184    152    144    179    196    201    236  32036    223    173    173  32036    188    167    169    167    168    170    170  32036  32036    184    187  32036  32036  32036    227    182    218    184    210    233    183    219  32036    216    239    243    228    218    208    222    222    217    219    231    243    217    216  32036    233  32036  32036  32036    266    227    232    267    215    224    201    215    203    192    224    221    240    232    265  32036    225    218    198    229    205    219    219    208    213    203    216  32036  32036    271  32036    185    184  32036  32036  32036  32036  32036  32036  32036  32036  32036  32036  32036  32036  32036  32036  32036  32036  32036  32036  32036  32036  32036  32036  32036  32036  32036  32036  32036  32036  32036  32036  32036  32036  32036  32036  32036  32036  32036  32036  32036  32036  32036  32036  32036  32036  32036  32036  32036  32036  32036  32036  32036  32036  32036  32036  32036  32036  32036  32036  32036  32036  32036  32036  32036  32036  32036  32036  32036  32036  32036  32036  32036  32036  32036  32036  32036  32036  32036  32036  32036  32036  32036  32036  32036  32036  32036  32036  32036  32036  32036    136    196    186    267    209    176    174    284    257    236    227    197  32036    200    219  32036    189    227  32036    223    218    216    220    241    243    146  32036    235    169  32036  32036    233  32036    226    215  32036    250  32036  32036  32036  32036    249    241  32036    225    145    168  32036  32036  32036  32036  32036    126  32036  32036  32036  32036  32036    224    164    145    135    198    235    178  32036  32036    147  32036    106    128    123    145    141    202  32036  32036  32036  32036  32036  32036    143    143    138    139    141    143    139    148  32036    138  32036    269  32036    152    162    136    146    147    137  32036    143    137  32036    147  32036    150    149    144    160    155    132  32036    232    157    143    146    145    159    163    152    154    189  32036    211    194    183    172    151  32036  32036    266    138    155    164    149    177    181  32036  32036    151    189    187  32036    170    191    223    213  32036    195    185    209    235    192    238    236  32036    247    227    237    201  32036    243    164    191    183    219    261    215  32036    178    206  32036  32036  32036    219    220    224  32036    229    225  32036    226    221    220    222    225    223    224    232    236    228    228    218  32036    224    229    223    206    232    244    236    227    207    213    206  32036    207  32036  32036  32036  32036  32036  32036    249  32036  32036  32036  32036  32036  32036  32036  32036  32036  32036  32036  32036  32036  32036  32036  32036  32036  32036  32036  32036  32036  32036  32036  32036  32036  32036  32036  32036  32036  32036  32036  32036  32036  32036  32036  32036  32036  32036  32036  32036  32036  32036  32036  32036  32036  32036  32036  32036  32036  32036  32036  32036  32036  32036  32036  32036
  32036  32036  32036  32036  32036  32036  32036  32036  32036  32036  32036  32036  32036  32036  32036  32036  32036  32036  32036  32036  32036  32036  32036  32036  32036  32036  32036  32036  32036  32036  32036  32036  32036  32036  32036  32036  32036  32036  32036  32036  32036  32036  32036  32036  32036  32036  32036  32036  32036  32036  32036  32036  32036  32036  32036  32036  32036  32036  32036  32036  32036  32036  32036  32036  32036  32036  32036  32036  32036  32036  32036  32036  32036  32036  32036  32036  32036  32036  32036  32036  32036  32036  32036  32036  32036    191    211  32036    175    148    114    114    174    161  32036    193    202    207    198    178    205  32036    213    187    174    195  32036    177    171    160  32036    182    238    159    173  32036    229  32036  32036    245    224    228  32036  32036    224    181    225  32036    267    229    228    236    214    217    218    222    204    213    229  32036  32036  32036  32036    210  32036  32036  32036    249  32036  32036    237    206    221    232    210    226    186    221    176    181  32036  32036    207    197    202    215    219    236    238    219    218    206    216    231    226    226    212  32036  32036  32036  32036  32036  32036  32036  32036  32036  32036  32036  32036  32036  32036  32036  32036  32036  32036  32036  32036  32036  32036  32036  32036  32036  32036  32036  32036  32036  32036  32036  32036  32036  32036  32036  32036  32036  32036  32036  32036  32036  32036  32036  32036  32036  32036  32036  32036  32036  32036  32036  32036  32036  32036  32036  32036  32036  32036  32036  32036  32036  32036  32036  32036  32036  32036  32036  32036  32036  32036  32036  32036  32036  32036  32036  32036  32036  32036  32036  32036  32036  32036  32036  32036  32036  32036  32036  32036  32036  32036  32036  32036    247    219    245    261    230    190    172    258    171    271    217  32036    253    244    214    239    212  32036    227    211    182  32036    205    223    214    222    217    209    228  32036    227  32036    219    208    222    224    221    125  32036  32036  32036  32036    237  32036    142    148  32036  32036  32036  32036    151  32036    131    125  32036  32036  32036  32036    215    173    230  32036    143  32036    155    146  32036    147    150    112    121    117    142  32036  32036  32036  32036  32036  32036  32036  32036  32036  32036  32036  32036  32036    142    144    155  32036  32036  32036  32036    236    247    134    142    163    155  32036    150    144    158    139  32036    150    153    135  32036    134    140  32036  32036    243    166    135    134    151    135  32036    174    184    190    216    165    189    198    178    182    187    155  32036  32036    268    238    189    214    198  32036  32036  32036  32036    209  32036  32036    208    208    222  32036    214    246    272    177  32036    152    165    154  32036    176    161    239    254    230    171    246    255  32036    193    216    222    229    221    221    204    207    220    227    225    266    238    228    228    230    230    234    228    221    146    230    235    242    234    227    229    216    211    221    227    230    243    234    216    178    234    211    220    196  32036  32036  32036  32036  32036  32036  32036  32036  32036  32036  32036  32036  32036  32036  32036  32036  32036    232  32036  32036  32036  32036  32036  32036  32036  32036  32036  32036  32036  32036  32036  32036  32036  32036  32036  32036  32036  32036  32036  32036  32036  32036  32036  32036  32036  32036  32036  32036  32036  32036  32036  32036  32036  32036  32036  32036  32036  32036  32036  32036  32036  32036  32036  32036
  32036  32036  32036  32036  32036  32036  32036  32036  32036  32036  32036  32036  32036  32036  32036  32036  32036  32036  32036  32036  32036  32036  32036  32036  32036  32036  32036  32036  32036  32036  32036  32036  32036  32036  32036  32036  32036  32036  32036  32036  32036  32036  32036  32036  32036  32036  32036  32036  32036  32036  32036  32036  32036  32036  32036  32036  32036  32036  32036  32036  32036  32036  32036  32036  32036  32036  32036  32036  32036  32036  32036  32036  32036  32036  32036  32036  32036  32036  32036  32036  32036  32036  32036  32036    178    144    185    203    163    129    169    164  32036    181  32036    169    228  32036    209    187    195    198    197    195    183    223    158  32036    184    165    167    165    160    152    153    150  32036  32036  32036  32036    261    242    233    245    229  32036    230  32036    234    230    197    229    235    213    237    223    212    222    257    212  32036  32036    238    226    213  32036  32036  32036  32036  32036    215    211    236    220    215  32036    198  32036  32036  32036    229    221    206    224    220    221    203    215    202    225  32036  32036  32036    227    257    185  32036    232  32036  32036  32036  32036  32036  32036  32036  32036  32036  32036  32036  32036  32036  32036  32036  32036  32036  32036  32036  32036  32036  32036  32036  32036  32036  32036  32036  32036  32036  32036  32036  32036  32036  32036  32036  32036  32036  32036  32036  32036  32036  32036  32036  32036  32036  32036  32036  32036  32036  32036  32036  32036  32036  32036  32036  32036  32036  32036  32036  32036  32036  32036  32036  32036  32036  32036  32036  32036  32036  32036  32036  32036  32036  32036  32036  32036  32036  32036  32036  32036  32036  32036  32036  32036  32036  32036  32036  32036  32036  32036  32036  32036    244    253    189    255  32036    222    254    261    218    221    199    171    215    229    255    240    231    203    191  32036  32036    177  32036  32036    235  32036    228    204    184    214    245    129    183    222    209  32036  32036    214    237    249    232  32036  32036    250    221  32036  32036  32036  32036  32036  32036    245    147  32036  32036  32036    233    235    136  32036    248    147    172    169    116  32036    244    138  32036    116    145  32036  32036  32036  32036  32036  32036    225    271    141    149  32036    287    147    146    146    143    147  32036    241  32036  32036    282  32036    153  32036    233    231    156    138    259  32036  32036    144    141  32036    142    139    134    124    132  32036    136    239  32036  32036    148    206  32036    219  32036    194    219  32036  32036  32036    243    192    146    232    196  32036    145  32036  32036  32036  32036  32036  32036  32036    199  32036  32036    219  32036  32036    209    225  32036    256    192    168    280    253  32036    238  32036  32036    166    155    243  32036    261  32036    169  32036  32036  32036  32036    230    188    219    210    204    211    200    224    219    233  32036    230    221    228    231    235    233    222    226  32036    226    227  32036  32036    214    210    227    204    205  32036  32036    214    238    226    230    230  32036  32036  32036  32036  32036  32036  32036  32036    208  32036  32036  32036  32036  32036  32036  32036  32036  32036  32036  32036  32036  32036  32036  32036  32036  32036  32036  32036  32036  32036  32036  32036  32036  32036  32036  32036  32036  32036  32036  32036  32036  32036  32036  32036  32036  32036  32036  32036  32036  32036  32036  32036  32036  32036  32036  32036  32036  32036  32036  32036  32036  32036  32036  32036  32036
  32036  32036  32036  32036  32036  32036  32036  32036  32036  32036  32036  32036  32036  32036  32036  32036  32036  32036  32036  32036  32036  32036  32036  32036  32036  32036  32036  32036  32036  32036  32036  32036  32036  32036  32036  32036  32036  32036  32036  32036  32036  32036  32036  32036  32036  32036  32036  32036  32036  32036  32036  32036  32036  32036  32036  32036  32036  32036  32036  32036  32036  32036  32036  32036  32036  32036  32036  32036  32036  32036  32036  32036  32036  32036  32036  32036  32036  32036  32036  32036  32036  32036  32036  32036    197    178    207    219    167  32036    170  32036  32036    133    146    162    196    206  32036    165  32036    176  32036  32036    198  32036    158    168    215    203    159    143    153    177    157  32036    149    157  32036    279    253    158  32036    170    222    235    229    232    237  32036    224  32036    212    202    209    247    228    236    207  32036  32036    258    213    215    231  32036  32036  32036    220    192  32036    214    240    223    240    186    190    175    223    210    222    212    215    212    225    227    225    236    243  32036  32036  32036    216    235    246  32036  32036  32036  32036  32036  32036  32036  32036  32036  32036  32036  32036  32036  32036  32036  32036  32036  32036  32036  32036  32036  32036  32036  32036  32036  32036  32036  32036  32036  32036  32036  32036  32036  32036  32036  32036  32036  32036  32036  32036  32036  32036  32036  32036  32036  32036  32036  32036  32036  32036  32036  32036  32036  32036  32036  32036  32036  32036  32036  32036  32036  32036  32036  32036  32036  32036  32036  32036  32036  32036  32036  32036  32036  32036  32036  32036  32036  32036  32036  32036  32036  32036  32036  32036  32036  32036  32036  32036  32036  32036  32036  32036  32036  32036    191    233    166  32036    250    147    261    199    166    224    153    261    204    184    242    216    240    133    156    167  32036  32036  32036  32036    192    217    224    216    196    228    225    243  32036    212    208    243    243  32036    244    239    232    228  32036  32036    297  32036  32036  32036  32036  32036  32036  32036    225  32036  32036  32036  32036  32036  32036    220    207    172    133    203    234  32036  32036    242    144    132    135    197  32036  32036  32036  32036  32036    142  32036    166  32036  32036    146     64    156    150    150    151  32036    281  32036  32036  32036    281  32036    206  32036    155    163  32036    226    239  32036    146    150    145    154    135    142  32036  32036    129    118    128  32036    165    140    168    153    206  32036    227    184    218    170  32036  32036    270    231  32036  32036    239    128    142    157    259  32036  32036  32036    219  32036  32036  32036  32036  32036    244  32036  32036  32036    290  32036    172  32036  32036  32036    176  32036  32036  32036  32036    265  32036  32036    213  32036  32036    244    235    224    229    214    234    181    219    239    243    226    225    212    227    219    226    238    236    226    215    225    222    230    233    230    233    221    221    204    238    241    210    199    187    225    222    239    221    228    211  32036  32036  32036  32036  32036  32036  32036  32036  32036  32036  32036  32036  32036  32036  32036  32036  32036  32036  32036  32036  32036  32036  32036  32036  32036  32036  32036  32036  32036  32036  32036  32036  32036  32036  32036  32036  32036  32036  32036  32036  32036  32036  32036  32036  32036  32036  32036  32036  32036  32036  32036  32036  32036  32036  32036  32036  32036  32036  32036  32036  32036  32036  32036  32036  32036
  32036  32036  32036  32036  32036  32036  32036  32036  32036  32036  32036  32036  32036  32036  32036  32036  32036  32036  32036  32036  32036  32036  32036  32036  32036  32036  32036  32036  32036  32036  32036  32036  32036  32036  32036  32036  32036  32036  32036  32036  32036  32036  32036  32036  32036  32036  32036  32036  32036  32036  32036  32036  32036  32036  32036  32036  32036  32036  32036  32036  32036  32036  32036  32036  32036  32036  32036  32036  32036  32036  32036  32036  32036  32036  32036  32036  32036  32036  32036  32036  32036  32036  32036  32036    193    159    195    200  32036    150    138    175    178    137  32036    135    179    193  32036    165    165    195    179    199  32036    224  32036  32036    246  32036  32036    167  32036    161    188    182    158    146  32036  32036  32036    263    160    232    245    232    232    234    233    237    231    236    237    217    223    215    231    230    249  32036  32036    215    215    165    243  32036  32036  32036    236    202    230    221    187    232    223  32036  32036    225    202    239    214    197    218  32036    222    226    232  32036  32036  32036  32036    229    231  32036  32036  32036  32036  32036  32036  32036  32036  32036  32036  32036  32036  32036  32036  32036  32036  32036  32036  32036  32036  32036  32036  32036  32036  32036  32036  32036  32036  32036  32036  32036  32036  32036  32036  32036  32036  32036  32036  32036  32036  32036  32036  32036  32036  32036  32036  32036  32036  32036  32036  32036  32036  32036  32036  32036  32036  32036  32036  32036  32036  32036  32036  32036  32036  32036  32036  32036  32036  32036  32036  32036  32036  32036  32036  32036  32036  32036  32036  32036  32036  32036  32036  32036  32036  32036  32036  32036  32036  32036  32036  32036  32036  32036  32036  32036    212    218    204    168    182    155    176    175    214    278    212    275    201    202    213  32036  32036    303    240    200    238  32036  32036  32036  32036    199    159  32036  32036    208    242    229  32036    143    234  32036  32036  32036    233    133    129    232  32036  32036    154  32036  32036  32036  32036  32036  32036  32036  32036  32036  32036  32036  32036  32036  32036  32036  32036    209    194    214  32036    202    202    150    187  32036    137    143    187  32036  32036    283  32036  32036  32036    140    140     48    159    150    148    145    174  32036    190    160  32036  32036  32036    200    136    144    150    144    149    143  32036    146    151    133  32036    143    148    161    125    132    137    125    125    135  32036    127    132    141    179    185    186  32036    222    222    219    165    201  32036  32036    195    192    166  32036    230  32036    185    171    191  32036    182    198  32036  32036  32036  32036  32036  32036  32036  32036  32036    171  32036  32036    253  32036  32036    180  32036    163  32036    150  32036  32036    219  32036  32036    249    229    216    217    235    197    255    229    209    210    215    227    208    226    226    222    231    231    226    222    228    153    232    218    228    215    224    234    232    208    235    154    223    224    205    213    223    194    249    175  32036  32036  32036  32036  32036  32036  32036  32036  32036  32036    207    228    146  32036  32036  32036  32036  32036  32036  32036  32036  32036  32036  32036  32036  32036  32036  32036  32036  32036  32036  32036  32036  32036  32036  32036  32036  32036  32036  32036  32036  32036  32036  32036  32036  32036  32036  32036  32036  32036  32036  32036  32036  32036  32036  32036  32036  32036  32036  32036  32036  32036  32036  32036  32036  32036
  32036  32036  32036  32036  32036  32036  32036  32036  32036  32036  32036  32036  32036  32036  32036  32036  32036  32036  32036  32036  32036  32036  32036  32036  32036  32036  32036  32036  32036  32036  32036  32036  32036  32036  32036  32036  32036  32036  32036  32036  32036  32036  32036  32036  32036  32036  32036  32036  32036  32036  32036  32036  32036  32036  32036  32036  32036  32036  32036  32036  32036  32036  32036  32036  32036  32036  32036  32036  32036  32036  32036  32036  32036  32036  32036  32036  32036  32036  32036  32036  32036  32036  32036  32036    202    175  32036    189  32036    177    172  32036    168    119    127    240    169    216    182    199  32036    171    180    211    175    212  32036  32036  32036    171    153    157    149    152  32036    158    179  32036  32036    162    258    172    167    239    238    237    236    245    232  32036    229    233    228    235  32036    239    178    225    245  32036  32036    239    241    222    237    229    233  32036  32036  32036    206  32036  32036  32036  32036  32036  32036    196    233    224  32036    233    225    197    225  32036  32036  32036  32036  32036  32036  32036  32036  32036  32036  32036  32036  32036  32036  32036  32036  32036  32036  32036  32036  32036  32036  32036  32036  32036  32036  32036  32036  32036  32036  32036  32036  32036  32036  32036  32036  32036  32036  32036  32036  32036  32036  32036  32036  32036  32036  32036  32036  32036  32036  32036  32036  32036  32036  32036  32036  32036  32036  32036  32036  32036  32036  32036  32036  32036  32036  32036  32036  32036  32036  32036  32036  32036  32036  32036  32036  32036  32036  32036  32036  32036  32036  32036  32036  32036  32036  32036  32036  32036  32036  32036  32036  32036    106    160    212  32036  32036  32036  32036  32036  32036  32036    130    254    227    203    314    251    199  32036  32036    215    119    212    208  32036  32036  32036  32036  32036    266    240    187    149    147  32036  32036  32036    177    167    197    219    209  32036  32036    209  32036    161  32036    135  32036  32036    165  32036  32036    141    225  32036  32036  32036  32036  32036  32036  32036  32036  32036  32036  32036  32036  32036  32036  32036  32036  32036    253  32036    222    225    204    225  32036    193  32036  32036  32036    240  32036  32036  32036  32036  32036    118    145  32036    153    308     65  32036    161    167  32036    191    258    249    193    164    130    130    140  32036    135    130  32036    131    142    251    143  32036  32036    125     73    135    135    131    119    138    158    203    152  32036    227    186  32036    149    156    163    168    146  32036    204    218  32036  32036    224    191    201  32036    207    227    177    195  32036    169    183  32036    201  32036  32036  32036  32036  32036  32036    208  32036  32036  32036  32036  32036    223  32036    181    221  32036  32036    254  32036  32036    222    216    221    235    226    221    213    224    220  32036    217    225    188    216    224    226    219    226    231    235    224    221    223    235    225    227    234    216    238    237    189    205    197    154    182    246  32036    229    204    255  32036  32036  32036  32036  32036  32036  32036  32036  32036  32036    196  32036    212    229    238  32036  32036  32036  32036  32036  32036  32036  32036  32036  32036  32036  32036  32036  32036  32036  32036  32036  32036  32036  32036  32036  32036  32036  32036  32036  32036  32036  32036  32036  32036  32036  32036  32036  32036  32036  32036  32036  32036  32036  32036  32036  32036  32036  32036  32036  32036  32036  32036  32036  32036  32036  32036
  32036  32036  32036  32036  32036  32036  32036  32036  32036  32036  32036  32036  32036  32036  32036  32036  32036  32036  32036  32036  32036  32036  32036  32036  32036  32036  32036  32036  32036  32036  32036  32036  32036  32036  32036  32036  32036  32036  32036  32036  32036  32036  32036  32036  32036  32036  32036  32036  32036  32036  32036  32036  32036  32036  32036  32036  32036  32036  32036  32036  32036  32036  32036  32036  32036  32036  32036  32036  32036  32036  32036  32036  32036  32036  32036  32036  32036  32036  32036  32036  32036  32036  32036  32036    184    176    211  32036  32036    174    154    154    188    135    129    166    264  32036  32036    133    117    203  32036    190    209    181    210  32036  32036    147    261    151    148    151    152    155  32036    280    258    192    160    159    166  32036    239    240    227    216    230    234    231    232    218    206    250    243    228    229  32036  32036  32036  32036    237    237    243    230    227    217    189  32036  32036    231    195    203    244    211    208  32036    212  32036    203    227    236    218  32036  32036  32036  32036  32036  32036  32036  32036  32036  32036  32036  32036  32036  32036  32036  32036  32036  32036  32036  32036  32036  32036  32036  32036  32036  32036  32036  32036  32036  32036  32036  32036  32036  32036  32036  32036  32036  32036  32036  32036  32036  32036  32036  32036  32036  32036  32036  32036  32036  32036  32036  32036  32036  32036  32036  32036  32036  32036  32036  32036  32036  32036  32036  32036  32036  32036  32036  32036  32036  32036  32036  32036  32036  32036  32036  32036  32036  32036  32036  32036  32036  32036  32036  32036  32036  32036  32036  32036  32036  32036  32036  32036    206    196    190    204    280    250  32036  32036    214  32036    233    184    209    188    283    241    206    193    268  32036  32036  32036  32036  32036  32036  32036  32036  32036  32036  32036    194    136    143    235    137  32036  32036  32036  32036  32036  32036    154    228    217  32036    227    192    177    160  32036  32036  32036  32036    212    176    234  32036  32036  32036  32036  32036  32036  32036  32036  32036  32036  32036  32036  32036  32036  32036  32036  32036  32036  32036  32036    224    223    257    211    194    234  32036    210    183    171  32036  32036  32036    283  32036  32036  32036    280    298    182    145    157    165    164    154    149    239    202    231    137    125    131    135    138    131  32036  32036    120    121    138    151    261    132    163  32036  32036  32036    140  32036  32036    137    162    177    216  32036    187    197    181    179  32036  32036    196    218  32036  32036    237  32036    222    219    194  32036    192  32036  32036  32036  32036  32036  32036  32036    198  32036    197  32036  32036  32036  32036  32036  32036  32036  32036  32036  32036  32036  32036  32036    161  32036  32036  32036    259    226    221    246    221    225    207    201    207    216    222    228    226    222    212    226    228    231    270    271    228    232    221    226    227    219    207    218    228    229    223    231  32036    217    242    250  32036  32036    208    157    222  32036  32036  32036  32036  32036  32036  32036  32036  32036    198    260    237    146    196    223    243  32036  32036  32036  32036  32036  32036  32036  32036  32036  32036  32036  32036  32036  32036  32036  32036  32036  32036  32036  32036  32036  32036  32036  32036  32036  32036  32036  32036  32036  32036  32036  32036  32036  32036  32036  32036  32036  32036  32036  32036  32036  32036  32036  32036  32036  32036  32036  32036  32036  32036  32036  32036
  32036  32036  32036  32036  32036  32036  32036  32036  32036  32036  32036  32036  32036  32036  32036  32036  32036  32036  32036  32036  32036  32036  32036  32036  32036  32036  32036  32036  32036  32036  32036  32036  32036  32036  32036  32036  32036  32036  32036  32036  32036  32036  32036  32036  32036  32036  32036  32036  32036  32036  32036  32036  32036  32036  32036  32036  32036  32036  32036  32036  32036  32036  32036  32036  32036  32036  32036  32036  32036  32036  32036  32036  32036  32036  32036  32036  32036  32036  32036  32036  32036  32036  32036  32036  32036    209  32036    209    171  32036    154    192    187    150    136    147  32036    133    262    163    245    165  32036    198    212    229  32036    198    172  32036    152    174    156    150    153    288    229    181    182  32036    171    177    160    207    228    220    226    238    235    228    223    224    231    225    228    213    250    239    268  32036  32036    233    230    217    237    193  32036    226  32036  32036  32036    196    278    251    242    193    175    185    217    236  32036  32036    224    205  32036  32036  32036  32036  32036  32036  32036  32036  32036  32036  32036  32036  32036  32036  32036  32036  32036  32036  32036  32036  32036  32036  32036  32036  32036  32036  32036  32036  32036  32036  32036  32036  32036  32036  32036  32036  32036  32036  32036  32036  32036  32036  32036  32036  32036  32036  32036  32036  32036  32036  32036  32036  32036  32036  32036  32036  32036  32036  32036  32036  32036  32036  32036  32036  32036  32036  32036  32036  32036  32036  32036  32036  32036  32036  32036  32036  32036  32036  32036  32036  32036  32036  32036  32036  32036  32036  32036  32036  32036  32036  32036  32036  32036     41    206    296    155    143    136    165    154    158  32036    117    133    208  32036    239  32036    191    249  32036  32036  32036  32036  32036  32036  32036  32036    119    240  32036  32036    122    131    239    207    133  32036  32036  32036  32036  32036  32036    222    246    208    153    250    211    220    232    239    207    237    152    147    151  32036  32036  32036  32036  32036  32036  32036  32036  32036  32036  32036  32036  32036  32036  32036  32036  32036  32036  32036  32036  32036    243    234    208  32036    219    240    189    209    192  32036  32036  32036  32036  32036    309    303    149    164    155    150    157  32036    146  32036    134    240    239    158    130    119    129    136    141    142    130    125    129    120    129    132    115  32036  32036  32036  32036  32036    182    194    197  32036    192    181  32036  32036  32036    199    220    216    201    213    210    208  32036  32036    210    233  32036    239    220    196  32036  32036  32036  32036  32036  32036  32036  32036  32036  32036  32036  32036  32036  32036  32036  32036  32036  32036  32036  32036  32036  32036  32036    222  32036  32036  32036  32036    264    228    230    224    231    230    232    222    221    225    228    214    224    216    212    211    228    219    234    234    229    222    232    224    239    225    226    234    225    221    221    215    230    219    213    154  32036  32036  32036  32036  32036  32036  32036  32036  32036  32036  32036  32036  32036  32036  32036    159    189    181    170  32036  32036  32036  32036  32036  32036  32036  32036  32036  32036  32036  32036  32036  32036  32036  32036  32036  32036  32036  32036  32036  32036  32036  32036  32036  32036  32036  32036  32036  32036  32036  32036  32036  32036  32036  32036  32036  32036  32036  32036  32036  32036  32036  32036  32036  32036  32036  32036  32036  32036  32036  32036  32036  32036
  32036  32036  32036  32036  32036  32036  32036  32036  32036  32036  32036  32036  32036  32036  32036  32036  32036  32036  32036  32036  32036  32036  32036  32036  32036  32036  32036  32036  32036  32036  32036  32036  32036  32036  32036  32036  32036  32036  32036  32036  32036  32036  32036  32036  32036  32036  32036  32036  32036  32036  32036  32036  32036  32036  32036  32036  32036  32036  32036  32036  32036  32036  32036  32036  32036  32036  32036  32036  32036  32036  32036  32036  32036  32036  32036  32036  32036  32036  32036  32036  32036  32036  32036  32036  32036    212    160  32036    168    142    166    166  32036    157    141    158    188    146  32036    165  32036    134  32036    158  32036    166    243    161    238  32036    163  32036  32036    145    242  32036    158    183    187    175    181    184    247    235    244    231    230  32036    237    234    224    225    236    228    231    224    233    231    294  32036  32036    239    220    222    226    214  32036  32036  32036  32036  32036  32036    257    176    196    198    239    232    219    210    223    210    251    200  32036  32036  32036  32036  32036  32036  32036  32036  32036  32036  32036  32036  32036  32036  32036  32036  32036  32036  32036  32036  32036  32036  32036  32036  32036  32036  32036  32036  32036  32036  32036  32036  32036  32036  32036  32036  32036  32036  32036  32036  32036  32036  32036  32036  32036  32036  32036  32036  32036  32036  32036  32036  32036  32036  32036  32036  32036  32036  32036  32036  32036  32036  32036  32036  32036  32036  32036  32036  32036  32036  32036  32036  32036  32036  32036  32036  32036  32036  32036  32036  32036  32036  32036  32036  32036  32036  32036  32036  32036  32036  32036  32036  32036    238    187  32036    149    136    136  32036    141    249    201  32036    264    124    110    208    349    160    196  32036  32036  32036  32036  32036  32036  32036  32036    140    269  32036  32036  32036    176    248    155    229    118  32036  32036  32036  32036  32036  32036    210    200  32036     66  32036  32036  32036    224    173    149  32036    168  32036  32036  32036  32036  32036  32036  32036  32036  32036  32036  32036  32036  32036  32036  32036  32036  32036  32036  32036  32036  32036  32036    221    212  32036    230    219    229    216    216    190    170  32036  32036  32036  32036  32036  32036    140  32036    142    143    166    144    169  32036  32036    234    274    232  32036  32036    145    132    126    122    131    129    120    110    120    254    122  32036  32036  32036  32036    209    190    187  32036  32036    234  32036    201    226  32036  32036  32036  32036  32036    222    240  32036    249  32036    207  32036  32036    228  32036  32036  32036  32036  32036    219  32036  32036  32036  32036  32036  32036  32036    192  32036  32036  32036  32036  32036  32036    274  32036  32036  32036    273  32036  32036  32036  32036    246    236    221    228    224    221    217    213    195  32036    213    213    221    216    227    213    219    219    227    220    232    228    216    228    218    220    198    220    213    156    154    213    240    222    250    154  32036  32036  32036  32036  32036  32036  32036  32036  32036  32036  32036  32036  32036  32036  32036    170  32036  32036  32036  32036  32036  32036  32036  32036  32036  32036  32036  32036  32036  32036  32036  32036  32036  32036  32036  32036  32036  32036  32036  32036  32036  32036  32036  32036  32036  32036  32036  32036  32036  32036  32036  32036  32036  32036  32036  32036  32036  32036  32036  32036  32036  32036  32036  32036  32036  32036  32036  32036  32036  32036  32036  32036  32036  32036
  32036  32036  32036  32036  32036  32036  32036  32036  32036  32036  32036  32036  32036  32036  32036  32036  32036  32036  32036  32036  32036  32036  32036  32036  32036  32036  32036  32036  32036  32036  32036  32036  32036  32036  32036  32036  32036  32036  32036  32036  32036  32036  32036  32036  32036  32036  32036  32036  32036  32036  32036  32036  32036  32036  32036  32036  32036  32036  32036  32036  32036  32036  32036  32036  32036  32036  32036  32036  32036  32036  32036  32036  32036  32036  32036  32036  32036  32036  32036  32036  32036  32036  32036  32036    208    212    198  32036  32036  32036  32036    175    144    177  32036    179    191    190  32036    157  32036  32036    162    162    135  32036  32036    151    167    249  32036  32036  32036    254    277  32036    250    181    262    222    159    231    190  32036    207    230    229  32036  32036    232    227    226    223    235    224    236    231    230    205    227    222    230    223    221    237  32036  32036  32036    227    228  32036    217    222    218    217    209    167    178    245    233    206    224    223    192  32036  32036  32036  32036  32036  32036  32036  32036  32036  32036  32036  32036  32036  32036  32036  32036  32036  32036  32036  32036  32036  32036  32036  32036  32036  32036  32036  32036  32036  32036  32036  32036  32036  32036  32036  32036  32036  32036  32036  32036  32036  32036  32036  32036  32036  32036  32036  32036  32036  32036  32036  32036  32036  32036  32036  32036  32036  32036  32036  32036  32036  32036  32036  32036  32036  32036  32036  32036  32036  32036  32036  32036  32036  32036  32036  32036  32036  32036  32036  32036  32036  32036  32036  32036  32036  32036  32036  32036  32036  32036  32036  32036  32036  32036    298     90    148    120    250    133    136    156    190    156  32036    105    249    219    132    124  32036  32036  32036  32036  32036  32036  32036  32036  32036  32036  32036  32036  32036  32036  32036    231    129    182    139    115  32036  32036  32036  32036  32036  32036    231  32036  32036    146    259    171    239    206    169  32036    133     49    244  32036  32036  32036  32036  32036    206    207    202    238    176  32036    229  32036  32036  32036  32036  32036  32036  32036  32036    214    213    235  32036    151    181    176  32036  32036    197    153  32036    249  32036  32036  32036    238  32036  32036    140    137    161    285  32036    133  32036    121    254    245    152    132  32036    123    130    132     58    121     42    110    253    117  32036    202    187  32036    161  32036  32036  32036    161    179    170    207    228  32036  32036    229  32036  32036  32036    272    245    278  32036  32036  32036  32036  32036  32036  32036  32036  32036  32036  32036  32036  32036  32036  32036  32036  32036  32036  32036  32036    192  32036    265  32036  32036  32036  32036  32036  32036  32036  32036  32036  32036    254    223    221    213    199    208    220    225    221    194    217    228    227    213    214    204    219    221    215    209    232    216    223    221    218    221    217    193    146    230    227    246    227    235    227    221  32036  32036  32036  32036  32036  32036  32036  32036  32036  32036  32036  32036  32036  32036  32036    239  32036  32036  32036  32036  32036  32036  32036  32036  32036  32036  32036  32036  32036  32036  32036  32036  32036  32036  32036  32036  32036  32036  32036  32036  32036  32036  32036  32036  32036  32036  32036  32036  32036  32036  32036  32036  32036  32036  32036  32036  32036  32036  32036  32036  32036  32036  32036  32036  32036  32036  32036  32036  32036  32036  32036  32036  32036  32036  32036
  32036  32036  32036  32036  32036  32036  32036  32036  32036  32036  32036  32036  32036  32036  32036  32036  32036  32036  32036  32036  32036  32036  32036  32036  32036  32036  32036  32036  32036  32036  32036  32036  32036  32036  32036  32036  32036  32036  32036  32036  32036  32036  32036  32036  32036  32036  32036  32036  32036  32036  32036  32036  32036  32036  32036  32036  32036  32036  32036  32036  32036  32036  32036  32036  32036  32036  32036  32036  32036  32036  32036  32036  32036  32036  32036  32036  32036  32036  32036  32036  32036  32036  32036  32036  32036  32036    264    198    179  32036    162  32036    162    147     57  32036    134    203  32036  32036  32036  32036    151    191    214    192    155    220    140    173  32036  32036  32036  32036  32036    260  32036    214    159    190    264  32036  32036    224  32036    219    213    225    204    232    204    162    254    219    233    236    229    231    231    235    240    192    238    237  32036    223    226  32036    231    256    226    220    230    229    236    181    230    203    214  32036  32036  32036  32036  32036  32036  32036  32036  32036  32036  32036  32036  32036  32036  32036  32036  32036  32036  32036  32036  32036  32036  32036  32036  32036  32036  32036  32036  32036  32036  32036  32036  32036  32036  32036  32036  32036  32036  32036  32036  32036  32036  32036  32036  32036  32036  32036  32036  32036  32036  32036  32036  32036  32036  32036  32036  32036  32036  32036  32036  32036  32036  32036  32036  32036  32036  32036  32036  32036  32036  32036  32036  32036  32036  32036  32036  32036  32036  32036  32036  32036  32036  32036  32036  32036  32036  32036  32036  32036  32036  32036  32036  32036  32036  32036  32036  32036  32036    167    194    159    143    103    126    131    155    186    143    143    142  32036  32036  32036  32036  32036  32036  32036  32036  32036  32036  32036  32036  32036  32036  32036    115  32036  32036  32036  32036  32036  32036    117    188    135    118    115  32036  32036  32036  32036    174  32036    154    178    130  32036    245    234    234    223    135    178    132    127    262    137    176    205    211  32036    179  32036    125    249  32036    191  32036  32036  32036    203  32036    221    228    184    220  32036    218    214    148  32036    147  32036    233    179  32036  32036  32036  32036  32036  32036  32036  32036  32036    126     47    121  32036    277    111    117    111    131    116    128    125  32036  32036    130     99    127  32036    102    131    140    238    140    159    267    262    251    144    195  32036    173  32036  32036  32036  32036    269    224  32036  32036  32036  32036    189    231  32036  32036    202  32036    240  32036  32036  32036  32036  32036  32036  32036  32036  32036  32036  32036  32036  32036  32036  32036  32036  32036  32036  32036  32036  32036  32036  32036  32036  32036  32036  32036  32036  32036    193    220    214    222    221    219    213    215    224    218    224    215    226    214    216    214    222    234    222    230    219    229    221    225    215    232    177    229    167  32036    226    241    239    225    241  32036  32036  32036  32036  32036  32036  32036  32036  32036  32036  32036  32036  32036  32036  32036  32036  32036    160  32036  32036  32036  32036  32036  32036  32036  32036  32036  32036  32036  32036  32036  32036  32036  32036  32036  32036  32036  32036  32036  32036  32036  32036  32036  32036  32036  32036  32036  32036  32036  32036  32036  32036  32036  32036  32036  32036  32036  32036  32036  32036  32036  32036  32036  32036  32036  32036  32036  32036  32036  32036  32036  32036  32036  32036  32036
  32036  32036  32036  32036  32036  32036  32036  32036  32036  32036  32036  32036  32036  32036  32036  32036  32036  32036  32036  32036  32036  32036  32036  32036  32036  32036  32036  32036  32036  32036  32036  32036  32036  32036  32036  32036  32036  32036  32036  32036  32036  32036  32036  32036  32036  32036  32036  32036  32036  32036  32036  32036  32036  32036  32036  32036  32036  32036  32036  32036  32036  32036  32036  32036  32036  32036  32036  32036  32036  32036  32036  32036  32036  32036  32036  32036  32036  32036  32036  32036  32036  32036  32036  32036  32036    205      2    169  32036    190    141    138  32036  32036    269    117    145    256  32036  32036    290    177  32036    198    224    126  32036  32036    137    151    206    220  32036    248  32036  32036  32036  32036    222    149    243  32036  32036    231    199  32036    197    246    150    232    163    213    224    235    229    238    236    229    242  32036    233    238    251  32036    230    234    208    218    211    201    250    217    205    210    201    232    187    221    199  32036  32036  32036  32036  32036  32036  32036  32036  32036  32036  32036  32036  32036  32036  32036  32036  32036  32036  32036  32036  32036  32036  32036  32036  32036  32036  32036  32036  32036  32036  32036  32036  32036  32036  32036  32036  32036  32036  32036  32036  32036  32036  32036  32036  32036  32036  32036  32036  32036  32036  32036  32036  32036  32036  32036  32036  32036  32036  32036  32036  32036  32036  32036  32036  32036  32036  32036  32036  32036  32036  32036  32036  32036  32036  32036  32036  32036  32036  32036  32036  32036  32036  32036  32036  32036  32036  32036  32036  32036  32036  32036  32036  32036  32036  32036  32036  32036  32036    177    184    157  32036    144    144    139    143    134    172    166  32036    198    180  32036  32036  32036  32036  32036  32036  32036  32036  32036  32036  32036  32036    144    139  32036  32036  32036  32036  32036  32036  32036  32036    194    208    154  32036    102  32036  32036    174    281    153  32036    220    138  32036  32036  32036  32036    148  32036  32036  32036    167    266    202  32036    250  32036    178    133  32036    136  32036    192    213    203    234    176    206  32036    222    190  32036    186    215  32036    187    190    215  32036    129    141    123    120  32036  32036  32036  32036    190    119    120    117    120     42  32036    297    101    108    108  32036    109  32036  32036    288    306    134    125    140  32036    125    123    114    146    140    255    134    247    133  32036  32036  32036    204    219    192    271    265    278    259  32036    216    206  32036  32036  32036  32036  32036  32036  32036  32036  32036  32036  32036  32036  32036  32036  32036  32036  32036  32036  32036  32036  32036    194    189  32036  32036  32036  32036  32036  32036  32036  32036  32036  32036    206  32036  32036  32036    244    239  32036    223    217    226    226    223    217    218    215    230    224    230    221    208  32036  32036    230    230    226  32036  32036  32036    222    216    235    238    227  32036    217  32036    179    228  32036  32036  32036  32036  32036  32036  32036  32036  32036  32036  32036  32036  32036  32036  32036  32036  32036  32036  32036  32036  32036  32036  32036  32036  32036  32036  32036  32036  32036  32036  32036  32036  32036  32036  32036  32036  32036  32036  32036  32036  32036  32036  32036  32036  32036  32036  32036  32036  32036  32036  32036  32036  32036  32036  32036  32036  32036  32036  32036  32036  32036  32036  32036  32036  32036  32036  32036  32036  32036  32036  32036  32036  32036  32036  32036  32036
  32036  32036  32036  32036  32036  32036  32036  32036  32036  32036  32036  32036  32036  32036  32036  32036  32036  32036  32036  32036  32036  32036  32036  32036  32036  32036  32036  32036  32036  32036  32036  32036  32036  32036  32036  32036  32036  32036  32036  32036  32036  32036  32036  32036  32036  32036  32036  32036  32036  32036  32036  32036  32036  32036  32036  32036  32036  32036  32036  32036  32036  32036  32036  32036  32036  32036  32036  32036  32036  32036  32036  32036  32036  32036  32036  32036  32036  32036  32036  32036  32036  32036  32036  32036    209    147    186     43    233    200    141    124    169  32036  32036    171    290    153    170    162  32036    225    162    193  32036    295  32036  32036    237  32036  32036    252    178  32036  32036  32036  32036    267  32036  32036    145    168    177  32036    176    185    192    199    228    246    249    218    174    220    231    229    230    238    236    235    234    225    227    216    233    217    213    187    185  32036    168    238    191    234    205    245    225    244    232  32036  32036  32036  32036  32036  32036  32036  32036  32036  32036  32036  32036  32036  32036  32036  32036  32036  32036  32036  32036  32036  32036  32036  32036  32036  32036  32036  32036  32036  32036  32036  32036  32036  32036  32036  32036  32036  32036  32036  32036  32036  32036  32036  32036  32036  32036  32036  32036  32036  32036  32036  32036  32036  32036  32036  32036  32036  32036  32036  32036  32036  32036  32036  32036  32036  32036  32036  32036  32036  32036  32036  32036  32036  32036  32036  32036  32036  32036  32036  32036  32036  32036  32036  32036  32036  32036  32036  32036  32036  32036  32036  32036  32036  32036  32036  32036  32036  32036    188  32036    106    209    130    141    123  32036    112     35    255    239    204    121  32036  32036  32036  32036  32036     93  32036  32036  32036  32036  32036  32036    107    178  32036  32036  32036  32036  32036  32036  32036  32036    196    203  32036  32036    130  32036  32036    298    177    134    150  32036  32036  32036  32036  32036  32036    219    185    156    150    210    171  32036    295    158    162  32036    136    172  32036  32036    178    180    189    168    167    167    193    197    166  32036  32036  32036  32036  32036    199    170    153  32036    255     67  32036  32036  32036  32036  32036    124    125     58     66  32036  32036  32036    110    113    101  32036  32036    320  32036     94    105    304    251    118  32036    120  32036     66  32036    144    141    134    192    204  32036    203    213    217  32036  32036  32036  32036  32036  32036    238  32036  32036  32036  32036  32036  32036  32036  32036  32036  32036  32036  32036  32036  32036  32036  32036  32036  32036  32036  32036  32036  32036  32036  32036  32036  32036  32036  32036  32036  32036  32036  32036  32036  32036  32036    319  32036    226    222    238    216    205    234    249    230    233    226    225    220    229    231    250    232    218    229    215  32036    230    228    145  32036  32036  32036    227    214    217    225  32036    194  32036  32036    255  32036  32036  32036  32036  32036  32036  32036  32036  32036  32036  32036  32036  32036  32036  32036  32036  32036  32036    245  32036  32036  32036  32036  32036  32036  32036  32036  32036  32036  32036  32036  32036  32036  32036  32036  32036  32036  32036  32036  32036  32036  32036  32036  32036  32036  32036  32036  32036  32036  32036  32036  32036  32036  32036  32036  32036  32036  32036  32036  32036  32036  32036  32036  32036  32036  32036  32036  32036  32036  32036  32036  32036  32036  32036  32036  32036  32036  32036
  32036  32036  32036  32036  32036  32036  32036  32036  32036  32036  32036  32036  32036  32036  32036  32036  32036  32036  32036  32036  32036  32036  32036  32036  32036  32036  32036  32036  32036  32036  32036  32036  32036  32036  32036  32036  32036  32036  32036  32036  32036  32036  32036  32036  32036  32036  32036  32036  32036  32036  32036  32036  32036  32036  32036  32036  32036  32036  32036  32036  32036  32036  32036  32036  32036  32036  32036  32036  32036  32036  32036  32036  32036  32036  32036  32036  32036  32036  32036  32036  32036  32036  32036  32036  32036    215    172    215  32036    203    147    178    157  32036  32036    178    148    159    171  32036    247    274  32036    201    288  32036  32036  32036    265    174    214    206    215  32036    193    160    272    118  32036  32036    241    132    142    129  32036    245    184    239    218    199    219    210    185    231    221    236    228    237    232    222    226    234    210    216    221    228    207    195    206    199    220    223    188    212    206    287    176     64    230  32036  32036  32036  32036  32036  32036  32036  32036  32036  32036  32036  32036  32036  32036  32036  32036  32036  32036  32036  32036  32036  32036  32036  32036  32036  32036  32036  32036  32036  32036  32036  32036  32036  32036  32036  32036  32036  32036  32036  32036  32036  32036  32036  32036  32036  32036  32036  32036  32036  32036  32036  32036  32036  32036  32036  32036  32036  32036  32036  32036  32036  32036  32036  32036  32036  32036  32036  32036  32036  32036  32036  32036  32036  32036  32036  32036  32036  32036  32036  32036  32036  32036  32036  32036  32036  32036  32036  32036  32036  32036  32036  32036  32036  32036  32036  32036  32036  32036    132     13    121    104    102    145     36  32036     42    150    122    257  32036  32036  32036  32036  32036     26     96  32036  32036  32036  32036  32036  32036  32036    101    120  32036  32036  32036  32036  32036  32036  32036  32036  32036    199    113  32036  32036  32036  32036  32036    169  32036    246    230  32036  32036  32036  32036  32036  32036    149    157  32036    277  32036  32036  32036  32036  32036    148    144    170    244    205  32036    172    198  32036  32036  32036    190  32036  32036    170    192  32036  32036    176    166    174    129    137    119  32036  32036  32036  32036  32036    264    126  32036  32036    103     34     83     26    116    101    109    143    117  32036  32036     94  32036     66    121    220    136  32036  32036    130  32036  32036  32036    232    223    222  32036    226    231    248  32036  32036    239  32036  32036  32036  32036  32036  32036  32036  32036  32036  32036  32036  32036  32036  32036  32036  32036    310  32036  32036  32036  32036  32036  32036  32036  32036  32036    191    222    237    237    230    217  32036  32036  32036  32036  32036    244  32036    305    219    223    237  32036    228    196    231    221    247    240    228    231    220    234    224    226    218    224    125  32036    220    232    237  32036  32036  32036    224    206  32036  32036  32036  32036    233    242    153    234  32036  32036  32036  32036  32036  32036  32036  32036  32036  32036  32036  32036  32036  32036  32036  32036  32036  32036  32036    154    164    234  32036  32036  32036  32036  32036  32036  32036  32036  32036  32036  32036  32036  32036  32036  32036  32036  32036  32036  32036  32036  32036  32036  32036  32036  32036  32036  32036  32036  32036  32036  32036  32036  32036  32036  32036  32036  32036  32036  32036  32036  32036  32036  32036  32036  32036  32036  32036  32036  32036  32036  32036  32036  32036  32036  32036  32036
  32036  32036  32036  32036  32036  32036  32036  32036  32036  32036  32036  32036  32036  32036  32036  32036  32036  32036  32036  32036  32036  32036  32036  32036  32036  32036  32036  32036  32036  32036  32036  32036  32036  32036  32036  32036  32036  32036  32036  32036  32036  32036  32036  32036  32036  32036  32036  32036  32036  32036  32036  32036  32036  32036  32036  32036  32036  32036  32036  32036  32036  32036  32036  32036  32036  32036  32036  32036  32036  32036  32036  32036  32036  32036  32036  32036  32036  32036  32036  32036  32036  32036  32036  32036  32036    141    196    212    106    211  32036  32036    170  32036  32036  32036  32036  32036  32036  32036  32036  32036    153    282  32036    313    306  32036    181  32036    190    206    238    173    237  32036    158  32036    159    285  32036    239    182    159    146    198    257    202    182    245    187    206    221    202    237    227    206    214    228    191    195    231    230    190    228    213    185    219    204    210    217    216    225    222    236    207    137  32036  32036  32036  32036  32036  32036  32036  32036  32036  32036  32036  32036  32036  32036  32036  32036  32036  32036  32036  32036  32036  32036  32036  32036  32036  32036  32036  32036  32036  32036  32036  32036  32036  32036  32036  32036  32036  32036  32036  32036  32036  32036  32036  32036  32036  32036  32036  32036  32036  32036  32036  32036  32036  32036  32036  32036  32036  32036  32036  32036  32036  32036  32036  32036  32036  32036  32036  32036  32036  32036  32036  32036  32036  32036  32036  32036  32036  32036  32036  32036  32036  32036  32036  32036  32036  32036  32036  32036  32036  32036  32036  32036  32036  32036  32036  32036  32036  32036  32036    125    134     85    109  32036    207    110    139    111    128    137    126    281  32036  32036  32036    141  32036  32036  32036  32036  32036  32036  32036  32036  32036  32036     95  32036  32036  32036  32036  32036  32036  32036  32036  32036  32036  32036    186  32036  32036  32036  32036  32036    118  32036  32036  32036  32036  32036  32036  32036  32036  32036    155    143    154    168  32036    162  32036  32036    151  32036    141    245    152    159  32036    147  32036  32036    167  32036    171    169  32036  32036  32036    198    192    174    178    136  32036    153    125  32036  32036  32036  32036  32036  32036  32036  32036  32036    157    358     93    108    101     95  32036    110    188    119    259  32036  32036     98     66  32036    125    127    173  32036    200    198    165    197  32036  32036  32036  32036  32036  32036    205  32036  32036  32036  32036  32036  32036  32036  32036  32036  32036  32036  32036  32036  32036  32036  32036  32036  32036    225  32036  32036  32036  32036  32036  32036  32036  32036  32036  32036    242    247    230    222    229    219    229    209    229    237  32036  32036    230     98  32036    267    191    234    243    227    218    229    224    224    227    221    229    229    225    234    149  32036    228    257  32036  32036  32036  32036  32036  32036  32036  32036  32036  32036  32036    237    224    182    176  32036  32036  32036  32036  32036  32036  32036  32036  32036  32036  32036  32036  32036  32036  32036  32036  32036  32036    189  32036  32036  32036  32036  32036  32036  32036  32036  32036  32036  32036  32036  32036  32036  32036  32036  32036  32036  32036  32036  32036  32036  32036  32036  32036  32036  32036  32036  32036  32036  32036  32036  32036  32036  32036  32036  32036  32036  32036  32036  32036  32036  32036  32036  32036  32036  32036  32036  32036  32036  32036  32036  32036  32036  32036  32036  32036  32036  32036
  32036  32036  32036  32036  32036  32036  32036  32036  32036  32036  32036  32036  32036  32036  32036  32036  32036  32036  32036  32036  32036  32036  32036  32036  32036  32036  32036  32036  32036  32036  32036  32036  32036  32036  32036  32036  32036  32036  32036  32036  32036  32036  32036  32036  32036  32036  32036  32036  32036  32036  32036  32036  32036  32036  32036  32036  32036  32036  32036  32036  32036  32036  32036  32036  32036  32036  32036  32036  32036  32036  32036  32036  32036  32036  32036  32036  32036  32036  32036  32036  32036  32036  32036  32036  32036    125    132    162    100    161  32036    144  32036    226  32036  32036    224    131    123  32036  32036  32036    175  32036    306  32036    192  32036  32036    174    221  32036  32036  32036  32036  32036    208  32036  32036    136  32036    137    171    166    169    194    234    197    186    234    185    159    169    200    171    235    238    170    221    136    172    212    207    174    190    202    192    196    205    245    226    213    211    296    257    239    215    212  32036  32036  32036  32036  32036  32036  32036  32036  32036  32036  32036  32036  32036  32036  32036  32036  32036  32036  32036  32036  32036  32036  32036  32036  32036  32036  32036  32036  32036  32036  32036  32036  32036  32036  32036  32036  32036  32036  32036  32036  32036  32036  32036  32036  32036  32036  32036  32036  32036  32036  32036  32036  32036  32036  32036  32036  32036  32036  32036  32036  32036  32036  32036  32036  32036  32036  32036  32036  32036      5  32036  32036  32036  32036  32036  32036  32036  32036  32036  32036  32036  32036  32036  32036  32036  32036  32036  32036  32036  32036  32036  32036  32036  32036  32036  32036  32036  32036  32036    135    100     99    114  32036  32036    121    178    107     49  32036    137    135  32036  32036  32036  32036  32036  32036  32036  32036  32036  32036  32036  32036  32036  32036  32036  32036  32036  32036  32036  32036  32036  32036  32036  32036    142  32036  32036  32036  32036  32036  32036  32036    261    161    177  32036     58  32036  32036    184  32036    170    298    126  32036    151  32036  32036  32036  32036    263    141  32036  32036    158    173    154    142    165    233    282  32036    166    151  32036  32036    180    177    257    166    157    148    112    171  32036  32036    264  32036  32036  32036  32036    188  32036    137  32036     58    253    131    117  32036    133    121    227     89     85  32036    256    100     76    109    147  32036  32036    168    185  32036    208  32036  32036  32036  32036  32036  32036  32036    226  32036    210  32036  32036  32036  32036  32036  32036    319  32036  32036  32036  32036  32036  32036  32036  32036  32036    231  32036  32036  32036  32036  32036  32036  32036  32036    209    242    229    220    230    213    217    228    233  32036    193    200  32036    260    319  32036    305    259    230    233    235    229    214    222  32036    216    210  32036    162    160    113  32036    125    257    234  32036  32036  32036  32036  32036  32036  32036  32036  32036  32036  32036    225    228    238    247    154  32036  32036  32036  32036  32036  32036  32036  32036  32036  32036  32036  32036  32036  32036  32036  32036  32036  32036    191    228  32036  32036  32036  32036  32036  32036  32036  32036  32036  32036  32036  32036  32036  32036  32036  32036  32036  32036  32036  32036  32036  32036  32036  32036  32036  32036  32036  32036  32036  32036  32036  32036  32036  32036  32036  32036  32036  32036  32036  32036  32036  32036  32036  32036  32036  32036  32036  32036  32036  32036  32036  32036  32036  32036  32036  32036  32036
  32036  32036  32036  32036  32036  32036  32036  32036  32036  32036  32036  32036  32036  32036  32036  32036  32036  32036  32036  32036  32036  32036  32036  32036  32036  32036  32036  32036  32036  32036  32036  32036  32036  32036  32036  32036  32036  32036  32036  32036  32036  32036  32036  32036  32036  32036  32036  32036  32036  32036  32036  32036  32036  32036  32036  32036  32036  32036  32036  32036  32036  32036  32036  32036  32036  32036  32036  32036  32036  32036  32036  32036  32036  32036  32036  32036  32036  32036  32036  32036  32036  32036  32036  32036  32036  32036    120     92  32036    101  32036    220  32036  32036  32036  32036  32036  32036    145    280  32036  32036    173  32036  32036  32036  32036  32036    225    200    244    271    226  32036    284  32036  32036    257  32036  32036  32036    182    204  32036    245    187    177    182    162    214    181    206    200    190    200    190    208    176    212    212    217    211    206    152    306    191    203    239    191    215    209    210    228    220    219    230  32036  32036  32036  32036  32036  32036  32036  32036  32036  32036  32036  32036  32036  32036  32036  32036  32036  32036  32036  32036  32036  32036  32036  32036  32036  32036  32036  32036  32036  32036  32036  32036  32036  32036  32036  32036  32036  32036  32036  32036  32036  32036  32036  32036  32036  32036  32036  32036  32036  32036  32036  32036  32036  32036  32036  32036  32036  32036  32036  32036  32036  32036  32036  32036  32036  32036  32036  32036  32036  32036  32036  32036  32036  32036  32036  32036  32036  32036  32036  32036  32036  32036  32036  32036  32036  32036  32036  32036  32036  32036  32036  32036  32036  32036  32036  32036  32036  32036  32036  32036  32036    148     87     96    114    106    121  32036     94     50    306    131     48  32036  32036  32036  32036  32036  32036  32036  32036  32036  32036  32036  32036  32036  32036  32036  32036  32036  32036  32036  32036     88    133  32036    169    156    121  32036  32036  32036  32036  32036  32036  32036    109    255  32036     98  32036  32036  32036  32036  32036    132  32036    206  32036    146    177    163    165    179  32036    173    234  32036    242    179    160    169    152    125    133    128    137    153  32036    188    175    169  32036    160  32036    156  32036    197    211  32036  32036  32036  32036  32036  32036     65  32036  32036    138    135    164    128  32036    104    127    105    292  32036     95     99    104  32036  32036    116  32036     98    100    107    111    178    231    202  32036  32036  32036  32036    238  32036    257  32036    224  32036  32036  32036  32036  32036  32036  32036  32036  32036  32036    262  32036  32036  32036  32036    130  32036  32036  32036  32036  32036  32036  32036  32036  32036  32036  32036    239    256  32036  32036    210    227    231    231    223    230    249    311  32036  32036    279    228    224    222  32036    232    233    233    252    222    214    230    236    160    269    132  32036    266  32036  32036  32036  32036  32036  32036  32036  32036  32036  32036  32036  32036    240    238    185    182    224  32036  32036  32036  32036  32036  32036  32036  32036  32036  32036  32036  32036  32036  32036  32036  32036    226  32036    110  32036  32036  32036  32036  32036  32036  32036  32036  32036  32036  32036  32036  32036  32036  32036  32036  32036  32036  32036  32036  32036  32036  32036  32036  32036  32036  32036  32036  32036  32036  32036  32036  32036  32036  32036  32036  32036  32036  32036  32036  32036  32036  32036  32036  32036  32036  32036  32036  32036  32036  32036  32036  32036  32036  32036  32036  32036  32036
[truncated: 967,938 more chars]
