# Supplementary material for: A Novel Large-Scale Temperature Dominated Model for Predicting the End of the Growing Season
Source: PLoS One. 2016 Nov 28;11(11):e0167302. doi: 10.1371/journal.pone.0167302 (PMC5125685; doi:10.1371/journal.pone.0167302)
Supplement: S1 File — (ZIP) [file pone.0167302.s001.zip › MCD12Q2 product from 2001 to 2010/2003.txt]

  31671  31671  31671  31671  31671  31671  31671  31671  31671  31671  31671  31671  31671  31671  31671  31671  31671  31671  31671  31671  31671  31671  31671  31671  31671  31671  31671  31671  31671  31671  31671  31671  31671  31671  31671  31671  31671  31671  31671  31671  31671  31671  31671  31671  31671  31671  31671  31671  31671  31671  31671  31671  31671  31671  31671  31671  31671  31671  31671  31671  31671  31671  31671  31671  31671  31671  31671  31671  31671  31671  31671  31671  31671  31671  31671  31671  31671  31671  31671  31671  31671  31671  31671  31671  31671  31671  31671  31671  31671  31671  31671  31671  31671  31671  31671  31671  31671  31671  31671  31671  31671  31671  31671  31671  31671  31671  31671  31671  31671  31671  31671  31671  31671  31671  31671  31671  31671  31671  31671  31671  31671  31671  31671  31671  31671  31671  31671  31671  31671  31671  31671  31671  31671  31671  31671  31671  31671  31671  31671  31671  31671  31671  31671  31671  31671  31671  31671  31671  31671  31671  31671  31671  31671  31671  31671  31671  31671  31671  31671  31671  31671  31671  31671  31671  31671  31671  31671  31671  31671  31671  31671  31671  31671  31671  31671  31671  31671  31671  31671  31671  31671  31671  31671  31671  31671  31671  31671  31671  31671  31671  31671  31671  31671  31671  31671  31671  31671  31671  31671  31671  31671  31671  31671  31671  31671  31671  31671  31671  31671  31671  31671  31671  31671  31671  31671  31671  31671  31671  31671  31671  31671  31671  31671  31671  31671  31671  31671  31671  31671  31671  31671  31671  31671  31671  31671  31671  31671  31671  31671  31671  31671  31671  31671  31671  31671  31671  31671  31671  31671  31671  31671  31671  31671  31671  31671  31671  31671  31671  31671  31671  31671  31671  31671  31671  31671  31671  31671  31671  31671  31671  31671  31671  31671  31671  31671  31671  31671  31671  31671  31671  31671  31671  31671  31671  31671  31671  31671  31671  31671  31671  31671  31671  31671  31671  31671  31671  31671  31671  31671  31671  31671  31671  31671  31671  31671  31671  31671  31671  31671  31671  31671  31671  31671  31671  31671  31671  31671  31671  31671  31671  31671  31671  31671  31671  31671  31671  31671  31671  31671  31671  31671  31671  31671  31671  31671  31671  31671  31671  31671  31671  31671  31671  31671  31671  31671  31671  31671  31671  31671  31671  31671  31671  31671  31671  31671  31671  31671  31671  31671  31671  31671  31671  31671  31671  31671  31671  31671  31671  31671  31671  31671  31671  31671  31671  31671  31671  31671  31671  31671  31671  31671  31671  31671  31671  31671  31671  31671  31671  31671  31671  31671  31671  31671  31671  31671  31671  31671  31671  31671  31671  31671  31671  31671  31671  31671  31671  31671  31671  31671  31671  31671  31671  31671  31671  31671  31671  31671  31671  31671  31671  31671  31671  31671  31671  31671  31671  31671  31671  31671  31671  31671  31671  31671  31671  31671  31671  31671  31671  31671  31671  31671  31671  31671  31671  31671  31671  31671  31671  31671  31671  31671  31671  31671  31671  31671  31671  31671  31671  31671  31671  31671  31671  31671  31671  31671  31671  31671  31671  31671  31671  31671  31671  31671  31671  31671  31671  31671  31671  31671  31671  31671  31671  31671  31671  31671  31671  31671  31671  31671  31671  31671  31671  31671  31671  31671  31671  31671  31671  31671  31671  31671  31671  31671  31671  31671  31671  31671  31671  31671  31671  31671  31671  31671  31671  31671  31671  31671  31671  31671  31671  31671  31671  31671  31671  31671  31671  31671  31671  31671  31671  31671  31671  31671  31671  31671  31671  31671  31671  31671  31671
  31671  31671  31671  31671  31671  31671  31671  31671  31671  31671  31671  31671  31671  31671  31671  31671  31671  31671  31671  31671  31671  31671  31671  31671  31671  31671  31671  31671  31671  31671  31671  31671  31671  31671  31671  31671  31671  31671  31671  31671  31671  31671  31671  31671  31671  31671  31671  31671  31671  31671  31671  31671  31671  31671  31671  31671  31671  31671  31671  31671  31671  31671  31671  31671  31671  31671  31671  31671  31671  31671  31671  31671  31671  31671  31671  31671  31671  31671  31671  31671  31671  31671  31671  31671  31671  31671  31671  31671  31671  31671  31671  31671  31671  31671  31671  31671  31671  31671  31671  31671  31671  31671  31671  31671  31671  31671  31671  31671  31671  31671  31671  31671  31671  31671  31671  31671  31671  31671  31671  31671  31671  31671  31671  31671  31671  31671  31671  31671  31671  31671  31671  31671  31671  31671  31671  31671  31671  31671  31671  31671  31671  31671  31671  31671  31671  31671  31671  31671  31671  31671  31671  31671  31671  31671  31671  31671  31671  31671  31671  31671  31671  31671  31671  31671  31671  31671  31671  31671  31671  31671  31671  31671  31671  31671  31671  31671  31671  31671  31671  31671  31671  31671  31671  31671  31671  31671  31671  31671  31671  31671  31671  31671  31671  31671  31671  31671  31671  31671  31671  31671  31671  31671  31671  31671  31671  31671  31671  31671  31671  31671  31671  31671  31671  31671  31671  31671  31671  31671  31671  31671  31671  31671  31671  31671  31671  31671  31671  31671  31671  31671  31671  31671  31671  31671  31671  31671  31671  31671  31671  31671  31671  31671  31671  31671  31671  31671  31671  31671  31671  31671  31671  31671  31671  31671  31671  31671  31671  31671  31671  31671  31671  31671  31671  31671  31671  31671  31671  31671  31671  31671  31671  31671  31671  31671  31671  31671  31671  31671  31671  31671  31671  31671  31671  31671  31671  31671  31671  31671  31671  31671  31671  31671  31671  31671  31671  31671  31671  31671  31671  31671  31671  31671  31671  31671  31671  31671  31671  31671  31671  31671  31671  31671  31671  31671  31671  31671  31671  31671  31671  31671  31671  31671  31671  31671  31671  31671  31671  31671  31671  31671  31671  31671  31671  31671  31671  31671  31671  31671  31671  31671  31671  31671  31671  31671  31671  31671  31671  31671  31671  31671  31671  31671  31671  31671  31671  31671  31671  31671  31671  31671  31671  31671  31671  31671  31671  31671  31671  31671  31671  31671  31671  31671  31671  31671  31671  31671  31671  31671  31671  31671  31671  31671  31671  31671  31671  31671  31671  31671  31671  31671  31671  31671  31671  31671  31671  31671  31671  31671  31671  31671  31671  31671  31671  31671  31671  31671  31671  31671  31671  31671  31671  31671  31671  31671  31671  31671  31671  31671  31671  31671  31671  31671  31671  31671  31671  31671  31671  31671  31671  31671  31671  31671  31671  31671  31671  31671  31671  31671  31671  31671  31671  31671  31671  31671  31671  31671  31671  31671  31671  31671  31671  31671  31671  31671  31671  31671  31671  31671  31671  31671  31671  31671  31671  31671  31671  31671  31671  31671  31671  31671  31671  31671  31671  31671  31671  31671  31671  31671  31671  31671  31671  31671  31671  31671  31671  31671  31671  31671  31671  31671  31671  31671  31671  31671  31671  31671  31671  31671  31671  31671  31671  31671  31671  31671  31671  31671  31671  31671  31671  31671  31671  31671  31671  31671  31671  31671  31671  31671  31671  31671  31671  31671  31671  31671  31671  31671  31671  31671  31671  31671  31671  31671  31671  31671  31671  31671  31671  31671  31671  31671
  31671  31671  31671  31671  31671  31671  31671  31671  31671  31671  31671  31671  31671  31671  31671  31671  31671  31671  31671  31671  31671  31671  31671  31671  31671  31671  31671  31671  31671  31671  31671  31671  31671  31671  31671  31671  31671  31671  31671  31671  31671  31671  31671  31671  31671  31671  31671  31671  31671  31671  31671  31671  31671  31671  31671  31671  31671  31671  31671  31671  31671  31671  31671  31671  31671  31671  31671  31671  31671  31671  31671  31671  31671  31671  31671  31671  31671  31671  31671  31671  31671  31671  31671  31671  31671  31671  31671  31671  31671  31671  31671  31671  31671  31671  31671  31671  31671  31671  31671  31671  31671  31671  31671  31671  31671  31671  31671  31671  31671  31671  31671  31671  31671  31671  31671  31671  31671  31671  31671  31671  31671  31671  31671  31671  31671  31671  31671  31671  31671  31671  31671  31671  31671  31671  31671  31671  31671  31671  31671  31671  31671  31671  31671  31671  31671  31671  31671  31671  31671  31671  31671  31671  31671  31671  31671  31671  31671  31671  31671  31671  31671  31671  31671  31671  31671  31671  31671  31671  31671  31671  31671  31671  31671  31671  31671  31671  31671  31671  31671  31671  31671  31671  31671  31671  31671  31671  31671  31671  31671  31671  31671  31671  31671  31671  31671  31671  31671  31671  31671  31671  31671  31671  31671  31671  31671  31671  31671  31671  31671  31671  31671  31671  31671  31671  31671  31671  31671  31671  31671  31671  31671  31671  31671  31671  31671  31671  31671  31671  31671  31671  31671  31671  31671  31671  31671  31671  31671  31671  31671  31671  31671  31671  31671  31671  31671  31671  31671  31671  31671  31671  31671  31671  31671  31671  31671  31671  31671  31671  31671  31671  31671  31671  31671  31671  31671  31671  31671  31671  31671  31671  31671  31671  31671  31671  31671  31671  31671  31671  31671  31671  31671  31671  31671  31671  31671  31671  31671  31671  31671  31671  31671  31671  31671  31671  31671  31671  31671  31671  31671  31671  31671  31671  31671  31671  31671  31671  31671  31671  31671  31671  31671  31671  31671  31671  31671  31671  31671  31671  31671  31671  31671  31671  31671  31671  31671  31671  31671  31671  31671  31671  31671  31671  31671  31671  31671  31671  31671  31671  31671  31671  31671  31671  31671  31671  31671  31671  31671  31671  31671  31671  31671  31671  31671  31671  31671  31671  31671  31671  31671  31671  31671  31671  31671  31671  31671  31671  31671  31671  31671  31671  31671  31671  31671  31671  31671  31671  31671  31671  31671  31671  31671  31671  31671  31671  31671  31671  31671  31671  31671  31671  31671  31671  31671  31671  31671  31671  31671  31671  31671  31671  31671  31671  31671  31671  31671  31671  31671  31671  31671  31671  31671  31671  31671  31671  31671  31671  31671  31671  31671  31671  31671  31671  31671  31671  31671  31671  31671  31671  31671  31671  31671  31671  31671  31671  31671  31671  31671  31671  31671  31671  31671  31671  31671  31671  31671  31671  31671  31671  31671  31671  31671  31671  31671  31671  31671  31671  31671  31671  31671  31671  31671  31671  31671  31671  31671  31671  31671  31671  31671  31671  31671  31671  31671  31671  31671  31671  31671  31671  31671  31671  31671  31671  31671  31671  31671  31671  31671  31671  31671  31671  31671  31671  31671  31671  31671  31671  31671  31671  31671  31671  31671  31671  31671  31671  31671  31671  31671  31671  31671  31671  31671  31671  31671  31671  31671  31671  31671  31671  31671  31671  31671  31671  31671  31671  31671  31671  31671  31671  31671  31671  31671  31671  31671  31671  31671  31671  31671  31671  31671  31671
  31671  31671  31671  31671  31671  31671  31671  31671  31671  31671  31671  31671  31671  31671  31671  31671  31671  31671  31671  31671  31671  31671  31671  31671  31671  31671  31671  31671  31671  31671  31671  31671  31671  31671  31671  31671  31671  31671  31671  31671  31671  31671  31671  31671  31671  31671  31671  31671  31671  31671  31671  31671  31671  31671  31671  31671  31671  31671  31671  31671  31671  31671  31671  31671  31671  31671  31671  31671  31671  31671  31671  31671  31671  31671  31671  31671  31671  31671  31671  31671  31671  31671  31671  31671  31671  31671  31671  31671  31671  31671  31671  31671  31671  31671  31671  31671  31671  31671  31671  31671  31671  31671  31671  31671  31671  31671  31671  31671  31671  31671  31671  31671  31671  31671  31671  31671  31671  31671  31671  31671  31671  31671  31671  31671  31671  31671  31671  31671  31671  31671  31671  31671  31671  31671  31671  31671  31671  31671  31671  31671  31671  31671  31671  31671  31671  31671  31671  31671  31671  31671  31671  31671  31671  31671  31671  31671  31671  31671  31671  31671  31671  31671  31671  31671  31671  31671  31671  31671  31671  31671  31671  31671  31671  31671  31671  31671  31671  31671  31671  31671  31671  31671  31671  31671  31671  31671  31671  31671  31671  31671  31671  31671  31671  31671  31671  31671  31671  31671  31671  31671  31671  31671  31671  31671  31671  31671  31671  31671  31671  31671  31671  31671  31671  31671  31671  31671  31671  31671  31671  31671  31671  31671  31671  31671  31671  31671  31671  31671  31671  31671  31671  31671  31671  31671  31671  31671  31671  31671  31671  31671  31671  31671  31671  31671  31671  31671  31671  31671  31671  31671  31671  31671  31671  31671  31671  31671  31671  31671  31671  31671  31671  31671  31671  31671  31671  31671  31671  31671  31671  31671  31671  31671  31671  31671  31671  31671  31671  31671  31671  31671  31671  31671  31671  31671  31671  31671  31671  31671  31671  31671  31671  31671  31671  31671  31671  31671  31671  31671  31671  31671  31671  31671  31671  31671  31671  31671  31671  31671  31671  31671  31671  31671  31671  31671  31671  31671  31671  31671  31671  31671  31671  31671  31671  31671  31671  31671  31671  31671  31671  31671  31671  31671  31671  31671  31671  31671  31671  31671  31671  31671  31671  31671  31671  31671  31671  31671  31671  31671  31671  31671  31671  31671  31671  31671  31671  31671  31671  31671  31671  31671  31671  31671  31671  31671  31671  31671  31671  31671  31671  31671  31671  31671  31671  31671  31671  31671  31671  31671  31671  31671  31671  31671  31671  31671  31671  31671  31671  31671  31671  31671  31671  31671  31671  31671  31671  31671  31671  31671  31671  31671  31671  31671  31671  31671  31671  31671  31671  31671  31671  31671  31671  31671  31671  31671  31671  31671  31671  31671  31671  31671  31671  31671  31671  31671  31671  31671  31671  31671  31671  31671  31671  31671  31671  31671  31671  31671  31671  31671  31671  31671  31671  31671  31671  31671  31671  31671  31671  31671  31671  31671  31671  31671  31671  31671  31671  31671  31671  31671  31671  31671  31671  31671  31671  31671  31671  31671  31671  31671  31671  31671  31671  31671  31671  31671  31671  31671  31671  31671  31671  31671  31671  31671  31671  31671  31671  31671  31671  31671  31671  31671  31671  31671  31671  31671  31671  31671  31671  31671  31671  31671  31671  31671  31671  31671  31671  31671  31671  31671  31671  31671  31671  31671  31671  31671  31671  31671  31671  31671  31671  31671  31671  31671  31671  31671  31671  31671  31671  31671  31671  31671  31671  31671  31671  31671  31671  31671  31671  31671  31671  31671
  31671  31671  31671  31671  31671  31671  31671  31671  31671  31671  31671  31671  31671  31671  31671  31671  31671  31671  31671  31671  31671  31671  31671  31671  31671  31671  31671  31671  31671  31671  31671  31671  31671  31671  31671  31671  31671  31671  31671  31671  31671  31671  31671  31671  31671  31671  31671  31671  31671  31671  31671  31671  31671  31671  31671  31671  31671  31671  31671  31671  31671  31671  31671  31671  31671  31671  31671  31671  31671  31671  31671  31671  31671  31671  31671  31671  31671  31671  31671  31671  31671  31671  31671  31671  31671  31671  31671  31671  31671  31671  31671  31671  31671  31671  31671  31671  31671  31671  31671  31671  31671  31671  31671  31671  31671  31671  31671  31671  31671  31671  31671  31671  31671  31671  31671  31671  31671  31671  31671  31671  31671  31671  31671  31671  31671  31671  31671  31671  31671  31671  31671  31671  31671  31671  31671  31671  31671  31671  31671  31671  31671  31671  31671  31671  31671  31671  31671  31671  31671  31671  31671  31671  31671  31671  31671  31671  31671  31671  31671  31671  31671  31671  31671  31671  31671  31671  31671  31671  31671  31671  31671  31671  31671  31671  31671  31671  31671  31671  31671  31671  31671  31671  31671  31671  31671  31671  31671  31671  31671  31671  31671  31671  31671  31671  31671  31671  31671  31671  31671  31671  31671  31671  31671  31671  31671  31671  31671  31671  31671  31671  31671  31671  31671  31671  31671  31671  31671  31671  31671  31671  31671  31671  31671  31671  31671  31671  31671  31671  31671  31671  31671  31671  31671  31671  31671  31671  31671  31671  31671  31671  31671  31671  31671  31671  31671  31671  31671  31671  31671  31671  31671  31671  31671  31671  31671  31671  31671  31671  31671  31671  31671  31671  31671  31671  31671  31671  31671  31671  31671  31671  31671  31671  31671  31671  31671  31671  31671  31671  31671  31671  31671  31671  31671  31671  31671  31671  31671  31671  31671  31671  31671  31671  31671  31671  31671  31671  31671  31671  31671  31671  31671  31671  31671  31671  31671  31671  31671  31671  31671  31671  31671  31671  31671  31671  31671  31671  31671  31671  31671  31671  31671  31671  31671  31671  31671  31671  31671  31671  31671  31671  31671  31671  31671  31671  31671  31671  31671  31671  31671  31671  31671  31671  31671  31671  31671  31671  31671  31671  31671  31671  31671  31671  31671  31671  31671  31671  31671  31671  31671  31671  31671  31671  31671  31671  31671  31671  31671  31671  31671  31671  31671  31671  31671  31671  31671  31671  31671  31671  31671  31671  31671  31671  31671  31671  31671  31671  31671  31671  31671  31671  31671  31671  31671  31671  31671  31671  31671  31671  31671  31671  31671  31671  31671  31671  31671  31671  31671  31671  31671  31671  31671  31671  31671  31671  31671  31671  31671  31671  31671  31671  31671  31671  31671  31671  31671  31671  31671  31671  31671  31671  31671  31671  31671  31671  31671  31671  31671  31671  31671  31671  31671  31671  31671  31671  31671  31671  31671  31671  31671  31671  31671  31671  31671  31671  31671  31671  31671  31671  31671  31671  31671  31671  31671  31671  31671  31671  31671  31671  31671  31671  31671  31671  31671  31671  31671  31671  31671  31671  31671  31671  31671  31671  31671  31671  31671  31671  31671  31671  31671  31671  31671  31671  31671  31671  31671  31671  31671  31671  31671  31671  31671  31671  31671  31671  31671  31671  31671  31671  31671  31671  31671  31671  31671  31671  31671  31671  31671  31671  31671  31671  31671  31671  31671  31671  31671  31671  31671  31671  31671  31671  31671  31671  31671  31671  31671  31671  31671  31671  31671  31671
  31671  31671  31671  31671  31671  31671  31671  31671  31671  31671  31671  31671  31671  31671  31671  31671  31671  31671  31671  31671  31671  31671  31671  31671  31671  31671  31671  31671  31671  31671  31671  31671  31671  31671  31671  31671  31671  31671  31671  31671  31671  31671  31671  31671  31671  31671  31671  31671  31671  31671  31671  31671  31671  31671  31671  31671  31671  31671  31671  31671  31671  31671  31671  31671  31671  31671  31671  31671  31671  31671  31671  31671  31671  31671  31671  31671  31671  31671  31671  31671  31671  31671  31671  31671  31671  31671  31671  31671  31671  31671  31671  31671  31671  31671  31671  31671  31671  31671  31671  31671  31671  31671  31671  31671  31671  31671  31671  31671  31671  31671  31671  31671  31671  31671  31671  31671  31671  31671  31671  31671  31671  31671  31671  31671  31671  31671  31671  31671  31671  31671  31671  31671  31671  31671  31671  31671  31671  31671  31671  31671  31671  31671  31671  31671  31671  31671  31671  31671  31671  31671  31671  31671  31671  31671  31671  31671  31671  31671  31671  31671  31671  31671  31671  31671  31671  31671  31671  31671  31671  31671  31671  31671  31671  31671  31671  31671  31671  31671  31671  31671  31671  31671  31671  31671  31671  31671  31671  31671  31671  31671  31671  31671  31671  31671  31671  31671  31671  31671  31671  31671  31671  31671  31671  31671  31671  31671  31671  31671  31671  31671  31671  31671  31671  31671  31671  31671  31671  31671  31671  31671  31671  31671  31671  31671  31671  31671  31671  31671  31671  31671  31671  31671  31671  31671  31671  31671  31671  31671  31671  31671  31671  31671  31671  31671  31671  31671  31671  31671  31671  31671  31671  31671  31671  31671  31671  31671  31671  31671  31671  31671  31671  31671  31671  31671  31671  31671  31671  31671  31671  31671  31671  31671  31671  31671  31671  31671  31671  31671  31671  31671  31671  31671  31671  31671  31671  31671  31671  31671  31671  31671  31671  31671  31671  31671  31671  31671  31671  31671  31671  31671  31671  31671  31671  31671  31671  31671  31671  31671  31671  31671  31671  31671  31671  31671  31671  31671  31671  31671  31671  31671  31671  31671  31671  31671  31671  31671  31671  31671  31671  31671  31671  31671  31671  31671  31671  31671  31671  31671  31671  31671  31671  31671  31671  31671  31671  31671  31671  31671  31671  31671  31671  31671  31671  31671  31671  31671  31671  31671  31671  31671  31671  31671  31671  31671  31671  31671  31671  31671  31671  31671  31671  31671  31671  31671  31671  31671  31671  31671  31671  31671  31671  31671  31671  31671  31671  31671  31671  31671  31671  31671  31671  31671  31671  31671  31671  31671  31671  31671  31671  31671  31671  31671  31671  31671  31671  31671  31671  31671  31671  31671  31671  31671  31671  31671  31671  31671  31671  31671  31671  31671  31671  31671  31671  31671  31671  31671  31671  31671  31671  31671  31671  31671  31671  31671  31671  31671  31671  31671  31671  31671  31671  31671  31671  31671  31671  31671  31671  31671  31671  31671  31671  31671  31671  31671  31671  31671  31671  31671  31671  31671  31671  31671  31671  31671  31671  31671  31671  31671  31671  31671  31671  31671  31671  31671  31671  31671  31671  31671  31671  31671  31671  31671  31671  31671  31671  31671  31671  31671  31671  31671  31671  31671  31671  31671  31671  31671  31671  31671  31671  31671  31671  31671  31671  31671  31671  31671  31671  31671  31671  31671  31671  31671  31671  31671  31671  31671  31671  31671  31671  31671  31671  31671  31671  31671  31671  31671  31671  31671  31671  31671  31671  31671  31671  31671  31671  31671  31671  31671  31671  31671
  31671  31671  31671  31671  31671  31671  31671  31671  31671  31671  31671  31671  31671  31671  31671  31671  31671  31671  31671  31671  31671  31671  31671  31671  31671  31671  31671  31671  31671  31671  31671  31671  31671  31671  31671  31671  31671  31671  31671  31671  31671  31671  31671  31671  31671  31671  31671  31671  31671  31671  31671  31671  31671  31671  31671  31671  31671  31671  31671  31671  31671  31671  31671  31671  31671  31671  31671  31671  31671  31671  31671  31671  31671  31671  31671  31671  31671  31671  31671  31671  31671  31671  31671  31671  31671  31671  31671  31671  31671  31671  31671  31671  31671  31671  31671  31671  31671  31671  31671  31671  31671  31671  31671  31671  31671  31671  31671  31671  31671  31671  31671  31671  31671  31671  31671  31671  31671  31671  31671  31671  31671  31671  31671  31671  31671  31671  31671  31671  31671  31671  31671  31671  31671  31671  31671  31671  31671  31671  31671  31671  31671  31671  31671  31671  31671  31671  31671  31671  31671  31671  31671  31671  31671  31671  31671  31671  31671  31671  31671  31671  31671  31671  31671  31671  31671  31671  31671  31671  31671  31671  31671  31671  31671  31671  31671  31671  31671  31671  31671  31671  31671  31671  31671  31671  31671  31671  31671  31671  31671  31671  31671  31671  31671  31671  31671  31671  31671  31671  31671  31671  31671  31671  31671  31671  31671  31671  31671  31671  31671  31671  31671  31671  31671  31671  31671  31671  31671  31671  31671  31671  31671  31671  31671  31671  31671  31671  31671  31671  31671  31671  31671  31671  31671  31671  31671  31671  31671  31671  31671  31671  31671  31671  31671  31671  31671  31671  31671  31671  31671  31671  31671  31671  31671  31671  31671  31671  31671  31671  31671  31671  31671  31671  31671  31671  31671  31671  31671  31671  31671  31671  31671  31671  31671  31671  31671  31671  31671  31671  31671  31671  31671  31671  31671  31671  31671  31671  31671  31671  31671  31671  31671  31671  31671  31671  31671  31671  31671  31671  31671  31671  31671  31671  31671  31671  31671  31671  31671  31671  31671  31671  31671  31671  31671  31671  31671  31671  31671  31671  31671  31671  31671  31671  31671  31671  31671  31671  31671  31671  31671  31671  31671  31671  31671  31671  31671  31671  31671  31671  31671  31671  31671  31671  31671  31671  31671  31671  31671  31671  31671  31671  31671  31671  31671  31671  31671  31671  31671  31671  31671  31671  31671  31671  31671  31671  31671  31671  31671  31671  31671  31671  31671  31671  31671  31671  31671  31671  31671  31671  31671  31671  31671  31671  31671  31671  31671  31671  31671  31671  31671  31671  31671  31671  31671  31671  31671  31671  31671  31671  31671  31671  31671  31671  31671  31671  31671  31671  31671  31671  31671  31671  31671  31671  31671  31671  31671  31671  31671  31671  31671  31671  31671  31671  31671  31671  31671  31671  31671  31671  31671  31671  31671  31671  31671  31671  31671  31671  31671  31671  31671  31671  31671  31671  31671  31671  31671  31671  31671  31671  31671  31671  31671  31671  31671  31671  31671  31671  31671  31671  31671  31671  31671  31671  31671  31671  31671  31671  31671  31671  31671  31671  31671  31671  31671  31671  31671  31671  31671  31671  31671  31671  31671  31671  31671  31671  31671  31671  31671  31671  31671  31671  31671  31671  31671  31671  31671  31671  31671  31671  31671  31671  31671  31671  31671  31671  31671  31671  31671  31671  31671  31671  31671  31671  31671  31671  31671  31671  31671  31671  31671  31671  31671  31671  31671  31671  31671  31671  31671  31671  31671  31671  31671  31671  31671  31671  31671  31671  31671  31671  31671  31671
  31671  31671  31671  31671  31671  31671  31671  31671  31671  31671  31671  31671  31671  31671  31671  31671  31671  31671  31671  31671  31671  31671  31671  31671  31671  31671  31671  31671  31671  31671  31671  31671  31671  31671  31671  31671  31671  31671  31671  31671  31671  31671  31671  31671  31671  31671  31671  31671  31671  31671  31671  31671  31671  31671  31671  31671  31671  31671  31671  31671  31671  31671  31671  31671  31671  31671  31671  31671  31671  31671  31671  31671  31671  31671  31671  31671  31671  31671  31671  31671  31671  31671  31671  31671  31671  31671  31671  31671  31671  31671  31671  31671  31671  31671  31671  31671  31671  31671  31671  31671  31671  31671  31671  31671  31671  31671  31671  31671  31671  31671  31671  31671  31671  31671  31671  31671  31671  31671  31671  31671  31671  31671  31671  31671  31671  31671  31671  31671  31671  31671  31671  31671  31671  31671  31671  31671  31671  31671  31671  31671  31671  31671  31671  31671  31671  31671  31671  31671  31671  31671  31671  31671  31671  31671  31671  31671  31671  31671  31671  31671  31671  31671  31671  31671  31671  31671  31671  31671  31671  31671  31671  31671  31671  31671  31671  31671  31671  31671  31671  31671  31671  31671  31671  31671  31671  31671  31671  31671  31671  31671  31671  31671  31671  31671  31671  31671  31671  31671  31671  31671  31671  31671  31671  31671  31671  31671  31671  31671  31671  31671  31671  31671  31671  31671  31671  31671  31671  31671  31671  31671  31671  31671  31671  31671  31671  31671  31671  31671  31671  31671  31671  31671  31671  31671  31671  31671  31671  31671  31671  31671  31671  31671  31671  31671  31671  31671  31671  31671  31671  31671  31671  31671  31671  31671  31671  31671  31671  31671  31671  31671  31671  31671  31671  31671  31671  31671  31671  31671  31671  31671  31671  31671  31671  31671  31671  31671  31671  31671  31671  31671  31671  31671  31671  31671  31671  31671  31671  31671  31671  31671  31671  31671  31671  31671  31671  31671  31671  31671  31671  31671  31671  31671  31671  31671  31671  31671  31671  31671  31671  31671  31671  31671  31671  31671  31671  31671  31671  31671  31671  31671  31671  31671  31671  31671  31671  31671  31671  31671  31671  31671  31671  31671  31671  31671  31671  31671  31671  31671  31671  31671  31671  31671  31671  31671  31671  31671  31671  31671  31671  31671  31671  31671  31671  31671  31671  31671  31671  31671  31671  31671  31671  31671  31671  31671  31671  31671  31671  31671  31671  31671  31671  31671  31671  31671  31671  31671  31671  31671  31671  31671  31671  31671  31671  31671  31671  31671  31671  31671  31671  31671  31671  31671  31671  31671  31671  31671  31671  31671  31671  31671  31671  31671  31671  31671  31671  31671  31671  31671  31671  31671  31671  31671  31671  31671  31671  31671  31671  31671  31671  31671  31671  31671  31671  31671  31671  31671  31671  31671  31671  31671  31671  31671  31671  31671  31671  31671  31671  31671  31671  31671  31671  31671  31671  31671  31671  31671  31671  31671  31671  31671  31671  31671  31671  31671  31671  31671  31671  31671  31671  31671  31671  31671  31671  31671  31671  31671  31671  31671  31671  31671  31671  31671  31671  31671  31671  31671  31671  31671  31671  31671  31671  31671  31671  31671  31671  31671  31671  31671  31671  31671  31671  31671  31671  31671  31671  31671  31671  31671  31671  31671  31671  31671  31671  31671  31671  31671  31671  31671  31671  31671  31671  31671  31671  31671  31671  31671  31671  31671  31671  31671  31671  31671  31671  31671  31671  31671  31671  31671  31671  31671  31671  31671  31671  31671  31671  31671  31671  31671  31671  31671
  31671  31671  31671  31671  31671  31671  31671  31671  31671  31671  31671  31671  31671  31671  31671  31671  31671  31671  31671  31671  31671  31671  31671  31671  31671  31671  31671  31671  31671  31671  31671  31671  31671  31671  31671  31671  31671  31671  31671  31671  31671  31671  31671  31671  31671  31671  31671  31671  31671  31671  31671  31671  31671  31671  31671  31671  31671  31671  31671  31671  31671  31671  31671  31671  31671  31671  31671  31671  31671  31671  31671  31671  31671  31671  31671  31671  31671  31671  31671  31671  31671  31671  31671  31671  31671  31671  31671  31671  31671  31671  31671  31671  31671  31671  31671  31671  31671  31671  31671  31671  31671  31671  31671  31671  31671  31671  31671  31671  31671  31671  31671  31671  31671  31671  31671  31671  31671  31671  31671  31671  31671  31671  31671  31671  31671  31671  31671  31671  31671  31671  31671  31671  31671  31671  31671  31671  31671  31671  31671  31671  31671  31671  31671  31671  31671  31671  31671  31671  31671  31671  31671  31671  31671  31671  31671  31671  31671  31671  31671  31671  31671  31671  31671  31671  31671  31671  31671  31671  31671  31671  31671  31671  31671  31671  31671  31671  31671  31671  31671  31671  31671  31671  31671  31671  31671  31671  31671  31671  31671  31671  31671  31671  31671  31671  31671  31671  31671  31671  31671  31671  31671  31671  31671  31671  31671  31671  31671  31671  31671  31671  31671  31671  31671  31671  31671  31671  31671  31671  31671  31671  31671  31671  31671  31671  31671  31671  31671  31671  31671  31671  31671  31671  31671  31671  31671  31671  31671  31671  31671  31671  31671  31671  31671  31671  31671  31671  31671  31671  31671  31671  31671  31671  31671  31671  31671  31671  31671  31671  31671  31671  31671  31671  31671  31671  31671  31671  31671  31671  31671  31671  31671  31671  31671  31671  31671  31671  31671  31671  31671  31671  31671  31671  31671  31671  31671  31671  31671  31671  31671  31671  31671  31671  31671  31671  31671  31671  31671  31671  31671  31671  31671  31671  31671  31671  31671  31671  31671  31671  31671  31671  31671  31671  31671  31671  31671  31671  31671  31671  31671  31671  31671  31671  31671  31671  31671  31671  31671  31671  31671  31671  31671  31671  31671  31671  31671  31671  31671  31671  31671  31671  31671  31671  31671  31671  31671  31671  31671  31671  31671  31671  31671  31671  31671  31671  31671  31671  31671  31671  31671  31671  31671  31671  31671  31671  31671  31671  31671  31671  31671  31671  31671  31671  31671  31671  31671  31671  31671  31671  31671  31671  31671  31671  31671  31671  31671  31671  31671  31671  31671  31671  31671  31671  31671  31671  31671  31671  31671  31671  31671  31671  31671  31671  31671  31671  31671  31671  31671  31671  31671  31671  31671  31671  31671  31671  31671  31671  31671  31671  31671  31671  31671  31671  31671  31671  31671  31671  31671  31671  31671  31671  31671  31671  31671  31671  31671  31671  31671  31671  31671  31671  31671  31671  31671  31671  31671  31671  31671  31671  31671  31671  31671  31671  31671  31671  31671  31671  31671  31671  31671  31671  31671  31671  31671  31671  31671  31671  31671  31671  31671  31671  31671  31671  31671  31671  31671  31671  31671  31671  31671  31671  31671  31671  31671  31671  31671  31671  31671  31671  31671  31671  31671  31671  31671  31671  31671  31671  31671  31671  31671  31671  31671  31671  31671  31671  31671  31671  31671  31671  31671  31671  31671  31671  31671  31671  31671  31671  31671  31671  31671  31671  31671  31671  31671  31671  31671  31671  31671  31671  31671  31671  31671  31671  31671  31671  31671  31671  31671  31671  31671  31671
  31671  31671  31671  31671  31671  31671  31671  31671  31671  31671  31671  31671  31671  31671  31671  31671  31671  31671  31671  31671  31671  31671  31671  31671  31671  31671  31671  31671  31671  31671  31671  31671  31671  31671  31671  31671  31671  31671  31671  31671  31671  31671  31671  31671  31671  31671  31671  31671  31671  31671  31671  31671  31671  31671  31671  31671  31671  31671  31671  31671  31671  31671  31671  31671  31671  31671  31671  31671  31671  31671  31671  31671  31671  31671  31671  31671  31671  31671  31671  31671  31671  31671  31671  31671  31671  31671  31671  31671  31671  31671  31671  31671  31671  31671  31671  31671  31671  31671  31671  31671  31671  31671  31671  31671  31671  31671  31671  31671  31671  31671  31671  31671  31671  31671  31671  31671  31671  31671  31671  31671  31671  31671  31671  31671  31671  31671  31671  31671  31671  31671  31671  31671  31671  31671  31671  31671  31671  31671  31671  31671  31671  31671  31671  31671  31671  31671  31671  31671  31671  31671  31671  31671  31671  31671  31671  31671  31671  31671  31671  31671  31671  31671  31671  31671  31671  31671  31671  31671  31671  31671  31671  31671  31671  31671  31671  31671  31671  31671  31671  31671  31671  31671  31671  31671  31671  31671  31671  31671  31671  31671  31671  31671  31671  31671  31671  31671  31671  31671  31671  31671  31671  31671  31671  31671  31671  31671  31671  31671  31671  31671  31671  31671  31671  31671  31671  31671  31671  31671  31671  31671  31671  31671  31671  31671  31671  31671  31671  31671  31671  31671  31671  31671  31671  31671  31671  31671  31671  31671  31671  31671  31671  31671  31671  31671  31671  31671  31671  31671  31671  31671  31671  31671  31671  31671  31671  31671  31671  31671  31671  31671  31671  31671  31671  31671  31671  31671  31671  31671  31671  31671  31671  31671  31671  31671  31671  31671  31671  31671  31671  31671  31671  31671  31671  31671  31671  31671  31671  31671  31671  31671  31671  31671  31671  31671  31671  31671  31671  31671  31671  31671  31671  31671  31671  31671  31671  31671  31671  31671  31671  31671  31671  31671  31671  31671  31671  31671  31671  31671  31671  31671  31671  31671  31671  31671  31671  31671  31671  31671  31671  31671  31671  31671  31671  31671  31671  31671  31671  31671  31671  31671  31671  31671  31671  31671  31671  31671  31671  31671  31671  31671  31671  31671  31671  31671  31671  31671  31671  31671  31671  31671  31671  31671  31671  31671  31671  31671  31671  31671  31671  31671  31671  31671  31671  31671  31671  31671  31671  31671  31671  31671  31671  31671  31671  31671  31671  31671  31671  31671  31671  31671  31671  31671  31671  31671  31671  31671  31671  31671  31671  31671  31671  31671  31671  31671  31671  31671  31671  31671  31671  31671  31671  31671  31671  31671  31671  31671  31671  31671  31671  31671  31671  31671  31671  31671  31671  31671  31671  31671  31671  31671  31671  31671  31671  31671  31671  31671  31671  31671  31671  31671  31671  31671  31671  31671  31671  31671  31671  31671  31671  31671  31671  31671  31671  31671  31671  31671  31671  31671  31671  31671  31671  31671  31671  31671  31671  31671  31671  31671  31671  31671  31671  31671  31671  31671  31671  31671  31671  31671  31671  31671  31671  31671  31671  31671  31671  31671  31671  31671  31671  31671  31671  31671  31671  31671  31671  31671  31671  31671  31671  31671  31671  31671  31671  31671  31671  31671  31671  31671  31671  31671  31671  31671  31671  31671  31671  31671  31671  31671  31671  31671  31671  31671  31671  31671  31671  31671  31671  31671  31671  31671  31671  31671  31671  31671  31671  31671  31671  31671  31671  31671
  31671  31671  31671  31671  31671  31671  31671  31671  31671  31671  31671  31671  31671  31671  31671  31671  31671  31671  31671  31671  31671  31671  31671  31671  31671  31671  31671  31671  31671  31671  31671  31671  31671  31671  31671  31671  31671  31671  31671  31671  31671  31671  31671  31671  31671  31671  31671  31671  31671  31671  31671  31671  31671  31671  31671  31671  31671  31671  31671  31671  31671  31671  31671  31671  31671  31671  31671  31671  31671  31671  31671  31671  31671  31671  31671  31671  31671  31671  31671  31671  31671  31671  31671  31671  31671  31671  31671  31671  31671  31671  31671  31671  31671  31671  31671  31671  31671  31671  31671  31671  31671  31671  31671  31671  31671  31671  31671  31671  31671  31671  31671  31671  31671  31671  31671  31671  31671  31671  31671  31671  31671  31671  31671  31671  31671  31671  31671  31671  31671  31671  31671  31671  31671  31671  31671  31671  31671  31671  31671  31671  31671  31671  31671  31671  31671  31671  31671  31671  31671  31671  31671  31671  31671  31671  31671  31671  31671  31671  31671  31671  31671  31671  31671  31671  31671  31671  31671  31671  31671  31671  31671  31671  31671  31671  31671  31671  31671  31671  31671  31671  31671  31671  31671  31671  31671  31671  31671  31671  31671  31671  31671  31671  31671  31671  31671  31671  31671  31671  31671  31671  31671  31671  31671  31671  31671  31671  31671  31671  31671  31671  31671  31671  31671  31671  31671  31671  31671  31671  31671  31671  31671  31671  31671  31671  31671  31671  31671  31671  31671  31671  31671  31671  31671  31671  31671  31671  31671  31671  31671  31671  31671  31671  31671  31671  31671  31671  31671  31671  31671  31671  31671  31671  31671  31671  31671  31671  31671  31671  31671  31671  31671  31671  31671  31671  31671  31671  31671  31671  31671  31671  31671  31671  31671  31671  31671  31671  31671  31671  31671  31671  31671  31671  31671  31671  31671  31671  31671  31671  31671  31671  31671  31671  31671  31671  31671  31671  31671  31671  31671  31671  31671  31671  31671  31671  31671  31671  31671  31671  31671  31671  31671  31671  31671  31671  31671  31671  31671  31671  31671  31671  31671  31671  31671  31671  31671  31671  31671  31671  31671  31671  31671  31671  31671  31671  31671  31671  31671  31671  31671  31671  31671  31671  31671  31671  31671  31671  31671  31671  31671  31671  31671  31671  31671  31671  31671  31671  31671  31671  31671  31671  31671  31671  31671  31671  31671  31671  31671  31671  31671  31671  31671  31671  31671  31671  31671  31671  31671  31671  31671  31671  31671  31671  31671  31671  31671  31671  31671  31671  31671  31671  31671  31671  31671  31671  31671  31671  31671  31671  31671  31671  31671  31671  31671  31671  31671  31671  31671  31671  31671  31671  31671  31671  31671  31671  31671  31671  31671  31671  31671  31671  31671  31671  31671  31671  31671  31671  31671  31671  31671  31671  31671  31671  31671  31671  31671  31671  31671  31671  31671  31671  31671  31671  31671  31671  31671  31671  31671  31671  31671  31671  31671  31671  31671  31671  31671  31671  31671  31671  31671  31671  31671  31671  31671  31671  31671  31671  31671  31671  31671  31671  31671  31671  31671  31671  31671  31671  31671  31671  31671  31671  31671  31671  31671  31671  31671  31671  31671  31671  31671  31671  31671  31671  31671  31671  31671  31671  31671  31671  31671  31671  31671  31671  31671  31671  31671  31671  31671  31671  31671  31671  31671  31671  31671  31671  31671  31671  31671  31671  31671  31671  31671  31671  31671  31671  31671  31671  31671  31671  31671  31671  31671  31671  31671  31671  31671  31671  31671  31671  31671  31671
  31671  31671  31671  31671  31671  31671  31671  31671  31671  31671  31671  31671  31671  31671  31671  31671  31671  31671  31671  31671  31671  31671  31671  31671  31671  31671  31671  31671  31671  31671  31671  31671  31671  31671  31671  31671  31671  31671  31671  31671  31671  31671  31671  31671  31671  31671  31671  31671  31671  31671  31671  31671  31671  31671  31671  31671  31671  31671  31671  31671  31671  31671  31671  31671  31671  31671  31671  31671  31671  31671  31671  31671  31671  31671  31671  31671  31671  31671  31671  31671  31671  31671  31671  31671  31671  31671  31671  31671  31671  31671  31671  31671  31671  31671  31671  31671  31671  31671  31671  31671  31671  31671  31671  31671  31671  31671  31671  31671  31671  31671  31671  31671  31671  31671  31671  31671  31671  31671  31671  31671  31671  31671  31671  31671  31671  31671  31671  31671  31671  31671  31671  31671  31671  31671  31671  31671  31671  31671  31671  31671  31671  31671  31671  31671  31671  31671  31671  31671  31671  31671  31671  31671  31671  31671  31671  31671  31671  31671  31671  31671  31671  31671  31671  31671  31671  31671  31671  31671  31671  31671  31671  31671  31671  31671  31671  31671  31671  31671  31671  31671  31671  31671  31671  31671  31671  31671  31671  31671  31671  31671  31671  31671  31671  31671  31671  31671  31671  31671  31671  31671  31671  31671  31671  31671  31671  31671  31671  31671  31671  31671  31671  31671  31671  31671  31671  31671  31671  31671  31671  31671  31671  31671  31671  31671  31671  31671  31671  31671  31671  31671  31671  31671  31671  31671  31671  31671  31671  31671  31671  31671  31671  31671  31671  31671  31671  31671  31671  31671  31671  31671  31671  31671  31671  31671  31671  31671  31671  31671  31671  31671  31671  31671  31671  31671  31671  31671  31671  31671  31671  31671  31671  31671  31671  31671  31671  31671  31671  31671  31671  31671  31671  31671  31671  31671  31671  31671  31671  31671  31671  31671  31671  31671  31671  31671  31671  31671  31671  31671  31671  31671  31671  31671  31671  31671  31671  31671  31671  31671  31671  31671  31671  31671  31671  31671  31671  31671  31671  31671  31671  31671  31671  31671  31671  31671  31671  31671  31671  31671  31671  31671  31671  31671  31671  31671  31671  31671  31671  31671  31671  31671  31671  31671  31671  31671  31671  31671  31671  31671  31671  31671  31671  31671  31671  31671  31671  31671  31671  31671  31671  31671  31671  31671  31671  31671  31671  31671  31671  31671  31671  31671  31671  31671  31671  31671  31671  31671  31671  31671  31671  31671  31671  31671  31671  31671  31671  31671  31671  31671  31671  31671  31671  31671  31671  31671  31671  31671  31671  31671  31671  31671  31671  31671  31671  31671  31671  31671  31671  31671  31671  31671  31671  31671  31671  31671  31671  31671  31671  31671  31671  31671  31671  31671  31671  31671  31671  31671  31671  31671  31671  31671  31671  31671  31671  31671  31671  31671  31671  31671  31671  31671  31671  31671  31671  31671  31671  31671  31671  31671  31671  31671  31671  31671  31671  31671  31671  31671  31671  31671  31671  31671  31671  31671  31671  31671  31671  31671  31671  31671  31671  31671  31671  31671  31671  31671  31671  31671  31671  31671  31671  31671  31671  31671  31671  31671  31671  31671  31671  31671  31671  31671  31671  31671  31671  31671  31671  31671  31671  31671  31671  31671  31671  31671  31671  31671  31671  31671  31671  31671  31671  31671  31671  31671  31671  31671  31671  31671  31671  31671  31671  31671  31671  31671  31671  31671  31671  31671  31671  31671  31671  31671  31671  31671  31671  31671  31671  31671  31671  31671  31671  31671
  31671  31671  31671  31671  31671  31671  31671  31671  31671  31671  31671  31671  31671  31671  31671  31671  31671  31671  31671  31671  31671  31671  31671  31671  31671  31671  31671  31671  31671  31671  31671  31671  31671  31671  31671  31671  31671  31671  31671  31671  31671  31671  31671  31671  31671  31671  31671  31671  31671  31671  31671  31671  31671  31671  31671  31671  31671  31671  31671  31671  31671  31671  31671  31671  31671  31671  31671  31671  31671  31671  31671  31671  31671  31671  31671  31671  31671  31671  31671  31671  31671  31671  31671  31671  31671  31671  31671  31671  31671  31671  31671  31671  31671  31671  31671  31671  31671  31671  31671  31671  31671  31671  31671  31671  31671  31671  31671  31671  31671  31671  31671  31671  31671  31671  31671  31671  31671  31671  31671  31671  31671  31671  31671  31671  31671  31671  31671  31671  31671  31671  31671  31671  31671  31671  31671  31671  31671  31671  31671  31671  31671  31671  31671  31671  31671  31671  31671  31671  31671  31671  31671  31671  31671  31671  31671  31671  31671  31671  31671  31671  31671  31671  31671  31671  31671  31671  31671  31671  31671  31671  31671  31671  31671  31671  31671  31671  31671  31671  31671  31671  31671  31671  31671  31671  31671  31671  31671  31671  31671  31671  31671  31671  31671  31671  31671  31671  31671  31671  31671  31671  31671  31671  31671  31671  31671  31671  31671  31671  31671  31671  31671  31671  31671  31671  31671  31671  31671  31671  31671  31671  31671  31671  31671  31671  31671  31671  31671  31671  31671  31671  31671  31671  31671  31671  31671  31671  31671  31671  31671  31671  31671  31671  31671  31671  31671  31671  31671  31671  31671  31671  31671  31671  31671  31671  31671  31671  31671  31671  31671  31671  31671  31671  31671  31671  31671  31671  31671  31671  31671  31671  31671  31671  31671  31671  31671  31671  31671  31671  31671  31671  31671  31671  31671  31671  31671  31671  31671  31671  31671  31671  31671  31671  31671  31671  31671  31671  31671  31671  31671  31671  31671  31671  31671  31671  31671  31671  31671  31671  31671  31671  31671  31671  31671  31671  31671  31671  31671  31671  31671  31671  31671  31671  31671  31671  31671  31671  31671  31671  31671  31671  31671  31671  31671  31671  31671  31671  31671  31671  31671  31671  31671  31671  31671  31671  31671  31671  31671  31671  31671  31671  31671  31671  31671  31671  31671  31671  31671  31671  31671  31671  31671  31671  31671  31671  31671  31671  31671  31671  31671  31671  31671  31671  31671  31671  31671  31671  31671  31671  31671  31671  31671  31671  31671  31671  31671  31671  31671  31671  31671  31671  31671  31671  31671  31671  31671  31671  31671  31671  31671  31671  31671  31671  31671  31671  31671  31671  31671  31671  31671  31671  31671  31671  31671  31671  31671  31671  31671  31671  31671  31671  31671  31671  31671  31671  31671  31671  31671  31671  31671  31671  31671  31671  31671  31671  31671  31671  31671  31671  31671  31671  31671  31671  31671  31671  31671  31671  31671  31671  31671  31671  31671  31671  31671  31671  31671  31671  31671  31671  31671  31671  31671  31671  31671  31671  31671  31671  31671  31671  31671  31671  31671  31671  31671  31671  31671  31671  31671  31671  31671  31671  31671  31671  31671  31671  31671  31671  31671  31671  31671  31671  31671  31671  31671  31671  31671  31671  31671  31671  31671  31671  31671  31671  31671  31671  31671  31671  31671  31671  31671  31671  31671  31671  31671  31671  31671  31671  31671  31671  31671  31671  31671  31671  31671  31671  31671  31671  31671  31671  31671  31671  31671  31671  31671  31671  31671  31671  31671  31671  31671  31671
  31671  31671  31671  31671  31671  31671  31671  31671  31671  31671  31671  31671  31671  31671  31671  31671  31671  31671  31671  31671  31671  31671  31671  31671  31671  31671  31671  31671  31671  31671  31671  31671  31671  31671  31671  31671  31671  31671  31671  31671  31671  31671  31671  31671  31671  31671  31671  31671  31671  31671  31671  31671  31671  31671  31671  31671  31671  31671  31671  31671  31671  31671  31671  31671  31671  31671  31671  31671  31671  31671  31671  31671  31671  31671  31671  31671  31671  31671  31671  31671  31671  31671  31671  31671  31671  31671  31671  31671  31671  31671  31671  31671  31671  31671  31671  31671  31671  31671  31671  31671  31671  31671  31671  31671  31671  31671  31671  31671  31671  31671  31671  31671  31671  31671  31671  31671  31671  31671  31671  31671  31671  31671  31671  31671  31671  31671  31671  31671  31671  31671  31671  31671  31671  31671  31671  31671  31671  31671  31671  31671  31671  31671  31671  31671  31671  31671  31671  31671  31671  31671  31671  31671  31671  31671  31671  31671  31671  31671  31671  31671  31671  31671  31671  31671  31671  31671  31671  31671  31671  31671  31671  31671  31671  31671  31671  31671  31671  31671  31671  31671  31671  31671  31671  31671  31671  31671  31671  31671  31671  31671  31671  31671  31671  31671  31671  31671  31671  31671  31671  31671  31671  31671  31671  31671  31671  31671  31671  31671  31671  31671  31671  31671  31671  31671  31671  31671  31671  31671  31671  31671  31671  31671  31671  31671  31671  31671  31671  31671  31671  31671  31671  31671  31671  31671  31671  31671  31671  31671  31671  31671  31671  31671  31671  31671  31671  31671  31671  31671  31671  31671  31671  31671  31671  31671  31671  31671  31671  31671  31671  31671  31671  31671  31671  31671  31671  31671  31671  31671  31671  31671  31671  31671  31671  31671  31671  31671  31671  31671  31671  31671  31671  31671  31671  31671  31671  31671  31671  31671  31671  31671  31671  31671  31671  31671  31671  31671  31671  31671  31671  31671  31671  31671  31671  31671  31671  31671  31671  31671  31671  31671  31671  31671  31671  31671  31671  31671  31671  31671  31671  31671  31671  31671  31671  31671  31671  31671  31671  31671  31671  31671  31671  31671  31671  31671  31671  31671  31671  31671  31671  31671  31671  31671  31671  31671  31671  31671  31671  31671  31671  31671  31671  31671  31671  31671  31671  31671  31671  31671  31671  31671  31671  31671  31671  31671  31671  31671  31671  31671  31671  31671  31671  31671  31671  31671  31671  31671  31671  31671  31671  31671  31671  31671  31671  31671  31671  31671  31671  31671  31671  31671  31671  31671  31671  31671  31671  31671  31671  31671  31671  31671  31671  31671  31671  31671  31671  31671  31671  31671  31671  31671  31671  31671  31671  31671  31671  31671  31671  31671  31671  31671  31671  31671  31671  31671  31671  31671  31671  31671  31671  31671  31671  31671  31671  31671  31671  31671  31671  31671  31671  31671  31671  31671  31671  31671  31671  31671  31671  31671  31671  31671  31671  31671  31671  31671  31671  31671  31671  31671  31671  31671  31671  31671  31671  31671  31671  31671  31671  31671  31671  31671  31671  31671  31671  31671  31671  31671  31671  31671  31671  31671  31671  31671  31671  31671  31671  31671  31671  31671  31671  31671  31671  31671  31671  31671  31671  31671  31671  31671  31671  31671  31671  31671  31671  31671  31671  31671  31671  31671  31671  31671  31671  31671  31671  31671  31671  31671  31671  31671  31671  31671  31671  31671  31671  31671  31671  31671  31671  31671  31671  31671  31671  31671  31671  31671  31671  31671  31671  31671  31671  31671
  31671  31671  31671  31671  31671  31671  31671  31671  31671  31671  31671  31671  31671  31671  31671  31671  31671  31671  31671  31671  31671  31671  31671  31671  31671  31671  31671  31671  31671  31671  31671  31671  31671  31671  31671  31671  31671  31671  31671  31671  31671  31671  31671  31671  31671  31671  31671  31671  31671  31671  31671  31671  31671  31671  31671  31671  31671  31671  31671  31671  31671  31671  31671  31671  31671  31671  31671  31671  31671  31671  31671  31671  31671  31671  31671  31671  31671  31671  31671  31671  31671  31671  31671  31671  31671  31671  31671  31671  31671  31671  31671  31671  31671  31671  31671  31671  31671  31671  31671  31671  31671  31671  31671  31671  31671  31671  31671  31671  31671  31671  31671  31671  31671  31671  31671  31671  31671  31671  31671  31671  31671  31671  31671  31671  31671  31671  31671  31671  31671  31671  31671  31671  31671  31671  31671  31671  31671  31671  31671  31671  31671  31671  31671  31671  31671  31671  31671  31671  31671  31671  31671  31671  31671  31671  31671  31671  31671  31671  31671  31671  31671  31671  31671  31671  31671  31671  31671  31671  31671  31671  31671  31671  31671  31671  31671  31671  31671  31671  31671  31671  31671  31671  31671  31671  31671  31671  31671  31671  31671  31671  31671  31671  31671  31671  31671  31671  31671  31671  31671  31671  31671  31671  31671  31671  31671  31671  31671  31671  31671  31671  31671  31671  31671  31671  31671  31671  31671  31671  31671  31671  31671  31671  31671  31671  31671  31671  31671  31671  31671  31671  31671  31671  31671  31671  31671  31671  31671  31671  31671  31671  31671  31671  31671  31671  31671  31671  31671  31671  31671  31671  31671  31671  31671  31671  31671  31671  31671  31671  31671  31671  31671  31671  31671  31671  31671  31671  31671  31671  31671  31671  31671  31671  31671  31671  31671  31671  31671  31671  31671  31671  31671  31671  31671  31671  31671  31671  31671  31671  31671  31671  31671  31671  31671  31671  31671  31671  31671  31671  31671  31671  31671  31671  31671  31671  31671  31671  31671  31671  31671  31671  31671  31671  31671  31671  31671  31671  31671  31671  31671  31671  31671  31671  31671  31671  31671  31671  31671  31671  31671  31671  31671  31671  31671  31671  31671  31671  31671  31671  31671  31671  31671  31671  31671  31671  31671  31671  31671  31671  31671  31671  31671  31671  31671  31671  31671  31671  31671  31671  31671  31671  31671  31671  31671  31671  31671  31671  31671  31671  31671  31671  31671  31671  31671  31671  31671  31671  31671  31671  31671  31671  31671  31671  31671  31671  31671  31671  31671  31671  31671  31671  31671  31671  31671  31671  31671  31671  31671  31671  31671  31671  31671  31671  31671  31671  31671  31671  31671  31671  31671  31671  31671  31671  31671  31671  31671  31671  31671  31671  31671  31671  31671  31671  31671  31671  31671  31671  31671  31671  31671  31671  31671  31671  31671  31671  31671  31671  31671  31671  31671  31671  31671  31671  31671  31671  31671  31671  31671  31671  31671  31671  31671  31671  31671  31671  31671  31671  31671  31671  31671  31671  31671  31671  31671  31671  31671  31671  31671  31671  31671  31671  31671  31671  31671  31671  31671  31671  31671  31671  31671  31671  31671  31671  31671  31671  31671  31671  31671  31671  31671  31671  31671  31671  31671  31671  31671  31671  31671  31671  31671  31671  31671  31671  31671  31671  31671  31671  31671  31671  31671  31671  31671  31671  31671  31671  31671  31671  31671  31671  31671  31671  31671  31671  31671  31671  31671  31671  31671  31671  31671  31671  31671  31671  31671  31671  31671  31671  31671  31671  31671  31671
  31671  31671  31671  31671  31671  31671  31671  31671  31671  31671  31671  31671  31671  31671  31671  31671  31671  31671  31671  31671  31671  31671  31671  31671  31671  31671  31671  31671  31671  31671  31671  31671  31671  31671  31671  31671  31671  31671  31671  31671  31671  31671  31671  31671  31671  31671  31671  31671  31671  31671  31671  31671  31671  31671  31671  31671  31671  31671  31671  31671  31671  31671  31671  31671  31671  31671  31671  31671  31671  31671  31671  31671  31671  31671  31671  31671  31671  31671  31671  31671  31671  31671  31671  31671  31671  31671  31671  31671  31671  31671  31671  31671  31671  31671  31671  31671  31671  31671  31671  31671  31671  31671  31671  31671  31671  31671  31671  31671  31671  31671  31671  31671  31671  31671  31671  31671  31671  31671  31671  31671  31671  31671  31671  31671  31671  31671  31671  31671  31671  31671  31671  31671  31671  31671  31671  31671  31671  31671  31671  31671  31671  31671  31671  31671  31671  31671  31671  31671  31671  31671  31671  31671  31671  31671  31671  31671  31671  31671  31671  31671  31671  31671  31671  31671  31671  31671  31671  31671  31671  31671  31671  31671  31671  31671  31671  31671  31671  31671  31671  31671  31671  31671  31671  31671  31671  31671  31671  31671  31671  31671  31671  31671  31671  31671  31671  31671  31671  31671  31671  31671  31671  31671  31671  31671  31671  31671  31671  31671  31671  31671  31671  31671  31671  31671  31671  31671  31671  31671  31671  31671  31671  31671  31671  31671  31671  31671  31671  31671  31671  31671  31671  31671  31671  31671  31671  31671  31671  31671  31671  31671  31671  31671  31671  31671  31671  31671  31671  31671  31671  31671  31671  31671  31671  31671  31671  31671  31671  31671  31671  31671  31671  31671  31671  31671  31671  31671  31671  31671  31671  31671  31671  31671  31671  31671  31671  31671  31671  31671  31671  31671  31671  31671  31671  31671  31671  31671  31671  31671  31671  31671  31671  31671  31671  31671  31671  31671  31671  31671  31671  31671  31671  31671  31671  31671  31671  31671  31671  31671  31671  31671  31671  31671  31671  31671  31671  31671  31671  31671  31671  31671  31671  31671  31671  31671  31671  31671  31671  31671  31671  31671  31671  31671  31671  31671  31671  31671  31671  31671  31671  31671  31671  31671  31671  31671  31671  31671  31671  31671  31671  31671  31671  31671  31671  31671  31671  31671  31671  31671  31671  31671  31671  31671  31671  31671  31671  31671  31671  31671  31671  31671  31671  31671  31671  31671  31671  31671  31671  31671  31671  31671  31671  31671  31671  31671  31671  31671  31671  31671  31671  31671  31671  31671  31671  31671  31671  31671  31671  31671  31671  31671  31671  31671  31671  31671  31671  31671  31671  31671  31671  31671  31671  31671  31671  31671  31671  31671  31671  31671  31671  31671  31671  31671  31671  31671  31671  31671  31671  31671  31671  31671  31671  31671  31671  31671  31671  31671  31671  31671  31671  31671  31671  31671  31671  31671  31671  31671  31671  31671  31671  31671  31671  31671  31671  31671  31671  31671  31671  31671  31671  31671  31671  31671  31671  31671  31671  31671  31671  31671  31671  31671  31671  31671  31671  31671  31671  31671  31671  31671  31671  31671  31671  31671  31671  31671  31671  31671  31671  31671  31671  31671  31671  31671  31671  31671  31671  31671  31671  31671  31671  31671  31671  31671  31671  31671  31671  31671  31671  31671  31671  31671  31671  31671  31671  31671  31671  31671  31671  31671  31671  31671  31671  31671  31671  31671  31671  31671  31671  31671  31671  31671  31671  31671  31671  31671  31671  31671  31671  31671  31671  31671
  31671  31671  31671  31671  31671  31671  31671  31671  31671  31671  31671  31671  31671  31671  31671  31671  31671  31671  31671  31671  31671  31671  31671  31671  31671  31671  31671  31671  31671  31671  31671  31671  31671  31671  31671  31671  31671  31671  31671  31671  31671  31671  31671  31671  31671  31671  31671  31671  31671  31671  31671  31671  31671  31671  31671  31671  31671  31671  31671  31671  31671  31671  31671  31671  31671  31671  31671  31671  31671  31671  31671  31671  31671  31671  31671  31671  31671  31671  31671  31671  31671  31671  31671  31671  31671  31671  31671  31671  31671  31671  31671  31671  31671  31671  31671  31671  31671  31671  31671  31671  31671  31671  31671  31671  31671  31671  31671  31671  31671  31671  31671  31671  31671  31671  31671  31671  31671  31671  31671  31671  31671  31671  31671  31671  31671  31671  31671  31671  31671  31671  31671  31671  31671  31671  31671  31671  31671  31671  31671  31671  31671  31671  31671  31671  31671  31671  31671  31671  31671  31671  31671  31671  31671  31671  31671  31671  31671  31671  31671  31671  31671  31671  31671  31671  31671  31671  31671  31671  31671  31671  31671  31671  31671  31671  31671  31671  31671  31671  31671  31671  31671  31671  31671  31671  31671  31671  31671  31671  31671  31671  31671  31671  31671  31671  31671  31671  31671  31671  31671  31671  31671  31671  31671  31671  31671  31671  31671  31671  31671  31671  31671  31671  31671  31671  31671  31671  31671  31671  31671  31671  31671  31671  31671  31671  31671  31671  31671  31671  31671  31671  31671  31671  31671  31671  31671  31671  31671  31671  31671  31671  31671  31671  31671  31671  31671  31671  31671  31671  31671  31671  31671  31671  31671  31671  31671  31671  31671  31671  31671  31671  31671  31671  31671  31671  31671  31671  31671  31671  31671  31671  31671  31671  31671  31671  31671  31671  31671  31671  31671  31671  31671  31671  31671  31671  31671  31671  31671  31671  31671  31671  31671  31671  31671  31671  31671  31671  31671  31671  31671  31671  31671  31671  31671  31671  31671  31671  31671  31671  31671  31671  31671  31671  31671  31671  31671  31671  31671  31671  31671  31671  31671  31671  31671  31671  31671  31671  31671  31671  31671  31671  31671  31671  31671  31671  31671  31671  31671  31671  31671  31671  31671  31671  31671  31671  31671  31671  31671  31671  31671  31671  31671  31671  31671  31671  31671  31671  31671  31671  31671  31671  31671  31671  31671  31671  31671  31671  31671  31671  31671  31671  31671  31671  31671  31671  31671  31671  31671  31671  31671  31671  31671  31671  31671  31671  31671  31671  31671  31671  31671  31671  31671  31671  31671  31671  31671  31671  31671  31671  31671  31671  31671  31671  31671  31671  31671  31671  31671  31671  31671  31671  31671  31671  31671  31671  31671  31671  31671  31671  31671  31671  31671  31671  31671  31671  31671  31671  31671  31671  31671  31671  31671  31671  31671  31671  31671  31671  31671  31671  31671  31671  31671  31671  31671  31671  31671  31671  31671  31671  31671  31671  31671  31671  31671  31671  31671  31671  31671  31671  31671  31671  31671  31671  31671  31671  31671  31671  31671  31671  31671  31671  31671  31671  31671  31671  31671  31671  31671  31671  31671  31671  31671  31671  31671  31671  31671  31671  31671  31671  31671  31671  31671  31671  31671  31671  31671  31671  31671  31671  31671  31671  31671  31671  31671  31671  31671  31671  31671  31671  31671  31671  31671  31671  31671  31671  31671  31671  31671  31671  31671  31671  31671  31671  31671  31671  31671  31671  31671  31671  31671  31671  31671  31671  31671  31671  31671  31671  31671  31671  31671  31671
  31671  31671  31671  31671  31671  31671  31671  31671  31671  31671  31671  31671  31671  31671  31671  31671  31671  31671  31671  31671  31671  31671  31671  31671  31671  31671  31671  31671  31671  31671  31671  31671  31671  31671  31671  31671  31671  31671  31671  31671  31671  31671  31671  31671  31671  31671  31671  31671  31671  31671  31671  31671  31671  31671  31671  31671  31671  31671  31671  31671  31671  31671  31671  31671  31671  31671  31671  31671  31671  31671  31671  31671  31671  31671  31671  31671  31671  31671  31671  31671  31671  31671  31671  31671  31671  31671  31671  31671  31671  31671  31671  31671  31671  31671  31671  31671  31671  31671  31671  31671  31671  31671  31671  31671  31671  31671  31671  31671  31671  31671  31671  31671  31671  31671  31671  31671  31671  31671  31671  31671  31671  31671  31671  31671  31671  31671  31671  31671  31671  31671  31671  31671  31671  31671  31671  31671  31671  31671  31671  31671  31671  31671  31671  31671  31671  31671  31671  31671  31671  31671  31671  31671  31671  31671  31671  31671  31671  31671  31671  31671  31671  31671  31671  31671  31671  31671  31671  31671  31671  31671  31671  31671  31671  31671  31671  31671  31671  31671  31671  31671  31671  31671  31671  31671  31671  31671  31671  31671  31671  31671  31671  31671  31671  31671  31671  31671  31671  31671  31671  31671  31671  31671  31671  31671  31671  31671  31671  31671  31671  31671  31671  31671  31671  31671  31671  31671  31671  31671  31671  31671  31671  31671  31671  31671  31671  31671  31671  31671  31671  31671  31671  31671  31671  31671  31671  31671  31671  31671  31671  31671  31671  31671  31671  31671  31671  31671  31671  31671  31671  31671  31671  31671  31671  31671  31671  31671  31671  31671  31671  31671  31671  31671  31671  31671  31671  31671  31671  31671  31671  31671  31671  31671  31671  31671  31671  31671  31671  31671  31671  31671  31671  31671  31671  31671  31671  31671  31671  31671  31671  31671  31671  31671  31671  31671  31671  31671  31671  31671  31671  31671  31671  31671  31671  31671  31671  31671  31671  31671  31671  31671  31671  31671  31671  31671  31671  31671  31671  31671  31671  31671  31671  31671  31671  31671  31671  31671  31671  31671  31671  31671  31671  31671  31671  31671  31671  31671  31671  31671  31671  31671  31671  31671  31671  31671  31671  31671  31671  31671  31671  31671  31671  31671  31671  31671  31671  31671  31671  31671  31671  31671  31671  31671  31671  31671  31671  31671  31671  31671  31671  31671  31671  31671  31671  31671  31671  31671  31671  31671  31671  31671  31671  31671  31671  31671  31671  31671  31671  31671  31671  31671  31671  31671  31671  31671  31671  31671  31671  31671  31671  31671  31671  31671  31671  31671  31671  31671  31671  31671  31671  31671  31671  31671  31671  31671  31671  31671  31671  31671  31671  31671  31671  31671  31671  31671  31671  31671  31671  31671  31671  31671  31671  31671  31671  31671  31671  31671  31671  31671  31671  31671  31671  31671  31671  31671  31671  31671  31671  31671  31671  31671  31671  31671  31671  31671  31671  31671  31671  31671  31671  31671  31671  31671  31671  31671  31671  31671  31671  31671  31671  31671  31671  31671  31671  31671  31671  31671  31671  31671  31671  31671  31671  31671  31671  31671  31671  31671  31671  31671  31671  31671  31671  31671  31671  31671  31671  31671  31671  31671  31671  31671  31671  31671  31671  31671  31671  31671  31671  31671  31671  31671  31671  31671  31671  31671  31671  31671  31671  31671  31671  31671  31671  31671  31671  31671  31671  31671  31671  31671  31671  31671  31671  31671  31671  31671  31671  31671  31671  31671  31671  31671
  31671  31671  31671  31671  31671  31671  31671  31671  31671  31671  31671  31671  31671  31671  31671  31671  31671  31671  31671  31671  31671  31671  31671  31671  31671  31671  31671  31671  31671  31671  31671  31671  31671  31671  31671  31671  31671  31671  31671  31671  31671  31671  31671  31671  31671  31671  31671  31671  31671  31671  31671  31671  31671  31671  31671  31671  31671  31671  31671  31671  31671  31671  31671  31671  31671  31671  31671  31671  31671  31671  31671  31671  31671  31671  31671  31671  31671  31671  31671  31671  31671  31671  31671  31671  31671  31671  31671  31671  31671  31671  31671  31671  31671  31671  31671  31671  31671  31671  31671  31671  31671  31671  31671  31671  31671  31671  31671  31671  31671  31671  31671  31671  31671  31671  31671  31671  31671  31671  31671  31671  31671  31671  31671  31671  31671  31671  31671  31671  31671  31671  31671  31671  31671  31671  31671  31671  31671  31671  31671  31671  31671  31671  31671  31671  31671  31671  31671  31671  31671  31671  31671  31671  31671  31671  31671  31671  31671  31671  31671  31671  31671  31671  31671  31671  31671  31671  31671  31671  31671  31671  31671  31671  31671  31671  31671  31671  31671  31671  31671  31671  31671  31671  31671  31671  31671  31671  31671  31671  31671  31671  31671  31671  31671  31671  31671  31671  31671  31671  31671  31671  31671  31671  31671  31671  31671  31671  31671  31671  31671  31671  31671  31671  31671  31671  31671  31671  31671  31671  31671  31671  31671  31671  31671  31671  31671  31671  31671  31671  31671  31671  31671  31671  31671  31671  31671  31671  31671  31671  31671  31671  31671  31671  31671  31671  31671  31671  31671  31671  31671  31671  31671  31671  31671  31671  31671  31671  31671  31671  31671  31671  31671  31671  31671  31671  31671  31671  31671  31671  31671  31671  31671  31671  31671  31671  31671  31671  31671  31671  31671  31671  31671  31671  31671  31671  31671  31671  31671  31671  31671  31671  31671  31671  31671  31671  31671  31671  31671  31671  31671  31671  31671  31671  31671  31671  31671  31671  31671  31671  31671  31671  31671  31671  31671  31671  31671  31671  31671  31671  31671  31671  31671  31671  31671  31671  31671  31671  31671  31671  31671  31671  31671  31671  31671  31671  31671  31671  31671  31671  31671  31671  31671  31671  31671  31671  31671  31671  31671  31671  31671  31671  31671  31671  31671  31671  31671  31671  31671  31671  31671  31671  31671  31671  31671  31671  31671  31671  31671  31671  31671  31671  31671  31671  31671  31671  31671  31671  31671  31671  31671  31671  31671  31671  31671  31671  31671  31671  31671  31671  31671  31671  31671  31671  31671  31671  31671  31671  31671  31671  31671  31671  31671  31671  31671  31671  31671  31671  31671  31671  31671  31671  31671  31671  31671  31671  31671  31671  31671  31671  31671  31671  31671  31671  31671  31671  31671  31671  31671  31671  31671  31671  31671  31671  31671  31671  31671  31671  31671  31671  31671  31671  31671  31671  31671  31671  31671  31671  31671  31671  31671  31671  31671  31671  31671  31671  31671  31671  31671  31671  31671  31671  31671  31671  31671  31671  31671  31671  31671  31671  31671  31671  31671  31671  31671  31671  31671  31671  31671  31671  31671  31671  31671  31671  31671  31671  31671  31671  31671  31671  31671  31671  31671  31671  31671  31671  31671  31671  31671  31671  31671  31671  31671  31671  31671  31671  31671  31671  31671  31671  31671  31671  31671  31671  31671  31671  31671  31671  31671  31671  31671  31671  31671  31671  31671  31671  31671  31671  31671  31671  31671  31671  31671  31671  31671  31671  31671  31671  31671  31671  31671  31671
  31671  31671  31671  31671  31671  31671  31671  31671  31671  31671  31671  31671  31671  31671  31671  31671  31671  31671  31671  31671  31671  31671  31671  31671  31671  31671  31671  31671  31671  31671  31671  31671  31671  31671  31671  31671  31671  31671  31671  31671  31671  31671  31671  31671  31671  31671  31671  31671  31671  31671  31671  31671  31671  31671  31671  31671  31671  31671  31671  31671  31671  31671  31671  31671  31671  31671  31671  31671  31671  31671  31671  31671  31671  31671  31671  31671  31671  31671  31671  31671  31671  31671  31671  31671  31671  31671  31671  31671  31671  31671  31671  31671  31671  31671  31671  31671  31671  31671  31671  31671  31671  31671  31671  31671  31671  31671  31671  31671  31671  31671  31671  31671  31671  31671  31671  31671  31671  31671  31671  31671  31671  31671  31671  31671  31671  31671  31671  31671  31671  31671  31671  31671  31671  31671  31671  31671  31671  31671  31671  31671  31671  31671  31671  31671  31671  31671  31671  31671  31671  31671  31671  31671  31671  31671  31671  31671  31671  31671  31671  31671  31671  31671  31671  31671  31671  31671  31671  31671  31671  31671  31671  31671  31671  31671  31671  31671  31671  31671  31671  31671  31671  31671  31671  31671  31671  31671  31671  31671  31671  31671  31671  31671  31671  31671  31671  31671  31671  31671  31671  31671  31671  31671  31671  31671  31671  31671  31671  31671  31671  31671  31671  31671  31671  31671  31671  31671  31671  31671  31671  31671  31671  31671  31671  31671  31671  31671  31671  31671  31671  31671  31671  31671  31671  31671  31671  31671  31671  31671  31671  31671  31671  31671  31671  31671  31671  31671  31671  31671  31671  31671  31671  31671  31671  31671  31671  31671  31671  31671  31671  31671  31671  31671  31671  31671  31671  31671  31671  31671  31671  31671  31671  31671  31671  31671  31671  31671  31671  31671  31671  31671  31671  31671  31671  31671  31671  31671  31671  31671  31671  31671  31671  31671  31671  31671  31671  31671  31671  31671  31671  31671  31671  31671  31671  31671  31671  31671  31671  31671  31671  31671  31671  31671  31671  31671  31671  31671  31671  31671  31671  31671  31671  31671  31671  31671  31671  31671  31671  31671  31671  31671  31671  31671  31671  31671  31671  31671  31671  31671  31671  31671  31671  31671  31671  31671  31671  31671  31671  31671  31671  31671  31671  31671  31671  31671  31671  31671  31671  31671  31671  31671  31671  31671  31671  31671  31671  31671  31671  31671  31671  31671  31671  31671  31671  31671  31671  31671  31671  31671  31671  31671  31671  31671  31671  31671  31671  31671  31671  31671  31671  31671  31671  31671  31671  31671  31671  31671  31671  31671  31671  31671  31671  31671  31671  31671  31671  31671  31671  31671  31671  31671  31671  31671  31671  31671  31671  31671  31671  31671  31671  31671  31671  31671  31671  31671  31671  31671  31671  31671  31671  31671  31671  31671  31671  31671  31671  31671  31671  31671  31671  31671  31671  31671  31671  31671  31671  31671  31671  31671  31671  31671  31671  31671  31671  31671  31671  31671  31671  31671  31671  31671  31671  31671  31671  31671  31671  31671  31671  31671  31671  31671  31671  31671  31671  31671  31671  31671  31671  31671  31671  31671  31671  31671  31671  31671  31671  31671  31671  31671  31671  31671  31671  31671  31671  31671  31671  31671  31671  31671  31671  31671  31671  31671  31671  31671  31671  31671  31671  31671  31671  31671  31671  31671  31671  31671  31671  31671  31671  31671  31671  31671  31671  31671  31671  31671  31671  31671  31671  31671  31671  31671  31671  31671  31671  31671  31671  31671  31671  31671  31671  31671
  31671  31671  31671  31671  31671  31671  31671  31671  31671  31671  31671  31671  31671  31671  31671  31671  31671  31671  31671  31671  31671  31671  31671  31671  31671  31671  31671  31671  31671  31671  31671  31671  31671  31671  31671  31671  31671  31671  31671  31671  31671  31671  31671  31671  31671  31671  31671  31671  31671  31671  31671  31671  31671  31671  31671  31671  31671  31671  31671  31671  31671  31671  31671  31671  31671  31671  31671  31671  31671  31671  31671  31671  31671  31671  31671  31671  31671  31671  31671  31671  31671  31671  31671  31671  31671  31671  31671  31671  31671  31671  31671  31671  31671  31671  31671  31671  31671  31671  31671  31671  31671  31671  31671  31671  31671  31671  31671  31671  31671  31671  31671  31671  31671  31671  31671  31671  31671  31671  31671  31671  31671  31671  31671  31671  31671  31671  31671  31671  31671  31671  31671  31671  31671  31671  31671  31671  31671    200  31671  31671  31671  31671    202    207    207  31671  31671  31671  31671  31671  31671  31671  31671  31671  31671  31671  31671  31671  31671  31671  31671  31671  31671  31671  31671  31671  31671  31671  31671  31671  31671  31671  31671  31671  31671  31671    188  31671  31671  31671  31671  31671  31671  31671  31671  31671  31671  31671  31671  31671  31671  31671  31671  31671  31671  31671  31671  31671  31671  31671  31671  31671  31671  31671  31671  31671  31671  31671  31671  31671  31671  31671  31671  31671  31671  31671  31671  31671  31671  31671  31671  31671  31671  31671  31671  31671  31671  31671  31671  31671  31671  31671  31671  31671  31671  31671  31671  31671  31671  31671  31671  31671  31671  31671  31671  31671  31671  31671  31671  31671  31671  31671  31671  31671  31671  31671  31671  31671  31671  31671  31671  31671  31671  31671  31671  31671  31671  31671  31671  31671  31671  31671  31671  31671  31671  31671  31671  31671  31671  31671  31671  31671  31671  31671  31671  31671  31671  31671  31671  31671  31671  31671  31671  31671  31671  31671  31671  31671  31671  31671  31671  31671  31671  31671  31671  31671  31671  31671  31671  31671  31671  31671  31671  31671  31671  31671  31671  31671  31671  31671  31671  31671  31671  31671  31671  31671  31671  31671  31671  31671  31671  31671  31671  31671  31671  31671  31671  31671  31671  31671  31671  31671  31671  31671  31671  31671  31671  31671  31671  31671  31671  31671  31671  31671  31671  31671  31671  31671  31671  31671  31671  31671  31671  31671  31671  31671  31671  31671  31671  31671  31671  31671  31671  31671  31671  31671  31671  31671  31671  31671  31671  31671  31671  31671  31671  31671  31671  31671  31671  31671  31671  31671  31671  31671  31671  31671  31671  31671  31671  31671  31671  31671  31671  31671  31671  31671  31671  31671  31671  31671  31671  31671  31671  31671  31671  31671  31671  31671  31671  31671  31671  31671  31671  31671  31671  31671  31671  31671  31671  31671  31671  31671  31671  31671  31671  31671  31671  31671  31671  31671  31671  31671  31671  31671  31671  31671  31671  31671  31671  31671  31671  31671  31671  31671  31671  31671  31671  31671  31671  31671  31671  31671  31671  31671  31671  31671  31671  31671  31671  31671  31671  31671  31671  31671  31671  31671  31671  31671  31671  31671  31671  31671  31671  31671  31671  31671  31671  31671  31671  31671  31671  31671  31671  31671  31671  31671  31671  31671  31671  31671  31671  31671  31671  31671  31671  31671  31671  31671  31671  31671  31671  31671  31671  31671  31671  31671  31671  31671  31671  31671  31671  31671  31671  31671  31671  31671  31671  31671  31671  31671  31671  31671  31671  31671  31671  31671  31671  31671  31671  31671
  31671  31671  31671  31671  31671  31671  31671  31671  31671  31671  31671  31671  31671  31671  31671  31671  31671  31671  31671  31671  31671  31671  31671  31671  31671  31671  31671  31671  31671  31671  31671  31671  31671  31671  31671  31671  31671  31671  31671  31671  31671  31671  31671  31671  31671  31671  31671  31671  31671  31671  31671  31671  31671  31671  31671  31671  31671  31671  31671  31671  31671  31671  31671  31671  31671  31671  31671  31671  31671  31671  31671  31671  31671  31671  31671  31671  31671  31671  31671  31671  31671  31671  31671  31671  31671  31671  31671  31671  31671  31671  31671  31671  31671  31671  31671  31671  31671  31671  31671  31671  31671  31671  31671  31671  31671  31671  31671  31671  31671  31671  31671  31671  31671  31671  31671  31671  31671  31671  31671  31671  31671  31671  31671  31671  31671  31671  31671  31671  31671  31671  31671  31671  31671  31671  31671  31671  31671  31671  31671  31671    218  31671  31671  31671    205    201  31671    200  31671    217  31671  31671  31671  31671  31671  31671  31671  31671  31671  31671  31671  31671  31671  31671  31671  31671  31671  31671  31671  31671  31671  31671  31671  31671  31671  31671  31671  31671  31671  31671  31671  31671  31671  31671  31671  31671  31671  31671  31671  31671  31671  31671  31671  31671  31671  31671  31671  31671  31671  31671  31671  31671  31671  31671  31671  31671  31671  31671  31671  31671  31671  31671  31671  31671  31671  31671  31671  31671  31671  31671  31671  31671  31671  31671  31671  31671  31671  31671  31671  31671  31671  31671  31671  31671  31671  31671  31671  31671  31671  31671  31671  31671  31671  31671  31671  31671  31671  31671  31671  31671  31671  31671  31671  31671  31671  31671  31671  31671  31671  31671  31671  31671  31671  31671  31671  31671  31671  31671  31671  31671  31671  31671  31671  31671  31671  31671  31671  31671  31671  31671  31671  31671  31671  31671  31671  31671  31671  31671  31671  31671  31671  31671  31671  31671  31671  31671  31671  31671  31671  31671  31671  31671  31671  31671  31671  31671  31671  31671  31671  31671  31671  31671  31671  31671  31671  31671  31671  31671  31671  31671  31671  31671  31671  31671  31671  31671  31671  31671  31671  31671  31671  31671  31671  31671  31671  31671  31671  31671  31671  31671  31671  31671  31671  31671  31671  31671  31671  31671  31671  31671  31671  31671  31671  31671  31671  31671  31671  31671  31671  31671  31671  31671  31671  31671  31671  31671  31671  31671  31671  31671  31671  31671  31671  31671  31671  31671  31671  31671  31671  31671  31671  31671  31671  31671  31671  31671  31671  31671  31671  31671  31671  31671  31671  31671  31671  31671  31671  31671  31671  31671  31671  31671  31671  31671  31671  31671  31671  31671  31671  31671  31671  31671  31671  31671  31671  31671  31671  31671  31671  31671  31671  31671  31671  31671  31671  31671  31671  31671  31671  31671  31671  31671  31671  31671  31671  31671  31671  31671  31671  31671  31671  31671  31671  31671  31671  31671  31671  31671  31671  31671  31671  31671  31671  31671  31671  31671  31671  31671  31671  31671  31671  31671  31671  31671  31671  31671  31671  31671  31671  31671  31671  31671  31671  31671  31671  31671  31671  31671  31671  31671  31671  31671  31671  31671  31671  31671  31671  31671  31671  31671  31671  31671  31671  31671  31671  31671  31671  31671  31671  31671  31671  31671  31671  31671  31671  31671  31671  31671  31671  31671  31671  31671  31671  31671  31671  31671  31671  31671  31671  31671  31671  31671  31671  31671  31671  31671  31671  31671  31671  31671  31671  31671  31671  31671  31671  31671  31671  31671  31671  31671
  31671  31671  31671  31671  31671  31671  31671  31671  31671  31671  31671  31671  31671  31671  31671  31671  31671  31671  31671  31671  31671  31671  31671  31671  31671  31671  31671  31671  31671  31671  31671  31671  31671  31671  31671  31671  31671  31671  31671  31671  31671  31671  31671  31671  31671  31671  31671  31671  31671  31671  31671  31671  31671  31671  31671  31671  31671  31671  31671  31671  31671  31671  31671  31671  31671  31671  31671  31671  31671  31671  31671  31671  31671  31671  31671  31671  31671  31671  31671  31671  31671  31671  31671  31671  31671  31671  31671  31671  31671  31671  31671  31671  31671  31671  31671  31671  31671  31671  31671  31671  31671  31671  31671  31671  31671  31671  31671  31671  31671  31671  31671  31671  31671  31671  31671  31671  31671  31671  31671  31671  31671  31671  31671  31671  31671  31671  31671  31671  31671  31671  31671  31671  31671  31671  31671  31671  31671  31671  31671  31671  31671  31671  31671  31671  31671    218  31671  31671  31671  31671  31671  31671  31671  31671  31671  31671  31671  31671  31671  31671  31671  31671  31671  31671  31671  31671  31671    195  31671    186  31671  31671  31671  31671  31671  31671  31671  31671  31671  31671  31671  31671  31671  31671  31671  31671  31671  31671  31671  31671  31671  31671  31671  31671  31671  31671  31671  31671  31671  31671  31671  31671  31671  31671  31671  31671  31671  31671  31671  31671  31671  31671  31671  31671  31671  31671  31671  31671  31671  31671  31671  31671  31671  31671  31671  31671  31671  31671  31671  31671  31671  31671  31671  31671  31671  31671  31671  31671  31671  31671  31671  31671  31671  31671  31671  31671  31671  31671  31671  31671  31671  31671  31671  31671  31671  31671  31671  31671  31671  31671  31671  31671  31671  31671  31671  31671  31671  31671  31671  31671  31671  31671  31671  31671  31671  31671  31671  31671  31671  31671  31671  31671  31671  31671  31671  31671  31671  31671  31671  31671  31671  31671  31671  31671  31671  31671  31671  31671  31671  31671  31671  31671  31671  31671  31671  31671  31671  31671  31671  31671  31671  31671  31671  31671  31671  31671  31671  31671  31671  31671  31671  31671  31671  31671  31671  31671  31671  31671  31671  31671  31671  31671  31671  31671  31671  31671  31671  31671  31671  31671  31671  31671  31671  31671  31671  31671  31671  31671  31671  31671  31671  31671  31671  31671  31671  31671  31671  31671  31671  31671  31671  31671  31671  31671  31671  31671  31671  31671  31671  31671  31671  31671  31671  31671  31671  31671  31671  31671  31671  31671  31671  31671  31671  31671  31671  31671  31671  31671  31671  31671  31671  31671  31671  31671  31671  31671  31671  31671  31671  31671  31671  31671  31671  31671  31671  31671  31671  31671  31671  31671  31671  31671  31671  31671  31671  31671  31671  31671  31671  31671  31671  31671  31671  31671  31671  31671  31671  31671  31671  31671  31671  31671  31671  31671  31671  31671  31671  31671  31671  31671  31671  31671  31671  31671  31671  31671  31671  31671  31671  31671  31671  31671  31671  31671  31671  31671  31671  31671  31671  31671  31671  31671  31671  31671  31671  31671  31671  31671  31671  31671  31671  31671  31671  31671  31671  31671  31671  31671  31671  31671  31671  31671  31671  31671  31671  31671  31671  31671  31671  31671  31671  31671  31671  31671  31671  31671  31671  31671  31671  31671  31671  31671  31671  31671  31671  31671  31671  31671  31671  31671  31671  31671  31671  31671  31671  31671  31671  31671  31671  31671  31671  31671  31671  31671  31671  31671  31671  31671  31671  31671  31671  31671  31671  31671  31671  31671  31671  31671  31671  31671
  31671  31671  31671  31671  31671  31671  31671  31671  31671  31671  31671  31671  31671  31671  31671  31671  31671  31671  31671  31671  31671  31671  31671  31671  31671  31671  31671  31671  31671  31671  31671  31671  31671  31671  31671  31671  31671  31671  31671  31671  31671  31671  31671  31671  31671  31671  31671  31671  31671  31671  31671  31671  31671  31671  31671  31671  31671  31671  31671  31671  31671  31671  31671  31671  31671  31671  31671  31671  31671  31671  31671  31671  31671  31671  31671  31671  31671  31671  31671  31671  31671  31671  31671  31671  31671  31671  31671  31671  31671  31671  31671  31671  31671  31671  31671  31671  31671  31671  31671  31671  31671  31671  31671  31671  31671  31671  31671  31671  31671  31671  31671  31671  31671  31671  31671  31671  31671  31671  31671  31671  31671  31671  31671  31671  31671  31671  31671  31671  31671  31671  31671  31671  31671  31671  31671  31671  31671  31671  31671  31671  31671  31671  31671  31671  31671  31671  31671  31671  31671  31671  31671  31671  31671  31671  31671  31671  31671  31671  31671  31671  31671  31671  31671    205    206  31671  31671  31671  31671  31671  31671  31671  31671  31671  31671  31671  31671  31671  31671  31671  31671  31671  31671  31671  31671  31671  31671  31671  31671  31671  31671  31671  31671  31671  31671  31671  31671  31671  31671  31671  31671  31671  31671  31671  31671  31671  31671  31671  31671  31671  31671  31671  31671  31671  31671  31671  31671  31671  31671  31671  31671  31671  31671  31671  31671  31671  31671  31671  31671  31671  31671  31671  31671  31671  31671  31671  31671  31671  31671  31671  31671  31671  31671  31671  31671  31671  31671  31671  31671  31671  31671  31671  31671  31671  31671  31671  31671  31671  31671  31671  31671  31671  31671  31671  31671  31671  31671  31671  31671  31671  31671  31671  31671  31671  31671  31671  31671  31671  31671  31671  31671  31671  31671  31671  31671  31671  31671  31671  31671  31671  31671  31671  31671  31671  31671  31671  31671  31671  31671  31671  31671  31671  31671  31671  31671  31671  31671  31671  31671  31671  31671  31671  31671  31671  31671  31671  31671  31671  31671  31671  31671  31671  31671  31671  31671  31671  31671  31671  31671  31671  31671  31671  31671  31671  31671  31671  31671  31671  31671  31671  31671  31671  31671  31671  31671  31671  31671  31671  31671  31671  31671  31671  31671  31671  31671  31671  31671  31671  31671  31671  31671  31671  31671  31671  31671  31671  31671  31671  31671  31671  31671  31671  31671  31671  31671  31671  31671  31671  31671  31671  31671  31671  31671  31671  31671  31671  31671  31671  31671  31671  31671  31671  31671  31671  31671  31671  31671  31671  31671  31671  31671  31671  31671  31671  31671  31671  31671  31671  31671  31671  31671  31671  31671  31671  31671  31671  31671  31671  31671  31671  31671  31671  31671  31671  31671  31671  31671  31671  31671  31671  31671  31671  31671  31671  31671  31671  31671  31671  31671  31671  31671  31671  31671  31671  31671  31671  31671  31671  31671  31671  31671  31671  31671  31671  31671  31671  31671  31671  31671  31671  31671  31671  31671  31671  31671  31671  31671  31671  31671  31671  31671  31671  31671  31671  31671  31671  31671  31671  31671  31671  31671  31671  31671  31671  31671  31671  31671  31671  31671  31671  31671  31671  31671  31671  31671  31671  31671  31671  31671  31671  31671  31671  31671  31671  31671  31671  31671  31671  31671  31671  31671  31671  31671  31671  31671  31671  31671  31671  31671  31671  31671  31671  31671  31671  31671  31671  31671  31671  31671  31671  31671  31671  31671  31671  31671  31671  31671  31671  31671  31671
  31671  31671  31671  31671  31671  31671  31671  31671  31671  31671  31671  31671  31671  31671  31671  31671  31671  31671  31671  31671  31671  31671  31671  31671  31671  31671  31671  31671  31671  31671  31671  31671  31671  31671  31671  31671  31671  31671  31671  31671  31671  31671  31671  31671  31671  31671  31671  31671  31671  31671  31671  31671  31671  31671  31671  31671  31671  31671  31671  31671  31671  31671  31671  31671  31671  31671  31671  31671  31671  31671  31671  31671  31671  31671  31671  31671  31671  31671  31671  31671  31671  31671  31671  31671  31671  31671  31671  31671  31671  31671  31671  31671  31671  31671  31671  31671  31671  31671  31671  31671  31671  31671  31671  31671  31671  31671  31671  31671  31671  31671  31671  31671  31671  31671  31671  31671  31671  31671  31671  31671  31671  31671  31671  31671  31671  31671  31671  31671  31671  31671  31671  31671  31671  31671  31671  31671  31671  31671  31671  31671  31671  31671  31671  31671  31671    198  31671  31671  31671  31671  31671  31671  31671  31671  31671  31671  31671  31671  31671  31671  31671  31671  31671  31671  31671  31671  31671  31671  31671  31671  31671  31671  31671  31671  31671  31671  31671  31671  31671  31671  31671  31671  31671  31671  31671  31671  31671  31671  31671  31671  31671  31671  31671  31671  31671  31671  31671  31671  31671  31671  31671  31671  31671  31671  31671  31671  31671  31671  31671  31671  31671  31671  31671  31671  31671  31671  31671  31671  31671  31671  31671  31671  31671  31671  31671  31671  31671  31671  31671  31671  31671  31671  31671  31671  31671  31671  31671  31671  31671  31671  31671  31671  31671  31671  31671  31671  31671  31671  31671  31671  31671  31671  31671  31671  31671  31671  31671  31671  31671  31671  31671  31671  31671  31671  31671  31671  31671  31671  31671  31671  31671  31671  31671  31671  31671  31671  31671  31671  31671  31671  31671  31671  31671  31671  31671  31671  31671  31671  31671  31671  31671  31671  31671    212  31671  31671  31671  31671  31671  31671  31671  31671  31671  31671  31671  31671  31671  31671  31671  31671  31671  31671  31671  31671  31671  31671  31671  31671  31671  31671  31671  31671  31671  31671  31671  31671  31671  31671  31671  31671  31671  31671  31671  31671  31671  31671  31671  31671  31671  31671  31671  31671  31671  31671  31671  31671  31671  31671  31671  31671  31671  31671  31671  31671  31671  31671  31671  31671  31671  31671  31671  31671  31671  31671  31671  31671  31671  31671  31671  31671  31671  31671  31671  31671  31671  31671  31671  31671  31671  31671  31671  31671  31671  31671  31671  31671  31671  31671  31671  31671  31671  31671  31671  31671  31671  31671  31671  31671  31671  31671  31671  31671  31671  31671  31671  31671  31671  31671  31671  31671  31671  31671  31671  31671  31671  31671  31671  31671  31671  31671  31671  31671  31671  31671  31671  31671  31671  31671  31671  31671  31671  31671  31671  31671  31671  31671  31671  31671  31671  31671  31671  31671  31671  31671  31671  31671  31671  31671  31671  31671  31671  31671  31671  31671  31671  31671  31671  31671  31671  31671  31671  31671  31671  31671  31671  31671  31671  31671  31671  31671  31671  31671  31671  31671  31671  31671  31671  31671  31671  31671  31671  31671  31671  31671  31671  31671  31671  31671  31671  31671  31671  31671  31671  31671  31671  31671  31671  31671  31671  31671  31671  31671  31671  31671  31671  31671  31671  31671  31671  31671  31671  31671  31671  31671  31671  31671  31671  31671  31671  31671  31671  31671  31671  31671  31671  31671  31671  31671  31671  31671  31671  31671  31671  31671  31671  31671  31671  31671  31671  31671
  31671  31671  31671  31671  31671  31671  31671  31671  31671  31671  31671  31671  31671  31671  31671  31671  31671  31671  31671  31671  31671  31671  31671  31671  31671  31671  31671  31671  31671  31671  31671  31671  31671  31671  31671  31671  31671  31671  31671  31671  31671  31671  31671  31671  31671  31671  31671  31671  31671  31671  31671  31671  31671  31671  31671  31671  31671  31671  31671  31671  31671  31671  31671  31671  31671  31671  31671  31671  31671  31671  31671  31671  31671  31671  31671  31671  31671  31671  31671  31671  31671  31671  31671  31671  31671  31671  31671  31671  31671  31671  31671  31671  31671  31671  31671  31671  31671  31671  31671  31671  31671  31671  31671  31671  31671  31671  31671  31671  31671  31671  31671  31671  31671  31671  31671  31671  31671  31671  31671  31671  31671  31671  31671  31671  31671  31671  31671  31671  31671  31671  31671  31671  31671  31671  31671  31671  31671  31671  31671  31671  31671  31671  31671  31671  31671  31671  31671  31671  31671  31671  31671  31671  31671  31671  31671  31671  31671  31671  31671  31671  31671  31671  31671  31671  31671  31671  31671  31671  31671  31671  31671  31671  31671  31671  31671  31671  31671  31671  31671  31671  31671  31671  31671  31671  31671  31671  31671  31671  31671  31671  31671  31671  31671  31671  31671  31671  31671  31671  31671  31671  31671  31671  31671  31671  31671  31671  31671  31671  31671  31671  31671  31671  31671  31671  31671  31671  31671  31671  31671  31671  31671  31671  31671  31671  31671  31671  31671  31671  31671  31671  31671  31671  31671  31671  31671  31671  31671  31671  31671  31671  31671  31671  31671  31671  31671  31671  31671  31671  31671  31671  31671  31671  31671  31671  31671  31671  31671  31671  31671  31671  31671  31671  31671  31671  31671  31671  31671  31671  31671  31671  31671  31671  31671  31671  31671  31671  31671  31671  31671  31671  31671  31671  31671  31671  31671  31671  31671  31671  31671  31671  31671  31671  31671  31671  31671  31671  31671  31671  31671  31671  31671  31671  31671  31671  31671  31671  31671  31671  31671  31671  31671  31671  31671  31671  31671  31671  31671  31671  31671  31671  31671  31671  31671  31671  31671  31671  31671  31671  31671  31671  31671  31671  31671  31671  31671  31671  31671  31671  31671  31671  31671  31671  31671  31671  31671  31671  31671  31671  31671  31671  31671  31671  31671  31671  31671  31671  31671  31671  31671  31671  31671  31671  31671  31671  31671  31671  31671  31671  31671  31671  31671  31671  31671  31671  31671  31671  31671  31671  31671  31671  31671  31671  31671  31671  31671  31671  31671  31671  31671  31671  31671  31671  31671  31671  31671  31671  31671  31671  31671  31671  31671  31671  31671  31671  31671  31671  31671  31671  31671  31671  31671  31671  31671  31671  31671  31671  31671  31671  31671  31671  31671  31671  31671  31671  31671  31671  31671  31671  31671  31671  31671  31671  31671  31671  31671  31671  31671  31671  31671  31671  31671  31671  31671  31671  31671  31671  31671  31671  31671  31671  31671  31671  31671  31671  31671  31671  31671  31671  31671  31671  31671  31671  31671  31671  31671  31671  31671  31671  31671  31671  31671  31671  31671  31671  31671  31671  31671  31671  31671  31671  31671  31671  31671  31671  31671  31671  31671  31671  31671  31671  31671  31671  31671  31671  31671  31671  31671  31671  31671  31671  31671  31671  31671  31671  31671  31671  31671  31671  31671  31671  31671  31671  31671  31671  31671  31671  31671  31671  31671  31671  31671  31671  31671  31671  31671  31671  31671  31671  31671  31671  31671  31671  31671  31671  31671  31671  31671  31671  31671  31671
  31671  31671  31671  31671  31671  31671  31671  31671  31671  31671  31671  31671  31671  31671  31671  31671  31671  31671  31671  31671  31671  31671  31671  31671  31671  31671  31671  31671  31671  31671  31671  31671  31671  31671  31671  31671  31671  31671  31671  31671  31671  31671  31671  31671  31671  31671  31671  31671  31671  31671  31671  31671  31671  31671  31671  31671  31671  31671  31671  31671  31671  31671  31671  31671  31671  31671  31671  31671  31671  31671  31671  31671  31671  31671  31671  31671  31671  31671  31671  31671  31671  31671  31671  31671  31671  31671  31671  31671  31671  31671  31671  31671  31671  31671  31671  31671  31671  31671  31671  31671  31671  31671  31671  31671  31671  31671  31671  31671  31671  31671  31671  31671  31671  31671  31671  31671  31671  31671  31671  31671  31671  31671  31671  31671  31671  31671  31671  31671  31671  31671  31671  31671  31671  31671  31671  31671  31671  31671  31671  31671  31671  31671  31671  31671  31671  31671  31671  31671  31671  31671  31671  31671  31671  31671  31671  31671  31671  31671  31671  31671  31671  31671  31671  31671  31671  31671  31671  31671  31671  31671  31671  31671  31671  31671  31671  31671  31671  31671  31671  31671  31671  31671  31671  31671  31671  31671  31671  31671  31671  31671  31671  31671  31671  31671  31671  31671  31671  31671  31671  31671  31671  31671  31671  31671  31671  31671  31671  31671  31671  31671  31671  31671  31671  31671  31671  31671  31671  31671  31671  31671  31671  31671  31671  31671  31671  31671  31671  31671  31671  31671  31671  31671  31671  31671  31671  31671  31671  31671  31671  31671  31671  31671  31671  31671  31671  31671  31671  31671  31671  31671  31671  31671  31671  31671  31671  31671  31671  31671  31671  31671  31671  31671  31671  31671  31671  31671  31671  31671  31671  31671  31671  31671  31671  31671  31671  31671  31671  31671  31671  31671  31671  31671  31671  31671  31671  31671  31671  31671  31671  31671  31671  31671  31671  31671  31671  31671  31671  31671  31671  31671  31671  31671  31671  31671  31671  31671  31671  31671  31671  31671  31671  31671  31671  31671  31671  31671  31671  31671  31671  31671  31671  31671  31671  31671  31671  31671  31671  31671  31671  31671  31671  31671  31671  31671  31671  31671  31671  31671  31671  31671  31671  31671  31671  31671  31671  31671  31671  31671  31671  31671  31671  31671  31671  31671  31671  31671  31671  31671  31671  31671  31671  31671  31671  31671  31671  31671  31671  31671  31671  31671  31671  31671  31671  31671  31671  31671  31671  31671  31671  31671  31671  31671  31671  31671  31671  31671  31671  31671  31671  31671  31671  31671  31671  31671  31671  31671  31671  31671  31671  31671  31671  31671  31671  31671  31671  31671  31671  31671  31671  31671  31671  31671  31671  31671  31671  31671  31671  31671  31671  31671  31671  31671  31671  31671  31671  31671  31671  31671  31671  31671  31671  31671  31671  31671  31671  31671  31671  31671  31671  31671  31671  31671  31671  31671  31671  31671  31671  31671  31671  31671  31671  31671  31671  31671  31671  31671  31671  31671  31671  31671  31671  31671  31671  31671  31671  31671  31671  31671  31671  31671  31671  31671  31671  31671  31671  31671  31671  31671  31671  31671  31671  31671  31671  31671  31671  31671  31671  31671  31671  31671  31671  31671  31671  31671  31671  31671  31671  31671  31671  31671  31671  31671  31671  31671  31671  31671  31671  31671  31671  31671  31671  31671  31671  31671  31671  31671  31671  31671  31671  31671  31671  31671  31671  31671  31671  31671  31671  31671  31671  31671  31671  31671  31671  31671  31671  31671  31671  31671  31671  31671
  31671  31671  31671  31671  31671  31671  31671  31671  31671  31671  31671  31671  31671  31671  31671  31671  31671  31671  31671  31671  31671  31671  31671  31671  31671  31671  31671  31671  31671  31671  31671  31671  31671  31671  31671  31671  31671  31671  31671  31671  31671  31671  31671  31671  31671  31671  31671  31671  31671  31671  31671  31671  31671  31671  31671  31671  31671  31671  31671  31671  31671  31671  31671  31671  31671  31671  31671  31671  31671  31671  31671  31671  31671  31671  31671  31671  31671  31671  31671  31671  31671  31671  31671  31671  31671  31671  31671  31671  31671  31671  31671  31671  31671  31671  31671  31671  31671  31671  31671  31671  31671  31671  31671  31671  31671  31671  31671  31671  31671  31671  31671  31671  31671  31671  31671  31671  31671  31671  31671  31671  31671  31671  31671  31671  31671  31671  31671  31671  31671  31671  31671  31671  31671  31671  31671  31671  31671  31671  31671  31671  31671  31671  31671  31671  31671  31671  31671  31671  31671  31671  31671  31671  31671  31671  31671  31671  31671  31671  31671  31671  31671  31671  31671  31671  31671  31671  31671  31671  31671  31671  31671  31671  31671  31671  31671  31671  31671  31671  31671  31671  31671  31671  31671  31671  31671  31671  31671  31671  31671  31671  31671  31671  31671  31671  31671  31671  31671  31671  31671  31671  31671  31671  31671  31671  31671  31671  31671  31671  31671  31671  31671  31671  31671  31671  31671  31671  31671  31671  31671  31671  31671  31671  31671  31671  31671  31671  31671  31671  31671  31671  31671  31671  31671  31671  31671  31671  31671  31671  31671  31671  31671  31671  31671  31671  31671  31671  31671  31671  31671  31671  31671  31671  31671  31671  31671  31671  31671  31671  31671  31671  31671  31671  31671  31671  31671  31671  31671  31671  31671  31671  31671  31671  31671  31671  31671  31671  31671  31671  31671  31671  31671  31671  31671  31671  31671  31671  31671  31671  31671  31671  31671  31671  31671  31671  31671  31671  31671  31671  31671  31671  31671  31671  31671  31671  31671  31671  31671  31671  31671  31671  31671  31671  31671  31671  31671  31671  31671  31671  31671  31671  31671  31671  31671  31671  31671  31671  31671  31671  31671  31671  31671  31671  31671  31671  31671  31671  31671  31671  31671  31671  31671  31671  31671  31671  31671  31671  31671  31671  31671  31671  31671  31671  31671  31671  31671  31671  31671  31671  31671  31671  31671  31671  31671  31671  31671  31671  31671  31671  31671  31671  31671  31671  31671  31671  31671  31671  31671  31671  31671  31671  31671  31671  31671  31671  31671  31671  31671  31671  31671  31671  31671  31671  31671  31671  31671  31671  31671  31671  31671  31671  31671  31671  31671  31671  31671  31671  31671  31671  31671  31671  31671  31671  31671  31671  31671  31671  31671  31671  31671  31671  31671  31671  31671  31671  31671  31671  31671  31671  31671  31671  31671  31671  31671  31671  31671  31671  31671  31671  31671  31671  31671  31671  31671  31671  31671  31671  31671  31671  31671  31671  31671  31671  31671  31671  31671  31671  31671  31671  31671  31671  31671  31671  31671  31671  31671  31671  31671  31671  31671  31671  31671  31671  31671  31671  31671  31671  31671  31671  31671  31671  31671  31671  31671  31671  31671  31671  31671  31671  31671  31671  31671  31671  31671  31671  31671  31671  31671  31671  31671  31671  31671  31671  31671  31671  31671  31671  31671  31671  31671  31671  31671  31671  31671  31671  31671  31671  31671  31671  31671  31671  31671  31671  31671  31671  31671  31671  31671  31671  31671  31671  31671  31671  31671  31671  31671  31671  31671  31671  31671  31671
  31671  31671  31671  31671  31671  31671  31671  31671  31671  31671  31671  31671  31671  31671  31671  31671  31671  31671  31671  31671  31671  31671  31671  31671  31671  31671  31671  31671  31671  31671  31671  31671  31671  31671  31671  31671  31671  31671  31671  31671  31671  31671  31671  31671  31671  31671  31671  31671  31671  31671  31671  31671  31671  31671  31671  31671  31671  31671  31671  31671  31671  31671  31671  31671  31671  31671  31671  31671  31671  31671  31671  31671  31671  31671  31671  31671  31671  31671  31671  31671  31671  31671  31671  31671  31671  31671  31671  31671  31671  31671  31671  31671  31671  31671  31671  31671  31671  31671  31671  31671  31671  31671  31671  31671  31671  31671  31671  31671  31671  31671  31671  31671  31671  31671  31671  31671  31671  31671  31671  31671  31671  31671  31671  31671  31671  31671  31671  31671  31671  31671  31671  31671  31671  31671  31671  31671  31671  31671  31671  31671  31671  31671  31671  31671  31671  31671  31671  31671  31671  31671  31671  31671  31671  31671  31671  31671  31671  31671  31671  31671  31671  31671  31671  31671  31671  31671  31671  31671  31671  31671  31671  31671  31671  31671  31671  31671  31671  31671  31671  31671  31671  31671  31671  31671  31671  31671  31671  31671  31671  31671  31671  31671  31671  31671  31671  31671  31671  31671  31671  31671  31671  31671  31671  31671  31671  31671  31671  31671  31671  31671  31671  31671  31671  31671  31671  31671  31671  31671  31671  31671  31671  31671  31671  31671  31671  31671  31671  31671  31671  31671  31671  31671  31671  31671  31671  31671  31671  31671  31671  31671  31671  31671  31671  31671  31671  31671  31671  31671  31671  31671  31671  31671  31671  31671  31671  31671  31671  31671  31671  31671  31671  31671  31671  31671  31671  31671  31671  31671  31671  31671  31671  31671  31671  31671  31671  31671  31671  31671  31671  31671  31671  31671  31671  31671  31671  31671  31671  31671  31671  31671  31671  31671  31671  31671  31671  31671  31671  31671  31671  31671  31671  31671  31671  31671  31671  31671  31671  31671  31671  31671  31671  31671  31671  31671  31671  31671  31671  31671  31671  31671  31671  31671  31671  31671  31671  31671  31671  31671  31671  31671  31671  31671  31671  31671  31671  31671  31671  31671  31671  31671  31671  31671  31671  31671  31671  31671  31671  31671  31671  31671  31671  31671  31671  31671  31671  31671  31671  31671  31671  31671  31671  31671  31671  31671  31671  31671  31671  31671  31671  31671  31671  31671  31671  31671  31671  31671  31671  31671  31671  31671  31671  31671  31671  31671  31671  31671  31671  31671  31671  31671  31671  31671  31671  31671  31671  31671  31671  31671  31671  31671  31671  31671  31671  31671  31671  31671  31671  31671  31671  31671  31671  31671  31671  31671  31671  31671  31671  31671  31671  31671  31671  31671  31671  31671  31671  31671  31671  31671  31671  31671  31671  31671  31671  31671  31671  31671  31671  31671    226  31671  31671  31671  31671  31671  31671  31671  31671  31671  31671  31671  31671  31671  31671  31671  31671  31671  31671  31671  31671  31671  31671  31671  31671  31671  31671  31671  31671  31671  31671  31671  31671  31671  31671  31671  31671  31671  31671  31671  31671  31671  31671  31671  31671  31671  31671  31671  31671  31671  31671  31671  31671  31671  31671  31671  31671  31671  31671  31671  31671  31671  31671  31671  31671  31671  31671  31671  31671  31671  31671  31671  31671  31671  31671  31671  31671  31671  31671  31671  31671  31671  31671  31671  31671  31671  31671  31671  31671  31671  31671  31671  31671  31671  31671  31671  31671  31671  31671  31671  31671  31671
  31671  31671  31671  31671  31671  31671  31671  31671  31671  31671  31671  31671  31671  31671  31671  31671  31671  31671  31671  31671  31671  31671  31671  31671  31671  31671  31671  31671  31671  31671  31671  31671  31671  31671  31671  31671  31671  31671  31671  31671  31671  31671  31671  31671  31671  31671  31671  31671  31671  31671  31671  31671  31671  31671  31671  31671  31671  31671  31671  31671  31671  31671  31671  31671  31671  31671  31671  31671  31671  31671  31671  31671  31671  31671  31671  31671  31671  31671  31671  31671  31671  31671  31671  31671  31671  31671  31671  31671  31671  31671  31671  31671  31671  31671  31671  31671  31671  31671  31671  31671  31671  31671  31671  31671  31671  31671  31671  31671  31671  31671  31671  31671  31671  31671  31671  31671  31671  31671  31671  31671  31671  31671  31671  31671  31671  31671  31671  31671  31671  31671  31671  31671  31671  31671  31671  31671  31671  31671  31671  31671  31671  31671  31671  31671  31671  31671  31671  31671  31671  31671  31671  31671  31671  31671  31671  31671  31671  31671  31671  31671  31671  31671  31671  31671  31671  31671  31671  31671  31671  31671  31671  31671  31671  31671  31671  31671  31671  31671  31671  31671  31671  31671  31671  31671  31671  31671  31671  31671  31671  31671  31671  31671  31671  31671  31671  31671  31671  31671  31671  31671  31671  31671  31671  31671  31671  31671  31671  31671  31671  31671  31671  31671  31671  31671  31671  31671  31671  31671  31671  31671  31671  31671  31671  31671  31671  31671  31671  31671  31671  31671  31671  31671  31671  31671  31671  31671  31671  31671  31671  31671  31671  31671  31671  31671  31671  31671  31671  31671  31671  31671  31671  31671  31671  31671  31671  31671  31671  31671  31671  31671  31671  31671  31671  31671  31671  31671  31671  31671  31671  31671  31671  31671  31671  31671  31671  31671  31671  31671  31671  31671  31671  31671  31671  31671  31671  31671  31671  31671  31671  31671  31671  31671  31671  31671  31671  31671  31671  31671  31671  31671  31671  31671  31671  31671  31671  31671  31671  31671  31671  31671  31671  31671  31671  31671  31671  31671  31671  31671  31671  31671  31671  31671  31671  31671  31671  31671  31671  31671  31671  31671  31671  31671  31671  31671  31671  31671  31671  31671  31671  31671  31671  31671  31671  31671  31671  31671  31671  31671  31671  31671  31671  31671  31671  31671  31671  31671  31671  31671  31671  31671  31671  31671  31671  31671  31671  31671  31671  31671  31671  31671  31671  31671  31671  31671  31671  31671  31671  31671  31671  31671  31671  31671  31671  31671  31671  31671  31671  31671  31671  31671  31671  31671  31671  31671  31671  31671  31671  31671  31671  31671  31671  31671  31671  31671  31671    226  31671  31671  31671  31671  31671  31671  31671  31671  31671  31671  31671  31671  31671  31671    215  31671  31671  31671  31671  31671    229  31671  31671  31671  31671    215  31671  31671  31671  31671  31671  31671  31671  31671  31671  31671  31671  31671  31671  31671  31671  31671  31671  31671  31671  31671  31671  31671  31671  31671  31671  31671  31671  31671  31671  31671  31671  31671  31671  31671  31671  31671  31671  31671  31671  31671  31671  31671  31671  31671    219  31671    218    222  31671  31671  31671  31671  31671  31671  31671  31671  31671  31671  31671  31671  31671  31671  31671  31671  31671  31671  31671  31671  31671  31671  31671  31671  31671  31671  31671  31671  31671  31671  31671  31671  31671  31671  31671  31671  31671  31671  31671  31671  31671  31671  31671  31671  31671  31671  31671  31671  31671  31671  31671  31671  31671  31671  31671  31671  31671  31671  31671  31671
  31671  31671  31671  31671  31671  31671  31671  31671  31671  31671  31671  31671  31671  31671  31671  31671  31671  31671  31671  31671  31671  31671  31671  31671  31671  31671  31671  31671  31671  31671  31671  31671  31671  31671  31671  31671  31671  31671  31671  31671  31671  31671  31671  31671  31671  31671  31671  31671  31671  31671  31671  31671  31671  31671  31671  31671  31671  31671  31671  31671  31671  31671  31671  31671  31671  31671  31671  31671  31671  31671  31671  31671  31671  31671  31671  31671  31671  31671  31671  31671  31671  31671  31671  31671  31671  31671  31671  31671  31671  31671  31671  31671  31671  31671  31671  31671  31671  31671  31671  31671  31671  31671  31671  31671  31671  31671  31671  31671  31671  31671  31671  31671  31671  31671  31671  31671  31671  31671  31671  31671  31671  31671  31671  31671  31671  31671  31671    211  31671  31671  31671  31671  31671  31671  31671  31671  31671  31671  31671  31671  31671  31671  31671  31671  31671  31671  31671  31671  31671  31671  31671  31671  31671  31671  31671  31671  31671  31671  31671  31671  31671  31671  31671  31671  31671  31671  31671  31671  31671  31671  31671  31671  31671  31671  31671  31671  31671  31671  31671  31671  31671  31671  31671  31671  31671  31671  31671  31671  31671  31671  31671  31671  31671  31671  31671  31671  31671  31671  31671  31671  31671  31671  31671  31671  31671  31671  31671  31671  31671  31671  31671  31671  31671  31671  31671  31671  31671  31671  31671  31671  31671  31671  31671  31671  31671  31671  31671  31671  31671  31671  31671  31671  31671  31671  31671  31671  31671  31671  31671  31671  31671  31671  31671  31671  31671  31671  31671  31671  31671  31671  31671  31671  31671  31671  31671  31671  31671  31671  31671  31671  31671  31671  31671  31671  31671  31671  31671  31671  31671  31671  31671  31671  31671  31671  31671  31671  31671  31671  31671  31671  31671  31671  31671  31671  31671  31671  31671  31671  31671  31671  31671  31671  31671  31671  31671  31671  31671  31671  31671  31671  31671  31671  31671  31671  31671  31671  31671  31671  31671  31671  31671  31671  31671  31671  31671  31671  31671  31671  31671  31671  31671  31671  31671  31671  31671  31671  31671  31671  31671  31671  31671  31671  31671  31671  31671  31671  31671  31671  31671  31671  31671  31671  31671  31671  31671  31671  31671  31671  31671  31671  31671  31671  31671  31671  31671  31671  31671  31671  31671  31671  31671  31671  31671  31671  31671  31671  31671  31671  31671  31671  31671  31671  31671  31671  31671  31671  31671  31671  31671  31671  31671  31671  31671  31671  31671  31671  31671  31671  31671  31671  31671  31671  31671  31671  31671  31671  31671  31671  31671  31671  31671  31671  31671  31671  31671  31671  31671  31671  31671  31671  31671  31671  31671  31671  31671  31671  31671    222  31671  31671  31671  31671  31671  31671  31671    218  31671    226    226    226    213    224    220    222    223  31671    222  31671    228  31671  31671  31671  31671  31671  31671  31671  31671  31671  31671  31671  31671  31671  31671  31671  31671  31671  31671  31671  31671  31671  31671  31671  31671  31671  31671  31671  31671  31671  31671  31671  31671  31671  31671  31671  31671  31671  31671  31671  31671    210  31671  31671  31671  31671  31671  31671  31671  31671  31671  31671  31671  31671    208  31671  31671  31671  31671  31671  31671  31671  31671  31671  31671  31671  31671  31671  31671  31671  31671  31671  31671  31671  31671  31671  31671  31671  31671  31671  31671  31671  31671  31671  31671  31671  31671  31671  31671  31671  31671  31671  31671  31671  31671  31671  31671  31671  31671  31671  31671  31671
  31671  31671  31671  31671  31671  31671  31671  31671  31671  31671  31671  31671  31671  31671  31671  31671  31671  31671  31671  31671  31671  31671  31671  31671  31671  31671  31671  31671  31671  31671  31671  31671  31671  31671  31671  31671  31671  31671  31671  31671  31671  31671  31671  31671  31671  31671  31671  31671  31671  31671  31671  31671  31671  31671  31671  31671  31671  31671  31671  31671  31671  31671  31671  31671  31671  31671  31671  31671  31671  31671  31671  31671  31671  31671  31671  31671  31671  31671  31671  31671  31671  31671  31671  31671  31671  31671  31671  31671  31671  31671  31671  31671  31671  31671  31671  31671  31671  31671  31671  31671  31671  31671  31671  31671  31671  31671  31671  31671  31671  31671  31671  31671  31671  31671  31671  31671  31671  31671  31671  31671  31671  31671  31671  31671  31671  31671  31671  31671  31671  31671  31671  31671  31671  31671  31671  31671  31671  31671  31671  31671  31671  31671  31671  31671  31671  31671  31671  31671  31671  31671  31671  31671  31671  31671  31671  31671  31671  31671  31671  31671  31671  31671  31671  31671  31671  31671  31671  31671  31671  31671  31671  31671  31671  31671  31671  31671  31671  31671  31671  31671  31671  31671  31671  31671  31671  31671  31671  31671  31671  31671  31671  31671  31671  31671  31671  31671  31671  31671  31671  31671  31671  31671  31671  31671  31671  31671  31671  31671  31671  31671  31671  31671  31671  31671  31671  31671  31671  31671  31671  31671  31671  31671  31671  31671  31671  31671  31671  31671  31671  31671  31671  31671  31671  31671  31671  31671  31671  31671  31671  31671  31671  31671  31671  31671  31671  31671  31671  31671  31671  31671  31671  31671  31671  31671  31671  31671  31671  31671  31671  31671  31671  31671  31671  31671  31671  31671  31671  31671  31671  31671  31671  31671  31671  31671  31671  31671  31671  31671  31671  31671  31671  31671  31671  31671  31671  31671  31671  31671  31671  31671  31671  31671  31671  31671  31671  31671  31671  31671  31671  31671  31671  31671  31671  31671  31671  31671  31671  31671  31671  31671  31671  31671  31671  31671  31671  31671  31671  31671  31671  31671  31671  31671  31671  31671  31671  31671  31671  31671  31671  31671  31671  31671  31671  31671  31671  31671  31671  31671  31671  31671  31671  31671  31671  31671  31671  31671  31671  31671  31671  31671  31671  31671  31671  31671  31671  31671  31671  31671  31671  31671  31671  31671  31671  31671  31671  31671  31671  31671  31671  31671  31671  31671  31671  31671  31671  31671  31671  31671  31671  31671  31671  31671  31671  31671  31671  31671  31671  31671  31671  31671  31671  31671  31671  31671  31671  31671  31671  31671  31671  31671  31671  31671  31671  31671  31671  31671  31671    222    221  31671  31671    214    223  31671  31671  31671  31671  31671  31671  31671  31671  31671  31671    227    227    216    221  31671    220  31671    223  31671    217    221    226    230  31671  31671  31671  31671  31671  31671  31671  31671  31671  31671  31671  31671  31671  31671  31671  31671  31671  31671  31671  31671  31671  31671  31671  31671  31671  31671  31671  31671  31671  31671  31671  31671  31671  31671  31671  31671  31671  31671  31671  31671  31671  31671  31671  31671  31671  31671  31671  31671  31671  31671  31671  31671  31671  31671  31671  31671  31671  31671  31671  31671  31671  31671  31671  31671  31671  31671  31671  31671  31671  31671  31671  31671  31671  31671  31671  31671  31671  31671  31671  31671  31671  31671  31671  31671  31671  31671  31671  31671  31671  31671  31671  31671  31671  31671  31671  31671  31671  31671  31671  31671  31671  31671  31671  31671
  31671  31671  31671  31671  31671  31671  31671  31671  31671  31671  31671  31671  31671  31671  31671  31671  31671  31671  31671  31671  31671  31671  31671  31671  31671  31671  31671  31671  31671  31671  31671  31671  31671  31671  31671  31671  31671  31671  31671  31671  31671  31671  31671  31671  31671  31671  31671  31671  31671  31671  31671  31671  31671  31671  31671  31671  31671  31671  31671  31671  31671  31671  31671  31671  31671  31671  31671  31671  31671  31671  31671  31671  31671  31671  31671  31671  31671  31671  31671  31671  31671  31671  31671  31671  31671  31671  31671  31671  31671  31671  31671  31671    210  31671  31671  31671  31671  31671  31671  31671  31671  31671  31671  31671  31671  31671  31671  31671  31671  31671  31671  31671  31671  31671  31671  31671  31671  31671  31671  31671  31671  31671  31671  31671  31671  31671  31671  31671  31671  31671  31671  31671  31671  31671  31671  31671  31671  31671  31671  31671  31671  31671  31671  31671  31671  31671  31671  31671  31671  31671  31671  31671  31671  31671  31671  31671  31671  31671  31671  31671  31671  31671  31671  31671  31671  31671  31671  31671  31671  31671  31671  31671  31671  31671  31671  31671  31671  31671  31671  31671  31671  31671  31671  31671  31671  31671  31671  31671  31671  31671  31671  31671  31671  31671  31671  31671  31671  31671  31671  31671  31671  31671  31671  31671  31671  31671  31671  31671  31671  31671  31671  31671  31671  31671  31671  31671  31671  31671  31671  31671  31671  31671  31671  31671  31671  31671  31671  31671  31671  31671  31671  31671  31671  31671    202  31671  31671  31671  31671  31671  31671  31671  31671  31671  31671  31671  31671  31671  31671  31671  31671  31671  31671  31671  31671  31671  31671  31671  31671  31671  31671  31671  31671  31671  31671  31671  31671  31671  31671  31671  31671  31671  31671  31671  31671  31671  31671  31671  31671  31671  31671  31671  31671  31671  31671  31671  31671  31671  31671  31671  31671  31671  31671  31671  31671  31671  31671  31671  31671  31671  31671  31671  31671  31671  31671  31671  31671  31671  31671  31671  31671  31671  31671  31671  31671  31671  31671  31671  31671  31671  31671  31671  31671  31671  31671  31671  31671  31671  31671  31671  31671  31671  31671  31671  31671  31671  31671  31671  31671  31671  31671  31671  31671  31671  31671  31671  31671  31671  31671  31671  31671  31671  31671  31671  31671  31671  31671  31671  31671  31671  31671  31671  31671  31671  31671  31671  31671  31671  31671  31671  31671  31671  31671  31671  31671  31671  31671  31671  31671  31671  31671  31671  31671  31671  31671  31671  31671  31671  31671  31671  31671  31671  31671  31671  31671  31671  31671  31671  31671  31671  31671  31671    226  31671  31671  31671    219  31671  31671  31671  31671  31671  31671  31671    211  31671  31671    222  31671  31671  31671  31671  31671    225    218    223    226    219    222    222    213  31671    223    225  31671  31671    226  31671  31671  31671  31671  31671  31671  31671  31671  31671  31671  31671  31671  31671  31671  31671  31671  31671  31671  31671  31671  31671  31671  31671  31671  31671  31671  31671  31671  31671  31671  31671  31671  31671  31671  31671  31671  31671  31671  31671  31671  31671  31671  31671  31671  31671  31671  31671  31671  31671  31671  31671  31671  31671  31671  31671  31671  31671  31671  31671  31671  31671  31671  31671  31671  31671  31671  31671  31671  31671  31671  31671  31671  31671  31671  31671  31671  31671  31671  31671  31671  31671  31671  31671  31671  31671  31671  31671  31671  31671  31671  31671  31671  31671  31671  31671  31671  31671  31671  31671  31671  31671  31671  31671
  31671  31671  31671  31671  31671  31671  31671  31671  31671  31671  31671  31671  31671  31671  31671  31671  31671  31671  31671  31671  31671  31671  31671  31671  31671  31671  31671  31671  31671  31671  31671  31671  31671  31671  31671  31671  31671  31671  31671  31671  31671  31671  31671  31671  31671  31671  31671  31671  31671  31671  31671  31671  31671  31671  31671  31671  31671  31671  31671  31671  31671  31671  31671  31671  31671  31671  31671  31671  31671  31671  31671  31671  31671  31671  31671  31671  31671  31671  31671  31671  31671  31671  31671  31671    223    213    218    221    218  31671    213    214  31671  31671  31671  31671    212  31671  31671  31671  31671  31671  31671  31671  31671  31671  31671  31671  31671  31671  31671  31671  31671  31671  31671  31671  31671  31671  31671  31671  31671  31671  31671  31671  31671  31671  31671  31671  31671  31671  31671  31671  31671  31671  31671  31671  31671  31671  31671  31671  31671  31671  31671  31671  31671  31671  31671  31671  31671  31671  31671  31671  31671  31671  31671  31671  31671  31671  31671  31671  31671  31671  31671  31671  31671  31671  31671  31671  31671  31671  31671  31671  31671  31671  31671  31671  31671  31671  31671  31671  31671  31671  31671  31671  31671  31671  31671  31671  31671  31671  31671  31671  31671  31671  31671  31671  31671  31671  31671  31671  31671  31671  31671  31671  31671  31671  31671  31671  31671  31671  31671  31671  31671  31671  31671  31671  31671  31671  31671  31671  31671  31671  31671  31671  31671  31671  31671  31671  31671  31671  31671  31671  31671  31671  31671  31671  31671    232    230  31671  31671  31671  31671  31671  31671  31671  31671  31671  31671  31671  31671  31671  31671  31671  31671  31671  31671  31671  31671  31671  31671  31671  31671  31671  31671  31671  31671  31671  31671  31671  31671  31671  31671  31671  31671  31671  31671  31671  31671  31671  31671  31671  31671  31671  31671  31671  31671  31671  31671  31671  31671  31671  31671  31671  31671  31671  31671  31671  31671  31671  31671  31671  31671  31671  31671  31671  31671  31671  31671  31671  31671  31671  31671  31671  31671  31671  31671  31671  31671  31671  31671  31671  31671  31671  31671  31671  31671  31671  31671  31671  31671  31671  31671  31671  31671  31671  31671  31671  31671  31671  31671  31671  31671  31671  31671  31671  31671  31671  31671  31671  31671  31671  31671  31671  31671  31671  31671  31671  31671  31671  31671  31671  31671  31671  31671  31671  31671  31671  31671  31671  31671  31671  31671  31671  31671  31671    219  31671  31671  31671  31671  31671  31671  31671  31671  31671  31671  31671  31671  31671  31671    232  31671  31671    224  31671    219  31671    224    222  31671  31671  31671    219  31671  31671  31671  31671    223  31671    224  31671    222    226    221  31671    224    216    226    222    229    223    226    226    223  31671    225  31671    213    224  31671  31671  31671  31671  31671    228    223    224    224    224  31671    226    225    228    223    227    219    221  31671  31671  31671  31671  31671  31671  31671    215    241  31671    220    227  31671  31671  31671  31671  31671  31671  31671  31671  31671  31671  31671  31671  31671  31671  31671  31671  31671  31671  31671  31671  31671  31671    233    221  31671  31671  31671  31671  31671  31671  31671  31671  31671  31671  31671  31671  31671  31671  31671  31671  31671  31671  31671  31671  31671  31671  31671  31671  31671  31671  31671  31671  31671  31671  31671  31671  31671  31671  31671  31671  31671  31671  31671  31671  31671  31671  31671  31671  31671  31671  31671  31671  31671  31671  31671  31671  31671  31671  31671  31671
  31671  31671  31671  31671  31671  31671  31671  31671  31671  31671  31671  31671  31671  31671  31671  31671  31671  31671  31671  31671  31671  31671  31671  31671  31671  31671  31671  31671  31671  31671  31671  31671  31671  31671  31671  31671  31671  31671  31671  31671  31671  31671  31671  31671  31671  31671  31671  31671  31671  31671  31671  31671  31671  31671  31671  31671  31671  31671  31671  31671  31671  31671  31671  31671  31671  31671  31671  31671  31671  31671  31671  31671  31671  31671  31671  31671  31671  31671  31671  31671  31671  31671  31671  31671  31671  31671  31671  31671    218  31671    215  31671  31671  31671  31671  31671    219    230  31671  31671  31671  31671  31671  31671  31671  31671  31671  31671  31671  31671  31671  31671  31671  31671  31671  31671  31671  31671  31671  31671  31671  31671  31671  31671  31671  31671  31671  31671  31671  31671  31671  31671  31671  31671  31671  31671  31671  31671  31671  31671  31671  31671  31671  31671  31671  31671  31671  31671  31671  31671    210  31671  31671  31671  31671  31671  31671  31671  31671  31671  31671  31671  31671  31671  31671  31671  31671  31671  31671  31671  31671  31671  31671  31671  31671  31671  31671  31671  31671  31671  31671  31671  31671  31671  31671  31671  31671    235  31671  31671  31671  31671  31671  31671  31671  31671  31671  31671  31671  31671  31671  31671  31671  31671  31671  31671  31671  31671  31671  31671  31671  31671  31671  31671  31671  31671  31671  31671  31671  31671  31671  31671  31671  31671  31671  31671  31671  31671  31671  31671  31671  31671  31671  31671  31671  31671  31671  31671  31671  31671  31671  31671  31671  31671  31671  31671  31671  31671  31671  31671  31671  31671  31671  31671  31671  31671  31671  31671  31671  31671  31671  31671  31671  31671  31671  31671  31671  31671  31671  31671  31671  31671  31671  31671  31671  31671  31671  31671  31671  31671  31671  31671  31671  31671  31671  31671  31671  31671  31671  31671  31671  31671  31671  31671  31671  31671  31671  31671  31671  31671  31671  31671  31671  31671  31671  31671  31671  31671  31671  31671  31671  31671  31671  31671  31671  31671  31671  31671  31671  31671  31671  31671  31671  31671  31671  31671  31671  31671  31671  31671  31671  31671  31671  31671  31671  31671  31671  31671  31671  31671  31671  31671  31671  31671  31671  31671  31671  31671  31671  31671  31671  31671  31671  31671  31671  31671  31671  31671  31671  31671  31671  31671  31671  31671  31671  31671  31671  31671  31671  31671  31671  31671  31671  31671  31671  31671  31671  31671  31671  31671  31671  31671  31671  31671  31671  31671  31671  31671  31671  31671  31671  31671  31671    218  31671  31671  31671  31671    227    226  31671    225  31671  31671    218    218    217    225    221    222  31671    214    224  31671    225  31671    221  31671    218    224  31671    219    226    221    218    218  31671    224    226  31671    223    226    223    223    222    221    222    225    218    216    224  31671    223    227    223    219    228    225    225    223    228    219    216  31671    218  31671    229    230  31671    225    238  31671    240    224    247  31671  31671  31671  31671  31671  31671  31671  31671  31671  31671  31671  31671  31671  31671  31671  31671  31671  31671  31671  31671  31671  31671  31671  31671  31671  31671  31671  31671  31671  31671  31671  31671  31671  31671  31671  31671  31671  31671  31671  31671  31671  31671  31671  31671  31671  31671  31671  31671  31671  31671  31671  31671  31671  31671  31671  31671  31671  31671  31671  31671  31671  31671  31671  31671  31671  31671  31671  31671  31671  31671  31671  31671  31671  31671  31671
  31671  31671  31671  31671  31671  31671  31671  31671  31671  31671  31671  31671  31671  31671  31671  31671  31671  31671  31671  31671  31671  31671  31671  31671  31671  31671  31671  31671  31671  31671  31671  31671  31671  31671  31671  31671  31671  31671  31671  31671  31671  31671  31671  31671  31671  31671  31671  31671  31671  31671  31671  31671  31671  31671  31671  31671  31671  31671  31671  31671  31671  31671  31671  31671  31671  31671  31671  31671  31671  31671  31671  31671  31671  31671  31671  31671  31671  31671  31671  31671  31671  31671  31671    203  31671  31671    206  31671  31671  31671  31671  31671  31671    213  31671  31671    218  31671  31671  31671  31671  31671  31671  31671  31671  31671  31671  31671  31671  31671  31671  31671  31671  31671  31671  31671  31671  31671  31671  31671  31671  31671  31671  31671  31671  31671  31671  31671  31671  31671  31671  31671  31671  31671  31671  31671  31671  31671  31671  31671  31671  31671  31671  31671  31671  31671  31671  31671  31671  31671  31671  31671  31671  31671  31671  31671  31671  31671  31671  31671  31671  31671  31671  31671  31671  31671  31671  31671  31671  31671  31671  31671  31671  31671  31671  31671  31671  31671  31671  31671  31671  31671  31671  31671  31671  31671  31671  31671    214    196  31671  31671  31671  31671  31671  31671  31671  31671  31671  31671  31671  31671  31671  31671  31671  31671  31671  31671  31671  31671  31671  31671  31671  31671  31671  31671  31671  31671  31671  31671  31671  31671  31671  31671  31671  31671  31671  31671  31671  31671  31671  31671  31671  31671  31671  31671  31671  31671  31671  31671  31671  31671  31671  31671  31671  31671  31671  31671  31671  31671  31671  31671  31671  31671  31671  31671  31671  31671  31671  31671  31671  31671  31671  31671  31671  31671  31671  31671  31671  31671  31671  31671  31671  31671  31671  31671  31671  31671  31671  31671  31671  31671  31671  31671  31671  31671  31671  31671  31671  31671  31671  31671  31671  31671  31671  31671  31671  31671  31671  31671  31671  31671  31671  31671  31671  31671  31671  31671  31671  31671  31671  31671  31671  31671  31671  31671  31671  31671  31671  31671  31671  31671  31671  31671  31671  31671  31671  31671  31671  31671  31671  31671  31671  31671  31671  31671  31671  31671  31671  31671  31671  31671  31671  31671  31671  31671  31671  31671  31671  31671  31671  31671    233    227  31671  31671  31671  31671  31671  31671  31671  31671  31671  31671  31671  31671  31671  31671  31671  31671  31671  31671  31671  31671  31671  31671  31671  31671  31671  31671  31671  31671  31671    221  31671  31671    221  31671  31671  31671  31671  31671  31671    218    218  31671    232    219  31671    224  31671  31671    224  31671    221    222  31671    219  31671    217    223    215    221  31671    223    224  31671  31671  31671    219    218  31671  31671  31671  31671  31671  31671    222  31671    227    220    224    215    227  31671    225    223    223    230    225    228    217    222    229    218    219    227    224    230    221    226    230    224    226    228    239  31671    226  31671    222  31671    229  31671  31671  31671  31671  31671  31671  31671  31671  31671  31671  31671  31671  31671  31671  31671  31671  31671  31671  31671  31671    226  31671    227  31671    225    243  31671    242  31671  31671  31671  31671  31671  31671  31671  31671  31671  31671  31671  31671  31671  31671  31671  31671  31671  31671  31671  31671  31671  31671  31671  31671  31671  31671  31671  31671  31671  31671  31671  31671  31671  31671  31671  31671  31671  31671  31671  31671  31671  31671  31671  31671  31671  31671  31671  31671  31671  31671
  31671  31671  31671  31671  31671  31671  31671  31671  31671  31671  31671  31671  31671  31671  31671  31671  31671  31671  31671  31671  31671  31671  31671  31671  31671  31671  31671  31671  31671  31671  31671  31671  31671  31671  31671  31671  31671  31671  31671  31671  31671  31671  31671  31671  31671  31671  31671  31671  31671  31671  31671  31671  31671  31671  31671  31671  31671  31671  31671  31671  31671  31671  31671  31671  31671  31671  31671  31671  31671  31671  31671  31671  31671  31671  31671  31671  31671  31671  31671  31671  31671  31671  31671  31671  31671  31671  31671  31671  31671  31671  31671  31671  31671  31671  31671  31671  31671  31671  31671  31671  31671  31671  31671  31671  31671  31671  31671  31671  31671  31671    206  31671  31671  31671  31671  31671  31671  31671  31671  31671  31671  31671  31671  31671  31671  31671  31671  31671  31671  31671  31671  31671  31671  31671  31671  31671  31671  31671  31671  31671  31671  31671  31671  31671  31671  31671  31671  31671  31671  31671  31671    226  31671  31671  31671  31671  31671  31671  31671  31671  31671  31671  31671  31671  31671  31671  31671  31671  31671  31671  31671  31671  31671  31671  31671  31671  31671  31671  31671  31671  31671  31671  31671  31671  31671  31671  31671  31671    205  31671  31671  31671  31671  31671  31671  31671  31671  31671  31671  31671  31671  31671  31671  31671  31671  31671  31671  31671  31671  31671  31671  31671  31671  31671  31671  31671  31671  31671  31671  31671  31671  31671  31671  31671  31671  31671  31671  31671  31671  31671  31671  31671  31671  31671  31671  31671  31671  31671  31671  31671  31671  31671  31671  31671  31671  31671  31671  31671  31671  31671  31671  31671  31671  31671  31671  31671  31671  31671  31671  31671  31671  31671  31671  31671  31671  31671  31671  31671  31671  31671  31671  31671  31671  31671  31671  31671  31671  31671  31671  31671  31671  31671  31671  31671  31671  31671  31671  31671  31671  31671  31671  31671  31671  31671  31671  31671  31671  31671  31671  31671  31671  31671  31671  31671  31671  31671  31671  31671  31671  31671  31671  31671  31671  31671  31671  31671  31671  31671  31671  31671  31671  31671  31671  31671  31671  31671  31671  31671  31671  31671  31671  31671  31671  31671  31671  31671  31671  31671  31671  31671  31671  31671  31671  31671  31671  31671  31671  31671  31671  31671  31671  31671  31671  31671  31671  31671  31671  31671  31671  31671  31671  31671  31671  31671  31671  31671  31671  31671  31671  31671  31671  31671  31671    242    223  31671  31671  31671  31671  31671  31671  31671  31671    226  31671  31671  31671  31671  31671    234  31671  31671  31671  31671    223    223    219  31671    224    216    215    207    212  31671    216  31671    224    224    222  31671  31671    220    217    225  31671  31671    223    225    208    228    221  31671    226    211    236    224  31671    226    223    227    214    219  31671  31671  31671  31671    216    228    219    219    216  31671    218    222    218    226    228    225    225    231    231    232    229    233    225    226    229  31671    221    211    231  31671  31671    229  31671  31671  31671  31671  31671  31671  31671  31671  31671  31671  31671  31671  31671  31671  31671  31671    228  31671  31671    226  31671    240    221    223  31671    224    219    237  31671    237  31671  31671  31671  31671  31671  31671  31671  31671  31671  31671  31671  31671  31671  31671  31671  31671  31671  31671  31671  31671  31671  31671  31671  31671  31671  31671  31671  31671  31671  31671  31671  31671  31671  31671  31671  31671  31671  31671  31671  31671  31671  31671  31671  31671  31671  31671
  31671  31671    222  31671  31671  31671  31671  31671  31671  31671  31671  31671  31671  31671  31671  31671  31671  31671  31671  31671  31671  31671  31671  31671  31671  31671  31671  31671  31671  31671  31671  31671  31671  31671  31671  31671  31671  31671  31671  31671  31671  31671  31671  31671  31671  31671  31671  31671  31671  31671  31671  31671  31671  31671  31671  31671  31671  31671  31671  31671  31671  31671  31671  31671  31671  31671  31671  31671  31671  31671  31671  31671  31671  31671  31671  31671  31671  31671  31671  31671  31671  31671  31671  31671  31671  31671    206  31671  31671  31671  31671  31671  31671  31671  31671  31671  31671  31671  31671  31671  31671  31671  31671  31671  31671  31671  31671  31671  31671  31671  31671  31671  31671  31671  31671  31671  31671  31671  31671  31671  31671  31671  31671  31671  31671  31671  31671  31671  31671  31671  31671  31671  31671  31671  31671  31671  31671  31671  31671  31671  31671  31671  31671  31671  31671  31671  31671  31671  31671  31671  31671  31671  31671  31671  31671  31671  31671  31671  31671  31671  31671  31671  31671  31671  31671  31671  31671  31671  31671  31671  31671  31671  31671  31671  31671  31671  31671  31671  31671  31671  31671  31671  31671  31671  31671  31671  31671    204  31671  31671  31671  31671  31671  31671  31671  31671  31671  31671  31671  31671  31671  31671  31671  31671  31671  31671  31671  31671  31671  31671  31671  31671  31671  31671  31671  31671  31671  31671  31671  31671  31671  31671  31671  31671  31671  31671  31671  31671  31671  31671  31671  31671  31671  31671    216    232  31671  31671  31671  31671  31671  31671  31671  31671  31671  31671  31671  31671  31671  31671  31671  31671  31671  31671  31671  31671  31671  31671  31671  31671  31671  31671  31671  31671  31671  31671  31671  31671  31671  31671  31671  31671  31671  31671  31671  31671  31671  31671  31671  31671  31671  31671  31671  31671  31671  31671  31671  31671  31671  31671  31671  31671  31671  31671  31671  31671  31671  31671  31671  31671  31671  31671  31671  31671  31671  31671  31671  31671  31671  31671  31671  31671  31671  31671  31671  31671  31671  31671  31671  31671  31671  31671  31671  31671  31671  31671  31671  31671  31671  31671  31671  31671  31671  31671  31671  31671  31671  31671  31671  31671  31671  31671  31671  31671  31671  31671  31671  31671  31671    226  31671  31671  31671  31671  31671  31671  31671  31671  31671  31671  31671  31671  31671  31671  31671  31671  31671  31671  31671  31671  31671  31671  31671  31671    219    215    217    224  31671  31671  31671    222    237  31671  31671    232    222    227    214    217    211    218    210  31671  31671  31671  31671    214    222    229    215    213    214    222    222  31671    221  31671    222    214  31671    232    223    206    228    224    222    227    223    228    228    225    202    223    224    227  31671  31671  31671  31671    220    222    213  31671    225    225    212    219    228    224  31671    228    229    216    218    216  31671    227    227    225    224    227    228    213    222  31671    219    218    226    218  31671  31671  31671  31671  31671  31671  31671  31671  31671    229  31671  31671  31671    239  31671  31671    218  31671  31671  31671    239    224  31671    224    239    225    240  31671    226    225  31671    228    236  31671  31671  31671  31671  31671  31671  31671  31671  31671  31671  31671  31671  31671  31671  31671  31671  31671  31671  31671  31671  31671  31671  31671  31671  31671  31671  31671  31671  31671  31671  31671  31671  31671  31671  31671  31671  31671  31671  31671  31671  31671  31671  31671  31671  31671  31671  31671
  31671    200    200    216  31671  31671  31671  31671  31671  31671  31671  31671  31671  31671  31671  31671  31671  31671  31671  31671  31671  31671  31671  31671  31671  31671  31671  31671  31671  31671  31671  31671  31671  31671  31671  31671  31671  31671  31671  31671  31671  31671  31671  31671  31671  31671  31671  31671  31671  31671  31671  31671  31671  31671  31671  31671  31671  31671  31671  31671  31671  31671  31671  31671  31671  31671  31671  31671  31671  31671  31671  31671  31671  31671  31671  31671  31671  31671  31671  31671  31671  31671  31671  31671  31671  31671  31671  31671  31671  31671  31671  31671  31671  31671  31671  31671  31671  31671  31671  31671  31671  31671  31671  31671  31671  31671  31671  31671  31671  31671  31671  31671  31671    229  31671  31671  31671  31671  31671  31671  31671  31671  31671  31671  31671  31671  31671  31671  31671  31671  31671  31671  31671  31671  31671  31671  31671  31671  31671  31671    222  31671    227  31671    215  31671  31671  31671    213    214    227    237  31671    217  31671  31671  31671  31671  31671  31671  31671  31671  31671  31671  31671  31671  31671  31671  31671  31671  31671  31671  31671  31671  31671  31671  31671  31671  31671  31671  31671  31671  31671  31671  31671  31671  31671  31671  31671  31671  31671  31671  31671  31671  31671  31671  31671  31671  31671  31671  31671  31671  31671  31671  31671  31671  31671  31671  31671  31671  31671  31671  31671  31671  31671  31671  31671  31671  31671  31671  31671  31671  31671  31671  31671  31671  31671  31671  31671  31671  31671  31671  31671  31671    231    225  31671  31671  31671  31671  31671  31671  31671  31671  31671  31671  31671  31671  31671  31671  31671  31671  31671  31671  31671  31671  31671  31671  31671  31671  31671  31671  31671  31671  31671  31671  31671  31671  31671  31671  31671  31671  31671  31671  31671  31671  31671  31671  31671  31671  31671  31671  31671  31671  31671  31671  31671  31671  31671  31671  31671  31671  31671  31671  31671  31671  31671  31671  31671  31671  31671  31671  31671  31671  31671  31671  31671    242  31671  31671  31671  31671  31671  31671  31671  31671  31671  31671  31671  31671  31671  31671  31671  31671  31671  31671  31671  31671  31671  31671  31671  31671  31671  31671  31671  31671  31671  31671  31671  31671  31671  31671  31671  31671  31671  31671  31671  31671  31671  31671  31671    210  31671  31671  31671  31671  31671  31671  31671  31671  31671  31671  31671  31671  31671  31671  31671  31671  31671  31671  31671    233    225    219    219    234    235    233    218  31671  31671    228    216  31671    242  31671    232  31671  31671    216  31671    219    219    219  31671    223  31671  31671    223  31671  31671    214  31671    222    218    208  31671  31671    223    224    208    207  31671    223    222    224    223    228  31671  31671    206    225    222    214    221    225    213  31671    222  31671    241    239    222  31671    224    228    220    224    217    223    219    214    220    219    226    222    208    216    217    225    224    226    225  31671  31671    223    227    222    227    226    223    224  31671  31671  31671    224  31671  31671  31671    223  31671    224    240  31671    235  31671    238    210    219    226    233    219    225    234    223    222    226  31671  31671  31671  31671  31671  31671    222  31671    230  31671  31671  31671  31671  31671  31671  31671  31671    226  31671    222  31671  31671  31671  31671  31671  31671  31671  31671  31671  31671  31671  31671  31671  31671  31671  31671  31671  31671  31671  31671  31671  31671  31671  31671  31671  31671  31671  31671  31671  31671  31671    217  31671
  31671  31671  31671  31671  31671  31671  31671  31671  31671  31671  31671  31671  31671  31671  31671  31671  31671  31671  31671  31671  31671  31671  31671  31671  31671  31671  31671  31671  31671  31671    222    224  31671    223  31671  31671    218  31671    210  31671  31671  31671  31671  31671  31671  31671  31671  31671  31671  31671  31671  31671  31671  31671  31671  31671  31671  31671  31671  31671  31671  31671  31671  31671  31671  31671  31671  31671  31671  31671  31671  31671  31671  31671  31671  31671  31671  31671  31671  31671  31671  31671  31671  31671  31671  31671  31671  31671  31671  31671  31671  31671  31671  31671  31671  31671  31671  31671  31671  31671  31671  31671  31671  31671  31671  31671  31671  31671    229  31671  31671  31671  31671  31671  31671  31671  31671  31671  31671  31671  31671  31671  31671  31671  31671  31671  31671  31671  31671  31671  31671  31671  31671  31671  31671  31671  31671  31671  31671  31671    231  31671  31671    228  31671  31671  31671    223  31671  31671  31671    194  31671    227  31671  31671  31671  31671  31671  31671  31671  31671  31671  31671  31671  31671  31671  31671  31671  31671  31671  31671  31671  31671  31671  31671  31671  31671  31671  31671  31671  31671  31671  31671  31671  31671  31671  31671  31671  31671  31671  31671  31671  31671  31671  31671  31671  31671  31671  31671  31671  31671  31671  31671  31671  31671  31671  31671  31671  31671  31671  31671  31671  31671  31671  31671  31671  31671  31671  31671  31671  31671  31671  31671  31671  31671  31671  31671    210  31671  31671    234  31671  31671  31671  31671  31671  31671  31671  31671  31671  31671  31671  31671  31671  31671  31671  31671  31671  31671  31671  31671  31671  31671  31671  31671  31671  31671  31671  31671  31671  31671  31671  31671  31671  31671  31671  31671  31671  31671  31671  31671  31671  31671  31671  31671  31671  31671  31671  31671  31671  31671  31671  31671  31671  31671  31671  31671  31671  31671  31671  31671  31671  31671  31671  31671  31671  31671  31671  31671  31671  31671  31671  31671  31671  31671  31671  31671  31671    214  31671  31671    240  31671  31671  31671  31671  31671  31671  31671  31671  31671  31671  31671  31671  31671  31671  31671  31671  31671  31671  31671  31671  31671  31671  31671  31671  31671  31671  31671  31671  31671  31671  31671  31671  31671  31671  31671  31671  31671  31671  31671  31671  31671  31671  31671  31671  31671  31671  31671  31671  31671  31671  31671  31671  31671  31671  31671  31671  31671  31671  31671  31671    231    217  31671    221    222  31671  31671  31671  31671    222    216    230  31671    221    211  31671  31671    212    229    239    224    230  31671  31671  31671    220    224  31671    215  31671  31671    207    210    217    223    209  31671    223    204  31671    214    225    224    223    221    227    221    217    205    216    214    220    224    227    209    223  31671  31671  31671  31671  31671    215  31671  31671    222    229    224    224    223    216    213    220    221    227    215    222  31671    225    221    227    223    225    226    225    224    224    220    239    236    220    228  31671    199    231    242    224    240    232    226    210    213    225    238    233  31671    237    237    231    225    224    237    225    221  31671  31671    236    226  31671  31671    223    225  31671    229  31671    222  31671  31671    239  31671    227    210    209  31671    217    221  31671  31671  31671  31671  31671  31671  31671  31671  31671  31671  31671  31671  31671  31671  31671  31671  31671  31671  31671  31671  31671  31671  31671  31671  31671  31671  31671  31671  31671  31671  31671  31671
  31671  31671  31671  31671  31671  31671  31671  31671  31671  31671  31671  31671  31671  31671  31671  31671  31671  31671  31671  31671  31671  31671  31671  31671  31671  31671  31671    219  31671    218    220    217    219    219    207    219  31671  31671  31671    213    201  31671  31671    197  31671    221    228    204  31671    206  31671  31671  31671  31671  31671  31671  31671  31671  31671  31671  31671  31671  31671  31671  31671  31671  31671  31671  31671  31671  31671  31671  31671  31671  31671    225  31671  31671  31671    215  31671  31671  31671  31671  31671  31671  31671  31671  31671  31671  31671  31671  31671  31671  31671  31671  31671  31671  31671  31671    224  31671  31671  31671    206  31671    231  31671  31671  31671  31671  31671  31671    242  31671  31671    213  31671  31671  31671  31671  31671  31671  31671  31671  31671  31671  31671  31671  31671  31671  31671  31671  31671  31671  31671  31671  31671  31671  31671  31671  31671  31671  31671  31671    226  31671  31671  31671    198    216  31671  31671  31671  31671  31671  31671  31671  31671  31671  31671  31671  31671  31671  31671  31671  31671  31671  31671  31671  31671  31671  31671  31671  31671  31671  31671  31671  31671  31671  31671  31671  31671  31671  31671  31671  31671  31671    207  31671  31671  31671  31671  31671    193  31671  31671  31671  31671  31671  31671  31671  31671  31671  31671  31671  31671  31671  31671  31671  31671  31671  31671  31671  31671  31671  31671  31671  31671  31671  31671  31671  31671  31671  31671  31671  31671  31671  31671  31671  31671  31671  31671  31671  31671  31671  31671  31671  31671  31671  31671  31671  31671  31671  31671  31671  31671  31671  31671  31671  31671  31671  31671  31671  31671  31671  31671  31671  31671  31671  31671  31671  31671  31671  31671  31671  31671  31671  31671  31671  31671  31671  31671  31671  31671  31671  31671  31671  31671  31671  31671  31671  31671  31671  31671  31671  31671  31671  31671  31671  31671  31671  31671  31671  31671  31671  31671  31671  31671    230  31671  31671  31671    234  31671    224    231    216  31671  31671  31671    215    216    216  31671  31671  31671  31671  31671  31671  31671  31671  31671  31671  31671  31671  31671  31671  31671  31671  31671  31671  31671  31671  31671  31671  31671  31671  31671  31671  31671  31671  31671  31671  31671  31671  31671  31671  31671  31671  31671  31671  31671  31671  31671  31671  31671  31671  31671  31671  31671  31671  31671  31671  31671  31671  31671  31671  31671  31671  31671    237    221    217    226  31671  31671  31671  31671  31671  31671    223  31671  31671    223    221  31671    222    211    229    222    215    208  31671    223  31671    221    223    215  31671  31671    209  31671    217    205  31671    207    208    199    208    224    209  31671  31671    222  31671    209    209    229  31671    215    211    229    212    212    225    219    216  31671    212    205    231  31671  31671    219    226    225    210    216    216    221    202    229    214    226    221    215    218    208    220  31671    224    226    225    228    219    223    225    229    222    227    239    227  31671    192  31671    219    234    223    238    222    217  31671    231    230    234    232    226    225  31671    229    225    223    223    219    228    226  31671  31671    223  31671    228    225    221    226    223    224    229    216    222    212    223    227    224  31671    224    226  31671  31671    224  31671  31671  31671  31671  31671  31671  31671  31671  31671  31671  31671  31671  31671  31671  31671  31671    205  31671  31671  31671  31671  31671  31671  31671  31671  31671  31671  31671  31671  31671
  31671  31671  31671  31671  31671  31671  31671  31671  31671  31671  31671  31671  31671  31671  31671  31671  31671  31671  31671  31671  31671  31671  31671  31671  31671  31671    210    214    219    203    211    220    218    214    213    203    207    220    217    218    207    212    215  31671    220  31671    213  31671    214    218    218  31671  31671    197    211    220  31671    208    208    208    226  31671  31671  31671  31671  31671  31671  31671  31671  31671  31671  31671    215  31671  31671  31671    210    210    211    220    210  31671    219    229  31671  31671  31671  31671  31671  31671  31671  31671  31671  31671  31671  31671  31671  31671  31671  31671  31671  31671  31671  31671  31671  31671  31671    219  31671  31671  31671  31671  31671  31671  31671    229  31671  31671  31671  31671  31671  31671  31671  31671  31671  31671  31671  31671  31671  31671    232  31671  31671  31671  31671  31671  31671  31671  31671  31671  31671  31671    234  31671    194    230  31671  31671  31671  31671  31671  31671  31671  31671  31671  31671  31671    207    225  31671  31671  31671  31671  31671  31671  31671  31671  31671  31671  31671  31671  31671  31671  31671  31671  31671  31671  31671  31671  31671  31671  31671  31671  31671  31671  31671  31671  31671  31671  31671    208  31671  31671    204  31671  31671  31671  31671  31671  31671  31671  31671  31671  31671  31671  31671  31671  31671  31671  31671  31671  31671  31671  31671  31671  31671  31671  31671  31671  31671  31671  31671  31671  31671  31671  31671  31671  31671  31671  31671  31671  31671  31671  31671  31671  31671  31671  31671  31671  31671  31671  31671  31671  31671  31671  31671  31671  31671  31671  31671  31671  31671  31671  31671  31671  31671  31671  31671  31671  31671  31671  31671  31671  31671  31671  31671  31671  31671  31671  31671  31671  31671  31671  31671  31671  31671  31671  31671  31671  31671  31671  31671  31671  31671  31671  31671  31671  31671  31671  31671  31671  31671  31671  31671  31671  31671  31671    211  31671  31671  31671  31671  31671  31671    223    240    224    228    238    223    230  31671    222    216    231  31671  31671    227    207  31671  31671  31671  31671  31671  31671  31671  31671  31671  31671  31671  31671  31671  31671  31671  31671  31671  31671  31671  31671  31671  31671  31671  31671  31671  31671  31671  31671  31671  31671  31671  31671  31671  31671  31671  31671  31671  31671  31671  31671  31671  31671    234    224  31671    241  31671  31671  31671  31671  31671  31671    222  31671    228    239    231    203    221    221  31671  31671    211  31671    218    216    216  31671  31671  31671    230    223    229    240    226    225    215    220    218    227  31671  31671  31671    225  31671    227  31671  31671  31671  31671  31671    205  31671  31671  31671    208  31671    213    205    218    201    216  31671    201    216    221    225    224    227    225  31671    224    201    208  31671    230    219    223    214    216    208    223    224    223    219    225    220    221    213    221    219    226    229    233    214    226    221    223  31671    219    223    226    221    204  31671  31671    221    226    238    233    231    229    238    231    227    229    232    232    228    223    223    225    213    223    222    225    217    227    230    231    217    223    233    224    224    223    220    222    217  31671    214    225    223    224  31671  31671  31671  31671    225  31671    227  31671    224    225    219    222    228    217    225    226  31671  31671    221    215  31671  31671  31671    207    207    216  31671    217    214    205    226    219    214    215  31671  31671  31671
  31671  31671  31671  31671  31671  31671  31671  31671  31671  31671  31671  31671  31671  31671  31671  31671  31671  31671  31671  31671  31671  31671  31671  31671  31671  31671    213    210    210    199    207    212  31671    206    210    215    216  31671    216    207    215    212    218    217  31671  31671    203  31671    211  31671  31671    204  31671  31671  31671    216  31671    210  31671    194    220    223    213  31671  31671  31671  31671    203    212    180    229    222  31671    213    202    207    226    199    202    215  31671    237    217    216    222    221    221    218    219    234    226    216    222  31671  31671  31671  31671  31671  31671  31671  31671    215  31671  31671  31671  31671  31671  31671    230  31671  31671  31671  31671  31671  31671    226  31671    234  31671  31671  31671  31671    231  31671  31671    223  31671  31671  31671  31671    229  31671    226    229  31671  31671  31671  31671  31671  31671  31671  31671  31671  31671    234  31671    229    226  31671  31671  31671  31671  31671  31671  31671  31671  31671    226    214    234  31671    226  31671  31671  31671  31671  31671  31671  31671  31671  31671  31671  31671  31671  31671  31671  31671  31671  31671  31671  31671  31671  31671  31671  31671  31671  31671  31671  31671  31671  31671  31671  31671  31671  31671    182  31671  31671  31671  31671  31671  31671  31671  31671  31671  31671  31671  31671  31671  31671  31671  31671  31671  31671  31671  31671  31671  31671  31671  31671  31671  31671  31671  31671  31671  31671  31671  31671  31671  31671  31671  31671  31671  31671  31671  31671  31671  31671  31671  31671  31671  31671  31671  31671  31671  31671  31671  31671  31671  31671  31671  31671  31671  31671  31671  31671  31671  31671  31671  31671  31671  31671  31671  31671  31671  31671  31671  31671  31671  31671  31671  31671  31671  31671  31671  31671  31671  31671  31671  31671  31671  31671  31671  31671  31671  31671  31671  31671  31671  31671  31671  31671  31671  31671  31671  31671    207    216    225    234  31671    229    200    237    229    216    231    228    225    229    225    233  31671    234    234  31671  31671    232    218    220  31671    235  31671  31671    222  31671  31671  31671  31671  31671  31671  31671  31671  31671  31671  31671  31671  31671  31671  31671  31671  31671  31671    224    233  31671  31671  31671  31671  31671  31671  31671  31671  31671  31671  31671  31671  31671  31671  31671  31671  31671  31671    215  31671    222    219    224    224  31671  31671  31671  31671  31671    209    221    228    229    232  31671  31671  31671  31671  31671  31671  31671    205    213    228    219    226    219    209    221    225    228    213    226  31671  31671  31671    215    210    205  31671  31671  31671  31671  31671  31671  31671  31671  31671  31671    224    194    203    209    209    213    209    199    221    209    216    223    218    221    223    226    223    221    221    222  31671    222    203    223    228    219    221    227    223    219    224    224    214    220    223    224    222    223    216    210    219    224  31671    232    222    223    216  31671    226  31671    218    231    223    233    224    217    223    224    230    226    227    220    225    224    228    222    221    220    230    226    224    226    219    224    226    227    215    223    224    223    219    227    225    231    225    211    230  31671    216    220    233    229    218  31671  31671  31671  31671    225    238    217    207    221    228    224  31671    221    224    233    219  31671    214  31671  31671    210    217  31671    209  31671    217    224  31671    211    217    218    227  31671
  31671    225  31671  31671  31671  31671  31671  31671  31671  31671  31671  31671  31671  31671  31671  31671  31671  31671  31671  31671  31671    208  31671  31671    216    207    210    215    207  31671    219  31671  31671    210  31671    218    210    215    218    220  31671    207    212    207    206    213    215  31671  31671  31671  31671  31671  31671  31671  31671    198    217    222    206  31671    209    230    223    227    217    217    218    206    228    219    216  31671    222  31671    221    213    204    205    222    198    215  31671    204    213    205    222    222    219    227    218    219    221    222    225  31671    230  31671  31671  31671  31671  31671    227  31671  31671  31671  31671  31671  31671  31671  31671    220  31671  31671    198  31671  31671  31671  31671  31671  31671  31671  31671  31671  31671    216    230  31671  31671  31671  31671    233  31671  31671    231  31671  31671    224  31671    226  31671  31671  31671  31671  31671  31671  31671  31671    233  31671  31671  31671  31671  31671  31671  31671  31671  31671    215  31671  31671    232    228  31671  31671  31671  31671  31671  31671  31671  31671  31671  31671  31671  31671  31671  31671  31671  31671  31671  31671  31671  31671  31671  31671  31671  31671  31671  31671  31671  31671  31671    210    218    234  31671  31671  31671  31671  31671  31671  31671  31671  31671  31671  31671  31671  31671  31671  31671  31671  31671  31671  31671  31671  31671  31671  31671  31671  31671  31671  31671  31671  31671  31671  31671  31671  31671  31671  31671  31671  31671  31671  31671  31671  31671  31671  31671  31671  31671  31671  31671  31671  31671  31671  31671  31671  31671  31671  31671  31671  31671  31671  31671  31671  31671  31671  31671  31671  31671  31671  31671  31671  31671  31671  31671  31671  31671  31671  31671  31671  31671  31671  31671  31671  31671  31671  31671  31671  31671  31671  31671  31671  31671  31671  31671  31671  31671  31671  31671  31671  31671  31671    200  31671  31671    196    223  31671  31671  31671  31671  31671    220    235    226    233    215    231    233    228    228    226  31671    164    208  31671    223  31671    229  31671    221    226    219  31671    225    217    235  31671  31671  31671  31671  31671  31671  31671  31671  31671  31671    240  31671  31671  31671  31671  31671  31671  31671  31671  31671  31671  31671    230  31671  31671  31671  31671  31671    220  31671    225    222  31671    215    234  31671    223    219    224    234  31671    223    207    220    247  31671  31671    218  31671  31671  31671    221    232    219  31671    213    232  31671  31671  31671    224  31671    213  31671    209  31671    230  31671    231    224    215    223    220  31671    217    222    215    211  31671  31671    204  31671  31671  31671    218  31671  31671  31671  31671  31671    217  31671  31671    216    201    219    224    219    220    221    218    219  31671  31671    218    222    216    221    219    223    223  31671    228    222    223    218    213    221    226  31671  31671  31671    224    224    217    222    225    224    225    224    223    221    219    216  31671    226  31671  31671  31671    217  31671    228    217    228  31671    223    230    225    222    224  31671    238    231    232    200    220    222    231  31671    221    222    224    214    220    223    220    223    194    225    232  31671  31671    219    221    218    208  31671    237    240    217    247  31671  31671  31671    219    225    216    216    210    212    220  31671    224    218  31671    206    218    232    217    223    224    222    215    212    216  31671  31671    207  31671    219  31671    236  31671
  31671    233    210    218    216  31671  31671  31671  31671  31671  31671  31671  31671  31671  31671  31671  31671  31671  31671  31671  31671  31671    198    215    211    212  31671    211  31671    211    214    212    215    220    200    206    209    203  31671    212  31671    215  31671    205  31671  31671    217  31671  31671    218    226    211  31671  31671    195    214  31671    211    216    208  31671    214    213    213    222    217    214  31671    216  31671    203    205  31671    199  31671  31671    218    213    200    205    213    222    209    221    205    217    216  31671    197    206    212    214  31671    213    214    218  31671  31671  31671  31671  31671  31671  31671  31671  31671  31671  31671  31671  31671  31671    227  31671    222    199  31671  31671  31671  31671  31671  31671  31671  31671    213    223    234  31671  31671  31671    224    213  31671  31671  31671    232  31671  31671    229    236  31671  31671  31671  31671  31671  31671  31671  31671  31671  31671  31671  31671  31671  31671  31671  31671  31671    227  31671  31671    215  31671  31671    221    206  31671  31671  31671  31671  31671  31671  31671  31671  31671  31671  31671  31671  31671  31671  31671  31671  31671  31671  31671  31671  31671  31671  31671  31671  31671  31671  31671  31671    213  31671    211  31671  31671  31671  31671  31671  31671  31671  31671  31671  31671  31671  31671  31671  31671  31671  31671  31671  31671  31671  31671  31671  31671  31671  31671  31671  31671  31671  31671  31671  31671  31671  31671  31671  31671  31671  31671  31671  31671  31671  31671  31671  31671  31671  31671  31671  31671  31671  31671  31671  31671  31671  31671  31671  31671  31671  31671  31671  31671  31671  31671  31671  31671  31671  31671  31671  31671  31671  31671  31671  31671  31671  31671  31671  31671  31671  31671  31671  31671  31671  31671  31671  31671  31671  31671  31671  31671  31671  31671  31671  31671  31671  31671  31671  31671  31671  31671    204  31671  31671    204    222    208  31671  31671  31671    213    217    222    225    223    226    233  31671    232    235    228  31671    243    236    220    235    219    228  31671    223  31671    226  31671    218    217  31671    214  31671    245    235  31671  31671  31671  31671  31671  31671  31671  31671    230    223  31671  31671  31671  31671  31671  31671    224    229    237    240    233    237  31671  31671  31671    231  31671  31671    227    232    231    217    223    235    213    215    215    221    216    216  31671  31671    219    227    223    212    205    230  31671    214    229  31671  31671  31671    213    214    220  31671    232  31671    225    221    210    223  31671    231    226    210    217    218    221    216    224    221    210    207    217    211    219  31671  31671    214    222    214    208    223    208    216  31671    230    223    215    200    206    211    215  31671    216    218    218    224    227    218    226    219    221    217    222    219    224  31671    216    216    223    223    205    226  31671    219    222    222    218  31671    226    213  31671    228    220    223    226    221    227    226    214  31671  31671  31671    220    223    227    229    229  31671    217    234    219  31671    225    230  31671    230  31671    226    227    219    223    216    238    228    231    227    222    226    207    220    227  31671    214  31671    228    217    222    223    223    226    232    243    226    228    225    221    218    225    220    206    226    210  31671    219    218    213    223    220    223    216    217    223    219    210    224  31671  31671    218  31671    224    222  31671  31671  31671    215  31671
  31671    207    215    205    225    212    217    216  31671  31671  31671  31671  31671  31671  31671  31671  31671  31671  31671  31671  31671  31671  31671  31671    212  31671    200    205  31671    224  31671  31671  31671    219    217    220  31671  31671  31671    222  31671  31671    197  31671  31671    222  31671    201  31671    202    211    205    198    220    216    218  31671    216    207    203    215    210    218    223    217    209    216  31671  31671  31671  31671  31671    213    202    207    198    217    209    205  31671    202    209    199    202    213    220    206    214    218    210    212  31671    207    220    209    216    213    217    216    221  31671    198    226    219  31671    219  31671  31671  31671    209    208    211    226    237    211    214  31671    220    218    232    218    206    214    233  31671    228  31671  31671  31671  31671  31671  31671  31671    226  31671    239    215  31671  31671  31671  31671  31671  31671  31671  31671  31671    224  31671  31671  31671  31671  31671  31671  31671    223  31671    219    216  31671  31671  31671  31671  31671  31671  31671  31671  31671  31671  31671  31671  31671  31671  31671  31671  31671  31671  31671  31671  31671  31671  31671  31671  31671  31671  31671  31671  31671  31671  31671  31671  31671    205    203    207    206    191  31671  31671  31671  31671  31671  31671  31671  31671  31671  31671  31671  31671  31671  31671  31671  31671  31671  31671  31671  31671  31671  31671  31671  31671  31671  31671  31671  31671  31671  31671  31671  31671  31671  31671  31671  31671  31671  31671  31671  31671  31671  31671  31671  31671  31671  31671  31671  31671  31671  31671  31671  31671  31671  31671  31671  31671  31671  31671  31671  31671  31671  31671  31671  31671  31671  31671  31671  31671  31671  31671  31671  31671  31671  31671  31671  31671  31671  31671  31671  31671  31671  31671  31671  31671  31671  31671  31671  31671  31671  31671  31671  31671  31671  31671  31671  31671  31671    218  31671  31671  31671    234    224  31671    212    221    227    220    234    217    225    211  31671    235  31671  31671    211    228    223    198    205    227    221  31671  31671  31671    227    225    234  31671    229    220    211    230    231    238  31671  31671  31671  31671    230  31671  31671  31671  31671  31671    224  31671    234    230  31671  31671    234  31671    227    223  31671    227    229    235    216    215    231    230    220  31671    223    215    218    209    221    219    217    226  31671  31671    226    218    218    217    212    228    226  31671  31671  31671    225    214    226    211    225  31671    235  31671    216    229    238  31671    222    211    198    208    221  31671    220  31671    196    201  31671    206    208    220  31671    219  31671    225    204  31671    216    212    202    202    211  31671  31671    210    225  31671  31671    215    230  31671    231    231    223    223    223    227    216    226    223    222    219  31671    224    218    215    224    225    218    221    225    226    222    217    223    219    218    222    218    222    218    219    222  31671  31671  31671    228    221    213    227    220    223    224    223    206    220    205    226    227    222  31671  31671  31671    223    230    228    227    219    231    223    224    217    212    223    222    223    218    218    218    223    224    221    225    209    218    221    222    222    223    219    221    221    218    215    231    221  31671    225    216    219    220    218  31671  31671    214    218    212    210  31671    211    219  31671    224    206    217  31671    209  31671    207    221  31671  31671  31671
  31671    218    216    214  31671    218  31671  31671  31671    215  31671  31671  31671  31671  31671  31671  31671  31671  31671  31671  31671  31671  31671  31671  31671  31671    202    213    210  31671    219    204    205  31671  31671    211  31671    222  31671    216    206    216    216  31671    222  31671    219    209    209    208    191    206  31671    204    214    189    217    210  31671    216  31671  31671    222  31671    202    215  31671    212    198    234  31671    211    207    210    204    215    206  31671    207    203  31671  31671    220    209    203    199    215    209    213    219    214    208    210    205    215    218    207    225  31671  31671  31671  31671  31671  31671  31671    220    225    224  31671    230    224    215    221    215    214    207    224    223  31671    234  31671  31671  31671    215  31671    217  31671    213  31671    218    225  31671  31671  31671  31671  31671  31671  31671    226  31671  31671    231  31671    215  31671  31671  31671    223  31671  31671  31671  31671  31671  31671  31671  31671  31671  31671  31671  31671  31671  31671    226  31671  31671  31671  31671    238  31671  31671  31671  31671  31671  31671  31671  31671  31671  31671  31671  31671  31671  31671  31671  31671  31671  31671  31671  31671  31671  31671  31671  31671  31671  31671    212  31671  31671  31671  31671  31671  31671  31671  31671  31671  31671  31671  31671  31671  31671  31671  31671  31671  31671  31671  31671  31671  31671  31671  31671  31671  31671  31671  31671  31671  31671  31671  31671  31671  31671  31671  31671  31671  31671  31671  31671  31671  31671  31671  31671  31671  31671  31671  31671  31671  31671  31671  31671  31671  31671  31671  31671  31671  31671  31671  31671  31671  31671  31671  31671  31671  31671  31671  31671  31671  31671  31671  31671  31671  31671  31671  31671  31671  31671  31671  31671  31671  31671  31671  31671  31671  31671  31671  31671  31671  31671  31671  31671  31671  31671  31671  31671    213  31671    199    217  31671    200    216    218    222    205    217    207    209    221    226    227    224    226    222    227    217    224    215    223    194  31671  31671    218  31671    219    208    210    226    229    226    235    197    213    234    240    217    198  31671  31671  31671  31671    235    233  31671  31671  31671  31671    230    233  31671    227    223    231    232    243    231    235    230    215    222    226  31671    224    222    231    217    222    217    213    219    222    227    218  31671    218    226    219    235    232    216    229    222  31671  31671  31671    227  31671  31671  31671    231    228    232  31671    223  31671    222    227  31671  31671  31671  31671    212    217    214    250    220    228  31671    215    197    212    216    208  31671    220    221    209    216    214    212    209    210    209  31671    215    209    213    196    220    222    214    221    223    211    213    223    221    216    218    227    215    222    210    223    219    219    222  31671    223    216    216    219    226    221    224  31671    220    224    224  31671    221    218    222    223  31671  31671    221    225    205    215    219    230    231    222    224  31671    220  31671    223    226    223    229  31671    231  31671    230    229    217    224    209  31671    210    221    221    225    224    226    221    211    219  31671    222    227    218    219    224    225    225    226    216    219    218    225  31671    210    224    228    221  31671    229    219    221    212  31671    221    206    224    213  31671    212    218    219    225    218    204    222    220    217  31671  31671    213  31671    220    212
  31671  31671    210  31671  31671    215  31671  31671    222  31671    231    226    220    230  31671  31671  31671  31671  31671  31671  31671  31671  31671  31671  31671  31671  31671  31671  31671  31671    199  31671    196    203    206    208  31671    215    207  31671  31671    213    216    200    201    214    220    206    202    211    212  31671    200    214  31671    221    211    216    209    219    197    211  31671  31671    200  31671    202    214    214    215    214    210    212    210    212    208  31671    212    218    210    205    211    217    216    216    211  31671  31671  31671  31671  31671    216    219  31671  31671    219    222  31671    218    219  31671  31671  31671  31671    224  31671  31671  31671  31671    223    209  31671    208    237    216  31671    218    234  31671  31671    218    222    223    230  31671    227  31671    221  31671  31671  31671  31671  31671  31671  31671    240  31671  31671  31671  31671    214    223  31671  31671  31671  31671  31671  31671  31671  31671  31671  31671  31671  31671  31671  31671  31671  31671  31671  31671  31671  31671    218  31671  31671  31671    230  31671  31671  31671    219  31671  31671  31671    221  31671  31671  31671  31671  31671  31671  31671  31671  31671  31671  31671  31671  31671  31671  31671    203  31671    213    203    191  31671  31671  31671  31671  31671  31671  31671  31671  31671  31671  31671  31671  31671  31671  31671  31671  31671  31671  31671  31671  31671  31671  31671  31671  31671  31671  31671  31671  31671  31671  31671  31671  31671  31671  31671  31671  31671  31671  31671  31671  31671  31671  31671  31671  31671  31671  31671  31671  31671  31671  31671  31671  31671  31671  31671  31671  31671  31671  31671  31671  31671  31671  31671  31671  31671  31671  31671  31671  31671  31671  31671  31671  31671  31671  31671  31671  31671  31671  31671  31671  31671  31671  31671  31671  31671  31671  31671  31671  31671  31671  31671  31671  31671  31671  31671  31671  31671  31671  31671    222    229    218    209    217    232    219    218    232    215    201    217    212    233    219    230    214  31671    212    219    212    222    219    226    230    213  31671  31671  31671    221  31671  31671    254    225    227    222    226  31671  31671  31671  31671  31671  31671    228  31671  31671  31671  31671  31671    228    233    217    227    218    224  31671    229    235    233    233    229    231    217    223    221    213    224    231    218    213    216    208  31671    218  31671    215    217    197  31671    213  31671  31671    220  31671  31671    215  31671  31671    213    201  31671    233    225    211    208    206  31671    213    204    225  31671  31671  31671    224    225    221    222  31671    216    218  31671    217    224    216    211    210  31671  31671    211    216    209  31671    213  31671    225  31671  31671    222    216    220    224    226    218    210    203    219    224    223    223    219    216    222    223    221  31671    214    220    220    219    221    218    222    217    218    225    221    221    228    220    222    224    218  31671    224    226    216    224    227  31671  31671    220    219    221    225    218    224    218    227    226    227    218    236    228    219    218  31671    228  31671    203    223    225    216  31671  31671  31671  31671    217    224    218    223    224    227    222    217    217    222    223    226  31671    218    223    222  31671    223    221    222    224  31671    216    228    225    224    231    223    225    224    209    215    214  31671  31671    218    211    213    211  31671    221    212  31671    211    214    215    194    218    225  31671
  31671  31671    221  31671  31671    195  31671  31671    217  31671    213    214    230  31671  31671  31671  31671  31671  31671  31671  31671  31671  31671    229    199    212  31671  31671    214    210    205    204  31671    219    204    214    209    199  31671    202  31671  31671    214    218  31671    216    203    203    224    209    222    210    210    211    224    212    219    205    230    210    199    222    226    211    222    221  31671  31671    203    211    217    210  31671    206    209  31671    202    211    199    201    216    205    220  31671  31671    212    210    205    225  31671  31671  31671  31671    203  31671    202    221  31671    216    225  31671  31671  31671    219  31671  31671  31671    215  31671    208    219  31671  31671    210    211  31671  31671  31671  31671  31671  31671    232  31671  31671  31671    222  31671    224  31671    217  31671    218    234  31671  31671    225  31671  31671  31671    230  31671  31671  31671  31671  31671  31671  31671  31671  31671  31671  31671  31671  31671  31671  31671  31671  31671  31671  31671    221    217  31671  31671  31671    232    234    221    242  31671  31671  31671  31671    226  31671  31671  31671  31671  31671  31671  31671  31671  31671  31671  31671  31671  31671  31671  31671  31671  31671  31671  31671  31671  31671  31671  31671  31671  31671  31671  31671  31671  31671  31671  31671  31671  31671  31671  31671  31671  31671  31671  31671  31671  31671  31671  31671  31671  31671  31671  31671  31671  31671  31671  31671  31671  31671  31671  31671  31671  31671  31671  31671  31671  31671  31671  31671  31671  31671  31671  31671  31671    185    207  31671    219    239    227  31671  31671  31671  31671  31671  31671  31671  31671  31671  31671  31671  31671  31671  31671  31671  31671  31671  31671  31671  31671  31671  31671  31671  31671  31671  31671  31671  31671  31671  31671  31671  31671  31671  31671  31671  31671  31671  31671  31671  31671  31671  31671    223    206  31671    235  31671    219    226    224  31671    209    201  31671    213    234    212    222    216    212    212    216    215    220    191    240  31671    223    223  31671    225    220  31671    226    227  31671  31671  31671  31671  31671  31671  31671  31671  31671  31671    238    221  31671    213  31671    230    217    232    211    230    239  31671  31671    236    220    242    221    232    222    214    227    225    214    229    248    220    221    231    214  31671    215    218    222  31671    210    218    222    221    250  31671    216  31671    213    216    225    243    224    209    209    216    211    211    219    224    227    215    225    212    220  31671  31671  31671    207  31671    208    213    206    218    216  31671    220    216  31671    202    209    211    207    211    207    206    216    216    212    211    209    209    212    236    212    228  31671    211    217    216  31671  31671    224  31671    218    224    231    227    213    222    203    219    220    219    226    221    222    221  31671    219    227    220    225    223    226    220    205    213    217    220  31671    223    222    228    224  31671  31671  31671  31671  31671    216    226    214  31671    224    216    222    228    198    212    225    224    234    229  31671  31671  31671    225    224    226    205    220    223    221  31671  31671    221    229    220    221    229    223    226    218    220    208    224    222    217    217    225    214  31671    206    210    231  31671    233    209  31671  31671  31671    217    223  31671    228    224    213    203  31671    210    219    211    222    217  31671    214    204    217  31671    205    214    214    218
  31671  31671  31671  31671  31671  31671  31671    210    220    218    225    228    223    216  31671  31671  31671  31671  31671    211  31671    214    215    211    202    220    206    208    221    207  31671    214    217    208    209    220    191    199    208    215    206    197    213  31671  31671    211    221    188    213  31671    219    211    193    212  31671  31671    218    197    206    209  31671  31671    205    193    208    212    199    214    200    217    199  31671    214  31671  31671    216  31671    212    197    219    203    210    212    208    213    224  31671  31671  31671    217    222    216    225    217    202    216    215    213  31671  31671    225    223    223    224  31671  31671  31671    224    224  31671    231    217    211    225    214  31671    210    216  31671  31671    247  31671    227    236    201    220    232    227    223  31671    225    205    223    238  31671  31671  31671  31671    228  31671  31671  31671  31671  31671  31671  31671  31671  31671  31671  31671  31671  31671  31671  31671  31671  31671  31671  31671  31671  31671    217    232  31671  31671  31671  31671    207  31671  31671    219  31671  31671  31671  31671  31671  31671  31671  31671  31671  31671  31671  31671  31671  31671  31671  31671  31671  31671  31671  31671  31671  31671  31671    235  31671  31671  31671  31671  31671  31671  31671  31671  31671  31671  31671  31671  31671  31671  31671  31671  31671  31671  31671  31671  31671  31671  31671  31671  31671  31671  31671  31671  31671  31671  31671  31671  31671  31671  31671  31671  31671  31671  31671  31671    219    225    210    233  31671    233  31671  31671  31671  31671  31671  31671  31671    210  31671  31671  31671  31671  31671  31671  31671  31671  31671  31671  31671  31671  31671  31671  31671  31671  31671  31671  31671  31671  31671  31671  31671  31671  31671  31671  31671  31671  31671  31671  31671  31671  31671  31671  31671  31671  31671  31671  31671  31671  31671  31671    220    216    234    209    210    221    215  31671    200    219    206    193    213  31671    234  31671  31671  31671    211    211    217    205    219  31671  31671    230  31671    227  31671    233    200    237    226  31671  31671  31671  31671  31671  31671  31671    230    234    229    227    240    221    222    236    216    212    228    222    243  31671    229  31671    212    226    226    219    229    218    228    225    232    214    208  31671    219    220    210    215  31671    210  31671    218    214  31671    251    216    209    215    220    215    229    220    218    216    207    207    209    212    197    219    197    216    213  31671    220    214    212    238  31671    220    206  31671    199    208    218    212    207    209    213  31671    208    221    222    216    206    213    211    215    213    216    208  31671  31671    214    231    209    217    218    204    214    225    218    219  31671    218    226    220  31671    218    217    211    214    229    219    224    217    221    220    221    225  31671  31671    225    225    226    218    222    210    222  31671    218    221    224    223    221    219  31671  31671    228  31671  31671    229  31671    226    217    213    213    224    223    220    221    231    228  31671    219  31671    209  31671  31671    226  31671    223  31671  31671  31671    226    222  31671    232  31671    222    194    214    222    220    217    221    219    221    218    221    216    218  31671    220  31671    227    214  31671    218  31671    220  31671    208    217    204  31671    226    210    218    211    212    205  31671    214    210  31671    199    215    219    210    209    206    221    214    216
  31671  31671  31671  31671  31671  31671  31671    240    195  31671  31671    216  31671  31671  31671  31671  31671  31671  31671  31671    208    212  31671    213    220    210    215    222  31671    204  31671    207    215  31671    198    189    207    209    218    199    206    206    221    216    207    225    198    188    199  31671  31671    217    209  31671    199    227  31671    219    214    199    223    214    220  31671    207    230    216  31671    191    214    196    213  31671    198  31671    229    201    201  31671    205    205    201    201    220    212    202  31671  31671    218  31671    217    217    226    209  31671    207  31671    214  31671  31671  31671  31671    214  31671    220  31671    216    225    227    223    226    221    217    206    220    209    217  31671  31671    226  31671    231    220  31671    229    231    224  31671  31671  31671  31671    222    216    239  31671    223  31671  31671    216    218  31671  31671  31671    225  31671  31671  31671  31671  31671  31671  31671  31671  31671  31671  31671    233    229  31671  31671    224  31671  31671  31671  31671  31671  31671    244  31671  31671  31671  31671  31671  31671  31671  31671  31671  31671  31671  31671  31671  31671  31671  31671  31671  31671  31671  31671  31671  31671  31671  31671  31671    199    227    216  31671  31671  31671  31671  31671  31671  31671  31671  31671  31671  31671  31671  31671  31671  31671  31671  31671  31671  31671  31671  31671  31671  31671  31671  31671  31671  31671  31671  31671  31671  31671  31671  31671  31671  31671  31671  31671  31671  31671  31671  31671  31671  31671    227    247    230  31671  31671  31671  31671  31671  31671  31671    230    217  31671  31671  31671  31671  31671  31671  31671  31671  31671  31671  31671  31671  31671  31671  31671  31671  31671  31671  31671  31671  31671  31671  31671  31671  31671  31671  31671  31671  31671  31671  31671  31671  31671  31671  31671  31671  31671  31671    187  31671    212    230  31671    207    229    204    203    200    200  31671    212    217    218  31671  31671  31671  31671    235  31671    220    204    218    218    221    227    220  31671    232    203  31671    227    245    228  31671  31671  31671    231  31671  31671  31671  31671  31671  31671    222  31671    233    231    224  31671  31671    228    248    215    208    231    231    220    213  31671    231    216    216    234    230    232    222    217  31671    216  31671  31671    218    202    219  31671    214    204  31671    238    223    199    217    217    212    212  31671    208    222    225    233    212    239    223    217    206    232  31671    190    228    219    233  31671  31671    221    217    217    224    214    210    209    212    205    214    213    210    216  31671    209  31671    230    208    221    219    210  31671    217    224    209    211    205    217    213    210    215    221    232    213    218    222    215    223    218    229  31671    223    214    222    216    220    223    222    212    224    223    222    215    219    219    221    223    212    229    223    224    216  31671    223  31671    203    222    226    218    221    215  31671  31671    220  31671    219    223    222  31671    211    218    221    207    221    215    216    228    216    221    235  31671  31671  31671  31671    225    198  31671    216    216  31671    221  31671    208    214    215    210    204    217    221    227    217    222    223    218    224    214    224    224  31671    220  31671  31671  31671    227    217    219    216  31671    212    214    212  31671    213    199  31671  31671  31671    225  31671    208    211    218  31671    220  31671  31671    209
  31671  31671  31671  31671  31671  31671  31671  31671  31671  31671  31671  31671  31671  31671  31671  31671  31671  31671  31671  31671  31671  31671  31671    194  31671  31671  31671  31671  31671    206    215    220  31671    197    214    220    198    199  31671    219    215    216    216    205  31671    204    213    200    198    219    216    227    190    212    209    220    210    203    226  31671    222    217    213  31671  31671    215    206  31671    210    200    218    220  31671    217    213  31671  31671  31671  31671  31671    216    219    204    208    211    212    197  31671    215    216    210  31671    208    213    207    196    209    200  31671    209    223    202    224    222  31671    211    197  31671  31671    226    214  31671    213    226    229  31671    227    221    209    216    222  31671  31671    229    227  31671  31671    214    242  31671  31671    222  31671  31671    225    226    234    232    229  31671  31671  31671    232  31671  31671    222  31671  31671  31671  31671  31671  31671  31671  31671  31671  31671    224  31671    223  31671  31671  31671  31671  31671  31671  31671  31671  31671  31671  31671  31671  31671  31671  31671  31671  31671  31671  31671  31671  31671  31671  31671  31671  31671  31671  31671  31671  31671  31671  31671  31671  31671    214  31671    211    202  31671  31671  31671  31671  31671  31671  31671  31671  31671  31671  31671  31671  31671  31671  31671  31671  31671  31671  31671  31671  31671  31671  31671  31671  31671  31671  31671  31671  31671  31671  31671  31671  31671  31671  31671  31671  31671  31671  31671  31671  31671    200    224  31671  31671  31671  31671  31671  31671  31671  31671  31671  31671  31671  31671  31671  31671  31671  31671  31671  31671  31671  31671  31671  31671  31671  31671  31671  31671  31671  31671  31671  31671  31671  31671  31671  31671  31671  31671  31671  31671  31671  31671  31671  31671  31671  31671  31671  31671  31671  31671    222    205    215    230    234    224    220    223  31671    218    209  31671    226  31671    227    224  31671  31671  31671  31671    226    209    216    234    221    211    199    218    213    214    219  31671  31671    235    205    222  31671  31671  31671    226    225  31671    223    218    219    230    237    209  31671    219    215  31671    228    224    240    235    213    230    217    217    209    229    231    217    211    215    227    228    218    230  31671    229  31671    210    231    230    206    212    207    221    224    234    260    201    207    200    209    222    211    191  31671    212    234    249    227    218    232    229    221    208    207    242    226    227    211    226    213    229    215  31671    213    206    215    244    214  31671    213    202    210    203    205    215  31671    221    206  31671    212    204    206    223    210    217    225    223    212  31671    214    212    213    209    221  31671  31671    217    223    220    226    222  31671  31671    223    221    222    213    225    223    219    232    225    223    224    225    223    218    223    225    225    217    219    215  31671    228  31671    191    236  31671  31671  31671    227    223  31671    220    223    226  31671    231    223    229    229    225    219    229    232    221  31671    219    225    221  31671    225  31671    230  31671    217    224    220    222    223    214    218    214    217    215    216    223    214    225    207    225    225    226    222  31671    222    213  31671    220    217  31671    220  31671  31671    220    226    224    233  31671    220  31671    214    203    216    222    211    217    214  31671    214    215    220  31671  31671  31671
  31671  31671  31671  31671  31671  31671  31671  31671  31671  31671  31671  31671  31671  31671  31671  31671  31671  31671  31671  31671  31671  31671  31671  31671  31671  31671  31671  31671  31671    211    215    206    216  31671    216    207    205    199  31671    203    190    223    213    213    210    228  31671    220  31671    212    218    233    222    185    214  31671    207    217    189    210    207    206    214    205    220  31671    219    213    216    206    202    203    191  31671    218  31671  31671    220    228    208    219    216    214    196    210    212    213    216    206    208    202    189    203    226    197    213    168    185    225  31671    217    204    210  31671    221    225  31671  31671  31671    247    221  31671    220    220    227    224    220    225    216  31671    231    232    220  31671    240  31671    234    223  31671    225    213  31671  31671  31671    229  31671  31671  31671  31671  31671  31671  31671  31671    217  31671  31671    222  31671  31671  31671  31671  31671  31671  31671  31671  31671  31671  31671  31671  31671  31671  31671  31671  31671    218  31671  31671  31671    214  31671  31671  31671  31671  31671  31671  31671  31671  31671  31671  31671  31671  31671  31671  31671  31671  31671  31671  31671  31671  31671  31671  31671  31671  31671  31671    256  31671  31671  31671  31671  31671  31671  31671  31671  31671  31671  31671  31671  31671  31671  31671  31671  31671  31671  31671  31671  31671  31671  31671  31671  31671  31671  31671  31671  31671  31671  31671  31671  31671  31671  31671  31671  31671  31671  31671  31671  31671    199    243    238    273    219  31671  31671  31671  31671  31671  31671  31671  31671  31671  31671  31671  31671  31671  31671  31671  31671  31671  31671  31671  31671  31671  31671  31671  31671  31671  31671  31671  31671  31671  31671  31671  31671  31671  31671  31671  31671  31671  31671  31671  31671  31671  31671  31671    208    210    205  31671    217    229    247    243    230    238    215    178  31671    199    213  31671    197  31671  31671  31671  31671    212    201    222    216  31671    213    204    227    213    209    234    251    228  31671    232    226    218  31671    224  31671  31671  31671    232    229    220  31671    223    222    214    194    224    219    230    217  31671    203  31671    174    247    222    226    231    216    229    246    221    211    223    227    220    201    224  31671  31671    209    219    229    198    199    220    226    197    235    211    225    207    222    235    213  31671    208    212    212    227  31671    233  31671  31671    224  31671    230    219    233  31671    209    211  31671    224    218    224    220    198    216    216  31671    204    211    214    211    200    217    213    212    218    211  31671  31671  31671    229    219    214    217    217    217    206    228    215    228    213    211    220    214    225    228    215    228    220    226    224    224    223    218    220    215    222    222    222    215    223    225    229    230    230    228    225    228    225    224    221  31671    237  31671  31671  31671    226  31671    222    222    231    229    228  31671  31671    242    223    232  31671  31671    219  31671  31671  31671    223    239    221    205    212    238    230    219  31671    223    225    217    223  31671    216    226    209    211    200    219    212    213    218    226  31671    219    222    220    216  31671  31671  31671  31671    227    219  31671  31671  31671    217    219    220    202    222    198    214  31671    202  31671    218    205    233    237    207    208    233    214    215  31671    213    221  31671  31671
  31671  31671  31671  31671  31671  31671  31671  31671  31671  31671  31671  31671  31671  31671    231  31671  31671  31671  31671  31671  31671  31671  31671  31671  31671  31671  31671  31671  31671    219  31671    212    205    223    202    205    230    204    212    225    203    203    207    204    215    194  31671    217  31671  31671  31671    212  31671  31671    225    199    209    196    204  31671    210    207    204    204    186    218    203    215    198    213    207    217    213    200  31671  31671  31671    218    204  31671    199    217    204    203    217    222    209    215    218    210    210    209    198    205    211    202    192    199    216    213    234    211    202  31671    234  31671    206  31671    225    222    235    224    227    225  31671    220  31671  31671    227    232    230    229    220    219  31671    225    237    222  31671  31671  31671  31671  31671  31671    223  31671  31671  31671  31671  31671  31671  31671  31671  31671  31671  31671  31671  31671  31671  31671  31671  31671  31671  31671  31671  31671  31671  31671  31671  31671  31671  31671  31671  31671    217  31671  31671  31671  31671  31671  31671  31671  31671  31671  31671  31671  31671  31671  31671  31671  31671  31671  31671  31671  31671  31671  31671  31671  31671  31671  31671  31671  31671  31671  31671  31671  31671  31671  31671  31671  31671  31671  31671  31671  31671  31671  31671  31671  31671  31671  31671  31671  31671  31671  31671  31671  31671  31671  31671  31671  31671  31671  31671  31671  31671  31671  31671  31671  31671  31671  31671  31671  31671  31671  31671  31671  31671  31671  31671  31671    237  31671  31671  31671  31671  31671  31671  31671  31671  31671  31671  31671  31671  31671  31671  31671  31671  31671  31671  31671  31671  31671  31671  31671  31671  31671  31671  31671  31671  31671  31671  31671  31671  31671  31671  31671  31671  31671  31671  31671  31671  31671  31671    262  31671    209  31671    203    215    224  31671    222    222    224    217    200    222    189    206    201  31671  31671  31671  31671    207    214    212    191    211  31671    202    199    220  31671    215    205    219    214    228    227    221    215  31671    231  31671    218    217    244    227    221    214    219    226    226    200    231    200    195    241    215  31671  31671    213    233    214    233    244  31671    201    223    217    206    236  31671    212    217    216  31671    213    227    211    223    225    227    219    219    206    261  31671    221    212    203    206    206    251  31671    218  31671    246    202    210    246  31671  31671    218    223  31671    212  31671    197  31671  31671    221    206    212    225    209    205  31671    209    198  31671    223    213    214  31671    207    206    206  31671    218    213    220    197    212  31671  31671  31671    218    220    205    231    216    204    215    213    234    224    220    218    217    220    225    220    215  31671    219    226    228    228    226    227    225    220    235    226    229    235    220    214    208    205    225    213  31671    229    225    225    234    224    230    230    224    218    243    235    231  31671  31671    222    229    225    212    218  31671  31671    226    220    232    223  31671    219    225    209    228    220    210    228    227  31671    225  31671    235  31671    210  31671    202    215    228    210    222    210    222  31671    224    226    220  31671    229  31671  31671  31671    223  31671  31671  31671    206    212  31671  31671    221    225    223    212    211    211    212    214    209    223    215    209    219    218  31671    213    225    225    224  31671
  31671  31671  31671  31671  31671  31671  31671  31671  31671  31671  31671  31671  31671  31671  31671  31671  31671  31671  31671  31671  31671  31671  31671  31671    217  31671    219    206    226    216  31671    206    220    217    204    207  31671    216    204    197    212    207    213  31671  31671  31671    220  31671  31671    221    211    212    219    227  31671    213    220    206    215  31671  31671    208    218    224    216    230    189    193    192    211    208    209    198    214  31671  31671    228  31671  31671  31671    201    216    215    219    207    182    218    214    210    212    214    208    222    210    210    215    203    217  31671    198    230  31671  31671    255    226    222    222    226    220    222    231    224    214    234    223    211    218  31671  31671    219    225    225    230  31671    228    201    221    219  31671    230  31671    229    226  31671  31671  31671  31671  31671  31671  31671  31671  31671  31671  31671  31671  31671  31671  31671  31671  31671  31671  31671  31671  31671  31671  31671  31671  31671  31671  31671  31671  31671  31671  31671  31671    241  31671  31671  31671  31671    249    248  31671  31671  31671  31671  31671  31671  31671  31671  31671  31671  31671  31671  31671  31671  31671  31671  31671  31671  31671  31671  31671  31671    213  31671  31671  31671  31671  31671  31671  31671  31671  31671  31671  31671  31671  31671  31671  31671  31671  31671  31671  31671  31671  31671  31671  31671  31671  31671  31671  31671  31671  31671  31671  31671  31671  31671  31671  31671  31671  31671  31671  31671  31671  31671  31671  31671  31671  31671  31671  31671  31671  31671  31671  31671  31671  31671  31671  31671  31671  31671  31671  31671  31671  31671  31671  31671  31671  31671  31671  31671  31671  31671  31671  31671  31671  31671  31671  31671  31671  31671  31671  31671  31671  31671  31671  31671  31671  31671  31671  31671    201    209    220  31671    221    233  31671    218    235    212    191    212    205    233    200    228  31671  31671  31671  31671    192  31671    199    202    232    209  31671    204    208  31671    198    209    200    212  31671    218    215    196    261  31671    231  31671    229    241  31671    230    210    215  31671    212    226    212    219    192    231    213    209    218    230    197    225    232  31671    230    222    218    221    208    224    228    221    206    221    215    231    208    227  31671  31671    209    213    216    206    217  31671    203    221  31671    214    219    227    233    206    247    224    208    216    210  31671    221    243    220    232    238    221  31671    222    231    217    224    220    206    210    217    194    211    216    219    200    209    215    206    226    212    218  31671    211    211    206    209    228    213    224  31671  31671  31671    203    221    194    222    211    232    232    221    202    220    219    227    212    227    216    220    230    225    196    229    224    239    228    230    220    240    224    225    226    218    222    224    225    219    222    226    223    228    221    222  31671    222    234    227    225    231    225    219    232  31671    234    224    228    225    228    232    228    225    240    226    202  31671  31671  31671  31671    223    203    225    227  31671  31671  31671    223    227  31671  31671    219    218    201    223    221    214    213    223    224  31671    218  31671    227  31671    227    214    214  31671    218    222    213  31671    218  31671  31671    223    219    218    213    197    202    224    206  31671    204    211    228  31671  31671    231    223  31671  31671    227  31671  31671
  31671  31671  31671  31671  31671  31671  31671  31671  31671  31671  31671  31671  31671  31671  31671  31671  31671  31671  31671  31671  31671  31671  31671    210  31671    207    204    220    217    203    227    200    191    203  31671    211    219    211    200    219    204  31671  31671  31671  31671  31671    225    217    204    218    224    211    204    222    230    213    221    213    205  31671    215    207    211    231    205    213    209    204    222    213    209    216    214    206  31671    202    201    203    216  31671    213  31671  31671    213    215  31671    214    200    217    216    216    219    204    200    223    217    208  31671    218    205    199    215    207  31671  31671    215    228    223    220    232    227    230  31671    223    233  31671    236  31671  31671  31671  31671    214  31671    229  31671    225    229    222    220    219    224    222  31671  31671  31671  31671  31671  31671  31671  31671  31671  31671  31671  31671  31671    225  31671  31671  31671  31671  31671  31671  31671    227  31671  31671  31671  31671  31671  31671  31671  31671  31671  31671  31671  31671  31671    228  31671    234  31671  31671  31671  31671  31671  31671  31671  31671  31671  31671  31671  31671  31671  31671  31671  31671  31671  31671  31671  31671  31671  31671  31671  31671  31671  31671  31671  31671  31671  31671  31671  31671  31671  31671  31671  31671  31671  31671  31671  31671  31671  31671  31671  31671  31671  31671  31671  31671  31671  31671  31671  31671  31671  31671  31671  31671  31671  31671  31671  31671  31671  31671  31671  31671  31671  31671  31671  31671  31671  31671  31671  31671  31671  31671  31671  31671  31671  31671  31671  31671  31671  31671  31671  31671  31671  31671  31671  31671  31671  31671  31671  31671  31671  31671  31671  31671  31671  31671  31671  31671  31671  31671  31671  31671  31671  31671  31671  31671  31671    238  31671    192  31671  31671    200    236    227    210    233    225    203    228    200    231    227    220    196  31671  31671  31671  31671  31671    194    212    207    233    227    226    214    218    222    201  31671    216  31671    216    247  31671    225    255    191    220    227  31671    231    227    238    210    235    189    229  31671    208    235    217    242    229    219    227    192    229    214    214    218  31671    220    214    219    223    220    226    229    211    212  31671    191    195    194    224  31671    219    226    221    221    220    217    212    229    212    219    217    207    248    211  31671    202    182    231    205    204    229    217    211    231    218    240    221    234    214    223    206    204  31671    212    203  31671  31671    202    214    207    214    217  31671    230    211    203    202    205    195    213    212  31671  31671    206    211  31671    216    203    214    212    221    231    226    205  31671    218    218    216    215    226    222    226    226    226    211    208    219    195    225    233    223    223    220    218    220    225    220    217    225    230    215    221    221    226    227    214    218    216  31671    232  31671  31671    219    232  31671    209    208    225    226    226  31671    232  31671  31671    223    223  31671  31671    223    217  31671  31671  31671    221  31671    224    224  31671  31671    223    228    215    209    216  31671    220    207    212    208    201    219    210    229    197    222    208  31671  31671    208    198    218    221    223    232    219  31671  31671  31671    215    214    206    223    216    191    215    217  31671  31671  31671  31671  31671    215    214  31671  31671  31671  31671    198    233  31671
  31671  31671  31671  31671  31671  31671  31671  31671  31671  31671  31671  31671  31671  31671  31671  31671  31671  31671  31671  31671  31671  31671    214  31671    222    214    222    225    211    220    212    210  31671    226    200    227    205  31671    221    232  31671    223  31671    217    198    228    201  31671    229    215    202    208    215  31671  31671    204  31671    219    197    206    215    216    216    213    205    224    188  31671    216  31671    226    191    206    211  31671    198  31671  31671    217    212  31671    204    240    201    216    204    211  31671    219    199    213    210    217    223    186  31671    201    213  31671  31671    211  31671    206    212    206    211    205    223    217    232    200    231    221    228    229    227  31671    233    226    219    218    220  31671    225    218    221    228    228    224    230    221  31671  31671  31671  31671  31671  31671  31671  31671  31671  31671  31671  31671  31671  31671  31671  31671  31671  31671  31671  31671  31671  31671    242  31671  31671  31671  31671  31671    216  31671    214  31671  31671  31671  31671  31671  31671  31671  31671    201    218  31671  31671  31671  31671  31671  31671  31671  31671  31671  31671  31671  31671  31671  31671  31671  31671  31671  31671  31671  31671  31671  31671  31671  31671  31671  31671  31671  31671  31671  31671  31671  31671  31671  31671  31671  31671  31671  31671  31671  31671  31671  31671  31671  31671  31671  31671  31671  31671  31671  31671  31671  31671  31671  31671  31671  31671  31671  31671  31671  31671  31671  31671  31671  31671  31671  31671  31671  31671  31671  31671  31671  31671  31671  31671  31671  31671  31671  31671  31671  31671  31671  31671  31671  31671  31671  31671  31671    288  31671  31671  31671  31671  31671  31671  31671  31671  31671  31671  31671  31671  31671  31671  31671  31671  31671  31671  31671    199  31671  31671  31671    224    233    236  31671  31671    213    227    217  31671    212    204    240    193    215  31671  31671  31671  31671  31671    216    213    215    193    208  31671    219    232    214    215  31671    234    224    227    225    204    219    209    225    233  31671    199    214    237    227    218    223    212    204    215    198  31671    205    235    234    226    216    231    213    197    233  31671    234    236    191    213    219    226  31671  31671    216    222  31671    247  31671    208    210    220  31671    207    217  31671    208    199    219    224    223    230    230  31671    217    225    227    198    213  31671    228    221    203  31671    206    243    212    206    245    200    220    237    214    214    223    198    204    191    200    196    214    209    203    200    212    211    212    210    222    196  31671  31671  31671    227    226    198  31671    208    226    207    227    222    222    209    214    218    222    221    211    219    217    212    212    209    220    221    216    220    220    223    223    232    210    214    230    220    217    214    217    222    223  31671    222    221    221    222    237    216    232    222    229  31671  31671    220  31671    225    215    212    220    232    227    233    231    228  31671  31671    219  31671    229    230    205    228    222    226  31671  31671  31671  31671    225    222    224    210  31671    224    216    219  31671  31671    212  31671  31671    228  31671    223    205    215  31671  31671  31671    234  31671    226    225    218    221    220    215  31671  31671    223  31671    218    222    216    219    210    225    215  31671    204  31671    246    201  31671  31671  31671  31671  31671  31671  31671  31671  31671
  31671  31671  31671  31671  31671  31671  31671  31671  31671  31671  31671  31671  31671  31671  31671  31671  31671  31671  31671  31671  31671    230    189  31671    231    220    206  31671    232    199    230    217    223  31671    212    219    225    208    206  31671  31671  31671    204    210  31671    217    229    203  31671  31671  31671  31671    206  31671    209  31671  31671  31671  31671    183    221    218  31671  31671    212  31671    218    208    223    221    214    216  31671    216    224    198  31671  31671    206    184    193    224    221    219    216  31671    205    199  31671    197    214    222    215    218  31671    219    220  31671  31671  31671  31671  31671    225    218    211    228  31671    218    213    268    204    225    227    230    230  31671  31671    229    230  31671    217    221  31671    230    219    220  31671    226    231  31671  31671  31671  31671  31671  31671  31671  31671  31671  31671  31671  31671  31671  31671  31671  31671  31671  31671  31671  31671  31671  31671  31671  31671  31671    213  31671  31671    211  31671  31671  31671  31671  31671  31671  31671  31671  31671  31671  31671  31671  31671  31671    247  31671  31671  31671  31671  31671  31671  31671  31671  31671  31671  31671  31671  31671  31671  31671  31671  31671  31671  31671  31671  31671  31671  31671    203  31671  31671  31671  31671  31671  31671  31671  31671  31671  31671  31671  31671  31671  31671  31671  31671  31671  31671  31671  31671  31671  31671  31671  31671  31671  31671  31671  31671  31671  31671  31671  31671  31671  31671  31671  31671  31671  31671  31671  31671  31671  31671  31671  31671  31671  31671  31671  31671  31671  31671  31671  31671  31671  31671  31671  31671  31671  31671  31671  31671  31671  31671  31671  31671  31671  31671  31671  31671  31671  31671  31671  31671  31671  31671  31671  31671  31671  31671  31671  31671  31671    169  31671  31671    239  31671    218    215  31671  31671    228    230  31671  31671  31671    210    187    216    190    171  31671  31671  31671  31671  31671  31671    221    202    204    200    213  31671    210  31671    214    214  31671    257    219  31671  31671    233  31671    214  31671    203  31671  31671    219    224    192    189    208    230  31671    199    226    233    213    211    220    216  31671    213    216    231    213    208    206    207  31671    226    197  31671  31671  31671  31671  31671    209    217    197    207    225    218    221    218    214    228    224    246    217    220    226    203    220  31671    218    197    230    217    210    210  31671    208    207    239    213    205    246    213    210    236  31671    214    207  31671    205    202    210  31671    217    216    204    223    210    227    220    205    215  31671    205    203    212    207    207    219    202    232    188    212    202    226    224    209    218    222    220    218    218    218    221    221    222    205    224    213    217    222    224    212    220    217    223    223    230    221    222    231    234    224    216    218  31671    224  31671    225    217    218    219    221    220    224    227    226    242    238    228  31671    228    230    221  31671  31671    222  31671  31671    230    220  31671    229    218  31671    206    230    224  31671  31671  31671  31671  31671    228  31671  31671    224  31671    223    204  31671    212  31671    217  31671    224  31671  31671    226  31671  31671  31671  31671  31671  31671  31671  31671    229  31671    228  31671  31671    240  31671    227    216  31671    222    224    216    218    216  31671    202  31671    224    234  31671  31671  31671  31671  31671  31671  31671  31671  31671
  31671  31671  31671  31671  31671  31671  31671  31671  31671  31671  31671  31671  31671  31671  31671  31671  31671  31671  31671  31671  31671  31671  31671    213    221  31671    210    216    230  31671    210    219    218    195    213    220    218    203    199    210    224  31671    209    217  31671  31671    210  31671  31671  31671    213    158    208  31671  31671  31671    217  31671  31671  31671  31671  31671    217    216    214    200    221    200    216    218    222    227    213  31671  31671  31671    222    212  31671    210  31671    223    219    213    212  31671    211    215    210    219    223  31671    225    227    213  31671  31671  31671  31671  31671    225    225  31671    217    225    211    201    217    207    211    217    215    215  31671    202    238    208    225    225    182    231  31671    214    230  31671    232    220    225    221  31671  31671  31671  31671  31671  31671  31671  31671  31671  31671  31671  31671  31671  31671  31671  31671  31671  31671  31671  31671  31671  31671  31671  31671  31671  31671    219    226    218  31671  31671  31671  31671  31671  31671  31671  31671  31671  31671  31671  31671  31671  31671  31671  31671  31671  31671  31671  31671  31671  31671  31671  31671  31671  31671  31671  31671  31671  31671  31671  31671  31671  31671  31671  31671  31671  31671  31671  31671    209  31671  31671  31671  31671  31671  31671  31671  31671  31671  31671  31671  31671  31671  31671  31671  31671  31671  31671  31671  31671  31671  31671  31671  31671  31671  31671  31671  31671  31671  31671  31671  31671  31671  31671  31671  31671  31671  31671  31671  31671  31671  31671  31671  31671  31671  31671  31671  31671  31671  31671  31671  31671  31671  31671  31671  31671  31671  31671  31671  31671  31671  31671  31671  31671  31671  31671  31671  31671  31671  31671  31671  31671  31671  31671  31671  31671  31671  31671    244  31671  31671  31671  31671    223    213    216    206    214    201  31671    236    216    237    207    218    189    216  31671  31671  31671  31671  31671  31671    211    228    219    215    224    226    198    220  31671    181    187    222    227    226  31671  31671  31671    224    229    193    198    216    182    211    182  31671    213    193    225    230    219    234    226    228    208    218    222    222    210    223  31671    221    231    197    210    214    212    221    225    222    219    217    201    198    227    223    226    215    226    209    220    219    209    220    227    217    218    194    224    216    259    241    225    189    230    237    242    220  31671    229    203    228    225    228    216    232    211    211    212    207    221  31671    200    201    215    217    214    199    220    227  31671    214    225    216    221    206    218    211    208    218    202    208    225  31671    194    227    202    207    215    230    225    211  31671    221    219    208    209    213    225  31671    220    230    217  31671    229    215    213  31671    221    198    235    224    213    223    220    219    225    216    238    216    223    214    223  31671    226    223    227    226    225    214    209    233    233  31671  31671  31671  31671    229  31671    217    225    220    226  31671    217    223    223  31671  31671    217    220    232    217    219    221  31671  31671    208  31671    217    193    218  31671    222    228    224    207    219  31671  31671    217  31671    226  31671  31671  31671  31671  31671  31671    222  31671  31671  31671  31671    235  31671    224  31671    226    225    218    224    215  31671    217    211    229  31671  31671  31671  31671  31671  31671  31671  31671  31671  31671  31671
  31671  31671  31671  31671  31671  31671  31671  31671  31671  31671  31671  31671  31671  31671  31671  31671  31671  31671  31671  31671  31671  31671    235    222    234    231    224  31671    234  31671    213  31671    225    223    227    209    206    224    205  31671  31671  31671  31671  31671    226  31671  31671  31671  31671  31671  31671    197  31671  31671  31671  31671  31671  31671  31671  31671  31671  31671  31671    229  31671    222    218    198    224    204    207    191    218    213    216    188    237    218    208    209    201    191    204  31671    221    223    225    211  31671    215    222  31671    221    223  31671    218    226  31671    220  31671    227    193  31671  31671  31671    203    216    206    218    213    214    219    205  31671    227    208    221    219  31671    211    217    223  31671    226  31671    225  31671  31671  31671  31671  31671  31671  31671  31671  31671  31671  31671  31671  31671  31671  31671  31671  31671  31671  31671  31671  31671  31671  31671  31671  31671  31671  31671  31671    216    218    223  31671    217  31671  31671  31671    225  31671  31671    230  31671  31671  31671  31671  31671  31671  31671  31671  31671  31671  31671  31671  31671  31671  31671  31671  31671  31671  31671  31671  31671  31671  31671  31671  31671  31671  31671  31671  31671  31671  31671  31671  31671  31671  31671    217    218  31671  31671  31671  31671  31671  31671  31671  31671  31671  31671  31671  31671  31671  31671  31671  31671  31671  31671  31671  31671  31671  31671  31671  31671  31671  31671  31671  31671  31671  31671  31671  31671  31671  31671  31671  31671  31671  31671  31671  31671  31671  31671  31671  31671  31671  31671  31671  31671  31671  31671  31671  31671  31671  31671  31671  31671  31671  31671  31671  31671  31671  31671  31671  31671  31671  31671  31671  31671  31671  31671  31671  31671  31671  31671  31671  31671    226  31671  31671    221    221  31671    214    191    233    201    229    222    223    188    197    217    224    201  31671  31671  31671  31671  31671    236    204    208    202    215    209  31671    192    217    221    233    192  31671    184  31671  31671  31671  31671    189    213  31671    198    209  31671    203    186    210    195    212    215    205    210    217    217    219    226    209    232  31671    227    193    234    246  31671    221    222    211    249    233  31671    209    220    194    229    224  31671  31671    198    220    223    209    217    229    228  31671    209    210    209    220    230    218    221  31671    224    218    201    227    204    195    204  31671    209    227    199    220  31671    203    205    208    211    215    197    212    216    209    208    206    211    201    222    211    199    204    218    214  31671    207    208    216  31671    191    189    195    229    209    219    229    205    225    215    213    233    219    222    221    213    224    230    233    229    230    216    203    211    216    221    233    213    212    229    218    218    201    211  31671    214    190    209    231  31671    217    229    241    219    230    218    217    194    201    247  31671    230    219    228    220    211    222    219  31671    227    226    226    234  31671  31671  31671    231  31671    218  31671  31671  31671    228  31671  31671  31671    218    223    222    239    211  31671    200  31671    204    224  31671  31671  31671  31671  31671  31671  31671  31671  31671  31671  31671  31671  31671  31671  31671  31671  31671  31671    229  31671    226    219    226  31671    225  31671  31671  31671  31671  31671  31671  31671  31671  31671  31671  31671  31671  31671  31671  31671  31671  31671
  31671  31671  31671  31671  31671  31671  31671  31671  31671  31671  31671  31671  31671  31671  31671  31671  31671  31671  31671  31671  31671  31671  31671  31671    214    218    227  31671    213    231  31671    215  31671  31671    223    229    223    204    198    240  31671    225  31671  31671  31671  31671  31671    256  31671  31671  31671  31671  31671  31671    205  31671  31671    197    222  31671  31671  31671  31671    213  31671    199  31671  31671  31671    225  31671    228    189  31671  31671    191  31671    220    223  31671    209    221  31671    229    206    210    222    208    211    216    210    220    220    221    231    212    222    213    217    222  31671    225  31671    213    192    216    200    206    199    209    199    222    239    223    217  31671    214  31671    234    233    192    230    223    226    211    218  31671    223  31671  31671  31671  31671  31671  31671  31671  31671  31671  31671  31671  31671  31671  31671  31671  31671  31671  31671  31671  31671  31671  31671  31671  31671  31671  31671  31671    221    234  31671  31671    209    190    226  31671    216    234  31671  31671  31671  31671  31671  31671  31671  31671  31671  31671  31671  31671  31671  31671  31671  31671  31671  31671  31671  31671  31671  31671  31671  31671  31671  31671  31671  31671  31671  31671  31671  31671  31671  31671  31671  31671  31671  31671  31671  31671    242  31671  31671  31671  31671  31671  31671  31671  31671  31671  31671  31671  31671  31671  31671  31671  31671  31671  31671  31671  31671  31671  31671  31671  31671  31671  31671  31671  31671  31671  31671  31671  31671  31671  31671  31671  31671  31671  31671  31671  31671  31671  31671  31671  31671  31671  31671  31671  31671  31671  31671  31671  31671  31671  31671  31671  31671  31671  31671  31671  31671  31671  31671    231  31671  31671  31671  31671  31671  31671  31671  31671  31671    206  31671  31671    221  31671  31671    215    197    209    175    187    219    193    229  31671    203  31671  31671    212  31671    259  31671    230    209  31671  31671    208    196    196  31671  31671  31671  31671  31671  31671  31671  31671    206    230  31671    190  31671    213    186    219    194    207    231    197    200    221    192    198    190    211    212    194    193    219    206    210  31671    240    218    207    233    204    213    215    217    208    209    223    226    222  31671    221    188    217    198    212    222    221    208    218    216    218  31671    210    224    201    210    241    204    221    214    274  31671    211    209    206    206    219    190    212    214    202    229    226    204    218    198    204    224    218    189    204    231  31671    196    227    201  31671    221    211  31671    219    212    196  31671    218  31671    200    199    197    215    234    215    210    225    227    225    219  31671    242    228    224    217    210    217    215    219    184    230    226    234    233    216    215    227    203    210    208    213  31671    246    200    214  31671  31671    223    239    208    220    225    225    220    213  31671    231    230    226    228    215    238  31671    215    234    223    230    217    236    218    212    229    223    227    234  31671    204    215  31671    219  31671    227    222    233  31671    217    221  31671  31671  31671  31671    223    221  31671    221  31671  31671    219    202    202    228  31671  31671  31671  31671  31671  31671  31671  31671  31671  31671  31671    218    231  31671  31671    229  31671  31671  31671  31671  31671  31671  31671  31671  31671  31671  31671  31671  31671  31671  31671  31671  31671  31671  31671  31671  31671  31671
  31671  31671  31671  31671  31671  31671  31671  31671  31671  31671  31671  31671  31671  31671  31671  31671  31671  31671  31671  31671  31671  31671  31671  31671  31671  31671  31671  31671    218    222    224    210    206    221    224    229    233  31671  31671    197  31671  31671  31671  31671  31671  31671  31671  31671  31671  31671  31671  31671  31671  31671  31671  31671  31671  31671  31671  31671  31671    208  31671    195  31671  31671    193  31671  31671  31671    218  31671    216  31671  31671    228    196    194    205    188    214    229    213    196    208    221    229    218    225    218    219    206    187    215    217    224    223    233    220    211  31671    223    212    219  31671    210  31671    209    218  31671    198    198    222  31671    207    236    237    211    236    206  31671  31671    246    222    221  31671    216    226  31671  31671  31671  31671  31671  31671  31671  31671  31671  31671  31671  31671  31671  31671  31671  31671  31671  31671  31671  31671  31671  31671  31671  31671  31671  31671    224  31671    218    225    213  31671  31671  31671  31671  31671    217    221  31671  31671  31671  31671  31671  31671  31671  31671  31671  31671  31671  31671  31671  31671  31671  31671  31671  31671  31671  31671  31671  31671  31671  31671  31671  31671  31671  31671  31671  31671  31671  31671  31671  31671  31671  31671  31671  31671  31671  31671  31671  31671  31671  31671  31671  31671  31671  31671  31671  31671  31671  31671  31671  31671  31671  31671  31671  31671  31671  31671  31671  31671  31671  31671  31671  31671  31671  31671  31671  31671  31671  31671  31671  31671  31671  31671  31671  31671  31671  31671  31671  31671  31671  31671  31671  31671  31671  31671  31671  31671  31671  31671  31671  31671  31671  31671  31671  31671  31671  31671  31671  31671  31671  31671  31671  31671  31671  31671  31671  31671  31671  31671    220  31671  31671  31671    225  31671    191    224    185    194    228    222    191    225    232    217    195    194    191    195    258  31671  31671  31671  31671  31671  31671  31671  31671  31671  31671  31671  31671  31671  31671  31671    216    216  31671  31671    233    241    234    195    213    189    189    232    229    186    225  31671    233    212    231    187    196    214    201    203    226  31671    216    207  31671    231  31671    226    207    199    209    215    225    201    232    206    191  31671    211    208  31671    214    212    204    213    226    228  31671    210    214    225    230    238    213    226  31671    227    228    198    222    198    231    230    185    215    210    222    217    220    239    211    241    225    234    218    211    221    206    247    219    232    192    197    195    211  31671    196    213    217    209  31671    211    207    195    219    217    212    219    197    211    228    219    230    224    233    223    228  31671    211    224    221    217    207    206    211    225    229    221    222    227    219    208    213  31671    222  31671  31671  31671  31671    224    228  31671    231    215  31671  31671    222    243    228    227    220    231    217    229    226    222    229    198  31671    224    223    225    210    228    214    227    228  31671    227    211    200    223    209  31671  31671    215    220    231    228    243    231    221    222    246  31671    223  31671  31671  31671  31671    220    219    224    240  31671  31671  31671  31671  31671  31671  31671  31671  31671    224    223    219    237  31671  31671  31671  31671  31671  31671  31671  31671  31671  31671  31671  31671  31671  31671  31671  31671  31671  31671  31671  31671  31671  31671  31671  31671  31671
  31671  31671  31671  31671  31671  31671  31671  31671  31671  31671  31671  31671  31671  31671  31671  31671  31671  31671  31671  31671  31671  31671  31671  31671  31671  31671  31671  31671    227    212    228    226  31671    215  31671    238    229    229  31671  31671  31671  31671  31671  31671  31671  31671  31671  31671  31671  31671  31671  31671  31671  31671  31671  31671  31671  31671  31671  31671  31671  31671  31671  31671  31671  31671  31671  31671  31671  31671    211  31671    214    193    205    213    217    220    240    227    211  31671    211    211    220    222    227    205    227    199    211    223    231    220    226    222    217    216    211    217    218    222    229    219    225  31671  31671  31671    231    227    198  31671    254    219    217    219    213    225    232    220  31671    206    231    216    226    224    228    219  31671  31671  31671  31671  31671  31671  31671  31671  31671  31671  31671  31671  31671  31671  31671  31671  31671  31671  31671  31671  31671  31671  31671  31671  31671  31671    235    217  31671  31671    240  31671    229    236  31671  31671  31671    225    225  31671  31671  31671  31671  31671  31671  31671  31671  31671  31671  31671  31671  31671  31671  31671  31671  31671  31671  31671  31671  31671  31671  31671  31671  31671  31671  31671  31671  31671  31671  31671  31671  31671  31671  31671  31671  31671  31671  31671  31671  31671  31671  31671  31671  31671  31671  31671  31671  31671  31671  31671  31671  31671  31671  31671  31671  31671  31671  31671  31671  31671  31671  31671  31671  31671  31671  31671  31671  31671  31671  31671  31671  31671  31671  31671  31671  31671  31671  31671  31671  31671  31671  31671  31671  31671  31671  31671  31671  31671  31671  31671  31671  31671  31671  31671  31671  31671  31671    168  31671  31671  31671  31671  31671  31671  31671  31671  31671  31671  31671  31671  31671    229    232    231  31671    222    223    200  31671    215    195    224  31671    230  31671    197    205    193    205    190  31671  31671  31671  31671  31671  31671  31671  31671    189    189    225    208  31671    217    229    227    199    236    202    210    196    209    228    182    220    194  31671    225    234    190    195    201    182    203    204    199    211  31671    226    227    217  31671    196    221    212    220    206    213    214    199    215    194    189  31671    205    192    193  31671    217    213    220    214    227    222    223    227    241    205    227    197    210    195    236    231    212    210    213    201    235    219    217    214    201    202    228  31671    199    201    203    223    216    222    215    223  31671    195    190    202    207    211    227    251    192    200    207  31671    216  31671    221    217    193    212  31671    191    230    214    198    219    216    217    219    216    216    224    233    218    212    204    207    205    218    207  31671    210    220    214    213    197    216    212    195    213    225  31671    191    224    232    223    223    211    226    220    241    229    216    219  31671    223  31671  31671    220    225    225  31671    232    228    227    225    229    216    226    227    226    205    207    221    217  31671    221    229  31671    221    211    218    229  31671  31671  31671  31671  31671  31671  31671  31671  31671  31671  31671  31671  31671  31671    219    223  31671  31671  31671  31671  31671  31671  31671  31671  31671  31671  31671    234    227    223  31671  31671  31671  31671  31671  31671  31671  31671  31671  31671  31671  31671  31671  31671  31671  31671  31671  31671  31671  31671  31671  31671  31671  31671  31671  31671  31671
  31671  31671  31671  31671  31671  31671  31671  31671  31671  31671  31671  31671  31671  31671  31671  31671  31671  31671  31671  31671  31671  31671  31671  31671  31671  31671  31671  31671  31671  31671  31671  31671  31671  31671    226    232    220  31671    207    226  31671    182  31671  31671  31671  31671  31671  31671  31671  31671  31671  31671  31671  31671  31671  31671  31671  31671  31671  31671  31671  31671  31671  31671  31671  31671    177    159  31671  31671  31671    222    218    217    220    187  31671  31671    219    210    211    193    225    235    234    197    211  31671    220    222    220    212  31671  31671    222    212    207    212    218    213  31671    223  31671    234  31671    235    215  31671  31671    234  31671    255  31671    238    205    202    233    255    218    215    240    227    233    218    231    219    221    223    221    223    224  31671  31671  31671  31671  31671  31671  31671  31671  31671  31671  31671  31671  31671  31671  31671  31671  31671  31671  31671  31671  31671  31671    210  31671  31671  31671    215  31671    218    225    226  31671    218    213    225    226    223  31671  31671  31671  31671  31671    216  31671  31671  31671  31671  31671  31671  31671  31671  31671  31671  31671  31671  31671  31671  31671  31671  31671  31671  31671  31671  31671  31671  31671  31671  31671  31671  31671  31671  31671  31671  31671  31671  31671  31671  31671  31671  31671  31671  31671  31671  31671  31671  31671  31671  31671  31671  31671  31671  31671  31671  31671  31671  31671  31671  31671  31671  31671  31671  31671  31671  31671  31671  31671  31671  31671  31671  31671  31671  31671  31671  31671  31671  31671  31671  31671  31671  31671  31671  31671  31671  31671  31671  31671  31671  31671  31671  31671  31671  31671     91  31671    185  31671  31671  31671  31671  31671  31671  31671  31671  31671  31671  31671  31671  31671    212  31671  31671  31671    215  31671  31671  31671    189    194  31671    206    198  31671    191    200  31671  31671  31671  31671  31671  31671  31671  31671  31671    229    217    206    184    220    221    222  31671    227    185    184  31671  31671    209    227    232    216    211    228    189    216    223  31671    235    192    225    181    196    222    204    205    191    229    212    189    221    201    177    184    199    221    175    205    216    225    201    217    190    192    205  31671    202    213    223    200  31671    229    223    220    219    215    222    221    223    207    226    217  31671    206    205    221    221    218    192    215    234    209    216    200    201    216    201  31671    208  31671    202    204    223    235  31671  31671    210    209    199    217    226  31671    199  31671    255  31671  31671    218    212    221    210  31671    221    194    204    196    199    220    213    222    220  31671    221    220    211    193    209    183    222    215    218    219    199  31671    202  31671    213    213    218    207    191    224  31671    192    224  31671    209    224  31671  31671    222    220    222    223    218    234    214    229    229    210  31671    190  31671    219    229    226    221    223    218    206    221    218  31671    216    221  31671    214  31671    209    227    225    229    245  31671  31671  31671  31671  31671  31671  31671  31671  31671  31671  31671  31671  31671  31671  31671  31671  31671  31671  31671  31671  31671  31671  31671  31671  31671  31671  31671    219    213  31671  31671    228  31671  31671  31671  31671  31671  31671  31671  31671  31671  31671  31671  31671  31671  31671  31671  31671  31671  31671  31671  31671  31671  31671  31671  31671  31671  31671
  31671  31671  31671  31671  31671  31671  31671  31671  31671  31671  31671  31671  31671  31671  31671  31671  31671  31671  31671  31671  31671  31671  31671  31671  31671  31671  31671  31671  31671  31671  31671  31671  31671  31671    236  31671  31671  31671    186  31671  31671  31671  31671  31671  31671  31671  31671  31671  31671  31671  31671  31671  31671  31671  31671  31671  31671  31671  31671  31671  31671  31671  31671  31671  31671  31671  31671    210  31671  31671  31671  31671    229    229    228    224    206  31671    210  31671  31671  31671  31671  31671    208    209    215    217    212    208    215    185    202    216    233    217    224    230    207    216    216    212  31671  31671    228  31671  31671    197  31671  31671    212  31671    221    204  31671  31671    215    229    214    192    219    189    217  31671    218    224    201    214    207    231    222  31671  31671  31671  31671  31671  31671  31671  31671  31671  31671  31671  31671  31671  31671  31671  31671  31671  31671  31671  31671  31671  31671  31671    220  31671    214  31671    254    229    231    234  31671    213    226  31671    223    229    234    222    232    204  31671    239    217  31671    241  31671  31671  31671  31671  31671  31671  31671  31671  31671  31671  31671  31671  31671  31671  31671  31671  31671  31671  31671  31671  31671  31671  31671  31671  31671  31671  31671  31671  31671  31671  31671  31671  31671  31671  31671  31671  31671  31671  31671  31671  31671  31671  31671  31671  31671  31671  31671  31671  31671  31671  31671  31671  31671  31671  31671  31671  31671  31671  31671  31671  31671  31671  31671  31671  31671  31671  31671  31671  31671  31671  31671  31671  31671  31671  31671  31671  31671  31671  31671  31671  31671  31671  31671  31671  31671    215  31671    275  31671  31671  31671  31671  31671  31671  31671  31671  31671  31671  31671  31671  31671  31671  31671  31671    197  31671  31671  31671  31671  31671  31671    224    183    198    239    240    234    224    235  31671  31671  31671  31671  31671  31671  31671  31671  31671  31671  31671    203    205    186    227    212  31671    228    196  31671  31671    224    207    224    185    200    177    195    189    213    212    222    220    210    198    209    174    222    172    232    212    221    181    206    189    215    229    225    188    165    196    190    196    242    196    181    199    189    212  31671    224    218    205    213  31671    193    210    196    199    196    214    209    222    210    209    202    196  31671    220    219  31671    221    224    214    208    203    243    220    206    216    224    220    233    166    228    189    209    205  31671    195    193    205  31671    204    209    204    210  31671  31671  31671  31671    203  31671    211    208    204    216    240    223    212    217    220  31671    213  31671    222    202    215  31671    216    211    213    208    212    208    182    247    203    212    225    209  31671    191  31671    230  31671    213    223  31671  31671    240    225    222    219  31671    218    224    208    206    212    233    226  31671    217    197    217    229    232    216  31671    231  31671    210    224    212    226    223  31671    223    217    227    216    219  31671  31671  31671  31671  31671  31671  31671  31671  31671  31671  31671  31671  31671  31671  31671  31671  31671  31671  31671  31671  31671  31671  31671  31671  31671  31671  31671  31671  31671    225    222    215  31671  31671  31671  31671  31671  31671  31671  31671  31671  31671  31671  31671  31671  31671  31671  31671  31671  31671  31671  31671  31671  31671  31671  31671  31671  31671  31671  31671  31671
  31671  31671  31671  31671  31671  31671  31671  31671  31671  31671  31671  31671  31671  31671  31671  31671  31671  31671  31671  31671  31671  31671  31671  31671  31671  31671  31671  31671  31671  31671  31671  31671  31671  31671    210    230    217  31671  31671  31671  31671    224  31671  31671  31671  31671  31671  31671  31671  31671  31671  31671  31671  31671  31671  31671  31671  31671  31671  31671  31671  31671  31671  31671  31671  31671  31671  31671  31671  31671  31671  31671  31671  31671    255  31671  31671  31671  31671    204    220    221  31671  31671    235  31671  31671    206  31671    215    209    222    216    203    218    225    234    204    222    211    222    187  31671  31671  31671  31671  31671    228  31671  31671  31671    258    230  31671    206    206  31671  31671    213    225    227    223    235    203    221    235    191    230    223    226    223    229  31671  31671  31671  31671  31671  31671  31671  31671  31671  31671  31671  31671  31671  31671  31671  31671  31671  31671  31671  31671  31671  31671  31671    244  31671    223    241    243    220    228  31671  31671  31671    218    236    221    204    222  31671    220  31671    225    235    243    218    221  31671  31671  31671  31671  31671  31671  31671  31671  31671  31671  31671  31671  31671  31671  31671  31671  31671  31671  31671  31671  31671  31671  31671  31671  31671  31671  31671  31671  31671  31671  31671  31671  31671  31671  31671  31671  31671  31671  31671  31671  31671  31671  31671  31671  31671  31671  31671  31671  31671  31671  31671  31671  31671  31671  31671  31671  31671  31671  31671  31671  31671  31671  31671  31671  31671  31671  31671  31671  31671  31671  31671  31671  31671  31671  31671  31671  31671  31671  31671  31671  31671    259    237  31671    209  31671    167    282    181    169  31671  31671  31671  31671  31671  31671  31671  31671  31671  31671  31671  31671  31671  31671  31671  31671  31671    188  31671  31671    229  31671    202    212  31671    199  31671  31671  31671  31671    227  31671  31671  31671  31671    226  31671  31671  31671    222    186    182    190    211  31671    202    227    192    228    195    181    213    182    226    236    206  31671    173    207    198    217    197    221    212    210    181  31671    227    240    217    196    202    224    196    192    176    196    198    204    221    221    225    192    225    217    191    236    192    199    205    207    214    208    205  31671    213    201    195    206    185    204    198  31671    208    198    204    204    218    233    226  31671    215    203    196  31671  31671    211    203    207    207  31671    212    218    208    228    180    217    213  31671    201  31671    216    214  31671    212    222  31671  31671  31671    217    206    192    226    203    210    228    218    203  31671    226    199    199    217    225    214    190  31671    234    205    209    207    217    174    204    206    209    203  31671    231    220    218    209    199    217    220    217    225  31671    214    231  31671    223    211    230    205    220    228    221    208    213    221    239  31671  31671    201    227    198    225    220    223    224    224    229    224    219    220    205    220  31671    218  31671    193  31671  31671  31671  31671  31671  31671  31671  31671  31671  31671  31671  31671  31671  31671  31671  31671  31671  31671  31671  31671  31671  31671  31671  31671  31671  31671    233    213    219    220    221  31671    231    218  31671  31671  31671  31671  31671  31671  31671  31671  31671  31671  31671  31671  31671  31671  31671  31671  31671  31671  31671  31671  31671  31671  31671  31671  31671  31671
  31671  31671  31671  31671  31671  31671  31671  31671  31671  31671  31671  31671  31671  31671  31671  31671  31671  31671  31671  31671  31671  31671  31671  31671  31671  31671  31671  31671  31671  31671  31671  31671  31671    218  31671    255  31671  31671  31671  31671  31671  31671  31671  31671  31671  31671  31671  31671  31671  31671  31671  31671  31671  31671  31671  31671  31671  31671  31671  31671  31671  31671  31671  31671  31671  31671  31671  31671  31671    208  31671  31671  31671  31671    213  31671    230    225  31671    208    217    230  31671    201    209    208  31671    181    224    227    219    205    221    221    204    220    221    230    233    218  31671    223    239    212    193  31671    231    220    211  31671    223  31671    211  31671    223    208    220    207    251    214    214    207  31671    227  31671    224    246    216    213    219    232  31671    239    217    238  31671  31671  31671  31671  31671  31671  31671  31671  31671  31671  31671  31671  31671  31671  31671  31671  31671  31671  31671  31671  31671  31671  31671    225    225    239  31671    224    207  31671  31671    227  31671    214  31671    239    218  31671  31671  31671    238    233    222  31671  31671  31671  31671  31671  31671  31671  31671  31671  31671  31671  31671  31671  31671  31671  31671  31671  31671  31671  31671  31671  31671  31671  31671  31671  31671  31671  31671  31671  31671  31671  31671  31671  31671  31671  31671  31671  31671  31671  31671  31671  31671  31671  31671  31671  31671  31671  31671  31671  31671  31671  31671  31671  31671  31671  31671  31671  31671  31671  31671  31671  31671  31671  31671  31671  31671  31671  31671  31671  31671  31671  31671  31671  31671  31671  31671  31671  31671  31671  31671  31671  31671  31671    217    179    207    229    229    167  31671  31671  31671  31671  31671  31671  31671  31671  31671  31671  31671  31671  31671  31671  31671  31671    189    186    168  31671  31671  31671  31671    191    197    212    223    202  31671  31671  31671  31671  31671  31671  31671  31671    272    181    233    212    220    207    196    188  31671    202    202  31671    186  31671    169    229    206    189    225    218    222  31671    224    199    201    203    211    205    190    208    216    186    197    183    228    228    205    189    208    198    267    196    210    225    190    217    185  31671    193    226  31671    233  31671    176    185    211    222    220    202    223    206    208    183  31671    201    202    233    193    199    212    204  31671    218    215  31671    205    203    193    211    190    212    207    216    204    193    212  31671    209    222    227    233    202    226    204  31671    188  31671  31671    211    225  31671    202    215    190    212    189    219    211    198    195    222    215    219    213    208    176    212    211    207  31671    219    223    205    198    193    193    218    213    197    191    206    211    196  31671    214  31671    201  31671  31671    214  31671  31671    215  31671  31671    225    228    201    224    221    224    222  31671    224    235    213    229  31671  31671    182    214    207    234  31671  31671    212    233    222    228    213    231    223    220  31671  31671    178  31671  31671  31671  31671  31671  31671  31671  31671  31671  31671  31671  31671  31671  31671  31671  31671  31671  31671  31671  31671  31671  31671  31671  31671  31671  31671    248    225    223    219  31671    225    237  31671    238  31671  31671  31671  31671  31671  31671  31671  31671  31671  31671  31671  31671  31671  31671  31671  31671  31671  31671  31671  31671  31671  31671  31671  31671  31671  31671
  31671  31671  31671  31671  31671  31671  31671  31671  31671  31671  31671  31671  31671  31671  31671  31671  31671  31671  31671  31671  31671  31671  31671  31671  31671  31671  31671  31671  31671  31671  31671    232    202    230  31671  31671  31671  31671  31671    217  31671  31671  31671  31671  31671  31671  31671  31671  31671  31671  31671  31671  31671  31671  31671  31671  31671  31671  31671  31671  31671  31671  31671  31671  31671  31671  31671  31671  31671  31671    215    101  31671  31671  31671  31671  31671    206  31671    212    216    207  31671    202    218    216    225    222    212    239    218    225    228    213    221    233    234    233    223    217    203    233    233    213    219  31671    217  31671    228    205    208    217    213  31671    204    217    208    206    224    212    229    207    228  31671    237    218    210    207    237    219    206    230  31671    219  31671    214    232    237  31671  31671  31671  31671  31671  31671  31671  31671  31671  31671  31671  31671  31671  31671  31671  31671  31671  31671    239    214  31671    203    228  31671    229    222  31671    237    225    235    245    245    216    225    218    223  31671  31671    228    240  31671  31671  31671  31671  31671  31671  31671  31671  31671  31671  31671  31671  31671  31671  31671  31671  31671  31671  31671  31671  31671  31671  31671  31671  31671  31671  31671  31671  31671  31671  31671  31671  31671  31671  31671  31671  31671  31671  31671  31671  31671  31671  31671  31671  31671  31671  31671  31671  31671  31671  31671  31671  31671  31671  31671  31671  31671  31671  31671  31671  31671  31671  31671  31671  31671  31671  31671  31671  31671  31671  31671  31671  31671  31671  31671  31671  31671  31671  31671  31671  31671  31671  31671    247  31671    197    208    185    181  31671  31671  31671  31671  31671  31671  31671  31671  31671  31671  31671  31671  31671  31671  31671  31671    184    194    174  31671  31671  31671  31671    233    230    228  31671    185  31671  31671  31671  31671  31671  31671  31671    188    185    186    195    170    198    230    241    190    213    190    204    174  31671    237    216    238    240    214    191    198    206    234    219    177    243    231    192    196    233    239    217    212    239    222    228    225    236    220    218    211    180    206    198  31671  31671    215    189  31671    217    218  31671  31671    198    215    184    210    217    224    209    182    207  31671    208    197    198    199  31671    191    208    200    194    205  31671    193    192    204    212    203    204    196  31671    204    209    201    198    206    222    202    199    219    215    203  31671    201    202  31671    194    202    221  31671    216    196    220  31671    203    239    199    214    218    207    201  31671    204  31671    223    213  31671    191    204    197    213    193    219    191    223    210    225    209    205    176    199    216    215    240    208  31671  31671    210  31671    226    224  31671    195  31671    227    213    226    211  31671    212    230    203    208    237  31671    239    198    235    225    217    231  31671    218    211    215  31671  31671    232  31671    223    222    221    227    220    220  31671  31671  31671  31671  31671  31671  31671  31671  31671  31671  31671  31671  31671  31671  31671  31671  31671  31671  31671  31671  31671  31671  31671  31671  31671  31671    222    222    235  31671    216  31671  31671    228    216  31671    238  31671  31671  31671  31671  31671  31671  31671  31671  31671  31671  31671  31671  31671  31671  31671  31671  31671  31671  31671  31671  31671  31671  31671  31671  31671
  31671  31671  31671  31671  31671  31671  31671  31671  31671  31671  31671  31671  31671  31671  31671  31671  31671  31671  31671  31671  31671  31671  31671  31671  31671  31671  31671  31671  31671  31671  31671    201  31671  31671  31671  31671  31671  31671  31671  31671  31671  31671  31671  31671  31671  31671  31671  31671  31671  31671  31671  31671  31671  31671  31671  31671  31671  31671  31671  31671  31671  31671  31671  31671  31671  31671  31671  31671  31671    207    216  31671  31671    186    217  31671  31671  31671    200    204  31671    221  31671  31671    230    226  31671    224    230    214    282    218    207    203  31671    221    225    219    221    269    235    213    226    214    215    236    227    222    219    218    196    208    218    174    207    228    231    201    223  31671    214    258  31671    197    212    227    206    221    223    226    223    212    213    240    213    229    219    225    239  31671  31671  31671  31671  31671  31671  31671  31671  31671  31671  31671  31671  31671  31671  31671  31671    224  31671    226  31671  31671    219  31671    233  31671    223    222    221  31671    214    238    226    232  31671  31671  31671    241    225    242  31671  31671  31671  31671  31671  31671  31671  31671  31671  31671  31671  31671  31671  31671  31671  31671  31671  31671  31671  31671  31671  31671  31671  31671  31671  31671  31671  31671  31671  31671  31671  31671  31671  31671  31671  31671  31671  31671  31671  31671  31671  31671  31671  31671  31671  31671  31671  31671  31671  31671  31671  31671  31671  31671  31671  31671  31671  31671  31671  31671  31671  31671  31671  31671  31671  31671  31671  31671  31671  31671  31671  31671  31671  31671  31671  31671  31671  31671  31671  31671  31671  31671  31671  31671  31671    242    197  31671  31671  31671  31671  31671  31671  31671  31671  31671  31671  31671  31671  31671  31671  31671  31671  31671  31671    177    173    170  31671  31671    253    182    199    189  31671  31671  31671  31671  31671  31671  31671  31671  31671  31671  31671    175    175    200    195    228    175    225    180    205    235    209    191    188    210    232    187    225    227    219    224    193    184    229    230    167    194    207  31671    204    218    221  31671    183    205    208    216    230    219    244    264    203    202    192    200    221    207    183  31671    201  31671    193    190    192    214    197    211    197    210    194  31671  31671    193    227  31671    180    224    193  31671    208    211    217    193  31671    190    213    214    213    245    190  31671    219    201    220    196  31671  31671    203    191    204    195    190  31671    216    196    205    197    188    213    202    190    211    210  31671  31671  31671    233    223    206    211    196    192    207    203    207    233    207    209    238    186    186    216    215    186    206    204    201    180    205    205    210    198    229    225    220    218    219  31671  31671    222  31671    222    198    213    234    227    218    225    232    215    218    227    193  31671  31671    245    212    241  31671    229    220  31671    194  31671    238  31671    218  31671  31671  31671    227    224  31671    240    206  31671  31671  31671  31671  31671  31671  31671  31671  31671  31671  31671  31671  31671  31671  31671  31671  31671  31671  31671  31671  31671  31671  31671  31671  31671  31671  31671    222    236    217    216    213    239  31671  31671  31671    218  31671  31671  31671  31671  31671  31671  31671  31671  31671  31671  31671  31671  31671  31671  31671  31671  31671  31671  31671  31671  31671  31671  31671  31671  31671  31671
  31671  31671  31671  31671  31671  31671  31671  31671  31671  31671  31671  31671  31671  31671  31671  31671  31671  31671  31671  31671  31671  31671  31671  31671  31671  31671  31671  31671  31671  31671  31671  31671  31671  31671  31671  31671  31671  31671  31671  31671  31671  31671  31671  31671  31671  31671  31671  31671  31671  31671  31671  31671  31671  31671  31671  31671  31671  31671  31671  31671  31671  31671  31671  31671  31671  31671  31671  31671  31671  31671  31671  31671  31671  31671  31671  31671    224    231  31671    220  31671  31671    183    200  31671    219    201    225    222    234    229    216    199    229    210    229  31671    217  31671    227    231    222    211    211    229    210    220    177    204    209    212    185    185  31671    256  31671  31671    215    217    196    218    232  31671    211    213    223    211    209    218    221  31671    220    216    217    229    213    220    229    219    241    230    231  31671  31671  31671  31671  31671  31671  31671  31671  31671  31671  31671  31671  31671    234    222    209  31671  31671    224    238  31671    238    214  31671    227    240    219    239    223  31671  31671    228    216    225    245    221    237    227  31671  31671  31671  31671  31671  31671  31671  31671  31671  31671  31671  31671  31671  31671  31671  31671  31671  31671  31671  31671  31671  31671  31671  31671  31671  31671  31671  31671  31671  31671  31671  31671  31671  31671  31671  31671  31671  31671  31671  31671  31671  31671  31671  31671  31671  31671  31671  31671  31671  31671  31671  31671  31671  31671  31671  31671  31671  31671  31671  31671  31671  31671  31671  31671  31671  31671  31671  31671  31671  31671  31671  31671  31671  31671  31671  31671  31671  31671  31671  31671  31671  31671  31671    182    223    220    173  31671  31671  31671  31671  31671  31671  31671  31671  31671  31671  31671  31671  31671  31671  31671    213    180    168    197  31671    165    170  31671    180    171  31671  31671  31671  31671  31671  31671  31671  31671  31671  31671    230    169    169    225    167    181    186    221    237    218    189    241    225    226    193    258    197    175    173    198    222    214    222    206  31671  31671    204    258    228    232    211    213    165    236    213    270    206    207    199    227    185    197    201    198    221    217  31671    196    194  31671    192    201    209  31671    198    209    211    218    201    181    199    217    204    183  31671    198  31671    216    199  31671    204    192    196  31671    185    224    217    210    199    230    213    222    218  31671    209  31671    231  31671    186    199    221  31671    200    204    192    185    203    179    190    195    222    221    213    189    226  31671    208    209    205    207    188  31671    223    211  31671    210    249    211    246  31671    230    206    204    195    208    183    209    184    186    217    196  31671  31671  31671    211    201    211  31671    215  31671  31671    229    222    221    206    227    223    210    212    229  31671    212    219    229    216    207    216    210    230    221    230  31671  31671    170    234    180    221    218    221    226    201    242  31671  31671  31671  31671  31671  31671  31671  31671  31671  31671  31671  31671  31671  31671  31671  31671  31671  31671  31671  31671  31671  31671  31671  31671  31671  31671  31671  31671  31671  31671    229    226  31671  31671    225  31671    215  31671    228  31671  31671  31671  31671  31671  31671  31671  31671  31671  31671  31671  31671  31671  31671  31671  31671  31671  31671  31671  31671  31671  31671  31671  31671  31671  31671  31671
  31671  31671  31671  31671  31671  31671  31671  31671  31671  31671  31671  31671  31671  31671  31671  31671  31671  31671  31671  31671  31671  31671  31671  31671  31671    137    273  31671  31671  31671  31671  31671  31671  31671  31671  31671  31671  31671  31671  31671  31671  31671  31671  31671  31671  31671  31671  31671  31671  31671  31671  31671  31671  31671  31671  31671  31671  31671  31671  31671  31671  31671  31671  31671  31671  31671  31671  31671  31671  31671  31671  31671  31671  31671  31671    213  31671  31671    186    212  31671  31671    200    222    196  31671  31671    210  31671    217  31671    216    227    219  31671    195    222    226    224    246    228    221    229    223    219    237  31671    224    222  31671    218    199    204    194  31671    221    173    194    194    235    196    221    213    211    226    224    198    214    212    234    213    219    217    216    208    219    225    259    249    218    223  31671    235    235    238  31671    227  31671  31671  31671  31671  31671  31671    237    221    230    230    218  31671  31671  31671  31671    189    244    234    211    223    230    241  31671    230    208    230    228    232    240    217    245    226    219    225  31671  31671  31671  31671  31671  31671  31671  31671  31671  31671  31671  31671  31671  31671  31671  31671  31671  31671  31671  31671  31671  31671  31671  31671  31671  31671  31671  31671  31671  31671  31671  31671  31671  31671  31671  31671  31671  31671  31671  31671  31671  31671  31671  31671  31671  31671  31671  31671  31671  31671  31671  31671  31671  31671  31671  31671  31671  31671  31671  31671  31671  31671  31671  31671  31671  31671  31671  31671  31671  31671  31671  31671  31671  31671  31671  31671  31671    212    170    178  31671  31671    236    197    160  31671    160  31671  31671  31671  31671  31671  31671  31671  31671  31671  31671  31671  31671  31671  31671  31671    182    201  31671  31671  31671    172  31671  31671  31671    166  31671  31671  31671  31671  31671  31671  31671  31671  31671    166    166    176    191    165    174    220  31671    183    190    247    173    212    224  31671    187    214    196    201    180    224    237    190    228    215    179    230  31671    221    196    218    206    202    187    197    200    196    220    223  31671    218    181  31671    211    193    190    190  31671    195    182  31671    220    181    201    198    191    204    212    218    202    184  31671  31671    189  31671    205    199  31671    194  31671    191    181  31671    194    200  31671    209    206    207    156    197    203    209    241    221    212    206    235    197    182    218    207  31671    201  31671    191    206    203    198    197    191    189    201    206  31671    197    216    211    217    201    212    212    182    190  31671    209  31671    193    182  31671    219    203    207    223    185    215    210    231    190    201    200  31671  31671    212    197    217  31671    207    232    211    226    224    231    229    231    224    228    214  31671    235    212    228  31671    213    212    209    222    238    233    218  31671    222  31671  31671    239  31671  31671    189  31671    213    237    242  31671  31671  31671  31671  31671  31671  31671  31671  31671  31671  31671  31671  31671  31671  31671  31671  31671  31671  31671  31671  31671  31671  31671  31671  31671  31671  31671  31671  31671  31671  31671    214    221  31671    213    213  31671  31671    247  31671  31671  31671  31671  31671  31671  31671  31671  31671  31671  31671  31671  31671  31671  31671  31671  31671  31671  31671  31671  31671  31671  31671  31671  31671  31671  31671
  31671  31671  31671  31671  31671  31671  31671  31671  31671  31671  31671  31671  31671  31671  31671  31671  31671  31671  31671  31671  31671  31671  31671  31671  31671  31671  31671  31671  31671  31671  31671  31671  31671  31671  31671  31671  31671  31671  31671  31671  31671  31671  31671  31671  31671  31671  31671  31671  31671  31671  31671  31671  31671  31671  31671  31671  31671  31671  31671  31671  31671  31671  31671  31671  31671  31671  31671  31671  31671  31671  31671  31671  31671  31671  31671  31671  31671  31671  31671  31671  31671  31671  31671  31671  31671    214  31671  31671    219    202    238    202    212    215    225    222    220    228    228    219    201    222    230    213    209  31671    213    198    191  31671    219    203    235    220    218    230  31671    216    223    193    191    239    234    186    192    199  31671    208    204    210    169    212    176    227    170    238    230    228    222    229    226  31671    233    223    237    228    232  31671  31671  31671  31671  31671    239    192    248    237    236    223    229    218    230    207    226    236    238  31671  31671  31671    236    222    222    234    227    239  31671    231    227    215    223    231    207    221    215    239  31671  31671  31671  31671  31671  31671  31671  31671  31671  31671  31671  31671  31671  31671  31671  31671  31671  31671  31671  31671  31671  31671  31671  31671  31671  31671  31671  31671  31671  31671  31671  31671  31671  31671  31671  31671  31671  31671  31671  31671  31671  31671  31671  31671  31671  31671  31671  31671  31671  31671  31671  31671  31671  31671  31671  31671  31671  31671  31671  31671  31671  31671  31671  31671  31671  31671  31671  31671  31671  31671  31671  31671  31671  31671    204    194  31671    198  31671  31671  31671    214    158    171    171  31671  31671  31671  31671  31671  31671  31671  31671  31671  31671  31671  31671  31671  31671  31671    198  31671  31671  31671  31671  31671  31671  31671  31671  31671  31671    213    176    208  31671  31671    230    183  31671    173    208    222    232    184    197    239    205    236    193    185    222    187    194    224    181    183    221    197    195    195    220    203    176    186    204    201    252  31671    189    198    215    197    217    229    215    188  31671    210    190  31671    203    196    222    206    214  31671    206    192    196    216  31671  31671    220    196    196    202    187    207    200  31671  31671    204    182    195    201    189    204    199  31671    183    184    195    190  31671    197    232  31671  31671  31671    197  31671  31671    206  31671    195    181    215    184    190    212    229    217    180  31671    206    185    193    185    195    199    211    200    209  31671    237    201  31671    193    212    207    192    222    219    214    185    191    217  31671    210  31671    192    203    210    214    203    200    175    189  31671  31671  31671  31671  31671    239  31671    233    202    232    216    215    218    202    228    215    200    221    220    225    233  31671    196    228    217    229  31671  31671    227    228    198    224    232    232    222    207    215    238    218    229    219    212    214  31671  31671  31671  31671  31671  31671  31671  31671  31671  31671  31671  31671  31671  31671  31671  31671  31671  31671  31671  31671  31671  31671  31671  31671  31671  31671  31671  31671  31671    239  31671  31671  31671    203    225  31671    230  31671  31671  31671  31671  31671  31671  31671  31671  31671  31671  31671  31671  31671  31671  31671  31671  31671  31671  31671  31671  31671  31671  31671  31671  31671  31671  31671  31671
  31671  31671  31671  31671  31671  31671  31671  31671  31671  31671  31671  31671  31671  31671  31671  31671  31671  31671  31671  31671  31671  31671  31671  31671  31671  31671  31671  31671  31671  31671  31671  31671  31671  31671  31671  31671  31671  31671  31671  31671  31671  31671  31671  31671  31671  31671  31671  31671  31671  31671  31671  31671  31671  31671  31671  31671  31671  31671  31671  31671  31671  31671  31671  31671  31671  31671  31671  31671  31671  31671  31671  31671  31671  31671  31671  31671  31671  31671  31671  31671  31671  31671  31671  31671  31671  31671  31671  31671  31671  31671    199    231  31671  31671    224    226    228    238    206    191    239    220    200    198    215  31671  31671    209    198    198    209    239    211  31671  31671    195    230    188    225  31671    211    220    226    234  31671    159    200    227    232    165    201    204    222    229    235    210    218    223    203    208    207    220  31671    209    224    217    235  31671  31671  31671  31671  31671    212    228    215  31671  31671    210    215    224  31671    217  31671  31671    198  31671    241    198    215    229    217    222  31671  31671  31671  31671    231    213    231    211    221  31671    260    226  31671  31671  31671  31671  31671  31671  31671  31671  31671  31671  31671  31671  31671  31671  31671  31671  31671  31671  31671  31671  31671  31671  31671  31671  31671  31671  31671  31671  31671  31671  31671  31671  31671  31671  31671  31671  31671  31671  31671  31671  31671  31671  31671  31671  31671  31671  31671  31671  31671  31671  31671  31671  31671  31671  31671  31671  31671  31671  31671  31671  31671  31671  31671  31671  31671  31671  31671  31671  31671  31671  31671    127    218    223  31671    148    275  31671  31671  31671  31671  31671    189    193    172  31671  31671  31671  31671  31671  31671  31671  31671  31671  31671  31671  31671  31671  31671  31671    191  31671  31671  31671    182  31671    152  31671  31671    173    169    166  31671    186    164  31671  31671    184    183    164    167    165    202    210    200    194    216    195    177    194  31671    242    222    213    222    217    196    180    188    216    227    194    196    182    184    192    187  31671    195    203    225    218    171  31671  31671    226    201    206    202  31671  31671    202    207    226    221    199    199    186    194    209    185    208  31671  31671    190    198    203  31671  31671    197  31671  31671    195    201    205    205  31671    190    208  31671  31671    161    185  31671    178    218    227    211    203    184    165    180    186    165    207    210    184    205    212    191    178    186    170    182    195    202    210    196    175    192    190    188    209    193    189    182    187    194    197    206    192  31671    220    216    174    210    200    199    215    198    219    208    208    194    220    206    231  31671    224  31671  31671    221    183  31671    196    235    214    228    234    222    232    205    224    228    211    218    222    202    229    224    216    227    233    233    235    226    234    198    222    228  31671    231  31671    227    220    232    231    230    224    175    228  31671  31671  31671  31671    216  31671  31671  31671  31671  31671  31671  31671  31671  31671  31671  31671  31671  31671  31671  31671  31671  31671  31671  31671  31671  31671  31671  31671  31671    236  31671  31671  31671  31671    225  31671  31671  31671  31671  31671  31671  31671  31671  31671  31671  31671  31671  31671  31671  31671  31671  31671  31671  31671  31671  31671  31671  31671  31671  31671  31671  31671  31671  31671  31671
  31671  31671  31671  31671  31671  31671  31671  31671  31671  31671  31671  31671  31671  31671  31671  31671  31671  31671  31671  31671  31671  31671  31671  31671  31671  31671  31671  31671  31671  31671  31671  31671  31671  31671  31671  31671  31671  31671  31671  31671  31671  31671  31671  31671  31671  31671  31671  31671  31671  31671  31671  31671  31671  31671  31671  31671  31671  31671  31671  31671  31671  31671  31671  31671  31671  31671  31671  31671  31671  31671  31671  31671  31671  31671  31671  31671  31671  31671  31671  31671  31671  31671    216    213  31671    201  31671  31671  31671    224  31671    229    208    209    234    217    229    198  31671    221    201    205    202    217    220    197    179  31671    220    238    199  31671    221    200    209    229    226  31671    215  31671    228    212  31671  31671    220    212  31671    222    213    202    207    181    208    220    228    225    224    227  31671  31671    219    232    221  31671    218  31671    221  31671  31671  31671  31671  31671    236    229  31671  31671    232  31671    214    235    211    227    236    197    219    215  31671    221    230    229    219  31671    217    212    244    225    207    225    223    234  31671    242    231  31671  31671    234  31671  31671  31671  31671  31671  31671  31671  31671  31671  31671  31671  31671  31671  31671  31671  31671  31671  31671  31671  31671  31671  31671  31671  31671  31671  31671  31671  31671  31671  31671  31671  31671  31671  31671  31671  31671  31671  31671  31671  31671  31671  31671  31671  31671  31671  31671  31671  31671  31671  31671  31671  31671  31671  31671  31671  31671  31671  31671  31671  31671  31671  31671  31671  31671  31671  31671  31671  31671  31671    243    167    197    240    169  31671  31671  31671  31671  31671  31671    193    200    163    167  31671  31671  31671  31671  31671  31671  31671  31671  31671  31671  31671  31671    183    183    182    199    163    190    149  31671    170    246    192  31671  31671    199    163    223  31671    163  31671    189    206  31671    233    181    194    217    182    182    224    177  31671    232    185    199    239    187  31671  31671  31671    235    211    243    199  31671    174    185    188    188    220    188    193    199    204    218    198    196    220    211    205    207    200    195    225    197  31671    226    205    215    211    209    196  31671    199  31671  31671    200    202    204    193    168    189    207  31671    211  31671    208    218    218    212    191    198  31671    189    170    167    181    208    191  31671    250    172    235    178    207    198    212    204    202    192    200  31671  31671    208    195    182  31671  31671  31671  31671    174    186    179    200    201    198  31671  31671  31671    202    191    203    224  31671    196  31671    232    190  31671    190  31671    223    189    249    165    212    216    223    237    191    201  31671  31671  31671    165    185    220    233    230    220    225    235    233    215    201  31671  31671    221    198    225    212    222    217    215    225    210    235  31671    217    235  31671  31671    225    240    227    232    212    226    215    215    231    242    211  31671  31671  31671    217    209  31671  31671  31671  31671  31671    229  31671  31671  31671  31671  31671  31671  31671  31671  31671  31671  31671  31671  31671  31671  31671  31671  31671  31671  31671    223    197  31671    205  31671  31671  31671  31671  31671  31671  31671  31671  31671  31671  31671  31671  31671  31671  31671  31671  31671  31671  31671  31671  31671  31671  31671  31671  31671  31671  31671  31671  31671  31671  31671  31671
  31671  31671  31671  31671  31671  31671  31671  31671  31671  31671  31671  31671  31671  31671  31671  31671  31671    253  31671  31671  31671  31671  31671  31671  31671  31671  31671  31671  31671  31671  31671  31671  31671  31671  31671  31671  31671  31671  31671  31671  31671  31671  31671  31671  31671  31671  31671  31671  31671  31671  31671  31671  31671  31671  31671  31671  31671  31671  31671  31671  31671  31671  31671  31671  31671  31671  31671  31671  31671  31671  31671  31671  31671  31671  31671  31671  31671  31671  31671  31671  31671  31671  31671  31671  31671  31671    222    219  31671  31671  31671    224  31671    189    199  31671    209    218    176    197    199    201    200    204    249    206    199    145    199  31671    210    207  31671    188    204  31671    217    197    221  31671    232  31671    227  31671    205    220    207    189    228  31671  31671    200    205    205    231    211    199    226    213    235    211    227  31671    216    236    232    231    228    235  31671  31671  31671    238    242    224    223    230  31671    215    247    208    245    204    225    209    239    195    226    231    203    210    246  31671    193    227    206    240    222    214    241  31671    212    212    214    223  31671  31671  31671  31671  31671  31671  31671  31671  31671  31671  31671  31671  31671  31671  31671  31671  31671  31671  31671  31671  31671  31671  31671  31671  31671  31671  31671  31671  31671  31671  31671  31671  31671  31671  31671  31671  31671  31671  31671  31671  31671  31671  31671  31671  31671  31671  31671  31671  31671  31671  31671  31671  31671  31671  31671  31671  31671  31671  31671  31671  31671  31671  31671  31671  31671  31671  31671  31671  31671  31671  31671    216    219    125    198    200  31671  31671  31671    255    179    182    277    176    173    175  31671  31671  31671  31671  31671  31671    157  31671    192    187     78    180    187    161    206    186    172    154    201    189  31671    155  31671    159    182    163    237  31671  31671    168    182  31671    155    187  31671    183    162    192    201    183    178  31671  31671  31671    187    167    195    172  31671    174    223  31671    204  31671  31671    222    189  31671    195    196    191    200    233    271    191    199    192    205    230    226    204    206    210    188    225    198    218    176    197    210    213    227  31671    183  31671    200  31671    200    192    190    192    197  31671  31671  31671    185  31671    178  31671    199    205    172    216    210    213    198  31671    180    218    209  31671  31671  31671    202  31671    184    224    205    211    231    211    181    181  31671    207    196    181    189    190  31671  31671  31671  31671    208    194    190    208    192    202    202    196    217    210    209    211  31671    206    198  31671    190  31671    179    221    212    243    208  31671    247    196    246  31671  31671    191  31671    216    232    229    236    238    222  31671    231    233  31671    233    230    239    246    219    213    217    216    222  31671    229    229    221    216    228    239  31671    219    229  31671    216    234  31671    222  31671    219    223  31671    198    232    234    218    211    218  31671    222    218  31671  31671    211  31671  31671  31671  31671  31671  31671  31671  31671  31671  31671  31671  31671  31671  31671  31671  31671  31671  31671  31671  31671  31671  31671  31671    223  31671  31671  31671  31671  31671  31671  31671  31671  31671  31671  31671  31671  31671  31671  31671  31671  31671  31671  31671  31671  31671  31671  31671  31671  31671  31671  31671  31671  31671  31671  31671
  31671  31671  31671  31671  31671  31671  31671  31671  31671  31671  31671  31671  31671  31671  31671  31671  31671  31671  31671  31671  31671  31671  31671  31671  31671  31671  31671  31671  31671  31671  31671  31671  31671  31671  31671  31671  31671  31671  31671  31671  31671  31671  31671  31671  31671  31671  31671  31671  31671  31671  31671  31671  31671  31671  31671  31671  31671  31671  31671  31671  31671  31671  31671  31671  31671  31671  31671  31671  31671  31671  31671  31671  31671  31671  31671  31671  31671  31671  31671  31671  31671  31671  31671  31671  31671  31671    211    218    222    201  31671  31671  31671    207  31671    189    207    198    210  31671    202    211    200    198    176    206  31671  31671    222    206    199    212  31671  31671    214    204  31671    216    224    232  31671    216    216  31671  31671    227    218    205    209    237    225    212    219    231    233    227    256    223    228    206    216    218  31671    234    231    229    210    218  31671  31671  31671  31671    227    215    225    236    216    215    215    227    233    234    226    223    234    226    212  31671  31671  31671    197  31671    229    207    216    223  31671    214    241  31671    206    221    232    215    230    242    204  31671  31671  31671  31671  31671  31671  31671  31671  31671  31671  31671  31671  31671  31671  31671  31671  31671  31671  31671  31671  31671  31671  31671  31671  31671  31671  31671  31671  31671  31671  31671  31671  31671  31671  31671  31671  31671  31671  31671  31671  31671  31671  31671  31671  31671  31671  31671  31671  31671  31671  31671  31671  31671  31671  31671  31671  31671  31671  31671  31671  31671  31671  31671  31671  31671  31671  31671  31671    222    171    170    179    132    167  31671  31671  31671    236    145    164    182    148    164    158    165    176  31671  31671  31671  31671  31671  31671  31671    204    184    149    208    195    193  31671    162  31671    165    171    259    224    192  31671  31671    171    158    161    235    162    172    236  31671    188    199    231    150    195    201    204    191    224    211    196    224    185  31671    159    181    164    200  31671    169  31671    178  31671  31671    202    192    183    196    234    195    208    206    202    207    192    189    197    221    207  31671    198    213  31671    196  31671    198    209    223  31671    202  31671  31671    202    201    213    200    191    194    196    194    205    191    198    216    207    208    189  31671    205  31671    196    199    193    175    227    212    205    218    160    212    222    199    238    235    196    216    187    217    209    178    188    186    190  31671    184    196    193  31671    196    193    212    189    194    197    210  31671    196    213    216    217    204  31671    200    210  31671    186    174    221    209    183    204    215  31671    224    208  31671  31671    208    215    207    224  31671    244    218    240    225  31671    232    236    228    218  31671    237    239    231    227    225    222  31671    194    227    216  31671    216    214  31671    238    239    207    225    216    228    230    226    231    185    170  31671    221    232    233    233  31671    203    212    222    224    210  31671    234    243  31671  31671  31671  31671  31671  31671  31671  31671  31671  31671  31671  31671  31671  31671  31671  31671  31671  31671  31671  31671    197  31671  31671  31671  31671  31671  31671  31671  31671  31671  31671  31671  31671  31671  31671  31671  31671  31671  31671  31671  31671  31671  31671  31671  31671  31671  31671  31671  31671  31671  31671  31671  31671  31671  31671
  31671  31671  31671  31671  31671  31671  31671  31671  31671  31671  31671  31671  31671  31671  31671  31671  31671  31671  31671  31671  31671  31671  31671  31671  31671  31671  31671  31671  31671  31671  31671  31671  31671  31671  31671  31671  31671  31671  31671  31671  31671  31671  31671  31671  31671  31671  31671  31671  31671  31671  31671  31671  31671  31671  31671  31671  31671  31671  31671  31671  31671  31671  31671  31671  31671  31671  31671  31671  31671  31671  31671  31671  31671  31671  31671  31671  31671  31671  31671  31671  31671  31671  31671  31671  31671  31671  31671  31671    206    221  31671    220    217  31671  31671    223    154    227    207    209    195    188    192    181    197    202  31671    199    166    216    219    207    193  31671    209    213  31671    208  31671    227  31671  31671  31671  31671  31671    228    258    205    199    238    223    207    205    202    200    229  31671    225    222  31671    207    226    243  31671    236    227    218    228    232  31671  31671  31671    208    239    225    219    232    226    245    196    233    222    218    231    231    218    229    171    206    219    217    213  31671  31671    213    214    209    214  31671    212    221    208    239    237    232    241    248  31671  31671  31671  31671  31671  31671  31671  31671  31671  31671  31671  31671  31671  31671  31671  31671  31671  31671  31671  31671  31671  31671  31671  31671  31671  31671  31671  31671  31671  31671  31671  31671  31671  31671  31671  31671  31671  31671  31671  31671  31671  31671  31671  31671  31671  31671  31671  31671  31671  31671  31671  31671  31671  31671  31671  31671  31671  31671  31671  31671  31671  31671  31671  31671  31671  31671  31671  31671    181    219    169    254  31671  31671  31671  31671    207  31671    202    192    165    165    151    158    150    161  31671  31671  31671  31671    184    184    200  31671    153    175  31671    184    190    165    177  31671  31671    221  31671    206    195    209    156    155    142    163  31671    177    190    263    214    182    155    236    211    204    222    210  31671  31671    219    217    200  31671    189  31671    185  31671    217  31671  31671  31671  31671    214    189    199    214  31671    203    191    205    227    212    172    197    212    197    184    206    227    182  31671    178    216    200    218    192  31671    213    202    215    186  31671    197    199    227    212    211    184    209    192    188    194    178    176    204    164    201    211    206    203    214    217    191    205    176    167  31671    174    223    199    126    210    280    173    188    234    204    206    205    205    191  31671    181  31671    190  31671    195    187    196    186    203  31671    210    198    207  31671    240    220  31671  31671    182    227    208    203    186    183    216    212    207  31671  31671    183  31671    215    239  31671    247    218    181    178  31671    184    236    241    220  31671    248    245    230    235    250  31671    228    239    237  31671    221    204    219    225    231    203    218    218    216    237    214    227    228    230    228  31671    229    229    213    228    227    215  31671    185  31671    234    232  31671    200    211    211  31671  31671    257    212  31671  31671  31671  31671  31671  31671  31671  31671  31671  31671  31671  31671  31671  31671  31671  31671  31671  31671  31671  31671  31671  31671  31671  31671  31671  31671  31671  31671  31671  31671  31671  31671  31671  31671  31671  31671  31671  31671  31671  31671  31671  31671  31671  31671  31671  31671  31671  31671  31671  31671  31671  31671  31671  31671  31671
  31671  31671  31671  31671  31671  31671  31671  31671  31671  31671  31671  31671  31671  31671  31671  31671  31671  31671  31671  31671  31671  31671  31671  31671  31671  31671  31671  31671  31671  31671  31671  31671  31671  31671  31671  31671  31671  31671  31671  31671  31671  31671  31671  31671  31671  31671  31671  31671  31671  31671  31671  31671  31671  31671  31671  31671  31671  31671  31671  31671  31671  31671  31671  31671  31671  31671  31671  31671  31671  31671  31671  31671  31671  31671  31671  31671  31671  31671  31671  31671  31671  31671  31671  31671  31671  31671  31671  31671  31671  31671    143    218  31671    132    222  31671  31671    209  31671  31671  31671  31671    194    174    180    198  31671    206    199  31671    197    204  31671  31671    199    212  31671    201    220    220    219  31671  31671  31671  31671  31671    212    200    217    223    206    231    202    197    215    204    219  31671    219    203    193    209    239    221    231    231    227    215    244    224  31671    227    208    221    232    236    192  31671    199    233    242  31671  31671    245    212    218    204    211    211    255    219    237    207  31671  31671    208    228    245    230    230    236    228    234  31671    228  31671  31671  31671  31671  31671  31671  31671  31671  31671  31671  31671  31671  31671  31671  31671  31671  31671  31671  31671  31671  31671  31671  31671  31671  31671  31671  31671  31671  31671  31671  31671  31671  31671  31671  31671  31671  31671  31671  31671  31671  31671  31671  31671  31671  31671  31671  31671  31671  31671  31671  31671  31671  31671  31671  31671  31671  31671  31671  31671  31671  31671  31671  31671  31671  31671  31671  31671  31671  31671  31671  31671    178  31671  31671  31671  31671  31671  31671  31671  31671    229    158    150    157    228    158    158  31671  31671  31671  31671    190    276    190    181    186    176    155    159    164    186    159    170    154    203  31671    149    190    190    193    159    226    155  31671  31671  31671  31671  31671  31671  31671    196    249    192    222    230    215  31671    223    266  31671    213    199  31671  31671  31671    202    193    220  31671  31671    194    225    211  31671    205    204    204    216    215    197  31671    201    203    184    222    212    213    213    193    161    186    175  31671    208    212    195    193    184    195    194    200  31671    201    187    204    176  31671    182    202    197    182    187    165    177    173  31671    166    181  31671  31671    179    206    207    170    166    213    207    164    171  31671    162    173    183    166  31671    206  31671  31671    209    206    189    184    193    198    193    196    214    203    209    211    212  31671    225    231  31671    240    244    233    248    216  31671    199  31671    216    221  31671    225    194    186    186    189  31671  31671    199    180    191    165    211    211  31671    227    189    195    195    250    235    236    240    245    244    232  31671  31671    204    224    211  31671    207    228    222    231    217  31671    228    224    222    224    218    213    225    236    222    202    221    235    241    247    202  31671    189    185    215    188    225    193  31671  31671  31671    256    239  31671  31671  31671  31671  31671  31671  31671  31671  31671  31671  31671  31671  31671  31671  31671  31671  31671  31671  31671  31671  31671  31671  31671  31671  31671  31671  31671  31671  31671  31671  31671  31671  31671  31671  31671  31671  31671  31671  31671  31671  31671  31671  31671  31671  31671  31671  31671  31671  31671  31671  31671  31671  31671  31671  31671
  31671  31671  31671  31671  31671  31671  31671  31671  31671  31671  31671  31671  31671  31671  31671  31671  31671  31671  31671  31671  31671  31671  31671  31671  31671  31671  31671  31671  31671  31671  31671  31671  31671  31671  31671  31671  31671  31671  31671  31671  31671  31671  31671  31671  31671  31671  31671  31671  31671  31671  31671  31671  31671  31671  31671  31671  31671  31671  31671  31671  31671  31671  31671  31671  31671  31671  31671  31671  31671  31671  31671  31671  31671  31671  31671  31671  31671  31671  31671  31671  31671  31671  31671  31671  31671  31671  31671  31671  31671  31671  31671  31671    199    219  31671    216  31671  31671  31671  31671  31671    234  31671    175    172    179    201    195    200    219    150  31671  31671  31671  31671  31671    203    212  31671    193  31671    234  31671  31671  31671  31671    229    210    183  31671  31671    223    234    221    215    211    222    211    228    247    209    239    241    235    243    225    232    221    215    203    221    229    228    226    209    227  31671    192    234    224    214    229  31671    208    203  31671    243    192    192  31671  31671  31671    223  31671  31671    216  31671    210    215    233    211    251  31671  31671  31671    212    233  31671  31671  31671  31671  31671  31671  31671  31671  31671  31671  31671  31671  31671  31671  31671  31671  31671  31671  31671  31671  31671  31671  31671  31671  31671  31671  31671  31671  31671  31671  31671  31671  31671  31671  31671  31671  31671  31671  31671  31671  31671  31671  31671  31671  31671  31671  31671  31671  31671  31671  31671  31671  31671  31671  31671  31671  31671  31671  31671  31671  31671  31671  31671  31671  31671  31671  31671  31671  31671  31671  31671  31671  31671  31671  31671  31671  31671    231    186    227    152    168    162    238    159  31671  31671    166  31671    196    186    190    254    195    284    193    160    150    158    152    159    158    154    159  31671  31671    178  31671    160    171    149  31671    246    195    213    193  31671    183    179    200  31671    200  31671  31671    172    204    199    178  31671  31671    170  31671    226  31671  31671    199    216    218  31671    223    217    235    195    208    206    170    187    209    196    214    178    184    182    178    177    198  31671    188    193    185    173    194    151  31671  31671    184    206    205  31671  31671    208    191  31671    162    203    183    174    175    204    165    187    176    201    181    175    183  31671    201    210    200    184    177    172    171  31671  31671    225  31671    195    236    178    220    213    204  31671    201    210  31671  31671  31671    216    196    202    200  31671    200    201  31671    243    225    218    217    213    184  31671  31671    219    176    231  31671    233    205    240    216    215  31671    199  31671    213    202    186    182    184    192    223    219    223    222    207    175    197    207    227  31671    242    247    242    249  31671  31671    233    231    245    232    201    240    229    170    178  31671    216    228    192    202    233    224    217    220    224    226  31671  31671    241    222  31671    226    182    189    185    221    231    208    196    207  31671  31671  31671  31671  31671  31671  31671  31671  31671  31671  31671  31671  31671  31671  31671  31671  31671  31671  31671  31671  31671  31671  31671  31671  31671  31671  31671  31671  31671  31671  31671  31671  31671  31671  31671  31671  31671  31671  31671  31671  31671  31671  31671  31671  31671  31671  31671  31671  31671  31671  31671  31671  31671  31671  31671  31671  31671  31671  31671
  31671  31671  31671  31671  31671  31671  31671  31671  31671  31671  31671  31671  31671  31671  31671  31671  31671  31671  31671  31671  31671  31671  31671  31671  31671  31671  31671  31671  31671  31671  31671  31671  31671  31671  31671  31671  31671  31671  31671  31671  31671  31671  31671  31671  31671  31671  31671  31671  31671  31671  31671  31671  31671  31671  31671  31671  31671  31671  31671  31671  31671  31671  31671  31671  31671  31671  31671  31671  31671  31671  31671  31671  31671  31671  31671  31671  31671  31671  31671  31671     48  31671  31671  31671  31671  31671  31671  31671  31671  31671  31671  31671  31671  31671    198    220  31671    133  31671  31671  31671    228  31671    220  31671    195    177    194  31671    173    206    203    180  31671    186  31671    196  31671    196  31671  31671    172    187    199    209  31671    223    200    229    217    211    225  31671    207    222    247    205    207    221    253    243    219    209    196    216    225    228    233    243    228    231    232    219    228    218  31671    229    203    240  31671    228    227    239    246    204    210    203    192    214    224    212    208  31671  31671    214    235    236    211    207    221    209  31671  31671  31671    133  31671  31671  31671  31671  31671  31671  31671  31671  31671  31671  31671  31671  31671  31671  31671  31671  31671  31671  31671  31671  31671  31671  31671  31671  31671  31671  31671  31671  31671  31671  31671  31671  31671  31671  31671  31671  31671  31671  31671  31671  31671  31671  31671  31671  31671  31671  31671  31671  31671  31671  31671  31671  31671  31671  31671  31671  31671  31671  31671  31671  31671  31671  31671  31671  31671  31671  31671  31671  31671  31671  31671  31671  31671  31671  31671  31671  31671  31671    223    231  31671  31671  31671  31671  31671  31671  31671  31671    152    202    180    184    185    160    158    165    166    160    167    157    183    210    174    163    177    195    153    205    193    207    179  31671    225    202    185  31671    203    175    193    198    204    179    169    205  31671    190    211    226  31671    222    187    198    183    200    210    251  31671    218    255    197    250    183    173    215    209    221    183    227    207    214    200    208    193    180    219    229    184    196    192    155    183    180    161    150    159    189    202    154    179    194    188    197    175    180    173    167    202    188    175    158    169    154    173    200  31671    206    206    163    172    170    178  31671    173    190    191    218    164    209    165    214    174    160    177    161    198    193  31671  31671    179    191    199    191    199    196    198    191    204    208    208    215  31671    194    237    254  31671    247    233    252    200  31671    214    206    215    198  31671    223    176    232    210    217    198    212    236    214  31671  31671    211    210    222    216    209    214    233    183    205    240    239  31671    234    248  31671    248    239  31671    234  31671    238    220    234  31671    236    223    231    228    228    222    227    223    237    223    232  31671    220  31671    186  31671    206  31671    174    214    187    209    217    214    221    234  31671  31671  31671    237  31671  31671  31671  31671  31671  31671  31671  31671  31671  31671  31671  31671  31671  31671  31671  31671  31671  31671  31671  31671  31671  31671  31671  31671  31671  31671  31671  31671  31671  31671  31671  31671  31671  31671  31671  31671  31671  31671  31671  31671  31671  31671  31671  31671  31671  31671  31671  31671  31671  31671  31671  31671  31671  31671  31671
  31671  31671  31671  31671  31671  31671  31671  31671  31671  31671  31671  31671  31671  31671  31671  31671  31671  31671  31671  31671  31671  31671  31671  31671  31671  31671  31671  31671  31671  31671  31671  31671  31671  31671  31671  31671  31671  31671  31671  31671  31671  31671  31671  31671  31671  31671  31671  31671  31671  31671  31671  31671  31671  31671  31671  31671  31671  31671  31671  31671  31671  31671  31671  31671  31671  31671  31671  31671  31671  31671  31671  31671  31671  31671  31671  31671  31671  31671  31671  31671    229    215  31671    232  31671  31671  31671  31671  31671  31671  31671  31671  31671  31671  31671  31671    253    221    225    193  31671  31671  31671    213    188    214  31671    173    175    169    197  31671    196  31671    206  31671    194    199    177    209  31671    181  31671    196    188    199    238    204    166    184    212    219    251    263    189    227    222  31671    202    225    226    214    228  31671    217    210    223    205    229    201    223    255    218    226    219    206    255    235    226    206    245    204    233    226    221    205    207  31671    223    204  31671  31671  31671  31671  31671  31671  31671  31671  31671  31671  31671  31671  31671  31671    221  31671  31671  31671  31671  31671  31671  31671  31671  31671  31671  31671  31671  31671  31671  31671  31671  31671  31671  31671  31671  31671  31671  31671  31671  31671  31671  31671  31671  31671  31671  31671  31671  31671  31671  31671  31671  31671  31671  31671  31671  31671  31671  31671  31671  31671  31671  31671  31671  31671  31671  31671  31671  31671  31671  31671  31671  31671  31671  31671  31671  31671  31671  31671  31671  31671  31671  31671  31671  31671  31671  31671  31671  31671  31671  31671  31671  31671    164  31671  31671  31671  31671  31671  31671  31671  31671  31671    169    155    183    161    218    207    194    170    171  31671    209    155    196    169    168    171    172    185    166    173  31671  31671  31671    170  31671  31671    175    174    176    169  31671    189  31671  31671    173  31671  31671    223  31671    203  31671    221    227    176    178    204    219    208    225    201    218    216  31671    200    206    200    213  31671    198    201    198    187    183    215    195    166    194    221    185    176    181    146    147    237    134    217    161    158    178    205    164    182  31671    188    213    180    203    183    184    181    179    174    167    173  31671    167    143    210    183    170    163    155    159    151    163    195    164    156    166    161    194  31671    177  31671    223  31671  31671  31671    207    174    221    222  31671  31671    188    197    187    214    213    190    214    202  31671    226    210    237    232  31671    231    233    238    253    232  31671    194    195    220    225    239    226    206    222    219  31671    214    185    232    206    207    234    216    215    217    215    208    201    224    244    190    238    245    242    238  31671    237  31671    242    231    229    224    227    212    229    227  31671    233    231  31671    223    224  31671    207  31671    217  31671    205    206    223    192  31671  31671  31671    241    202    208    219    204    227    236  31671  31671  31671    229    232  31671  31671  31671  31671  31671  31671  31671  31671  31671  31671  31671  31671  31671  31671  31671  31671  31671  31671  31671  31671  31671  31671  31671  31671  31671  31671  31671  31671  31671  31671  31671  31671  31671  31671  31671  31671  31671  31671  31671  31671  31671  31671  31671  31671  31671  31671  31671  31671  31671  31671  31671  31671  31671  31671
  31671  31671  31671  31671  31671  31671  31671  31671  31671  31671  31671  31671  31671  31671  31671  31671  31671  31671  31671  31671  31671  31671  31671  31671  31671  31671  31671  31671  31671  31671  31671  31671  31671  31671  31671  31671  31671  31671  31671  31671  31671  31671  31671  31671  31671  31671  31671  31671  31671  31671  31671  31671  31671  31671  31671  31671  31671  31671  31671  31671  31671  31671  31671  31671  31671  31671  31671  31671  31671  31671  31671  31671  31671  31671  31671  31671  31671  31671  31671  31671  31671    205    207  31671    196  31671  31671    208  31671  31671    224    206    223    243    190    196    238    218    223    176    181    190    193    184    192    185    190    194    198    198    186    208  31671  31671    177  31671  31671    210    197    194    191    167    184    188    199    202    211    220  31671    214    211    214    211  31671    213    217    227    269    235    224    229    214    203    216    205    204    214    203    214    218    219    202    223    211    224    209    218    223    214    204    217    233    227    209    207    231    210    223    203  31671  31671  31671  31671  31671  31671    228    222  31671  31671  31671  31671  31671  31671  31671    228    241    233  31671    218  31671  31671  31671  31671  31671  31671  31671  31671  31671  31671  31671  31671  31671  31671  31671  31671  31671  31671  31671  31671  31671  31671  31671  31671  31671  31671  31671  31671  31671  31671  31671  31671  31671  31671  31671  31671  31671  31671  31671  31671  31671  31671  31671  31671  31671  31671  31671  31671  31671  31671  31671  31671  31671  31671  31671  31671  31671  31671  31671  31671  31671  31671  31671  31671  31671  31671  31671  31671  31671  31671  31671  31671  31671  31671  31671  31671  31671  31671  31671  31671  31671  31671    194    136    151    217    180    162    181    168  31671    185    150    150    161  31671    176  31671    157    166    165    176    167    157    174    194    186    181  31671  31671    192  31671    210    202    146  31671    185  31671    165    220  31671    204    215    204    206    214    239  31671    199  31671  31671  31671    215    217    201    203  31671    209    200    204    206  31671    206    218    200    201  31671    204    158    147    159    203    159    145    144    148    226    152    136    141    155    167    209    179    191    193    199    209    200    170    186    165    168    169    167    156    152    145    153    151    153    172  31671    169    158    167    189    175    157    178    191  31671    220    185    181  31671  31671    166    229    141  31671    219    209  31671  31671    205    213    218    181    190  31671    193    204    197  31671    223    214    231  31671    236  31671    257    242    213  31671    243    232    229    223    255    230    221    245    235    237    215    243    220  31671    210    230    200    206    199    201    215    227    215    221    223    224  31671    240    241    232    247    241    232    237    242  31671  31671    217    228    211    171    228  31671  31671  31671    231    212  31671    227    234    221    234    212    217  31671    207    201  31671    213    233    224    197    215    211    201    226  31671  31671  31671  31671    221  31671    221  31671  31671  31671  31671  31671  31671  31671  31671  31671  31671  31671  31671  31671  31671  31671  31671  31671  31671  31671  31671  31671  31671  31671  31671  31671  31671  31671  31671  31671  31671  31671  31671  31671  31671  31671  31671  31671  31671  31671  31671  31671  31671  31671  31671  31671  31671  31671  31671  31671  31671  31671  31671  31671
  31671  31671  31671  31671  31671  31671  31671  31671  31671  31671  31671  31671  31671  31671  31671  31671  31671  31671  31671  31671  31671  31671  31671  31671  31671  31671  31671  31671  31671  31671  31671  31671  31671  31671  31671  31671  31671  31671  31671  31671  31671  31671  31671  31671  31671  31671  31671  31671  31671  31671  31671  31671  31671  31671  31671  31671  31671  31671  31671  31671  31671  31671  31671  31671  31671  31671  31671  31671  31671  31671  31671  31671  31671  31671  31671  31671  31671  31671  31671  31671  31671  31671    216    228    212  31671    159    214    198    218    208    185    187    239    213    192  31671  31671  31671  31671    190    172    194    160    200    153    154    194    195    250    180    181    204    184    202    206    180    198    174    191    217  31671    194    226    184    217    249  31671    196  31671    215    221    223    212  31671    217    197    215    225    221    235    230    208    206    199  31671    199    200    222    230    221    221    222    212    221    246    208    216    199    238    211    218    206    221    205    228    208    199  31671  31671    231    201    220  31671  31671  31671  31671  31671  31671  31671  31671  31671  31671    213  31671    236    213    216    231    238  31671  31671  31671  31671  31671  31671  31671  31671  31671  31671  31671  31671  31671  31671  31671  31671  31671  31671  31671  31671  31671  31671  31671  31671  31671  31671  31671  31671  31671  31671  31671  31671  31671  31671  31671  31671  31671  31671  31671  31671  31671  31671  31671  31671  31671  31671  31671  31671  31671  31671  31671  31671  31671  31671  31671  31671  31671  31671  31671  31671  31671  31671  31671  31671  31671  31671  31671  31671  31671  31671  31671  31671  31671  31671  31671  31671  31671  31671    223    161    149    187    166    168    164    161    148    162    206    171    158    162    191    160    162  31671  31671    167  31671  31671    184  31671    180    164  31671  31671  31671    174  31671    172  31671    212  31671    172    192  31671    234  31671    177  31671    169  31671    196    212  31671    234    215  31671    194    211    207    224    211    221  31671    213    214    208    217    206    220    200    205    207    176    222    262    198    173    146  31671    145    174    144    141    202    160    205    140    143    207    197  31671    184    152    184    188    199    190    222    215    175    168    148    272    271    140    166    169    167    191    167    204    224    176    190    188  31671    164    164    173    208    201    230    247    167    225    229    232    150    203    161  31671    181    175    170    186    191  31671    198  31671  31671  31671    236    226    222    242    232    239    237  31671    246  31671    242  31671    223    220  31671    210    226    222    227    211    245    222    234    229    216    208    216    233    190    217    214    181    206    213    209    229    214    219    240    252    246  31671    234  31671    232    240    243  31671    222    217  31671  31671    162  31671  31671    235    237  31671  31671    232    225    238    192    219    181    158    200    209    233    197    215  31671    227    191  31671    230    210  31671  31671  31671    229    212  31671  31671  31671  31671  31671  31671  31671  31671  31671  31671  31671  31671  31671  31671  31671  31671  31671  31671  31671  31671  31671  31671  31671  31671  31671  31671  31671  31671  31671  31671  31671  31671  31671  31671  31671  31671  31671  31671  31671  31671  31671  31671  31671  31671  31671  31671  31671  31671  31671  31671  31671  31671  31671  31671  31671
  31671  31671  31671  31671  31671  31671  31671  31671  31671  31671  31671  31671  31671  31671  31671  31671  31671  31671  31671  31671  31671  31671  31671  31671  31671  31671  31671  31671  31671  31671  31671  31671  31671  31671  31671  31671  31671  31671  31671  31671  31671  31671  31671  31671  31671  31671  31671  31671  31671  31671  31671  31671  31671  31671  31671  31671  31671  31671  31671  31671  31671  31671  31671  31671  31671  31671  31671  31671  31671  31671  31671  31671  31671  31671  31671  31671  31671  31671  31671  31671  31671  31671  31671  31671    202  31671    170    207  31671  31671    205    232    183    200    190    213    178    189    192    279  31671  31671  31671    171    192  31671    166    148    179    175    179    176    194    198    191    209  31671    195    196    182    176  31671    228    208    189  31671    184    210    235    196    217  31671    236    190  31671    217    221    232  31671  31671  31671    223    231    212    197    218    210    195    212    209    207    221    225    222    207    202    223    214    200    220    226    229  31671  31671    210    197  31671  31671    216    214    209    207  31671    228  31671  31671  31671  31671  31671  31671  31671  31671    242    205    223    241    241    230    255  31671  31671  31671  31671  31671  31671  31671  31671  31671  31671  31671  31671  31671  31671  31671  31671  31671  31671  31671  31671  31671  31671  31671  31671  31671  31671  31671  31671  31671  31671  31671  31671  31671  31671  31671  31671  31671  31671  31671  31671  31671  31671  31671  31671  31671  31671  31671  31671  31671  31671  31671  31671  31671  31671  31671  31671  31671  31671  31671  31671  31671  31671  31671  31671  31671  31671  31671  31671  31671  31671  31671  31671  31671  31671    120    196    135  31671    171    212    215    234    156    154    165    155    149    167  31671    170  31671    155    220  31671    156    164    157  31671    164    169    176    194  31671    229    158    162    157    157    142    166    201    187    172    172    173    203    186  31671    214    174    221    230  31671    184    205    212    214    214    205    208    211  31671    221  31671    214    212    241    221    224    197    209    211    220    219    196    262  31671  31671    198    205    155    139  31671    219    231    200    223    192    206    150    177    191    159    166    182    175    169    214  31671    213    155    210    153    201    232    145    164    151    208    156    193    171    197    164    166    176    134  31671    163    176    175    178    207    201  31671  31671    165    223    251    230    186    166    170  31671    174    186    196    143    207    180    190    177  31671  31671    217    201  31671  31671    264    239  31671  31671    243    247    225  31671    216  31671  31671    228    211    219  31671    239    208    234    230    190    229    220    211    210    200    207    215    208    198    200    209    230    185    246    248  31671    231    235    231    236    236    237    234    234    226    212    209    215  31671    245    240    228  31671    237    206    211    202    216    183    209    195    229    218  31671  31671  31671  31671    186    240    184    222    227    249    230  31671  31671    225    242  31671  31671  31671  31671  31671  31671  31671  31671  31671  31671  31671  31671  31671  31671  31671  31671  31671  31671  31671  31671  31671  31671  31671  31671  31671  31671  31671  31671  31671  31671  31671  31671  31671  31671  31671  31671  31671  31671  31671  31671  31671  31671  31671  31671  31671  31671  31671  31671  31671  31671  31671  31671  31671  31671  31671
  31671  31671  31671  31671  31671  31671  31671  31671  31671  31671  31671  31671  31671  31671  31671  31671  31671  31671  31671  31671  31671  31671  31671  31671  31671  31671  31671  31671  31671  31671  31671  31671  31671  31671  31671  31671  31671  31671  31671  31671  31671  31671  31671  31671  31671  31671  31671  31671  31671  31671  31671  31671  31671  31671  31671  31671  31671  31671  31671  31671  31671  31671  31671  31671  31671  31671  31671  31671  31671  31671  31671  31671  31671  31671  31671  31671  31671  31671  31671  31671  31671  31671  31671    214  31671    202  31671    195    209  31671    156    140    169    199    168    188    178    178    183    197    215    182    189    163    141  31671    174    174    159    169    172    173    166    177    176  31671  31671  31671  31671    202    191  31671    174    206    217    207    227    214  31671    224    219    223    234    220    228    229  31671    221  31671  31671  31671    230    234    216    220    196    216    209  31671    228    212    222    212  31671    211    215    226    219    225    202  31671    206    233    216    230  31671  31671    215    199    229    230  31671    228  31671  31671  31671  31671  31671  31671  31671  31671  31671    223    214    214    245    244  31671    216    232  31671  31671  31671  31671  31671  31671  31671  31671  31671  31671  31671  31671  31671  31671  31671  31671  31671  31671  31671  31671  31671  31671  31671  31671  31671  31671  31671  31671  31671  31671  31671  31671  31671  31671  31671  31671  31671  31671  31671  31671  31671  31671  31671  31671  31671  31671  31671  31671  31671  31671  31671  31671  31671  31671  31671  31671  31671  31671  31671  31671  31671  31671  31671  31671  31671  31671  31671  31671  31671  31671  31671  31671  31671    174    164    198    160    153    210    155    183    153    160    156    204    178    146    146    154    200  31671    288    201    170    149    180    179    159    237    236    219    164  31671    165    158    166    186    158    157    190    198    195    173    210    161    225    226    208    211    210    230    216    222    214    212    207    196    205    188    206    213  31671    208    208  31671  31671    232    200    217    216    214    203    166    273    240    190    175    135    177  31671    206    219    155    177    230    232    204    175    179    157    193  31671    190    196    180    159    217    168    162    167  31671    138  31671    140    153    139    154  31671    147  31671    173  31671    217  31671    158    158    154    166    251    163    169    224    173    169    155    156    182    222    177    198    202    216    221    227    231    223  31671    143    250    203    181    211    196    192  31671    208    240    222  31671    241  31671    255    225    226    225    223    219    218  31671    234    220  31671    214  31671    232    227    245    239    233    238    217    206    222    197    207    226    225    165    241    181    231    235    238    243    237    235    235    229    160    230    212    218    217    203    230    240  31671    231    228    210  31671    220    206    218    220    211    218    227    213    227    227    233    204  31671    206    214    201    218    144    205  31671  31671  31671  31671  31671  31671  31671  31671  31671  31671  31671  31671  31671  31671  31671  31671  31671  31671  31671  31671  31671  31671  31671  31671  31671  31671  31671  31671  31671  31671  31671  31671  31671  31671  31671  31671  31671  31671  31671  31671  31671  31671  31671  31671  31671  31671  31671  31671  31671  31671  31671  31671  31671  31671  31671  31671  31671  31671  31671  31671
  31671  31671  31671  31671  31671  31671  31671  31671  31671  31671  31671  31671  31671  31671  31671  31671  31671  31671  31671  31671  31671  31671  31671  31671  31671  31671  31671  31671  31671  31671  31671  31671  31671  31671  31671  31671  31671  31671  31671  31671  31671  31671  31671  31671  31671  31671  31671  31671  31671  31671  31671  31671  31671  31671  31671  31671  31671  31671  31671  31671  31671  31671  31671  31671  31671  31671  31671  31671  31671  31671  31671  31671  31671  31671  31671  31671  31671  31671  31671  31671  31671  31671  31671  31671    199    223    110    217    216    159  31671    160    158    159    170    189    193  31671    143  31671  31671    176    178    178    165    164    171    143    158    169    160    172    174    177    178    186    188    194    182  31671    186    241    174    202  31671    203    186    214    219    195    217    198    210    223  31671  31671  31671  31671  31671  31671  31671  31671  31671    222    211    213    219    216    225    227    228  31671    231    255    205  31671    222    212    207    200    225    213    207    221    200  31671    236    206    226    211    205    214    218  31671  31671  31671  31671  31671  31671  31671  31671  31671  31671  31671  31671  31671    249  31671    241  31671    205  31671  31671  31671  31671  31671  31671  31671  31671  31671  31671  31671  31671  31671  31671  31671  31671  31671  31671  31671  31671  31671  31671  31671  31671  31671  31671  31671  31671  31671  31671  31671  31671  31671  31671  31671  31671  31671  31671  31671  31671  31671  31671  31671  31671  31671  31671  31671  31671  31671  31671  31671  31671  31671  31671  31671  31671  31671  31671  31671  31671  31671  31671  31671  31671  31671  31671  31671  31671  31671  31671  31671  31671  31671  31671  31671  31671    130    146    165    196    150    161    167    145    151    150    173    148  31671    177    192    157    265    217    168    189    204    191    174    233  31671    189  31671    209    164    160    183    206    178    245    162    207    156    197    162    163    207    188    243    214    223    211    221    215    152    193  31671    197    207    234  31671  31671    208  31671    221    225    157    222    211    162    248    254    237  31671    143    160    212  31671  31671    208  31671    229    158    222    226    215    152    177    184  31671    177    197    151    209    189    191    186    198    190    154    163    157    170    235    225    241    226    169    159  31671  31671    223    158    149    157    161    164    213    248    234    136    162    150    146    160    155    150    221    210    208    210    196    227    214    169  31671    234    216    246    235    204    195    204    205    196    240    222    248    236    246    224    228  31671    229    216    217    215    216    210    219    216    227    217    216    272    238    225    206    226    214    222    208    227    216    229    247  31671    193    216    222    237    235    216    204    224    225    223  31671    211    218    220    227    198    228  31671    190  31671    221    202    219    218    221    223    205    219  31671    227    237    236    242    237    227    184    220    212    220    192    232  31671  31671  31671  31671  31671  31671  31671  31671  31671  31671  31671  31671  31671  31671  31671  31671  31671  31671  31671  31671  31671  31671  31671  31671  31671  31671  31671  31671  31671  31671  31671  31671  31671  31671  31671  31671  31671  31671  31671  31671  31671  31671  31671  31671  31671  31671  31671  31671  31671  31671  31671  31671  31671  31671  31671  31671  31671  31671  31671  31671  31671
  31671  31671  31671  31671  31671  31671  31671  31671  31671  31671  31671  31671  31671  31671  31671  31671  31671  31671  31671  31671  31671  31671  31671  31671  31671  31671  31671  31671  31671  31671  31671  31671  31671  31671  31671  31671  31671  31671  31671  31671  31671  31671  31671  31671  31671  31671  31671  31671  31671  31671  31671  31671  31671  31671  31671  31671  31671  31671  31671  31671  31671  31671  31671  31671  31671  31671  31671  31671  31671  31671  31671  31671  31671  31671  31671  31671  31671  31671  31671  31671  31671  31671  31671  31671    227    213     55    220    209    234    170    173    156    147    186    214    224    229    186    237    157    218    158    208    187    178    167    163  31671    168    163    175    165    175    200    168    185    163    179  31671    176  31671    203    211    239    173    217  31671    210    226    240    223    214  31671    192  31671  31671    229  31671  31671  31671  31671  31671    223    212    215    200    208    216    213    220    228    193    231    204    200    228    239    218    206    228  31671    208    207  31671    199    219    215    217    219    214    209    228  31671  31671  31671  31671  31671  31671  31671  31671  31671  31671  31671  31671  31671  31671  31671  31671    249  31671  31671  31671  31671  31671  31671  31671  31671  31671  31671  31671  31671  31671  31671  31671  31671  31671  31671  31671  31671  31671  31671  31671  31671  31671  31671  31671  31671  31671  31671  31671  31671  31671  31671  31671  31671  31671  31671  31671  31671  31671  31671  31671  31671  31671  31671  31671  31671  31671  31671  31671  31671  31671  31671  31671  31671  31671  31671  31671  31671  31671  31671  31671  31671  31671  31671  31671  31671  31671  31671  31671  31671  31671  31671  31671  31671  31671    167    155    154    217    150    138    162    141    148    173    154    189    175    164    164    203    186  31671    205    215    239    228    200    212    192    190    223    282    181    166  31671    150    238    154    178    160    162    204    227    201    173    183    171    215    214  31671    224    228  31671    201    217  31671    223  31671  31671  31671    206    216    202    206  31671  31671    206    218    246    245    151    167  31671    172  31671  31671  31671    126    211    152    245    218    173    194  31671  31671    180    209    192    187    211    189    153    156    198    182    174    160    145  31671    181    179    153    152    150  31671    149    157    216    141  31671    168    154    151    191    172    238    142    165    219    158    153    209  31671    145  31671  31671    143    175    222    229    183  31671    187    191  31671    211    238    210  31671    154    189  31671    209    212    206    216    214  31671    224    220    234    211    205    214    221  31671    200    233    218    214    229    219    226    214    218    213    204    197    207    194    244    206    238    214    226    211    205    257    215    181    246    228  31671    232    237  31671    228    228    225    234  31671    221    223    232    235    230    223    212    218    202    211  31671    220    235    234    241    222    231    210    230    179    186    224  31671  31671  31671  31671  31671  31671  31671    256  31671  31671  31671  31671  31671  31671  31671  31671  31671  31671  31671  31671  31671  31671  31671  31671  31671  31671  31671  31671  31671  31671  31671  31671  31671  31671  31671  31671  31671  31671  31671  31671  31671  31671  31671  31671  31671  31671  31671  31671  31671  31671  31671  31671  31671  31671  31671  31671  31671  31671  31671  31671  31671  31671  31671
  31671  31671  31671  31671  31671  31671  31671  31671  31671  31671  31671  31671  31671  31671  31671  31671  31671  31671  31671  31671  31671  31671  31671  31671  31671  31671  31671  31671  31671  31671  31671  31671  31671  31671  31671  31671  31671  31671  31671  31671  31671  31671  31671  31671  31671  31671  31671  31671  31671  31671  31671  31671  31671  31671  31671  31671  31671  31671  31671  31671  31671  31671  31671  31671  31671  31671  31671  31671  31671  31671  31671  31671  31671  31671  31671  31671  31671  31671  31671  31671  31671  31671  31671  31671  31671    215    160    194    190    249    133    165    144    152    156    162    202    226  31671    158  31671    182    156    167    186    166  31671    171  31671    150    165    159    171    173    182    181    176    165    177    159    187    187    234    181    187    256  31671    224    212    224    220    210    219    222    216    221  31671    218    216  31671    258    215    227  31671    225    208    210    199  31671    196    219    232    227    222    229    225    212    224    196    221    202    212  31671    226    207    210    217    224    210    207    211    222    221  31671    207  31671  31671  31671  31671    222  31671  31671  31671  31671  31671  31671  31671  31671  31671  31671  31671  31671  31671  31671  31671  31671  31671  31671  31671  31671  31671  31671  31671  31671  31671  31671  31671  31671  31671  31671  31671  31671  31671  31671  31671  31671  31671  31671  31671  31671  31671  31671  31671  31671  31671  31671  31671  31671  31671  31671  31671  31671  31671  31671  31671  31671  31671  31671  31671  31671  31671  31671  31671  31671  31671  31671  31671  31671  31671  31671  31671  31671  31671  31671  31671  31671  31671  31671  31671  31671  31671  31671  31671  31671  31671  31671  31671  31671    210  31671    147    143    148    186    151    139    136    141    199    172    169    262  31671    201    194  31671    223    154    176    213    190    184    191    201    176    201    196    177    156    218    134    163    150  31671    203    201    222  31671    238    216    230  31671    192    192    209    205  31671  31671  31671  31671  31671    221    134  31671  31671  31671  31671    125    223    143    245    224    162  31671    172    222    134  31671    128    132    273  31671    212    221    201  31671  31671  31671  31671  31671    154    155    176  31671  31671  31671    151    145    195    169  31671  31671  31671    164    180    141    143  31671  31671    142    143    155    147  31671    158    153    157    143    153    151    166    239  31671    243    260    230  31671  31671  31671    164    149    224  31671    209    189    234    184    208    266  31671    152    172    273    164    274    136  31671    221    246    215    221    240    244  31671    221    208  31671    214    210    218  31671    227  31671    231    224    221    214    208    216    210    224    226    195    197    205    189    248  31671  31671    216    241    225    258    198    198    220    239    238    240    213    213  31671    222    235    230    228  31671    241    214    225    223    221    226    206    218    231    233    227    233    237    194    214    211    210    213    209    204    226  31671  31671  31671  31671  31671    220  31671  31671  31671  31671  31671  31671  31671  31671  31671  31671  31671  31671  31671  31671  31671  31671  31671  31671  31671  31671  31671  31671  31671  31671  31671  31671  31671  31671  31671  31671  31671  31671  31671  31671  31671  31671  31671  31671  31671  31671  31671  31671  31671  31671  31671  31671  31671  31671  31671  31671  31671  31671  31671  31671  31671  31671
  31671  31671  31671  31671  31671  31671  31671  31671  31671  31671  31671  31671  31671  31671  31671  31671  31671  31671  31671  31671  31671  31671  31671  31671  31671  31671  31671  31671  31671  31671  31671  31671  31671  31671  31671  31671  31671  31671  31671  31671  31671  31671  31671  31671  31671  31671  31671  31671  31671  31671  31671  31671  31671  31671  31671  31671  31671  31671  31671  31671  31671  31671  31671  31671  31671  31671  31671  31671  31671  31671  31671  31671  31671  31671  31671  31671  31671  31671  31671  31671  31671  31671  31671  31671  31671    224    206    186    178    212    112    148    159    187    134    159  31671    201    201  31671  31671    230    172    193    184    175    170  31671    174    157    175    172    180    173    169    180    168    179    185    177    179    207    200  31671    222    215    213    229    218  31671    215    197    200    262    215    214  31671    220    208    216  31671    233  31671    206  31671  31671  31671  31671    216    262  31671  31671    209    218    232    216    218    207    216    216    225    245    230    217    204    212    197    219    207    209    222    228    225  31671  31671  31671    225  31671    220  31671  31671  31671  31671  31671  31671  31671  31671  31671  31671  31671  31671  31671  31671  31671  31671  31671  31671  31671  31671  31671  31671  31671  31671  31671  31671  31671  31671  31671  31671  31671  31671  31671  31671  31671  31671  31671  31671  31671  31671  31671  31671  31671  31671  31671  31671  31671  31671  31671  31671  31671  31671  31671  31671  31671  31671  31671  31671  31671  31671  31671  31671  31671  31671  31671  31671  31671  31671  31671  31671  31671  31671  31671  31671  31671  31671  31671  31671  31671  31671  31671  31671  31671  31671  31671  31671  31671  31671  31671  31671    135    181    146    179    157    163    192    151    164    151    134    192  31671    246    230    206  31671    195    250    185    201    168    210    277    162    305    227    230    221    179    198    278  31671    191    189    181    217    191    182    219    228    254    167  31671    197    205    212  31671  31671  31671  31671  31671    155  31671  31671  31671  31671  31671    258    222    147  31671    227    245    263    278  31671    135  31671    136    125    137  31671    248    210  31671  31671  31671  31671  31671  31671    209    186    189    181  31671    166    167    171  31671  31671  31671  31671    192    164    159    144    148    152    142  31671    142  31671    164    163    150    159    146    153    158    165  31671  31671  31671    186    228    226    219    205    153    136    220    214    224    199    184    184    167    217    259  31671  31671    175    186    227    151  31671  31671    219  31671  31671    221    221    252    243    223    203    210    208    202    172    214  31671    215    208    219    214    247  31671    219    228    224    237    235    166    275    279    229    212    158    221    194    227  31671    225    222    224    229    218    223  31671    219    228    216    231    237    216    226    224    230  31671    228    224    226  31671    232    239    235    231    232    232    232    239    209    207    201    210    208  31671  31671  31671  31671  31671  31671    234  31671  31671  31671  31671  31671  31671  31671  31671  31671  31671  31671    220  31671  31671  31671  31671  31671  31671  31671  31671  31671  31671  31671  31671  31671  31671  31671  31671  31671  31671  31671  31671  31671  31671  31671  31671  31671  31671  31671  31671  31671  31671  31671  31671  31671  31671  31671  31671  31671  31671  31671  31671  31671  31671  31671  31671
  31671  31671  31671  31671  31671  31671  31671  31671  31671  31671  31671  31671  31671  31671  31671  31671  31671  31671  31671  31671  31671  31671  31671  31671  31671  31671  31671  31671  31671  31671  31671  31671  31671  31671  31671  31671  31671  31671  31671  31671  31671  31671  31671  31671  31671  31671  31671  31671  31671  31671  31671  31671  31671  31671  31671  31671  31671  31671  31671  31671  31671  31671  31671  31671  31671  31671  31671  31671  31671  31671  31671  31671  31671  31671  31671  31671  31671  31671  31671  31671  31671  31671  31671  31671  31671    209    150    206    171    148     93    109    160    161    143    199  31671  31671    206    177  31671    185  31671    190    171  31671    175    171  31671    171    176    180    174    178  31671    178    166    184    169    170    159    205    211    232    213    221    221    219    218    219    199  31671    238    229    216    222    208    232    227  31671    213  31671  31671    220  31671  31671  31671    191  31671  31671  31671    230    231    190    230    209    225    241    219    209  31671    246  31671    218    225    203    208    220    227    223    218    196    220    219    236    228    248    219  31671  31671  31671  31671  31671  31671  31671  31671  31671  31671  31671  31671  31671  31671  31671  31671  31671  31671  31671  31671  31671  31671  31671  31671  31671  31671  31671  31671  31671  31671  31671  31671  31671  31671  31671  31671  31671  31671  31671  31671  31671  31671  31671  31671  31671  31671  31671  31671  31671  31671  31671  31671  31671  31671  31671  31671  31671  31671  31671  31671  31671  31671  31671  31671  31671  31671  31671  31671  31671  31671  31671  31671  31671  31671  31671  31671  31671  31671  31671  31671  31671  31671  31671  31671  31671  31671  31671  31671  31671  31671  31671    150    189    167    169    213    187    144    112    118    145    197  31671    184    232    189    224    228    202    161    202    207  31671    169    191    194    206    199    195    223  31671    200  31671    195    216  31671    207  31671    199  31671    209    200    190  31671  31671    201    215  31671  31671  31671  31671    153  31671    221    158  31671  31671  31671  31671    160    172    235    229  31671    198    220    160  31671    208    159    126    152    132    156  31671  31671  31671  31671  31671  31671  31671  31671  31671  31671  31671  31671    173  31671    153    189  31671  31671  31671  31671    246    192    133    135    156    144    169    154    147    166    157    165    157    141    151    153    153    151    165  31671    207    167    221    219    185    144    183  31671    189  31671  31671    170    202    200  31671    155  31671  31671  31671  31671    177    196    170    119  31671  31671  31671    180  31671    229    263    221    214    211    209    209    201    227    199    205  31671    229    243    240    231    232    238    240    239    271    246    210    242    190    229    209    206    213    223    230    209    208    209    218    232    225    250    222    222    234    234    225    222    225    215    221    219    209    229    230  31671  31671    219    222    239    236    230    233    213    231    211    220    209    186  31671  31671  31671  31671  31671  31671  31671  31671  31671  31671  31671  31671  31671  31671  31671  31671  31671  31671  31671  31671  31671  31671  31671  31671  31671  31671  31671  31671  31671  31671  31671  31671  31671  31671  31671  31671  31671  31671  31671  31671  31671  31671  31671  31671  31671  31671  31671  31671  31671  31671  31671  31671  31671  31671  31671  31671  31671  31671  31671  31671  31671  31671  31671  31671
  31671  31671  31671  31671  31671  31671  31671  31671  31671  31671  31671  31671  31671  31671  31671  31671  31671  31671  31671  31671  31671  31671  31671  31671  31671  31671  31671  31671  31671  31671  31671  31671  31671  31671  31671  31671  31671  31671  31671  31671  31671  31671  31671  31671  31671  31671  31671  31671  31671  31671  31671  31671  31671  31671  31671  31671  31671  31671  31671  31671  31671  31671  31671  31671  31671  31671  31671  31671  31671  31671  31671  31671  31671  31671  31671  31671  31671  31671  31671  31671  31671  31671  31671  31671    221    144    172    212  31671    148    165    175  31671    184  31671    240    226  31671  31671    150    146    181  31671    181    172  31671    183    233    201    172  31671    166    177    165    152    171    176    146    168    169  31671  31671    227    174    222    195    210    219    215  31671    189    197    213    208    212    228    182    209    241    202  31671  31671    225    221    226  31671  31671  31671  31671  31671  31671    227    216    211    223  31671    209    220    202    225  31671    202    225  31671    210    226    212    218    223    211  31671  31671  31671    258  31671    230    223    223  31671  31671  31671  31671  31671  31671  31671  31671  31671  31671  31671  31671  31671  31671  31671  31671  31671  31671  31671  31671  31671  31671  31671  31671  31671  31671  31671  31671  31671  31671  31671  31671  31671  31671  31671  31671  31671  31671  31671  31671  31671  31671  31671  31671  31671  31671  31671  31671  31671  31671  31671  31671  31671  31671  31671  31671  31671  31671  31671  31671  31671  31671  31671  31671  31671  31671  31671  31671  31671  31671  31671  31671  31671  31671  31671  31671  31671  31671  31671  31671  31671  31671  31671  31671  31671  31671  31671  31671  31671  31671  31671    185    195    188    150    170    184    157    171  31671    149    181    171    175    167    214    163    187    198    190    200  31671  31671    161  31671  31671    175    209    203    189    215    229    149    201    167    208    201  31671  31671    229    238    241    282  31671  31671    225    201  31671  31671  31671  31671  31671  31671    232    233    171  31671  31671    239    143    158  31671    152    190    218    250    235    221    155  31671  31671    144    157  31671  31671  31671  31671  31671  31671  31671    152    210    181  31671  31671    153    266    175  31671    188  31671  31671  31671  31671    260    152  31671    155    245    240    167    294    267    159    163    156    160    251    159  31671    156    148    146  31671    191    209    229    154    198    208    185    193  31671  31671    214  31671  31671    136    228    206    154    227    173  31671    234  31671  31671  31671  31671    216  31671  31671    214  31671    269    211  31671  31671    214    191    203  31671    217    244    212    249    238    240  31671    247    227    206    257    273    168    190  31671  31671    196  31671    201    205    211    213    225    227    230    210    216    217    217    219    219    223    222    225  31671    152    216    229  31671    238    231    218  31671    229    213    223    212    243  31671  31671    213    226    221    218  31671  31671  31671  31671  31671  31671  31671  31671  31671  31671  31671  31671  31671  31671  31671  31671  31671  31671    188  31671  31671  31671  31671  31671  31671  31671  31671  31671  31671  31671  31671  31671  31671  31671  31671  31671  31671  31671  31671  31671  31671  31671  31671  31671  31671  31671  31671  31671  31671  31671  31671  31671  31671  31671  31671  31671  31671  31671  31671  31671  31671  31671  31671  31671  31671  31671
  31671  31671  31671  31671  31671  31671  31671  31671  31671  31671  31671  31671  31671  31671  31671  31671  31671  31671  31671  31671  31671  31671  31671  31671  31671  31671  31671  31671  31671  31671  31671  31671  31671  31671  31671  31671  31671  31671  31671  31671  31671  31671  31671  31671  31671  31671  31671  31671  31671  31671  31671  31671  31671  31671  31671  31671  31671  31671  31671  31671  31671  31671  31671  31671  31671  31671  31671  31671  31671  31671  31671  31671  31671  31671  31671  31671  31671  31671  31671  31671  31671  31671  31671  31671  31671    247    231    231    168    165    135    180    197    144    167    212    199  31671  31671    142    182  31671    203    178  31671    211    189    231    185    219    149    169    157    178    173    158    150    159    158    175    166    226    228    191    221    225    222  31671    224    213    216    215    216    205    223    209    232    221  31671  31671  31671    228    226    213    240  31671  31671  31671    227    196  31671  31671    252    212    217    209    219    229    215    231    230    200    198    214    209    231    246  31671    217  31671  31671  31671    214    237  31671  31671  31671  31671  31671  31671  31671  31671  31671  31671  31671  31671  31671  31671  31671  31671  31671  31671  31671  31671  31671  31671  31671  31671  31671  31671  31671  31671  31671  31671  31671  31671  31671  31671  31671  31671  31671  31671  31671  31671  31671  31671  31671  31671  31671  31671  31671  31671  31671  31671  31671  31671  31671  31671  31671  31671  31671  31671  31671  31671  31671  31671  31671  31671  31671  31671  31671  31671  31671  31671  31671  31671  31671  31671  31671  31671  31671  31671  31671  31671  31671  31671  31671  31671  31671  31671  31671  31671  31671  31671  31671  31671  31671  31671    275    206    197    149    170    164    147    152    261    186    166    150    278  31671    201  31671    209    206    148    188    128  31671  31671  31671  31671    158    184    175    187    175    178    214    220    174    186    179    157    214  31671    191    235  31671    204  31671  31671    299  31671  31671  31671  31671  31671  31671  31671    226  31671  31671  31671  31671  31671  31671    238    212    183    147    156    221    228  31671    191  31671    306    123    188  31671  31671  31671  31671  31671    143  31671    159  31671  31671    149    161    174    164    149    159  31671  31671  31671  31671  31671  31671    169  31671  31671  31671    161    196    245    201    147    270    183    280  31671    161  31671    151    177    150    145    145    232    141    136    222    162    204    189    218    184    197    230    287  31671    254    218  31671  31671    228  31671    234    230    144  31671    161  31671  31671  31671  31671  31671  31671  31671  31671    174  31671  31671  31671    205    223    261  31671    190    204    240  31671    252    232    222    170    208    224    269    262    270    261  31671    216    208    224    217    212    201    206  31671    218    217    228    224    227    226    232  31671    227    153    154    221    233    225    229    224    224    199  31671    235    208    210    229    223    229    224    194  31671    197  31671  31671  31671  31671  31671  31671  31671  31671  31671    217  31671  31671  31671  31671  31671  31671  31671  31671  31671  31671  31671  31671  31671  31671  31671  31671  31671  31671  31671  31671  31671  31671  31671  31671  31671  31671  31671  31671  31671  31671  31671  31671  31671  31671  31671  31671  31671  31671  31671  31671  31671  31671  31671  31671  31671  31671  31671  31671  31671  31671  31671  31671  31671  31671  31671
  31671  31671  31671  31671  31671  31671  31671  31671  31671  31671  31671  31671  31671  31671  31671  31671  31671  31671  31671  31671  31671  31671  31671  31671  31671  31671  31671  31671  31671  31671  31671  31671  31671  31671  31671  31671  31671  31671  31671  31671  31671  31671  31671  31671  31671  31671  31671  31671  31671  31671  31671  31671  31671  31671  31671  31671  31671  31671  31671  31671  31671  31671  31671  31671  31671  31671  31671  31671  31671  31671  31671  31671  31671  31671  31671  31671  31671  31671  31671  31671  31671  31671  31671  31671    191    163    207     67    172    125    143  31671  31671    133    104    121    186  31671  31671    192    150    177    181    190    210    221  31671    173    238    180    149    164    178    141    183    185  31671    156    177    159    194    198    200    167    154    222    225    229    225    228    205    211    222    197    213    218    218    208    235  31671  31671    210    225    233    224  31671  31671  31671  31671    258    211    219    231    221  31671  31671  31671    227    220    230    256    217    231    201    225    205    237    224  31671  31671  31671    214    219    199  31671  31671  31671  31671  31671  31671  31671  31671  31671  31671  31671  31671  31671  31671  31671  31671  31671  31671  31671  31671  31671  31671  31671  31671  31671  31671  31671  31671  31671  31671  31671  31671  31671  31671  31671  31671  31671  31671  31671  31671  31671  31671  31671  31671  31671  31671  31671  31671  31671  31671  31671  31671  31671  31671  31671  31671  31671  31671  31671  31671  31671  31671  31671  31671  31671  31671  31671  31671  31671  31671  31671  31671  31671  31671  31671  31671  31671  31671  31671  31671  31671  31671  31671  31671  31671  31671  31671  31671  31671  31671  31671  31671  31671  31671    171    218    206    160    202    143    179    144    150    159    179    149    176    188  31671  31671  31671    179    225    195    147  31671  31671  31671  31671  31671    197    189    195    182    206    202  31671  31671    172  31671    171    182    163    167  31671    283  31671    194    221  31671  31671  31671  31671  31671  31671  31671  31671  31671  31671  31671  31671  31671  31671  31671  31671    253    212    205    185    197    179    183    164  31671    211    195    275  31671  31671  31671  31671  31671    168    140    154    151    156    157    147    147    158  31671    131  31671  31671  31671  31671    240    179    167  31671    301    156    187  31671    188    175  31671    188    147    165  31671  31671    148    152    145    121    133  31671    217  31671    155    123    172  31671  31671  31671    236    225    220    194  31671    265    189    221    223  31671    195    207    231    235    156    164    178    230    250  31671  31671  31671  31671  31671  31671  31671  31671  31671  31671  31671  31671    235  31671    233    235    237    233    197    224    220    215    244  31671    264    227    206  31671    208  31671    200    204    203    198    234    206  31671    216    196    252    226    216    221    229    231    224    232    230    227    185    223    229    201    237    231    229    213    227    206    222    210    214    230  31671  31671  31671  31671  31671  31671  31671  31671  31671  31671    221    232    225    244  31671  31671  31671  31671  31671  31671  31671  31671  31671  31671  31671  31671  31671  31671  31671  31671  31671  31671  31671  31671  31671  31671  31671  31671  31671  31671  31671  31671  31671  31671  31671  31671  31671  31671  31671  31671  31671  31671  31671  31671  31671  31671  31671  31671  31671  31671  31671  31671  31671  31671  31671  31671  31671
  31671  31671  31671  31671  31671  31671  31671  31671  31671  31671  31671  31671  31671  31671  31671  31671  31671  31671  31671  31671  31671  31671  31671  31671  31671  31671  31671  31671  31671  31671  31671  31671  31671  31671  31671  31671  31671  31671  31671  31671  31671  31671  31671  31671  31671  31671  31671  31671  31671  31671  31671  31671  31671  31671  31671  31671  31671  31671  31671  31671  31671  31671  31671  31671  31671  31671  31671  31671  31671  31671  31671  31671  31671  31671  31671  31671  31671  31671  31671  31671  31671  31671  31671  31671    202    188    201    200  31671    189    135    168    134    140    142    126    173    186  31671    183  31671    150    174    193    140    193    174    186    158    189    157    175    181    151    182  31671    136    172    155    194    219    214    204    179    238    210    231    223    220    224    217  31671    210    209    209    222    218    224    221  31671  31671    230    223    220    238  31671    230  31671  31671  31671    191  31671  31671  31671  31671  31671    205    211    206    213  31671    236    221  31671    230  31671  31671  31671  31671  31671  31671  31671  31671  31671  31671  31671  31671  31671  31671  31671  31671  31671  31671  31671  31671  31671  31671  31671  31671  31671  31671  31671  31671  31671  31671  31671  31671  31671  31671  31671  31671  31671  31671  31671  31671  31671  31671  31671  31671  31671  31671  31671  31671  31671  31671  31671  31671  31671  31671  31671  31671  31671  31671  31671  31671  31671  31671  31671  31671  31671  31671  31671  31671  31671  31671  31671  31671  31671  31671  31671  31671  31671  31671  31671  31671  31671  31671  31671  31671  31671  31671  31671  31671  31671  31671  31671  31671  31671  31671    124  31671    189  31671  31671  31671  31671  31671  31671    211    200    214    138    110    171  31671    162  31671  31671    149    151    165  31671  31671  31671  31671  31671    154    175    131    158    134  31671  31671  31671    354    155  31671    196    214    200    184    178  31671    178  31671    168    171    163    142  31671  31671    167  31671  31671  31671  31671  31671  31671  31671  31671  31671  31671  31671  31671  31671  31671  31671  31671  31671  31671    219    236    198    242    217  31671    131    167  31671  31671    172    217  31671  31671  31671  31671  31671    150    143    287    184  31671    143  31671    182    162  31671  31671    149    254  31671  31671    142    268    164  31671    242    168    247    179    163    244  31671    152  31671    142    160    120  31671    112    119    139    173  31671    152  31671    242    229    187    157    220    182  31671    217    190    203    219  31671  31671  31671    210  31671  31671    235    233    207    210  31671    252    233    207  31671  31671  31671  31671  31671  31671  31671  31671  31671  31671  31671  31671  31671  31671  31671    220  31671    236    242    223  31671  31671    233    246    242    199    191    199    245    190    198    225    206    215    218  31671    231    228    229    221    225    227    233    214    227    227    236    233    230    229  31671    228  31671    180    184    210    218    256    205    216    176  31671  31671  31671  31671  31671  31671  31671  31671  31671  31671  31671    273    206    207  31671    165  31671  31671  31671  31671  31671  31671  31671  31671  31671  31671  31671  31671  31671  31671  31671  31671  31671  31671  31671  31671  31671  31671  31671  31671  31671  31671  31671  31671  31671  31671  31671  31671  31671  31671  31671  31671  31671  31671  31671  31671  31671  31671  31671  31671  31671  31671  31671  31671  31671  31671  31671  31671
  31671  31671  31671  31671  31671  31671  31671  31671  31671  31671  31671  31671  31671  31671  31671  31671  31671  31671  31671  31671  31671  31671  31671  31671  31671  31671  31671  31671  31671  31671  31671  31671  31671  31671  31671  31671  31671  31671  31671  31671  31671  31671  31671  31671  31671  31671  31671  31671  31671  31671  31671  31671  31671  31671  31671  31671  31671  31671  31671  31671  31671  31671  31671  31671  31671  31671  31671  31671  31671  31671  31671  31671  31671  31671  31671  31671  31671  31671  31671  31671  31671  31671  31671  31671    204    204  31671  31671  31671    125    173    151    151    142    127    146    214    119    133    131    134    171  31671    190    192    179  31671    184    147    135    178    150    152    152    171    169    191    252    183    153    147    149    174    282  31671  31671    221    225    215    225    220    216    205  31671    199    207    207    219    196  31671  31671    205    238    251    228    216  31671  31671  31671    239  31671    238    251    227  31671  31671  31671  31671    212    227    220    223    215    229  31671  31671  31671  31671  31671  31671  31671  31671  31671  31671  31671  31671  31671  31671  31671  31671  31671  31671  31671  31671  31671  31671  31671  31671  31671  31671  31671  31671  31671  31671  31671  31671  31671  31671  31671  31671  31671  31671  31671  31671  31671  31671  31671  31671  31671  31671  31671  31671  31671  31671  31671  31671  31671  31671  31671  31671  31671  31671  31671  31671  31671  31671  31671  31671  31671  31671  31671  31671  31671  31671  31671  31671  31671  31671  31671  31671  31671  31671  31671  31671  31671  31671  31671  31671  31671  31671  31671  31671  31671  31671  31671  31671    202    211  31671    158    210    189  31671    201    193    155    203    185    192    181    150    184    122    191    174  31671  31671  31671  31671  31671  31671  31671  31671  31671  31671  31671    187    249    139    163    156  31671  31671  31671  31671  31671  31671    158    182    198  31671    211    170    179    181    192    186  31671    177    190    283    236  31671  31671  31671  31671  31671  31671  31671  31671  31671  31671  31671  31671  31671  31671  31671  31671  31671  31671  31671  31671    257    231    234    220    196    230    205    201    239    237  31671    212  31671  31671  31671  31671  31671  31671    174    161    150    148  31671  31671  31671  31671    251    243    227    302    152    147    142    145    160    195    240    156    272    165  31671    247  31671    174    148    156    147    162    159  31671    142    183    174    217  31671    208    197    227    180    200    203    194  31671    203  31671    199  31671    198    208  31671  31671  31671  31671  31671  31671  31671  31671  31671  31671    238    196    220  31671  31671  31671  31671  31671  31671  31671  31671  31671  31671  31671  31671  31671    228    236    240    224    272    255    217    257    160    203    208    190    189    227    215    206    206    213    207    219    221    228    219  31671    227    233    222    241    236    229    225    227    230    227    205    195    244  31671    186    190  31671  31671    240  31671  31671  31671  31671  31671  31671  31671  31671  31671  31671  31671    232  31671    209    196    225    245  31671  31671  31671  31671  31671  31671  31671  31671  31671  31671  31671  31671  31671  31671  31671  31671  31671  31671  31671  31671  31671  31671  31671  31671  31671  31671  31671  31671  31671  31671  31671  31671  31671  31671  31671  31671  31671  31671  31671  31671  31671  31671  31671  31671  31671  31671  31671  31671  31671  31671  31671  31671  31671
  31671  31671  31671  31671  31671  31671  31671  31671  31671  31671  31671  31671  31671  31671  31671  31671  31671  31671  31671  31671  31671  31671  31671  31671  31671  31671  31671  31671  31671  31671  31671  31671  31671  31671  31671  31671  31671  31671  31671  31671  31671  31671  31671  31671  31671  31671  31671  31671  31671  31671  31671  31671  31671  31671  31671  31671  31671  31671  31671  31671  31671  31671  31671  31671  31671  31671  31671  31671  31671  31671  31671  31671  31671  31671  31671  31671  31671  31671  31671  31671  31671  31671  31671  31671  31671    185    190  31671  31671    170  31671    182    172    260    139    175    157    133    237    237    147  31671    186  31671    201    223    182    179    201    157    166    183    177    168    163    181    241    184    192  31671    232    192    164    209    152    216  31671    213    229    225    219    210    224    222    249    189    215    226    222  31671  31671    202    222    221    231    221  31671    236  31671  31671  31671  31671    234  31671    216    242    211    192    196    201    253    214    210    234  31671  31671  31671  31671  31671  31671  31671  31671  31671  31671  31671  31671  31671  31671  31671  31671  31671  31671  31671  31671  31671  31671  31671  31671  31671  31671  31671  31671  31671  31671  31671  31671  31671  31671  31671  31671  31671  31671  31671  31671  31671  31671  31671  31671  31671  31671  31671  31671  31671  31671  31671  31671  31671  31671  31671  31671  31671  31671  31671  31671  31671  31671  31671  31671  31671  31671  31671  31671  31671  31671  31671  31671  31671  31671  31671  31671  31671  31671  31671  31671  31671  31671  31671  31671  31671  31671  31671  31671  31671  31671  31671  31671  31671    187    185    229    256    153    136    133    147    138    301  31671    121    119     87    195    193    191    171  31671  31671  31671  31671  31671  31671  31671  31671  31671    196  31671  31671    131    186    169    172  31671  31671  31671  31671  31671  31671  31671    206    172  31671    155    177    157    208    190    176    186    168    172    150    155  31671  31671  31671  31671  31671  31671  31671  31671  31671  31671  31671  31671  31671  31671  31671  31671  31671  31671  31671  31671  31671    225    235    180    203    213  31671    218    229    237  31671  31671  31671  31671    194     90  31671  31671    150    192  31671    163  31671  31671    289  31671    216    251    147    153    137    143    288    166    140    276    160    143    153    153    138    136    142    143  31671  31671  31671  31671  31671    261  31671    200    195  31671  31671  31671    201    213    231    208  31671    214  31671  31671  31671    200    206    215    232    194  31671  31671  31671  31671  31671  31671  31671  31671  31671  31671  31671  31671  31671  31671  31671  31671  31671  31671  31671  31671  31671  31671  31671  31671  31671    245  31671    287    254    207    239  31671    261    189    249    236    189  31671    203    247    235    221    205    217    216    212    222    223  31671    236    226    235    231    235    245    238    229    225    227    229    149    193    223    254    240  31671  31671  31671  31671  31671  31671  31671  31671  31671  31671  31671  31671  31671    214  31671    252    200    226  31671  31671  31671  31671  31671  31671  31671  31671  31671  31671  31671  31671  31671  31671  31671  31671  31671  31671  31671  31671  31671  31671  31671  31671  31671  31671  31671  31671  31671  31671  31671  31671  31671  31671  31671  31671  31671  31671  31671  31671  31671  31671  31671  31671  31671  31671  31671  31671  31671  31671  31671  31671  31671  31671  31671
  31671  31671  31671  31671  31671  31671  31671  31671  31671  31671  31671  31671  31671  31671  31671  31671  31671  31671  31671  31671  31671  31671  31671  31671  31671  31671  31671  31671  31671  31671  31671  31671  31671  31671  31671  31671  31671  31671  31671  31671  31671  31671  31671  31671  31671  31671  31671  31671  31671  31671  31671  31671  31671  31671  31671  31671  31671  31671  31671  31671  31671  31671  31671  31671  31671  31671  31671  31671  31671  31671  31671  31671  31671  31671  31671  31671  31671  31671  31671  31671  31671  31671  31671  31671    227    206    185  31671    254  31671    131    168    169    134    125    152    168    139    145    225  31671    127    165    125  31671  31671    247    157    166    179    150    167    182    171    227    176  31671    181    194    167    184    207    211    220  31671    229    213    221    229    219    221    215    217    229    209    214    219    223    221  31671  31671    217    230  31671    249  31671  31671  31671  31671  31671    204    215    229    223    204    256  31671    218    199    236    217    237  31671    221  31671  31671  31671  31671  31671  31671  31671  31671  31671  31671  31671  31671  31671  31671  31671  31671  31671  31671  31671  31671  31671  31671  31671  31671  31671  31671  31671  31671  31671  31671  31671  31671  31671  31671  31671  31671  31671  31671  31671  31671  31671  31671  31671  31671  31671  31671  31671  31671  31671  31671  31671  31671  31671  31671  31671  31671  31671  31671  31671  31671  31671  31671  31671  31671  31671  31671  31671  31671  31671  31671  31671  31671  31671  31671  31671  31671  31671  31671  31671  31671  31671  31671  31671  31671  31671  31671  31671  31671  31671  31671  31671  31671  31671  31671    196  31671    187    145    127    125    138    310    185    142    228    110    159    219    172  31671    193  31671  31671  31671  31671  31671  31671  31671  31671    113  31671  31671  31671  31671    150  31671  31671  31671    129  31671  31671  31671  31671  31671  31671    168    191    214    211    157    160  31671    192    171    144    152    152    172  31671  31671  31671  31671  31671  31671  31671  31671  31671  31671  31671  31671  31671  31671  31671  31671  31671  31671  31671  31671  31671    241    213  31671    246    235    239    202  31671    199    191  31671  31671  31671  31671  31671  31671  31671  31671  31671  31671  31671  31671  31671  31671  31671    253    260  31671  31671  31671    295  31671    161    148    158    146    131    116    113    261    129    128    182    165  31671  31671  31671  31671  31671    191  31671  31671    212    203  31671  31671  31671  31671  31671  31671    212  31671    272  31671    181  31671    238  31671  31671  31671  31671  31671  31671  31671  31671  31671  31671  31671  31671  31671  31671    228  31671  31671  31671  31671  31671  31671  31671  31671  31671  31671    248  31671  31671  31671    267    263    248    225    268    263    247    254    251    183    249    224    217    209    210    219    213    208    205    222    213    225    228    224    230    226    234    184    213    227    234    229  31671    217    206    213    237  31671  31671  31671  31671  31671  31671  31671  31671  31671  31671  31671  31671  31671  31671  31671    217  31671  31671  31671  31671  31671  31671  31671  31671  31671  31671  31671  31671  31671  31671  31671  31671  31671  31671  31671  31671  31671  31671  31671  31671  31671  31671  31671  31671  31671  31671  31671  31671  31671  31671  31671  31671  31671  31671  31671  31671  31671  31671  31671  31671  31671  31671  31671  31671  31671  31671  31671  31671  31671  31671  31671  31671  31671  31671
  31671  31671  31671  31671  31671  31671  31671  31671  31671  31671  31671  31671  31671  31671  31671  31671  31671  31671  31671  31671  31671  31671  31671  31671  31671  31671  31671  31671  31671  31671  31671  31671  31671  31671  31671  31671  31671  31671  31671  31671  31671  31671  31671  31671  31671  31671  31671  31671  31671  31671  31671  31671  31671  31671  31671  31671  31671  31671  31671  31671  31671  31671  31671  31671  31671  31671  31671  31671  31671  31671  31671  31671  31671  31671  31671  31671  31671  31671  31671  31671  31671  31671  31671  31671    185    216  31671  31671    166    134  31671    172    145    149  31671    143    196    150    159    127    168     75    188    151    162    204    182    201    167    156  31671    168    187    170  31671    149    160    181    186    184    181    202  31671  31671    222    227    222    220    219    216    222    210    212    214    200    223    220    222    222    244    219    214    238    221    250  31671  31671  31671    212    244    234    215    218    210    236    233    239    215    209    219    228    219    211  31671  31671  31671  31671  31671  31671  31671  31671  31671  31671  31671  31671  31671  31671  31671  31671  31671  31671  31671  31671  31671  31671  31671  31671  31671  31671  31671  31671  31671  31671  31671  31671  31671  31671  31671  31671  31671  31671  31671  31671  31671  31671  31671  31671  31671  31671  31671  31671  31671  31671  31671  31671  31671  31671  31671  31671  31671  31671  31671  31671  31671  31671  31671  31671  31671  31671  31671  31671  31671  31671  31671  31671  31671  31671  31671  31671  31671  31671  31671  31671  31671  31671  31671  31671  31671  31671  31671  31671  31671  31671  31671  31671  31671  31671    205  31671     21    125    102    130    162    139    128    294  31671    123    111  31671    148    127    129  31671  31671  31671  31671  31671  31671  31671  31671  31671  31671  31671  31671  31671  31671  31671  31671  31671    155    136    121  31671  31671  31671  31671  31671  31671    149  31671    193    181    198    163    157    195    167    154    140    143    197  31671  31671  31671  31671  31671    214    205  31671    176    149  31671  31671  31671  31671  31671  31671  31671  31671  31671  31671    205    174    179    192    149    170    186    212    202    180    181    264  31671  31671    109  31671    289  31671  31671  31671  31671    156  31671     58  31671  31671    128    251    249    296  31671    169    148    145  31671    129    109    116    105    258  31671    162  31671  31671    170    187    175  31671    181  31671    193    187    223    209    211  31671    186    272  31671  31671    258  31671    258  31671  31671  31671    296  31671    240  31671  31671  31671  31671  31671  31671  31671  31671  31671  31671  31671  31671  31671    265    169  31671  31671  31671  31671  31671  31671  31671  31671  31671  31671  31671  31671    226    244    182    161    247    233    253    230  31671    234    228    223    232    204    214    201    209    217    213    219    223    229    228    223    239    208    216    223    240    232    218    225    236    223    207    215  31671  31671  31671  31671  31671  31671  31671  31671  31671  31671  31671  31671  31671  31671  31671    222  31671  31671  31671  31671  31671  31671  31671  31671  31671  31671  31671  31671  31671  31671  31671  31671  31671  31671  31671  31671  31671  31671  31671  31671  31671  31671  31671  31671  31671  31671  31671  31671  31671  31671  31671  31671  31671  31671  31671  31671  31671  31671  31671  31671  31671  31671  31671  31671  31671  31671  31671  31671  31671  31671  31671  31671  31671  31671  31671
  31671  31671  31671  31671  31671  31671  31671  31671  31671  31671  31671  31671  31671  31671  31671  31671  31671  31671  31671  31671  31671  31671  31671  31671  31671  31671  31671  31671  31671  31671  31671  31671  31671  31671  31671  31671  31671  31671  31671  31671  31671  31671  31671  31671  31671  31671  31671  31671  31671  31671  31671  31671  31671  31671  31671  31671  31671  31671  31671  31671  31671  31671  31671  31671  31671  31671  31671  31671  31671  31671  31671  31671  31671  31671  31671  31671  31671  31671  31671  31671  31671  31671  31671  31671  31671  31671  31671    199    174    158    138  31671    171    144    165    143    180    136  31671  31671    290    211    256    203    177    211    188    173    142    166    226    178  31671    179    192    167    322  31671    235    160    170    162    166    223    217    221    213    225    207    172    206    206    209    210    215    210    225    222    227    226    224    216    218    233    232  31671    226    248    247    263    223    250    228    235    226  31671    245    207    222    206  31671  31671    244  31671  31671  31671  31671  31671  31671  31671  31671  31671  31671  31671  31671  31671  31671  31671  31671  31671  31671  31671  31671  31671  31671  31671  31671  31671  31671  31671  31671  31671  31671  31671  31671  31671  31671  31671  31671  31671  31671  31671  31671  31671  31671  31671  31671  31671  31671  31671  31671  31671  31671  31671  31671  31671  31671  31671  31671  31671  31671  31671  31671  31671  31671  31671  31671  31671  31671  31671  31671  31671  31671  31671  31671  31671  31671  31671  31671  31671  31671  31671  31671  31671  31671  31671  31671  31671  31671  31671  31671  31671  31671  31671  31671  31671  31671    166    157    140    134    122  31671    137    141    209    175    275    140  31671  31671    283  31671  31671  31671  31671  31671  31671  31671  31671  31671  31671  31671  31671    103  31671  31671  31671  31671  31671  31671    130    161    137    124    185  31671  31671  31671  31671    163  31671    163  31671    118    199    237    206    236    226  31671    172  31671    159    173    158    216    189    212    165    163  31671    132  31671    156    163    198  31671  31671    214  31671    206  31671    207    185    189  31671    165    160    165    165  31671    226    179  31671  31671    116    217  31671    175  31671  31671  31671  31671    139    179    145  31671  31671    277    164    264  31671  31671    129    192  31671    119  31671  31671  31671    109    142    256    237    231    194    254    254    242    166  31671    205    197  31671  31671  31671    235    259    240    295  31671  31671  31671    195    252    265  31671    210  31671  31671  31671  31671  31671  31671  31671  31671  31671  31671  31671  31671  31671  31671  31671  31671  31671  31671  31671  31671  31671  31671  31671  31671  31671  31671  31671  31671    252  31671  31671    233    222    220    231    272    227    226    224    211    199    230    229    205  31671    206    223    202    191    216    220    235    225  31671    225    228    232    208    213  31671    219    227    192    232    158    156  31671  31671  31671  31671  31671  31671  31671  31671  31671  31671  31671  31671  31671  31671  31671  31671  31671  31671  31671  31671  31671  31671  31671  31671  31671  31671  31671  31671  31671  31671  31671  31671  31671  31671  31671  31671  31671  31671  31671  31671  31671  31671  31671  31671  31671  31671  31671  31671  31671  31671  31671  31671  31671  31671  31671  31671  31671  31671  31671  31671  31671  31671  31671  31671  31671  31671  31671  31671  31671  31671  31671  31671  31671  31671  31671
  31671  31671  31671  31671  31671  31671  31671  31671  31671  31671  31671  31671  31671  31671  31671  31671  31671  31671  31671  31671  31671  31671  31671  31671  31671  31671  31671  31671  31671  31671  31671  31671  31671  31671  31671  31671  31671  31671  31671  31671  31671  31671  31671  31671  31671  31671  31671  31671  31671  31671  31671  31671  31671  31671  31671  31671  31671  31671  31671  31671  31671  31671  31671  31671  31671  31671  31671  31671  31671  31671  31671  31671  31671  31671  31671  31671  31671  31671  31671  31671  31671  31671  31671  31671    214    213    217    140    217    281    155    156     72  31671  31671    134  31671    194    170  31671  31671    160  31671    204    210  31671    286  31671    141    172  31671    199    184  31671    180    179    225    230    231    204    167    225    229  31671    235    222    224  31671    192    170    177    159    198    217    211    220    220    223    221    223    214    225    219    225    236    227    242    227    213    220    244    225  31671    180    237    206    239    224    245  31671  31671  31671  31671  31671  31671  31671  31671  31671  31671  31671  31671  31671  31671  31671  31671  31671  31671  31671  31671  31671  31671  31671  31671  31671  31671  31671  31671  31671  31671  31671  31671  31671  31671  31671  31671  31671  31671  31671  31671  31671  31671  31671  31671  31671  31671  31671  31671  31671  31671  31671  31671  31671  31671  31671  31671  31671  31671  31671  31671  31671  31671  31671  31671  31671  31671  31671  31671  31671  31671  31671  31671  31671  31671  31671  31671  31671  31671  31671  31671  31671  31671  31671  31671  31671  31671  31671  31671  31671  31671  31671  31671  31671  31671  31671  31671  31671  31671     10    164    133    125    223    347    143    125    120    177    171    146    206  31671  31671  31671  31671  31671  31671  31671  31671  31671  31671  31671  31671  31671    100    143  31671  31671  31671  31671  31671  31671  31671  31671    167    173  31671     44    102  31671  31671    157    165    149    201    215    148  31671  31671  31671  31671     11  31671  31671  31671    191  31671    176  31671    170  31671    171    146  31671  31671  31671    185    170    186    229    169    189  31671  31671    172    184    171    193    239    187    188    148    176    157    160    135    126  31671     52  31671  31671     10    158  31671  31671    135    145    140    180    296    189    181    291    291  31671  31671    240  31671    123    112    254    174    104    135    267    128    164    258    267    259    204    170  31671  31671    240    224  31671    188  31671  31671    216  31671    269    230  31671  31671  31671  31671  31671  31671  31671  31671  31671  31671  31671  31671  31671  31671  31671  31671  31671  31671  31671  31671  31671    191    247  31671  31671  31671  31671  31671  31671  31671  31671  31671  31671  31671  31671  31671  31671  31671    268  31671  31671    230    217    221    226    227  31671    225    224    218    201  31671    213    202    234    227    227  31671    232  31671  31671    230    207    208    208    235    205    223    213    254    240  31671  31671  31671  31671  31671  31671  31671  31671  31671  31671  31671  31671  31671  31671  31671  31671    226    202    284  31671  31671  31671  31671  31671  31671  31671  31671  31671  31671  31671  31671  31671  31671  31671  31671  31671  31671  31671  31671  31671  31671  31671  31671  31671  31671  31671  31671  31671  31671  31671  31671  31671  31671  31671  31671  31671  31671  31671  31671  31671  31671  31671  31671  31671  31671  31671  31671  31671  31671  31671  31671  31671  31671  31671  31671  31671
  31671  31671  31671  31671  31671  31671  31671  31671  31671  31671  31671  31671  31671  31671  31671  31671  31671  31671  31671  31671  31671  31671  31671  31671  31671  31671  31671  31671  31671  31671  31671  31671  31671  31671  31671  31671  31671  31671  31671  31671  31671  31671  31671  31671  31671  31671  31671  31671  31671  31671  31671  31671  31671  31671  31671  31671  31671  31671  31671  31671  31671  31671  31671  31671  31671  31671  31671  31671  31671  31671  31671  31671  31671  31671  31671  31671  31671  31671  31671  31671  31671  31671  31671  31671  31671    184    190     93  31671  31671    137    150  31671    306  31671  31671  31671    163    213    171    245    159    125    205  31671    282  31671    173    178    202    212    180    191    182    194  31671    176  31671    163    222    214  31671    161    228    190    190    235    205    206    192    183    151    209    226    226    224    213    223    219    226    217    231    230    220    224    224    245    249    219    221    207    244    214    203    201    194    255    242    242  31671  31671  31671  31671  31671  31671  31671  31671  31671  31671  31671  31671  31671  31671  31671  31671  31671  31671  31671  31671  31671  31671  31671  31671  31671  31671  31671  31671  31671  31671  31671  31671  31671  31671  31671  31671  31671  31671  31671  31671  31671  31671  31671  31671  31671  31671  31671  31671  31671  31671  31671  31671  31671  31671  31671  31671  31671  31671  31671  31671  31671  31671  31671  31671  31671  31671  31671  31671  31671  31671  31671  31671  31671  31671  31671  31671  31671  31671  31671  31671  31671  31671  31671  31671  31671  31671  31671  31671  31671  31671  31671  31671  31671  31671  31671  31671  31671  31671  31671    182    136    217  31671    127     12    128    223    143  31671    149    162  31671  31671  31671  31671  31671  31671  31671  31671  31671  31671  31671  31671  31671    108    141  31671  31671  31671  31671  31671  31671  31671  31671    161    191  31671  31671    341  31671  31671    203    286    149    164  31671  31671  31671  31671  31671  31671    185    182    131    173  31671    176    306    151    153    161    151  31671    174  31671  31671    170    162    185    157    178    166    165  31671  31671  31671  31671  31671  31671    181    193    149    161    301    206    125  31671    102  31671  31671     34  31671  31671    272  31671    142    135    133    131  31671    161    153    285  31671  31671    119    128    276    256    122    251    253  31671    155    146    146    141    155    198    168  31671    213    229    231    211  31671    208    273  31671  31671  31671  31671  31671  31671  31671  31671  31671  31671  31671  31671  31671  31671  31671  31671  31671  31671  31671  31671  31671  31671  31671  31671  31671  31671  31671  31671  31671  31671  31671  31671  31671  31671  31671  31671  31671  31671    260  31671    288  31671    296    231    230  31671    240    192    247    238  31671    226    216    230    225    221    196    189  31671    238    238    230    220  31671  31671  31671    234    233  31671    207    206    211    230    158    233  31671  31671  31671  31671  31671  31671  31671  31671  31671  31671  31671  31671  31671  31671  31671  31671  31671  31671  31671    264  31671  31671  31671  31671  31671  31671  31671  31671  31671  31671  31671  31671  31671  31671  31671  31671  31671  31671  31671  31671  31671  31671  31671  31671  31671  31671  31671  31671  31671  31671  31671  31671  31671  31671  31671  31671  31671  31671  31671  31671  31671  31671  31671  31671  31671  31671  31671  31671  31671  31671  31671  31671  31671  31671  31671  31671  31671  31671
  31671  31671  31671  31671  31671  31671  31671  31671  31671  31671  31671  31671  31671  31671  31671  31671  31671  31671  31671  31671  31671  31671  31671  31671  31671  31671  31671  31671  31671  31671  31671  31671  31671  31671  31671  31671  31671  31671  31671  31671  31671  31671  31671  31671  31671  31671  31671  31671  31671  31671  31671  31671  31671  31671  31671  31671  31671  31671  31671  31671  31671  31671  31671  31671  31671  31671  31671  31671  31671  31671  31671  31671  31671  31671  31671  31671  31671  31671  31671  31671  31671  31671  31671  31671  31671    315    191    124    325  31671    127    134  31671    177    163  31671    168  31671  31671    288    215  31671    144    210  31671    186    238    188    185  31671  31671    245    209    173    176    168  31671  31671  31671    214    159    164    163    138    267    192    152    189  31671    148    217    178    155    243    223    216    211  31671    217    213    237    226    229    221    239    238    193    228    213    229    226    221    208    208    237    218    227  31671    204  31671  31671  31671  31671  31671  31671  31671  31671  31671  31671  31671  31671  31671  31671  31671  31671  31671  31671  31671  31671  31671  31671  31671  31671  31671  31671  31671  31671  31671  31671  31671  31671  31671  31671  31671  31671  31671  31671  31671  31671  31671  31671  31671  31671  31671  31671  31671  31671  31671  31671  31671  31671  31671  31671  31671  31671  31671  31671  31671  31671  31671  31671  31671  31671  31671  31671  31671  31671  31671  31671  31671  31671  31671  31671  31671  31671  31671  31671  31671  31671  31671  31671  31671  31671  31671  31671  31671  31671  31671  31671  31671  31671  31671  31671  31671  31671  31671  31671    151    203    128    110    118  31671    190  31671    115    127    139    296    168  31671  31671  31671  31671     96     67  31671  31671  31671  31671  31671  31671  31671    103     99  31671  31671  31671  31671  31671  31671  31671  31671  31671    208    107  31671  31671  31671  31671  31671    170    172    230    227  31671  31671  31671  31671  31671  31671    153    145    160    283    162  31671    158    134    148    144    155    158  31671    200    183    179    208  31671  31671  31671  31671    158    180    160    182  31671  31671    175    173    197    143  31671  31671  31671  31671  31671     42  31671  31671    332    309    125    149    119    129    128    122    127    207    294    153    296    163    113  31671    163    117  31671  31671    117    171    163  31671  31671  31671  31671    242    214    199  31671    232    215    214    249    252  31671  31671  31671  31671  31671  31671  31671  31671  31671  31671  31671    308  31671  31671  31671  31671    274  31671  31671  31671  31671  31671  31671  31671  31671  31671    178    209  31671  31671    216    208  31671  31671  31671  31671  31671  31671  31671  31671  31671    227    295  31671  31671    246  31671    229    240    227    238    222    215    230    222    225    199  31671  31671    254    232    245    262  31671  31671  31671    242    233    229  31671  31671  31671    231    202    203    219  31671  31671  31671  31671  31671  31671  31671  31671  31671  31671  31671  31671  31671  31671  31671  31671  31671  31671  31671  31671  31671  31671  31671  31671  31671  31671  31671  31671  31671  31671  31671  31671  31671  31671  31671  31671  31671  31671  31671  31671  31671  31671  31671  31671  31671  31671  31671  31671  31671  31671  31671  31671  31671  31671  31671  31671  31671  31671  31671  31671  31671  31671  31671  31671  31671  31671  31671  31671  31671  31671  31671  31671  31671  31671  31671  31671  31671  31671
  31671  31671  31671  31671  31671  31671  31671  31671  31671  31671  31671  31671  31671  31671  31671  31671  31671  31671  31671  31671  31671  31671  31671  31671  31671  31671  31671  31671  31671  31671  31671  31671  31671  31671  31671  31671  31671  31671  31671  31671  31671  31671  31671  31671  31671  31671  31671  31671  31671  31671  31671  31671  31671  31671  31671  31671  31671  31671  31671  31671  31671  31671  31671  31671  31671  31671  31671  31671  31671  31671  31671  31671  31671  31671  31671  31671  31671  31671  31671  31671  31671  31671  31671  31671  31671    126    309    112    122    308  31671    297    245  31671    169    235  31671  31671  31671  31671  31671  31671  31671    187  31671  31671  31671    164    224  31671    219    272    236    197    215    180    225    182    140    146    135    180    177    167    251    173    166    181    151    193    223    154    277    196    220    226    245    231    233    188    227    240    232    236  31671    216    199    226    222    211    237    234    214  31671    230    234    239  31671  31671  31671  31671  31671  31671  31671  31671  31671  31671  31671  31671  31671  31671  31671  31671  31671  31671  31671  31671  31671  31671  31671  31671  31671  31671  31671  31671  31671  31671  31671  31671  31671  31671  31671  31671  31671  31671  31671  31671  31671  31671  31671  31671  31671  31671  31671  31671  31671  31671  31671  31671  31671  31671  31671  31671  31671  31671  31671  31671  31671  31671  31671  31671  31671  31671  31671  31671  31671  31671  31671  31671  31671  31671  31671  31671  31671  31671  31671  31671  31671  31671  31671  31671  31671  31671  31671  31671  31671  31671  31671  31671  31671  31671  31671  31671  31671  31671  31671  31671  31671     99     99    104    203    106    138     95    127    135    150    150    153  31671  31671    207  31671  31671  31671  31671  31671  31671  31671  31671  31671  31671    267  31671  31671  31671  31671  31671  31671  31671  31671  31671  31671  31671    186  31671  31671  31671  31671  31671    124    181    180  31671  31671  31671  31671  31671  31671  31671    163    148    164    192    158    153  31671  31671    135  31671  31671  31671  31671  31671    181    178  31671  31671    171    165    166    168  31671    169  31671    245    176    168    183    162  31671    157  31671  31671  31671  31671    220    114    205  31671  31671  31671    126    159  31671    122    110    123    145    129  31671    138    296  31671  31671    120    104    133    144    136    163    244  31671  31671  31671  31671    193  31671  31671  31671  31671  31671  31671    304    299  31671  31671  31671  31671  31671  31671  31671  31671  31671  31671  31671  31671  31671  31671  31671  31671     82  31671  31671    229  31671  31671  31671  31671  31671  31671  31671    210  31671    218    196    225    226    221    220    214  31671  31671  31671  31671  31671  31671    226    236    237    237    225  31671    226    211    234    228    221    239    242    209    236  31671    238  31671    237  31671  31671  31671  31671  31671  31671  31671  31671  31671  31671  31671    235    198    239    154  31671  31671  31671  31671  31671  31671  31671  31671  31671  31671  31671  31671  31671  31671  31671  31671  31671  31671  31671    266  31671  31671  31671  31671  31671  31671  31671  31671  31671  31671  31671  31671  31671  31671  31671  31671  31671  31671  31671  31671  31671  31671  31671  31671  31671  31671  31671  31671  31671  31671  31671  31671  31671  31671  31671  31671  31671  31671  31671  31671  31671  31671  31671  31671  31671  31671  31671  31671  31671  31671  31671  31671  31671  31671  31671  31671  31671  31671
  31671  31671  31671  31671  31671  31671  31671  31671  31671  31671  31671  31671  31671  31671  31671  31671  31671  31671  31671  31671  31671  31671  31671  31671  31671  31671  31671  31671  31671  31671  31671  31671  31671  31671  31671  31671  31671  31671  31671  31671  31671  31671  31671  31671  31671  31671  31671  31671  31671  31671  31671  31671  31671  31671  31671  31671  31671  31671  31671  31671  31671  31671  31671  31671  31671  31671  31671  31671  31671  31671  31671  31671  31671  31671  31671  31671  31671  31671  31671  31671  31671  31671  31671  31671  31671    218    191    119    119  31671  31671    143  31671    328    176  31671  31671    158    134  31671  31671    160    177    281  31671  31671  31671  31671    284    214    191  31671  31671    178    270    145    205    130    158    125    135    134    131    157    277    177    196    269    175    164    168    150    175    174    227    210    224    225    225  31671    173    227    208    203    217    215    207    212    210    215    232    223    218    212  31671    248    231    238  31671  31671  31671  31671  31671  31671  31671  31671  31671  31671  31671  31671  31671  31671  31671  31671  31671  31671  31671  31671  31671  31671  31671  31671  31671  31671  31671  31671  31671  31671  31671  31671  31671  31671  31671  31671  31671  31671  31671  31671  31671  31671  31671  31671  31671  31671  31671  31671  31671  31671  31671  31671  31671  31671  31671  31671  31671  31671  31671  31671  31671  31671  31671  31671  31671  31671  31671  31671  31671    112  31671  31671  31671  31671  31671  31671  31671  31671  31671  31671  31671  31671  31671  31671  31671  31671  31671  31671  31671  31671  31671  31671  31671  31671  31671  31671  31671  31671  31671  31671  31671    104    120  31671     92    118    125  31671    138    126  31671    140  31671  31671  31671  31671  31671  31671  31671  31671  31671  31671  31671  31671  31671  31671  31671  31671  31671  31671  31671  31671  31671  31671  31671  31671    131  31671  31671  31671  31671  31671  31671  31671  31671    157    146  31671    135  31671  31671    152  31671    296    258    109    130    164  31671  31671  31671  31671    282  31671  31671  31671    158    172    163    184    170    157    192  31671    168    168  31671    155    180    190    248    179  31671    176    138    190  31671  31671  31671  31671    179  31671  31671    142    154    164    129    142    242    126    137    304  31671    136    275    131    106    110    254    112    103    103    146    193    224    152  31671  31671    201  31671  31671  31671  31671  31671  31671  31671    218  31671    231  31671  31671  31671  31671  31671  31671    298  31671  31671  31671  31671  31671    264  31671  31671  31671    207    196  31671  31671  31671  31671  31671  31671  31671    223    209    208    217    208    225    207    228    237    194    252    271  31671    218    255  31671  31671    247    234    252    216    238    217    236    241    233    218    218    249    184  31671  31671  31671  31671    246  31671  31671  31671  31671  31671  31671  31671  31671  31671  31671  31671    223    211    226    239    193  31671  31671  31671  31671  31671  31671  31671  31671  31671  31671  31671  31671  31671  31671  31671  31671  31671  31671    248    172  31671  31671  31671  31671  31671  31671  31671  31671  31671  31671  31671  31671  31671  31671  31671  31671  31671  31671  31671  31671  31671  31671  31671  31671  31671  31671  31671  31671  31671  31671  31671  31671  31671  31671  31671  31671  31671  31671  31671  31671  31671  31671  31671  31671  31671  31671  31671  31671  31671  31671  31671  31671  31671  31671  31671  31671  31671
  31671  31671  31671  31671  31671  31671  31671  31671  31671  31671  31671  31671  31671  31671  31671  31671  31671  31671  31671  31671  31671  31671  31671  31671  31671  31671  31671  31671  31671  31671  31671  31671  31671  31671  31671  31671  31671  31671  31671  31671  31671  31671  31671  31671  31671  31671  31671  31671  31671  31671  31671  31671  31671  31671  31671  31671  31671  31671  31671  31671  31671  31671  31671  31671  31671  31671  31671  31671  31671  31671  31671  31671  31671  31671  31671  31671  31671  31671  31671  31671  31671  31671  31671  31671  31671  31671    147  31671    112    136  31671    207  31671  31671    202  31671  31671    210    213    232    163    225    308  31671    281    217  31671    293  31671  31671    233    221    216    179    191    245    173    185    141    185    180    183    164    165    180    181    277    185    172    159    145    180    187    202    215    244    227    245    233    238    206    235    221    276    229    224    204    190    230    219    223    227    222    230    210    246  31671  31671  31671  31671  31671  31671  31671  31671  31671  31671  31671  31671  31671  31671  31671  31671  31671  31671  31671  31671  31671  31671  31671  31671  31671  31671  31671  31671  31671  31671  31671  31671  31671  31671  31671  31671  31671  31671  31671  31671  31671  31671  31671  31671  31671  31671  31671  31671  31671  31671  31671  31671  31671  31671  31671  31671  31671  31671  31671  31671  31671  31671  31671  31671  31671  31671  31671  31671  31671  31671  31671  31671  31671  31671  31671  31671  31671  31671  31671  31671  31671  31671  31671  31671  31671  31671  31671  31671  31671  31671  31671  31671  31671  31671  31671  31671  31671  31671  31671  31671  31671    149     91     86    129    111    121    129      7  31671    150    126  31671  31671  31671  31671  31671  31671  31671  31671  31671  31671  31671  31671  31671  31671  31671  31671  31671  31671  31671  31671  31671  31671    113  31671    146    156    121  31671  31671  31671  31671  31671  31671  31671     10    172  31671  31671  31671  31671  31671  31671  31671  31671    149    193  31671    143    167    162    168    159  31671    140    223    167    185  31671  31671    175    166    119    131    133    138    149  31671    173    185    177  31671    159    171    179    166    189  31671    232    155  31671     51  31671  31671  31671  31671  31671    138    161    167    134    110    121    119    114    260    142    107    108    105    114    272    109  31671    109    119  31671    127    167  31671  31671  31671  31671  31671    224    198    235  31671  31671    251  31671  31671  31671  31671  31671  31671  31671  31671  31671  31671    265  31671  31671  31671  31671  31671  31671  31671  31671  31671  31671  31671  31671  31671  31671  31671  31671    227    216  31671    232    233    218    245    245    232    210    186  31671  31671  31671    266    238    251    247    233    237    239    243    243    233    248    222    232  31671    178    226    226    255    246  31671    263  31671  31671  31671  31671  31671  31671  31671  31671  31671  31671    241    147    213    151  31671  31671  31671  31671  31671  31671  31671  31671  31671  31671  31671  31671  31671  31671  31671  31671    221    238    279  31671  31671  31671  31671  31671  31671  31671  31671  31671  31671  31671  31671  31671  31671  31671  31671  31671  31671  31671  31671  31671  31671  31671  31671  31671  31671  31671  31671  31671  31671  31671  31671  31671  31671  31671  31671  31671  31671  31671  31671  31671  31671  31671  31671  31671  31671  31671  31671  31671  31671  31671  31671  31671  31671  31671  31671  31671  31671
[truncated: 967,938 more chars]
