# Supplementary material for: A Novel Large-Scale Temperature Dominated Model for Predicting the End of the Growing Season
Source: PLoS One. 2016 Nov 28;11(11):e0167302. doi: 10.1371/journal.pone.0167302 (PMC5125685; doi:10.1371/journal.pone.0167302)
Supplement: S1 File — (ZIP) [file pone.0167302.s001.zip › MCD12Q2 product from 2001 to 2010/2004.txt]

  31306  31306  31306  31306  31306  31306  31306  31306  31306  31306  31306  31306  31306  31306  31306  31306  31306  31306  31306  31306  31306  31306  31306  31306  31306  31306  31306  31306  31306  31306  31306  31306  31306  31306  31306  31306  31306  31306  31306  31306  31306  31306  31306  31306  31306  31306  31306  31306  31306  31306  31306  31306  31306  31306  31306  31306  31306  31306  31306  31306  31306  31306  31306  31306  31306  31306  31306  31306  31306  31306  31306  31306  31306  31306  31306  31306  31306  31306  31306  31306  31306  31306  31306  31306  31306  31306  31306  31306  31306  31306  31306  31306  31306  31306  31306  31306  31306  31306  31306  31306  31306  31306  31306  31306  31306  31306  31306  31306  31306  31306  31306  31306  31306  31306  31306  31306  31306  31306  31306  31306  31306  31306  31306  31306  31306  31306  31306  31306  31306  31306  31306  31306  31306  31306  31306  31306  31306  31306  31306  31306  31306  31306  31306  31306  31306  31306  31306  31306  31306  31306  31306  31306  31306  31306  31306  31306  31306  31306  31306  31306  31306  31306  31306  31306  31306  31306  31306  31306  31306  31306  31306  31306  31306  31306  31306  31306  31306  31306  31306  31306  31306  31306  31306  31306  31306  31306  31306  31306  31306  31306  31306  31306  31306  31306  31306  31306  31306  31306  31306  31306  31306  31306  31306  31306  31306  31306  31306  31306  31306  31306  31306  31306  31306  31306  31306  31306  31306  31306  31306  31306  31306  31306  31306  31306  31306  31306  31306  31306  31306  31306  31306  31306  31306  31306  31306  31306  31306  31306  31306  31306  31306  31306  31306  31306  31306  31306  31306  31306  31306  31306  31306  31306  31306  31306  31306  31306  31306  31306  31306  31306  31306  31306  31306  31306  31306  31306  31306  31306  31306  31306  31306  31306  31306  31306  31306  31306  31306  31306  31306  31306  31306  31306  31306  31306  31306  31306  31306  31306  31306  31306  31306  31306  31306  31306  31306  31306  31306  31306  31306  31306  31306  31306  31306  31306  31306  31306  31306  31306  31306  31306  31306  31306  31306  31306  31306  31306  31306  31306  31306  31306  31306  31306  31306  31306  31306  31306  31306  31306  31306  31306  31306  31306  31306  31306  31306  31306  31306  31306  31306  31306  31306  31306  31306  31306  31306  31306  31306  31306  31306  31306  31306  31306  31306  31306  31306  31306  31306  31306  31306  31306  31306  31306  31306  31306  31306  31306  31306  31306  31306  31306  31306  31306  31306  31306  31306  31306  31306  31306  31306  31306  31306  31306  31306  31306  31306  31306  31306  31306  31306  31306  31306  31306  31306  31306  31306  31306  31306  31306  31306  31306  31306  31306  31306  31306  31306  31306  31306  31306  31306  31306  31306  31306  31306  31306  31306  31306  31306  31306  31306  31306  31306  31306  31306  31306  31306  31306  31306  31306  31306  31306  31306  31306  31306  31306  31306  31306  31306  31306  31306  31306  31306  31306  31306  31306  31306  31306  31306  31306  31306  31306  31306  31306  31306  31306  31306  31306  31306  31306  31306  31306  31306  31306  31306  31306  31306  31306  31306  31306  31306  31306  31306  31306  31306  31306  31306  31306  31306  31306  31306  31306  31306  31306  31306  31306  31306  31306  31306  31306  31306  31306  31306  31306  31306  31306  31306  31306  31306  31306  31306  31306  31306  31306  31306  31306  31306  31306  31306  31306  31306  31306  31306  31306  31306  31306  31306  31306  31306  31306  31306  31306  31306  31306  31306  31306  31306  31306  31306  31306  31306  31306  31306  31306  31306  31306  31306  31306  31306  31306  31306  31306
  31306  31306  31306  31306  31306  31306  31306  31306  31306  31306  31306  31306  31306  31306  31306  31306  31306  31306  31306  31306  31306  31306  31306  31306  31306  31306  31306  31306  31306  31306  31306  31306  31306  31306  31306  31306  31306  31306  31306  31306  31306  31306  31306  31306  31306  31306  31306  31306  31306  31306  31306  31306  31306  31306  31306  31306  31306  31306  31306  31306  31306  31306  31306  31306  31306  31306  31306  31306  31306  31306  31306  31306  31306  31306  31306  31306  31306  31306  31306  31306  31306  31306  31306  31306  31306  31306  31306  31306  31306  31306  31306  31306  31306  31306  31306  31306  31306  31306  31306  31306  31306  31306  31306  31306  31306  31306  31306  31306  31306  31306  31306  31306  31306  31306  31306  31306  31306  31306  31306  31306  31306  31306  31306  31306  31306  31306  31306  31306  31306  31306  31306  31306  31306  31306  31306  31306  31306  31306  31306  31306  31306  31306  31306  31306  31306  31306  31306  31306  31306  31306  31306  31306  31306  31306  31306  31306  31306  31306  31306  31306  31306  31306  31306  31306  31306  31306  31306  31306  31306  31306  31306  31306  31306  31306  31306  31306  31306  31306  31306  31306  31306  31306  31306  31306  31306  31306  31306  31306  31306  31306  31306  31306  31306  31306  31306  31306  31306  31306  31306  31306  31306  31306  31306  31306  31306  31306  31306  31306  31306  31306  31306  31306  31306  31306  31306  31306  31306  31306  31306  31306  31306  31306  31306  31306  31306  31306  31306  31306  31306  31306  31306  31306  31306  31306  31306  31306  31306  31306  31306  31306  31306  31306  31306  31306  31306  31306  31306  31306  31306  31306  31306  31306  31306  31306  31306  31306  31306  31306  31306  31306  31306  31306  31306  31306  31306  31306  31306  31306  31306  31306  31306  31306  31306  31306  31306  31306  31306  31306  31306  31306  31306  31306  31306  31306  31306  31306  31306  31306  31306  31306  31306  31306  31306  31306  31306  31306  31306  31306  31306  31306  31306  31306  31306  31306  31306  31306  31306  31306  31306  31306  31306  31306  31306  31306  31306  31306  31306  31306  31306  31306  31306  31306  31306  31306  31306  31306  31306  31306  31306  31306  31306  31306  31306  31306  31306  31306  31306  31306  31306  31306  31306  31306  31306  31306  31306  31306  31306  31306  31306  31306  31306  31306  31306  31306  31306  31306  31306  31306  31306  31306  31306  31306  31306  31306  31306  31306  31306  31306  31306  31306  31306  31306  31306  31306  31306  31306  31306  31306  31306  31306  31306  31306  31306  31306  31306  31306  31306  31306  31306  31306  31306  31306  31306  31306  31306  31306  31306  31306  31306  31306  31306  31306  31306  31306  31306  31306  31306  31306  31306  31306  31306  31306  31306  31306  31306  31306  31306  31306  31306  31306  31306  31306  31306  31306  31306  31306  31306  31306  31306  31306  31306  31306  31306  31306  31306  31306  31306  31306  31306  31306  31306  31306  31306  31306  31306  31306  31306  31306  31306  31306  31306  31306  31306  31306  31306  31306  31306  31306  31306  31306  31306  31306  31306  31306  31306  31306  31306  31306  31306  31306  31306  31306  31306  31306  31306  31306  31306  31306  31306  31306  31306  31306  31306  31306  31306  31306  31306  31306  31306  31306  31306  31306  31306  31306  31306  31306  31306  31306  31306  31306  31306  31306  31306  31306  31306  31306  31306  31306  31306  31306  31306  31306  31306  31306  31306  31306  31306  31306  31306  31306  31306  31306  31306  31306  31306  31306  31306  31306  31306  31306  31306  31306  31306  31306  31306  31306  31306  31306  31306  31306
  31306  31306  31306  31306  31306  31306  31306  31306  31306  31306  31306  31306  31306  31306  31306  31306  31306  31306  31306  31306  31306  31306  31306  31306  31306  31306  31306  31306  31306  31306  31306  31306  31306  31306  31306  31306  31306  31306  31306  31306  31306  31306  31306  31306  31306  31306  31306  31306  31306  31306  31306  31306  31306  31306  31306  31306  31306  31306  31306  31306  31306  31306  31306  31306  31306  31306  31306  31306  31306  31306  31306  31306  31306  31306  31306  31306  31306  31306  31306  31306  31306  31306  31306  31306  31306  31306  31306  31306  31306  31306  31306  31306  31306  31306  31306  31306  31306  31306  31306  31306  31306  31306  31306  31306  31306  31306  31306  31306  31306  31306  31306  31306  31306  31306  31306  31306  31306  31306  31306  31306  31306  31306  31306  31306  31306  31306  31306  31306  31306  31306  31306  31306  31306  31306  31306  31306  31306  31306  31306  31306  31306  31306  31306  31306  31306  31306  31306  31306  31306  31306  31306  31306  31306  31306  31306  31306  31306  31306  31306  31306  31306  31306  31306  31306  31306  31306  31306  31306  31306  31306  31306  31306  31306  31306  31306  31306  31306  31306  31306  31306  31306  31306  31306  31306  31306  31306  31306  31306  31306  31306  31306  31306  31306  31306  31306  31306  31306  31306  31306  31306  31306  31306  31306  31306  31306  31306  31306  31306  31306  31306  31306  31306  31306  31306  31306  31306  31306  31306  31306  31306  31306  31306  31306  31306  31306  31306  31306  31306  31306  31306  31306  31306  31306  31306  31306  31306  31306  31306  31306  31306  31306  31306  31306  31306  31306  31306  31306  31306  31306  31306  31306  31306  31306  31306  31306  31306  31306  31306  31306  31306  31306  31306  31306  31306  31306  31306  31306  31306  31306  31306  31306  31306  31306  31306  31306  31306  31306  31306  31306  31306  31306  31306  31306  31306  31306  31306  31306  31306  31306  31306  31306  31306  31306  31306  31306  31306  31306  31306  31306  31306  31306  31306  31306  31306  31306  31306  31306  31306  31306  31306  31306  31306  31306  31306  31306  31306  31306  31306  31306  31306  31306  31306  31306  31306  31306  31306  31306  31306  31306  31306  31306  31306  31306  31306  31306  31306  31306  31306  31306  31306  31306  31306  31306  31306  31306  31306  31306  31306  31306  31306  31306  31306  31306  31306  31306  31306  31306  31306  31306  31306  31306  31306  31306  31306  31306  31306  31306  31306  31306  31306  31306  31306  31306  31306  31306  31306  31306  31306  31306  31306  31306  31306  31306  31306  31306  31306  31306  31306  31306  31306  31306  31306  31306  31306  31306  31306  31306  31306  31306  31306  31306  31306  31306  31306  31306  31306  31306  31306  31306  31306  31306  31306  31306  31306  31306  31306  31306  31306  31306  31306  31306  31306  31306  31306  31306  31306  31306  31306  31306  31306  31306  31306  31306  31306  31306  31306  31306  31306  31306  31306  31306  31306  31306  31306  31306  31306  31306  31306  31306  31306  31306  31306  31306  31306  31306  31306  31306  31306  31306  31306  31306  31306  31306  31306  31306  31306  31306  31306  31306  31306  31306  31306  31306  31306  31306  31306  31306  31306  31306  31306  31306  31306  31306  31306  31306  31306  31306  31306  31306  31306  31306  31306  31306  31306  31306  31306  31306  31306  31306  31306  31306  31306  31306  31306  31306  31306  31306  31306  31306  31306  31306  31306  31306  31306  31306  31306  31306  31306  31306  31306  31306  31306  31306  31306  31306  31306  31306  31306  31306  31306  31306  31306  31306  31306  31306  31306  31306  31306  31306  31306
  31306  31306  31306  31306  31306  31306  31306  31306  31306  31306  31306  31306  31306  31306  31306  31306  31306  31306  31306  31306  31306  31306  31306  31306  31306  31306  31306  31306  31306  31306  31306  31306  31306  31306  31306  31306  31306  31306  31306  31306  31306  31306  31306  31306  31306  31306  31306  31306  31306  31306  31306  31306  31306  31306  31306  31306  31306  31306  31306  31306  31306  31306  31306  31306  31306  31306  31306  31306  31306  31306  31306  31306  31306  31306  31306  31306  31306  31306  31306  31306  31306  31306  31306  31306  31306  31306  31306  31306  31306  31306  31306  31306  31306  31306  31306  31306  31306  31306  31306  31306  31306  31306  31306  31306  31306  31306  31306  31306  31306  31306  31306  31306  31306  31306  31306  31306  31306  31306  31306  31306  31306  31306  31306  31306  31306  31306  31306  31306  31306  31306  31306  31306  31306  31306  31306  31306  31306  31306  31306  31306  31306  31306  31306  31306  31306  31306  31306  31306  31306  31306  31306  31306  31306  31306  31306  31306  31306  31306  31306  31306  31306  31306  31306  31306  31306  31306  31306  31306  31306  31306  31306  31306  31306  31306  31306  31306  31306  31306  31306  31306  31306  31306  31306  31306  31306  31306  31306  31306  31306  31306  31306  31306  31306  31306  31306  31306  31306  31306  31306  31306  31306  31306  31306  31306  31306  31306  31306  31306  31306  31306  31306  31306  31306  31306  31306  31306  31306  31306  31306  31306  31306  31306  31306  31306  31306  31306  31306  31306  31306  31306  31306  31306  31306  31306  31306  31306  31306  31306  31306  31306  31306  31306  31306  31306  31306  31306  31306  31306  31306  31306  31306  31306  31306  31306  31306  31306  31306  31306  31306  31306  31306  31306  31306  31306  31306  31306  31306  31306  31306  31306  31306  31306  31306  31306  31306  31306  31306  31306  31306  31306  31306  31306  31306  31306  31306  31306  31306  31306  31306  31306  31306  31306  31306  31306  31306  31306  31306  31306  31306  31306  31306  31306  31306  31306  31306  31306  31306  31306  31306  31306  31306  31306  31306  31306  31306  31306  31306  31306  31306  31306  31306  31306  31306  31306  31306  31306  31306  31306  31306  31306  31306  31306  31306  31306  31306  31306  31306  31306  31306  31306  31306  31306  31306  31306  31306  31306  31306  31306  31306  31306  31306  31306  31306  31306  31306  31306  31306  31306  31306  31306  31306  31306  31306  31306  31306  31306  31306  31306  31306  31306  31306  31306  31306  31306  31306  31306  31306  31306  31306  31306  31306  31306  31306  31306  31306  31306  31306  31306  31306  31306  31306  31306  31306  31306  31306  31306  31306  31306  31306  31306  31306  31306  31306  31306  31306  31306  31306  31306  31306  31306  31306  31306  31306  31306  31306  31306  31306  31306  31306  31306  31306  31306  31306  31306  31306  31306  31306  31306  31306  31306  31306  31306  31306  31306  31306  31306  31306  31306  31306  31306  31306  31306  31306  31306  31306  31306  31306  31306  31306  31306  31306  31306  31306  31306  31306  31306  31306  31306  31306  31306  31306  31306  31306  31306  31306  31306  31306  31306  31306  31306  31306  31306  31306  31306  31306  31306  31306  31306  31306  31306  31306  31306  31306  31306  31306  31306  31306  31306  31306  31306  31306  31306  31306  31306  31306  31306  31306  31306  31306  31306  31306  31306  31306  31306  31306  31306  31306  31306  31306  31306  31306  31306  31306  31306  31306  31306  31306  31306  31306  31306  31306  31306  31306  31306  31306  31306  31306  31306  31306  31306  31306  31306  31306  31306  31306  31306  31306  31306  31306  31306
  31306  31306  31306  31306  31306  31306  31306  31306  31306  31306  31306  31306  31306  31306  31306  31306  31306  31306  31306  31306  31306  31306  31306  31306  31306  31306  31306  31306  31306  31306  31306  31306  31306  31306  31306  31306  31306  31306  31306  31306  31306  31306  31306  31306  31306  31306  31306  31306  31306  31306  31306  31306  31306  31306  31306  31306  31306  31306  31306  31306  31306  31306  31306  31306  31306  31306  31306  31306  31306  31306  31306  31306  31306  31306  31306  31306  31306  31306  31306  31306  31306  31306  31306  31306  31306  31306  31306  31306  31306  31306  31306  31306  31306  31306  31306  31306  31306  31306  31306  31306  31306  31306  31306  31306  31306  31306  31306  31306  31306  31306  31306  31306  31306  31306  31306  31306  31306  31306  31306  31306  31306  31306  31306  31306  31306  31306  31306  31306  31306  31306  31306  31306  31306  31306  31306  31306  31306  31306  31306  31306  31306  31306  31306  31306  31306  31306  31306  31306  31306  31306  31306  31306  31306  31306  31306  31306  31306  31306  31306  31306  31306  31306  31306  31306  31306  31306  31306  31306  31306  31306  31306  31306  31306  31306  31306  31306  31306  31306  31306  31306  31306  31306  31306  31306  31306  31306  31306  31306  31306  31306  31306  31306  31306  31306  31306  31306  31306  31306  31306  31306  31306  31306  31306  31306  31306  31306  31306  31306  31306  31306  31306  31306  31306  31306  31306  31306  31306  31306  31306  31306  31306  31306  31306  31306  31306  31306  31306  31306  31306  31306  31306  31306  31306  31306  31306  31306  31306  31306  31306  31306  31306  31306  31306  31306  31306  31306  31306  31306  31306  31306  31306  31306  31306  31306  31306  31306  31306  31306  31306  31306  31306  31306  31306  31306  31306  31306  31306  31306  31306  31306  31306  31306  31306  31306  31306  31306  31306  31306  31306  31306  31306  31306  31306  31306  31306  31306  31306  31306  31306  31306  31306  31306  31306  31306  31306  31306  31306  31306  31306  31306  31306  31306  31306  31306  31306  31306  31306  31306  31306  31306  31306  31306  31306  31306  31306  31306  31306  31306  31306  31306  31306  31306  31306  31306  31306  31306  31306  31306  31306  31306  31306  31306  31306  31306  31306  31306  31306  31306  31306  31306  31306  31306  31306  31306  31306  31306  31306  31306  31306  31306  31306  31306  31306  31306  31306  31306  31306  31306  31306  31306  31306  31306  31306  31306  31306  31306  31306  31306  31306  31306  31306  31306  31306  31306  31306  31306  31306  31306  31306  31306  31306  31306  31306  31306  31306  31306  31306  31306  31306  31306  31306  31306  31306  31306  31306  31306  31306  31306  31306  31306  31306  31306  31306  31306  31306  31306  31306  31306  31306  31306  31306  31306  31306  31306  31306  31306  31306  31306  31306  31306  31306  31306  31306  31306  31306  31306  31306  31306  31306  31306  31306  31306  31306  31306  31306  31306  31306  31306  31306  31306  31306  31306  31306  31306  31306  31306  31306  31306  31306  31306  31306  31306  31306  31306  31306  31306  31306  31306  31306  31306  31306  31306  31306  31306  31306  31306  31306  31306  31306  31306  31306  31306  31306  31306  31306  31306  31306  31306  31306  31306  31306  31306  31306  31306  31306  31306  31306  31306  31306  31306  31306  31306  31306  31306  31306  31306  31306  31306  31306  31306  31306  31306  31306  31306  31306  31306  31306  31306  31306  31306  31306  31306  31306  31306  31306  31306  31306  31306  31306  31306  31306  31306  31306  31306  31306  31306  31306  31306  31306  31306  31306  31306  31306  31306  31306  31306  31306  31306  31306  31306
  31306  31306  31306  31306  31306  31306  31306  31306  31306  31306  31306  31306  31306  31306  31306  31306  31306  31306  31306  31306  31306  31306  31306  31306  31306  31306  31306  31306  31306  31306  31306  31306  31306  31306  31306  31306  31306  31306  31306  31306  31306  31306  31306  31306  31306  31306  31306  31306  31306  31306  31306  31306  31306  31306  31306  31306  31306  31306  31306  31306  31306  31306  31306  31306  31306  31306  31306  31306  31306  31306  31306  31306  31306  31306  31306  31306  31306  31306  31306  31306  31306  31306  31306  31306  31306  31306  31306  31306  31306  31306  31306  31306  31306  31306  31306  31306  31306  31306  31306  31306  31306  31306  31306  31306  31306  31306  31306  31306  31306  31306  31306  31306  31306  31306  31306  31306  31306  31306  31306  31306  31306  31306  31306  31306  31306  31306  31306  31306  31306  31306  31306  31306  31306  31306  31306  31306  31306  31306  31306  31306  31306  31306  31306  31306  31306  31306  31306  31306  31306  31306  31306  31306  31306  31306  31306  31306  31306  31306  31306  31306  31306  31306  31306  31306  31306  31306  31306  31306  31306  31306  31306  31306  31306  31306  31306  31306  31306  31306  31306  31306  31306  31306  31306  31306  31306  31306  31306  31306  31306  31306  31306  31306  31306  31306  31306  31306  31306  31306  31306  31306  31306  31306  31306  31306  31306  31306  31306  31306  31306  31306  31306  31306  31306  31306  31306  31306  31306  31306  31306  31306  31306  31306  31306  31306  31306  31306  31306  31306  31306  31306  31306  31306  31306  31306  31306  31306  31306  31306  31306  31306  31306  31306  31306  31306  31306  31306  31306  31306  31306  31306  31306  31306  31306  31306  31306  31306  31306  31306  31306  31306  31306  31306  31306  31306  31306  31306  31306  31306  31306  31306  31306  31306  31306  31306  31306  31306  31306  31306  31306  31306  31306  31306  31306  31306  31306  31306  31306  31306  31306  31306  31306  31306  31306  31306  31306  31306  31306  31306  31306  31306  31306  31306  31306  31306  31306  31306  31306  31306  31306  31306  31306  31306  31306  31306  31306  31306  31306  31306  31306  31306  31306  31306  31306  31306  31306  31306  31306  31306  31306  31306  31306  31306  31306  31306  31306  31306  31306  31306  31306  31306  31306  31306  31306  31306  31306  31306  31306  31306  31306  31306  31306  31306  31306  31306  31306  31306  31306  31306  31306  31306  31306  31306  31306  31306  31306  31306  31306  31306  31306  31306  31306  31306  31306  31306  31306  31306  31306  31306  31306  31306  31306  31306  31306  31306  31306  31306  31306  31306  31306  31306  31306  31306  31306  31306  31306  31306  31306  31306  31306  31306  31306  31306  31306  31306  31306  31306  31306  31306  31306  31306  31306  31306  31306  31306  31306  31306  31306  31306  31306  31306  31306  31306  31306  31306  31306  31306  31306  31306  31306  31306  31306  31306  31306  31306  31306  31306  31306  31306  31306  31306  31306  31306  31306  31306  31306  31306  31306  31306  31306  31306  31306  31306  31306  31306  31306  31306  31306  31306  31306  31306  31306  31306  31306  31306  31306  31306  31306  31306  31306  31306  31306  31306  31306  31306  31306  31306  31306  31306  31306  31306  31306  31306  31306  31306  31306  31306  31306  31306  31306  31306  31306  31306  31306  31306  31306  31306  31306  31306  31306  31306  31306  31306  31306  31306  31306  31306  31306  31306  31306  31306  31306  31306  31306  31306  31306  31306  31306  31306  31306  31306  31306  31306  31306  31306  31306  31306  31306  31306  31306  31306  31306  31306  31306  31306  31306  31306  31306  31306  31306  31306
  31306  31306  31306  31306  31306  31306  31306  31306  31306  31306  31306  31306  31306  31306  31306  31306  31306  31306  31306  31306  31306  31306  31306  31306  31306  31306  31306  31306  31306  31306  31306  31306  31306  31306  31306  31306  31306  31306  31306  31306  31306  31306  31306  31306  31306  31306  31306  31306  31306  31306  31306  31306  31306  31306  31306  31306  31306  31306  31306  31306  31306  31306  31306  31306  31306  31306  31306  31306  31306  31306  31306  31306  31306  31306  31306  31306  31306  31306  31306  31306  31306  31306  31306  31306  31306  31306  31306  31306  31306  31306  31306  31306  31306  31306  31306  31306  31306  31306  31306  31306  31306  31306  31306  31306  31306  31306  31306  31306  31306  31306  31306  31306  31306  31306  31306  31306  31306  31306  31306  31306  31306  31306  31306  31306  31306  31306  31306  31306  31306  31306  31306  31306  31306  31306  31306  31306  31306  31306  31306  31306  31306  31306  31306  31306  31306  31306  31306  31306  31306  31306  31306  31306  31306  31306  31306  31306  31306  31306  31306  31306  31306  31306  31306  31306  31306  31306  31306  31306  31306  31306  31306  31306  31306  31306  31306  31306  31306  31306  31306  31306  31306  31306  31306  31306  31306  31306  31306  31306  31306  31306  31306  31306  31306  31306  31306  31306  31306  31306  31306  31306  31306  31306  31306  31306  31306  31306  31306  31306  31306  31306  31306  31306  31306  31306  31306  31306  31306  31306  31306  31306  31306  31306  31306  31306  31306  31306  31306  31306  31306  31306  31306  31306  31306  31306  31306  31306  31306  31306  31306  31306  31306  31306  31306  31306  31306  31306  31306  31306  31306  31306  31306  31306  31306  31306  31306  31306  31306  31306  31306  31306  31306  31306  31306  31306  31306  31306  31306  31306  31306  31306  31306  31306  31306  31306  31306  31306  31306  31306  31306  31306  31306  31306  31306  31306  31306  31306  31306  31306  31306  31306  31306  31306  31306  31306  31306  31306  31306  31306  31306  31306  31306  31306  31306  31306  31306  31306  31306  31306  31306  31306  31306  31306  31306  31306  31306  31306  31306  31306  31306  31306  31306  31306  31306  31306  31306  31306  31306  31306  31306  31306  31306  31306  31306  31306  31306  31306  31306  31306  31306  31306  31306  31306  31306  31306  31306  31306  31306  31306  31306  31306  31306  31306  31306  31306  31306  31306  31306  31306  31306  31306  31306  31306  31306  31306  31306  31306  31306  31306  31306  31306  31306  31306  31306  31306  31306  31306  31306  31306  31306  31306  31306  31306  31306  31306  31306  31306  31306  31306  31306  31306  31306  31306  31306  31306  31306  31306  31306  31306  31306  31306  31306  31306  31306  31306  31306  31306  31306  31306  31306  31306  31306  31306  31306  31306  31306  31306  31306  31306  31306  31306  31306  31306  31306  31306  31306  31306  31306  31306  31306  31306  31306  31306  31306  31306  31306  31306  31306  31306  31306  31306  31306  31306  31306  31306  31306  31306  31306  31306  31306  31306  31306  31306  31306  31306  31306  31306  31306  31306  31306  31306  31306  31306  31306  31306  31306  31306  31306  31306  31306  31306  31306  31306  31306  31306  31306  31306  31306  31306  31306  31306  31306  31306  31306  31306  31306  31306  31306  31306  31306  31306  31306  31306  31306  31306  31306  31306  31306  31306  31306  31306  31306  31306  31306  31306  31306  31306  31306  31306  31306  31306  31306  31306  31306  31306  31306  31306  31306  31306  31306  31306  31306  31306  31306  31306  31306  31306  31306  31306  31306  31306  31306  31306  31306  31306  31306  31306  31306  31306  31306  31306
  31306  31306  31306  31306  31306  31306  31306  31306  31306  31306  31306  31306  31306  31306  31306  31306  31306  31306  31306  31306  31306  31306  31306  31306  31306  31306  31306  31306  31306  31306  31306  31306  31306  31306  31306  31306  31306  31306  31306  31306  31306  31306  31306  31306  31306  31306  31306  31306  31306  31306  31306  31306  31306  31306  31306  31306  31306  31306  31306  31306  31306  31306  31306  31306  31306  31306  31306  31306  31306  31306  31306  31306  31306  31306  31306  31306  31306  31306  31306  31306  31306  31306  31306  31306  31306  31306  31306  31306  31306  31306  31306  31306  31306  31306  31306  31306  31306  31306  31306  31306  31306  31306  31306  31306  31306  31306  31306  31306  31306  31306  31306  31306  31306  31306  31306  31306  31306  31306  31306  31306  31306  31306  31306  31306  31306  31306  31306  31306  31306  31306  31306  31306  31306  31306  31306  31306  31306  31306  31306  31306  31306  31306  31306  31306  31306  31306  31306  31306  31306  31306  31306  31306  31306  31306  31306  31306  31306  31306  31306  31306  31306  31306  31306  31306  31306  31306  31306  31306  31306  31306  31306  31306  31306  31306  31306  31306  31306  31306  31306  31306  31306  31306  31306  31306  31306  31306  31306  31306  31306  31306  31306  31306  31306  31306  31306  31306  31306  31306  31306  31306  31306  31306  31306  31306  31306  31306  31306  31306  31306  31306  31306  31306  31306  31306  31306  31306  31306  31306  31306  31306  31306  31306  31306  31306  31306  31306  31306  31306  31306  31306  31306  31306  31306  31306  31306  31306  31306  31306  31306  31306  31306  31306  31306  31306  31306  31306  31306  31306  31306  31306  31306  31306  31306  31306  31306  31306  31306  31306  31306  31306  31306  31306  31306  31306  31306  31306  31306  31306  31306  31306  31306  31306  31306  31306  31306  31306  31306  31306  31306  31306  31306  31306  31306  31306  31306  31306  31306  31306  31306  31306  31306  31306  31306  31306  31306  31306  31306  31306  31306  31306  31306  31306  31306  31306  31306  31306  31306  31306  31306  31306  31306  31306  31306  31306  31306  31306  31306  31306  31306  31306  31306  31306  31306  31306  31306  31306  31306  31306  31306  31306  31306  31306  31306  31306  31306  31306  31306  31306  31306  31306  31306  31306  31306  31306  31306  31306  31306  31306  31306  31306  31306  31306  31306  31306  31306  31306  31306  31306  31306  31306  31306  31306  31306  31306  31306  31306  31306  31306  31306  31306  31306  31306  31306  31306  31306  31306  31306  31306  31306  31306  31306  31306  31306  31306  31306  31306  31306  31306  31306  31306  31306  31306  31306  31306  31306  31306  31306  31306  31306  31306  31306  31306  31306  31306  31306  31306  31306  31306  31306  31306  31306  31306  31306  31306  31306  31306  31306  31306  31306  31306  31306  31306  31306  31306  31306  31306  31306  31306  31306  31306  31306  31306  31306  31306  31306  31306  31306  31306  31306  31306  31306  31306  31306  31306  31306  31306  31306  31306  31306  31306  31306  31306  31306  31306  31306  31306  31306  31306  31306  31306  31306  31306  31306  31306  31306  31306  31306  31306  31306  31306  31306  31306  31306  31306  31306  31306  31306  31306  31306  31306  31306  31306  31306  31306  31306  31306  31306  31306  31306  31306  31306  31306  31306  31306  31306  31306  31306  31306  31306  31306  31306  31306  31306  31306  31306  31306  31306  31306  31306  31306  31306  31306  31306  31306  31306  31306  31306  31306  31306  31306  31306  31306  31306  31306  31306  31306  31306  31306  31306  31306  31306  31306  31306  31306  31306  31306  31306  31306  31306  31306
  31306  31306  31306  31306  31306  31306  31306  31306  31306  31306  31306  31306  31306  31306  31306  31306  31306  31306  31306  31306  31306  31306  31306  31306  31306  31306  31306  31306  31306  31306  31306  31306  31306  31306  31306  31306  31306  31306  31306  31306  31306  31306  31306  31306  31306  31306  31306  31306  31306  31306  31306  31306  31306  31306  31306  31306  31306  31306  31306  31306  31306  31306  31306  31306  31306  31306  31306  31306  31306  31306  31306  31306  31306  31306  31306  31306  31306  31306  31306  31306  31306  31306  31306  31306  31306  31306  31306  31306  31306  31306  31306  31306  31306  31306  31306  31306  31306  31306  31306  31306  31306  31306  31306  31306  31306  31306  31306  31306  31306  31306  31306  31306  31306  31306  31306  31306  31306  31306  31306  31306  31306  31306  31306  31306  31306  31306  31306  31306  31306  31306  31306  31306  31306  31306  31306  31306  31306  31306  31306  31306  31306  31306  31306  31306  31306  31306  31306  31306  31306  31306  31306  31306  31306  31306  31306  31306  31306  31306  31306  31306  31306  31306  31306  31306  31306  31306  31306  31306  31306  31306  31306  31306  31306  31306  31306  31306  31306  31306  31306  31306  31306  31306  31306  31306  31306  31306  31306  31306  31306  31306  31306  31306  31306  31306  31306  31306  31306  31306  31306  31306  31306  31306  31306  31306  31306  31306  31306  31306  31306  31306  31306  31306  31306  31306  31306  31306  31306  31306  31306  31306  31306  31306  31306  31306  31306  31306  31306  31306  31306  31306  31306  31306  31306  31306  31306  31306  31306  31306  31306  31306  31306  31306  31306  31306  31306  31306  31306  31306  31306  31306  31306  31306  31306  31306  31306  31306  31306  31306  31306  31306  31306  31306  31306  31306  31306  31306  31306  31306  31306  31306  31306  31306  31306  31306  31306  31306  31306  31306  31306  31306  31306  31306  31306  31306  31306  31306  31306  31306  31306  31306  31306  31306  31306  31306  31306  31306  31306  31306  31306  31306  31306  31306  31306  31306  31306  31306  31306  31306  31306  31306  31306  31306  31306  31306  31306  31306  31306  31306  31306  31306  31306  31306  31306  31306  31306  31306  31306  31306  31306  31306  31306  31306  31306  31306  31306  31306  31306  31306  31306  31306  31306  31306  31306  31306  31306  31306  31306  31306  31306  31306  31306  31306  31306  31306  31306  31306  31306  31306  31306  31306  31306  31306  31306  31306  31306  31306  31306  31306  31306  31306  31306  31306  31306  31306  31306  31306  31306  31306  31306  31306  31306  31306  31306  31306  31306  31306  31306  31306  31306  31306  31306  31306  31306  31306  31306  31306  31306  31306  31306  31306  31306  31306  31306  31306  31306  31306  31306  31306  31306  31306  31306  31306  31306  31306  31306  31306  31306  31306  31306  31306  31306  31306  31306  31306  31306  31306  31306  31306  31306  31306  31306  31306  31306  31306  31306  31306  31306  31306  31306  31306  31306  31306  31306  31306  31306  31306  31306  31306  31306  31306  31306  31306  31306  31306  31306  31306  31306  31306  31306  31306  31306  31306  31306  31306  31306  31306  31306  31306  31306  31306  31306  31306  31306  31306  31306  31306  31306  31306  31306  31306  31306  31306  31306  31306  31306  31306  31306  31306  31306  31306  31306  31306  31306  31306  31306  31306  31306  31306  31306  31306  31306  31306  31306  31306  31306  31306  31306  31306  31306  31306  31306  31306  31306  31306  31306  31306  31306  31306  31306  31306  31306  31306  31306  31306  31306  31306  31306  31306  31306  31306  31306  31306  31306  31306  31306  31306  31306  31306  31306  31306
  31306  31306  31306  31306  31306  31306  31306  31306  31306  31306  31306  31306  31306  31306  31306  31306  31306  31306  31306  31306  31306  31306  31306  31306  31306  31306  31306  31306  31306  31306  31306  31306  31306  31306  31306  31306  31306  31306  31306  31306  31306  31306  31306  31306  31306  31306  31306  31306  31306  31306  31306  31306  31306  31306  31306  31306  31306  31306  31306  31306  31306  31306  31306  31306  31306  31306  31306  31306  31306  31306  31306  31306  31306  31306  31306  31306  31306  31306  31306  31306  31306  31306  31306  31306  31306  31306  31306  31306  31306  31306  31306  31306  31306  31306  31306  31306  31306  31306  31306  31306  31306  31306  31306  31306  31306  31306  31306  31306  31306  31306  31306  31306  31306  31306  31306  31306  31306  31306  31306  31306  31306  31306  31306  31306  31306  31306  31306  31306  31306  31306  31306  31306  31306  31306  31306  31306  31306  31306  31306  31306  31306  31306  31306  31306  31306  31306  31306  31306  31306  31306  31306  31306  31306  31306  31306  31306  31306  31306  31306  31306  31306  31306  31306  31306  31306  31306  31306  31306  31306  31306  31306  31306  31306  31306  31306  31306  31306  31306  31306  31306  31306  31306  31306  31306  31306  31306  31306  31306  31306  31306  31306  31306  31306  31306  31306  31306  31306  31306  31306  31306  31306  31306  31306  31306  31306  31306  31306  31306  31306  31306  31306  31306  31306  31306  31306  31306  31306  31306  31306  31306  31306  31306  31306  31306  31306  31306  31306  31306  31306  31306  31306  31306  31306  31306  31306  31306  31306  31306  31306  31306  31306  31306  31306  31306  31306  31306  31306  31306  31306  31306  31306  31306  31306  31306  31306  31306  31306  31306  31306  31306  31306  31306  31306  31306  31306  31306  31306  31306  31306  31306  31306  31306  31306  31306  31306  31306  31306  31306  31306  31306  31306  31306  31306  31306  31306  31306  31306  31306  31306  31306  31306  31306  31306  31306  31306  31306  31306  31306  31306  31306  31306  31306  31306  31306  31306  31306  31306  31306  31306  31306  31306  31306  31306  31306  31306  31306  31306  31306  31306  31306  31306  31306  31306  31306  31306  31306  31306  31306  31306  31306  31306  31306  31306  31306  31306  31306  31306  31306  31306  31306  31306  31306  31306  31306  31306  31306  31306  31306  31306  31306  31306  31306  31306  31306  31306  31306  31306  31306  31306  31306  31306  31306  31306  31306  31306  31306  31306  31306  31306  31306  31306  31306  31306  31306  31306  31306  31306  31306  31306  31306  31306  31306  31306  31306  31306  31306  31306  31306  31306  31306  31306  31306  31306  31306  31306  31306  31306  31306  31306  31306  31306  31306  31306  31306  31306  31306  31306  31306  31306  31306  31306  31306  31306  31306  31306  31306  31306  31306  31306  31306  31306  31306  31306  31306  31306  31306  31306  31306  31306  31306  31306  31306  31306  31306  31306  31306  31306  31306  31306  31306  31306  31306  31306  31306  31306  31306  31306  31306  31306  31306  31306  31306  31306  31306  31306  31306  31306  31306  31306  31306  31306  31306  31306  31306  31306  31306  31306  31306  31306  31306  31306  31306  31306  31306  31306  31306  31306  31306  31306  31306  31306  31306  31306  31306  31306  31306  31306  31306  31306  31306  31306  31306  31306  31306  31306  31306  31306  31306  31306  31306  31306  31306  31306  31306  31306  31306  31306  31306  31306  31306  31306  31306  31306  31306  31306  31306  31306  31306  31306  31306  31306  31306  31306  31306  31306  31306  31306  31306  31306  31306  31306  31306  31306  31306  31306  31306  31306  31306  31306  31306
  31306  31306  31306  31306  31306  31306  31306  31306  31306  31306  31306  31306  31306  31306  31306  31306  31306  31306  31306  31306  31306  31306  31306  31306  31306  31306  31306  31306  31306  31306  31306  31306  31306  31306  31306  31306  31306  31306  31306  31306  31306  31306  31306  31306  31306  31306  31306  31306  31306  31306  31306  31306  31306  31306  31306  31306  31306  31306  31306  31306  31306  31306  31306  31306  31306  31306  31306  31306  31306  31306  31306  31306  31306  31306  31306  31306  31306  31306  31306  31306  31306  31306  31306  31306  31306  31306  31306  31306  31306  31306  31306  31306  31306  31306  31306  31306  31306  31306  31306  31306  31306  31306  31306  31306  31306  31306  31306  31306  31306  31306  31306  31306  31306  31306  31306  31306  31306  31306  31306  31306  31306  31306  31306  31306  31306  31306  31306  31306  31306  31306  31306  31306  31306  31306  31306  31306  31306  31306  31306  31306  31306  31306  31306  31306  31306  31306  31306  31306  31306  31306  31306  31306  31306  31306  31306  31306  31306  31306  31306  31306  31306  31306  31306  31306  31306  31306  31306  31306  31306  31306  31306  31306  31306  31306  31306  31306  31306  31306  31306  31306  31306  31306  31306  31306  31306  31306  31306  31306  31306  31306  31306  31306  31306  31306  31306  31306  31306  31306  31306  31306  31306  31306  31306  31306  31306  31306  31306  31306  31306  31306  31306  31306  31306  31306  31306  31306  31306  31306  31306  31306  31306  31306  31306  31306  31306  31306  31306  31306  31306  31306  31306  31306  31306  31306  31306  31306  31306  31306  31306  31306  31306  31306  31306  31306  31306  31306  31306  31306  31306  31306  31306  31306  31306  31306  31306  31306  31306  31306  31306  31306  31306  31306  31306  31306  31306  31306  31306  31306  31306  31306  31306  31306  31306  31306  31306  31306  31306  31306  31306  31306  31306  31306  31306  31306  31306  31306  31306  31306  31306  31306  31306  31306  31306  31306  31306  31306  31306  31306  31306  31306  31306  31306  31306  31306  31306  31306  31306  31306  31306  31306  31306  31306  31306  31306  31306  31306  31306  31306  31306  31306  31306  31306  31306  31306  31306  31306  31306  31306  31306  31306  31306  31306  31306  31306  31306  31306  31306  31306  31306  31306  31306  31306  31306  31306  31306  31306  31306  31306  31306  31306  31306  31306  31306  31306  31306  31306  31306  31306  31306  31306  31306  31306  31306  31306  31306  31306  31306  31306  31306  31306  31306  31306  31306  31306  31306  31306  31306  31306  31306  31306  31306  31306  31306  31306  31306  31306  31306  31306  31306  31306  31306  31306  31306  31306  31306  31306  31306  31306  31306  31306  31306  31306  31306  31306  31306  31306  31306  31306  31306  31306  31306  31306  31306  31306  31306  31306  31306  31306  31306  31306  31306  31306  31306  31306  31306  31306  31306  31306  31306  31306  31306  31306  31306  31306  31306  31306  31306  31306  31306  31306  31306  31306  31306  31306  31306  31306  31306  31306  31306  31306  31306  31306  31306  31306  31306  31306  31306  31306  31306  31306  31306  31306  31306  31306  31306  31306  31306  31306  31306  31306  31306  31306  31306  31306  31306  31306  31306  31306  31306  31306  31306  31306  31306  31306  31306  31306  31306  31306  31306  31306  31306  31306  31306  31306  31306  31306  31306  31306  31306  31306  31306  31306  31306  31306  31306  31306  31306  31306  31306  31306  31306  31306  31306  31306  31306  31306  31306  31306  31306  31306  31306  31306  31306  31306  31306  31306  31306  31306  31306  31306  31306  31306  31306  31306  31306  31306  31306  31306  31306  31306
  31306  31306  31306  31306  31306  31306  31306  31306  31306  31306  31306  31306  31306  31306  31306  31306  31306  31306  31306  31306  31306  31306  31306  31306  31306  31306  31306  31306  31306  31306  31306  31306  31306  31306  31306  31306  31306  31306  31306  31306  31306  31306  31306  31306  31306  31306  31306  31306  31306  31306  31306  31306  31306  31306  31306  31306  31306  31306  31306  31306  31306  31306  31306  31306  31306  31306  31306  31306  31306  31306  31306  31306  31306  31306  31306  31306  31306  31306  31306  31306  31306  31306  31306  31306  31306  31306  31306  31306  31306  31306  31306  31306  31306  31306  31306  31306  31306  31306  31306  31306  31306  31306  31306  31306  31306  31306  31306  31306  31306  31306  31306  31306  31306  31306  31306  31306  31306  31306  31306  31306  31306  31306  31306  31306  31306  31306  31306  31306  31306  31306  31306  31306  31306  31306  31306  31306  31306  31306  31306  31306  31306  31306  31306  31306  31306  31306  31306  31306  31306  31306  31306  31306  31306  31306  31306  31306  31306  31306  31306  31306  31306  31306  31306  31306  31306  31306  31306  31306  31306  31306  31306  31306  31306  31306  31306  31306  31306  31306  31306  31306  31306  31306  31306  31306  31306  31306  31306  31306  31306  31306  31306  31306  31306  31306  31306  31306  31306  31306  31306  31306  31306  31306  31306  31306  31306  31306  31306  31306  31306  31306  31306  31306  31306  31306  31306  31306  31306  31306  31306  31306  31306  31306  31306  31306  31306  31306  31306  31306  31306  31306  31306  31306  31306  31306  31306  31306  31306  31306  31306  31306  31306  31306  31306  31306  31306  31306  31306  31306  31306  31306  31306  31306  31306  31306  31306  31306  31306  31306  31306  31306  31306  31306  31306  31306  31306  31306  31306  31306  31306  31306  31306  31306  31306  31306  31306  31306  31306  31306  31306  31306  31306  31306  31306  31306  31306  31306  31306  31306  31306  31306  31306  31306  31306  31306  31306  31306  31306  31306  31306  31306  31306  31306  31306  31306  31306  31306  31306  31306  31306  31306  31306  31306  31306  31306  31306  31306  31306  31306  31306  31306  31306  31306  31306  31306  31306  31306  31306  31306  31306  31306  31306  31306  31306  31306  31306  31306  31306  31306  31306  31306  31306  31306  31306  31306  31306  31306  31306  31306  31306  31306  31306  31306  31306  31306  31306  31306  31306  31306  31306  31306  31306  31306  31306  31306  31306  31306  31306  31306  31306  31306  31306  31306  31306  31306  31306  31306  31306  31306  31306  31306  31306  31306  31306  31306  31306  31306  31306  31306  31306  31306  31306  31306  31306  31306  31306  31306  31306  31306  31306  31306  31306  31306  31306  31306  31306  31306  31306  31306  31306  31306  31306  31306  31306  31306  31306  31306  31306  31306  31306  31306  31306  31306  31306  31306  31306  31306  31306  31306  31306  31306  31306  31306  31306  31306  31306  31306  31306  31306  31306  31306  31306  31306  31306  31306  31306  31306  31306  31306  31306  31306  31306  31306  31306  31306  31306  31306  31306  31306  31306  31306  31306  31306  31306  31306  31306  31306  31306  31306  31306  31306  31306  31306  31306  31306  31306  31306  31306  31306  31306  31306  31306  31306  31306  31306  31306  31306  31306  31306  31306  31306  31306  31306  31306  31306  31306  31306  31306  31306  31306  31306  31306  31306  31306  31306  31306  31306  31306  31306  31306  31306  31306  31306  31306  31306  31306  31306  31306  31306  31306  31306  31306  31306  31306  31306  31306  31306  31306  31306  31306  31306  31306  31306  31306  31306  31306  31306  31306  31306  31306  31306
  31306  31306  31306  31306  31306  31306  31306  31306  31306  31306  31306  31306  31306  31306  31306  31306  31306  31306  31306  31306  31306  31306  31306  31306  31306  31306  31306  31306  31306  31306  31306  31306  31306  31306  31306  31306  31306  31306  31306  31306  31306  31306  31306  31306  31306  31306  31306  31306  31306  31306  31306  31306  31306  31306  31306  31306  31306  31306  31306  31306  31306  31306  31306  31306  31306  31306  31306  31306  31306  31306  31306  31306  31306  31306  31306  31306  31306  31306  31306  31306  31306  31306  31306  31306  31306  31306  31306  31306  31306  31306  31306  31306  31306  31306  31306  31306  31306  31306  31306  31306  31306  31306  31306  31306  31306  31306  31306  31306  31306  31306  31306  31306  31306  31306  31306  31306  31306  31306  31306  31306  31306  31306  31306  31306  31306  31306  31306  31306  31306  31306  31306  31306  31306  31306  31306  31306  31306  31306  31306  31306  31306  31306  31306  31306  31306  31306  31306  31306  31306  31306  31306  31306  31306  31306  31306  31306  31306  31306  31306  31306  31306  31306  31306  31306  31306  31306  31306  31306  31306  31306  31306  31306  31306  31306  31306  31306  31306  31306  31306  31306  31306  31306  31306  31306  31306  31306  31306  31306  31306  31306  31306  31306  31306  31306  31306  31306  31306  31306  31306  31306  31306  31306  31306  31306  31306  31306  31306  31306  31306  31306  31306  31306  31306  31306  31306  31306  31306  31306  31306  31306  31306  31306  31306  31306  31306  31306  31306  31306  31306  31306  31306  31306  31306  31306  31306  31306  31306  31306  31306  31306  31306  31306  31306  31306  31306  31306  31306  31306  31306  31306  31306  31306  31306  31306  31306  31306  31306  31306  31306  31306  31306  31306  31306  31306  31306  31306  31306  31306  31306  31306  31306  31306  31306  31306  31306  31306  31306  31306  31306  31306  31306  31306  31306  31306  31306  31306  31306  31306  31306  31306  31306  31306  31306  31306  31306  31306  31306  31306  31306  31306  31306  31306  31306  31306  31306  31306  31306  31306  31306  31306  31306  31306  31306  31306  31306  31306  31306  31306  31306  31306  31306  31306  31306  31306  31306  31306  31306  31306  31306  31306  31306  31306  31306  31306  31306  31306  31306  31306  31306  31306  31306  31306  31306  31306  31306  31306  31306  31306  31306  31306  31306  31306  31306  31306  31306  31306  31306  31306  31306  31306  31306  31306  31306  31306  31306  31306  31306  31306  31306  31306  31306  31306  31306  31306  31306  31306  31306  31306  31306  31306  31306  31306  31306  31306  31306  31306  31306  31306  31306  31306  31306  31306  31306  31306  31306  31306  31306  31306  31306  31306  31306  31306  31306  31306  31306  31306  31306  31306  31306  31306  31306  31306  31306  31306  31306  31306  31306  31306  31306  31306  31306  31306  31306  31306  31306  31306  31306  31306  31306  31306  31306  31306  31306  31306  31306  31306  31306  31306  31306  31306  31306  31306  31306  31306  31306  31306  31306  31306  31306  31306  31306  31306  31306  31306  31306  31306  31306  31306  31306  31306  31306  31306  31306  31306  31306  31306  31306  31306  31306  31306  31306  31306  31306  31306  31306  31306  31306  31306  31306  31306  31306  31306  31306  31306  31306  31306  31306  31306  31306  31306  31306  31306  31306  31306  31306  31306  31306  31306  31306  31306  31306  31306  31306  31306  31306  31306  31306  31306  31306  31306  31306  31306  31306  31306  31306  31306  31306  31306  31306  31306  31306  31306  31306  31306  31306  31306  31306  31306  31306  31306  31306  31306  31306  31306  31306  31306  31306  31306  31306  31306
  31306  31306  31306  31306  31306  31306  31306  31306  31306  31306  31306  31306  31306  31306  31306  31306  31306  31306  31306  31306  31306  31306  31306  31306  31306  31306  31306  31306  31306  31306  31306  31306  31306  31306  31306  31306  31306  31306  31306  31306  31306  31306  31306  31306  31306  31306  31306  31306  31306  31306  31306  31306  31306  31306  31306  31306  31306  31306  31306  31306  31306  31306  31306  31306  31306  31306  31306  31306  31306  31306  31306  31306  31306  31306  31306  31306  31306  31306  31306  31306  31306  31306  31306  31306  31306  31306  31306  31306  31306  31306  31306  31306  31306  31306  31306  31306  31306  31306  31306  31306  31306  31306  31306  31306  31306  31306  31306  31306  31306  31306  31306  31306  31306  31306  31306  31306  31306  31306  31306  31306  31306  31306  31306  31306  31306  31306  31306  31306  31306  31306  31306  31306  31306  31306  31306  31306  31306  31306  31306  31306  31306  31306  31306  31306  31306  31306  31306  31306  31306  31306  31306  31306  31306  31306  31306  31306  31306  31306  31306  31306  31306  31306  31306  31306  31306  31306  31306  31306  31306  31306  31306  31306  31306  31306  31306  31306  31306  31306  31306  31306  31306  31306  31306  31306  31306  31306  31306  31306  31306  31306  31306  31306  31306  31306  31306  31306  31306  31306  31306  31306  31306  31306  31306  31306  31306  31306  31306  31306  31306  31306  31306  31306  31306  31306  31306  31306  31306  31306  31306  31306  31306  31306  31306  31306  31306  31306  31306  31306  31306  31306  31306  31306  31306  31306  31306  31306  31306  31306  31306  31306  31306  31306  31306  31306  31306  31306  31306  31306  31306  31306  31306  31306  31306  31306  31306  31306  31306  31306  31306  31306  31306  31306  31306  31306  31306  31306  31306  31306  31306  31306  31306  31306  31306  31306  31306  31306  31306  31306  31306  31306  31306  31306  31306  31306  31306  31306  31306  31306  31306  31306  31306  31306  31306  31306  31306  31306  31306  31306  31306  31306  31306  31306  31306  31306  31306  31306  31306  31306  31306  31306  31306  31306  31306  31306  31306  31306  31306  31306  31306  31306  31306  31306  31306  31306  31306  31306  31306  31306  31306  31306  31306  31306  31306  31306  31306  31306  31306  31306  31306  31306  31306  31306  31306  31306  31306  31306  31306  31306  31306  31306  31306  31306  31306  31306  31306  31306  31306  31306  31306  31306  31306  31306  31306  31306  31306  31306  31306  31306  31306  31306  31306  31306  31306  31306  31306  31306  31306  31306  31306  31306  31306  31306  31306  31306  31306  31306  31306  31306  31306  31306  31306  31306  31306  31306  31306  31306  31306  31306  31306  31306  31306  31306  31306  31306  31306  31306  31306  31306  31306  31306  31306  31306  31306  31306  31306  31306  31306  31306  31306  31306  31306  31306  31306  31306  31306  31306  31306  31306  31306  31306  31306  31306  31306  31306  31306  31306  31306  31306  31306  31306  31306  31306  31306  31306  31306  31306  31306  31306  31306  31306  31306  31306  31306  31306  31306  31306  31306  31306  31306  31306  31306  31306  31306  31306  31306  31306  31306  31306  31306  31306  31306  31306  31306  31306  31306  31306  31306  31306  31306  31306  31306  31306  31306  31306  31306  31306  31306  31306  31306  31306  31306  31306  31306  31306  31306  31306  31306  31306  31306  31306  31306  31306  31306  31306  31306  31306  31306  31306  31306  31306  31306  31306  31306  31306  31306  31306  31306  31306  31306  31306  31306  31306  31306  31306  31306  31306  31306  31306  31306  31306  31306  31306  31306  31306  31306  31306  31306  31306  31306  31306
  31306  31306  31306  31306  31306  31306  31306  31306  31306  31306  31306  31306  31306  31306  31306  31306  31306  31306  31306  31306  31306  31306  31306  31306  31306  31306  31306  31306  31306  31306  31306  31306  31306  31306  31306  31306  31306  31306  31306  31306  31306  31306  31306  31306  31306  31306  31306  31306  31306  31306  31306  31306  31306  31306  31306  31306  31306  31306  31306  31306  31306  31306  31306  31306  31306  31306  31306  31306  31306  31306  31306  31306  31306  31306  31306  31306  31306  31306  31306  31306  31306  31306  31306  31306  31306  31306  31306  31306  31306  31306  31306  31306  31306  31306  31306  31306  31306  31306  31306  31306  31306  31306  31306  31306  31306  31306  31306  31306  31306  31306  31306  31306  31306  31306  31306  31306  31306  31306  31306  31306  31306  31306  31306  31306  31306  31306  31306  31306  31306  31306  31306  31306  31306  31306  31306  31306  31306  31306  31306  31306  31306  31306  31306  31306  31306  31306  31306  31306  31306  31306  31306  31306  31306  31306  31306  31306  31306  31306  31306  31306  31306  31306  31306  31306  31306  31306  31306  31306  31306  31306  31306  31306  31306  31306  31306  31306  31306  31306  31306  31306  31306  31306  31306  31306  31306  31306  31306  31306  31306  31306  31306  31306  31306  31306  31306  31306  31306  31306  31306  31306  31306  31306  31306  31306  31306  31306  31306  31306  31306  31306  31306  31306  31306  31306  31306  31306  31306  31306  31306  31306  31306  31306  31306  31306  31306  31306  31306  31306  31306  31306  31306  31306  31306  31306  31306  31306  31306  31306  31306  31306  31306  31306  31306  31306  31306  31306  31306  31306  31306  31306  31306  31306  31306  31306  31306  31306  31306  31306  31306  31306  31306  31306  31306  31306  31306  31306  31306  31306  31306  31306  31306  31306  31306  31306  31306  31306  31306  31306  31306  31306  31306  31306  31306  31306  31306  31306  31306  31306  31306  31306  31306  31306  31306  31306  31306  31306  31306  31306  31306  31306  31306  31306  31306  31306  31306  31306  31306  31306  31306  31306  31306  31306  31306  31306  31306  31306  31306  31306  31306  31306  31306  31306  31306  31306  31306  31306  31306  31306  31306  31306  31306  31306  31306  31306  31306  31306  31306  31306  31306  31306  31306  31306  31306  31306  31306  31306  31306  31306  31306  31306  31306  31306  31306  31306  31306  31306  31306  31306  31306  31306  31306  31306  31306  31306  31306  31306  31306  31306  31306  31306  31306  31306  31306  31306  31306  31306  31306  31306  31306  31306  31306  31306  31306  31306  31306  31306  31306  31306  31306  31306  31306  31306  31306  31306  31306  31306  31306  31306  31306  31306  31306  31306  31306  31306  31306  31306  31306  31306  31306  31306  31306  31306  31306  31306  31306  31306  31306  31306  31306  31306  31306  31306  31306  31306  31306  31306  31306  31306  31306  31306  31306  31306  31306  31306  31306  31306  31306  31306  31306  31306  31306  31306  31306  31306  31306  31306  31306  31306  31306  31306  31306  31306  31306  31306  31306  31306  31306  31306  31306  31306  31306  31306  31306  31306  31306  31306  31306  31306  31306  31306  31306  31306  31306  31306  31306  31306  31306  31306  31306  31306  31306  31306  31306  31306  31306  31306  31306  31306  31306  31306  31306  31306  31306  31306  31306  31306  31306  31306  31306  31306  31306  31306  31306  31306  31306  31306  31306  31306  31306  31306  31306  31306  31306  31306  31306  31306  31306  31306  31306  31306  31306  31306  31306  31306  31306  31306  31306  31306  31306  31306  31306  31306  31306  31306  31306  31306  31306  31306  31306  31306
  31306  31306  31306  31306  31306  31306  31306  31306  31306  31306  31306  31306  31306  31306  31306  31306  31306  31306  31306  31306  31306  31306  31306  31306  31306  31306  31306  31306  31306  31306  31306  31306  31306  31306  31306  31306  31306  31306  31306  31306  31306  31306  31306  31306  31306  31306  31306  31306  31306  31306  31306  31306  31306  31306  31306  31306  31306  31306  31306  31306  31306  31306  31306  31306  31306  31306  31306  31306  31306  31306  31306  31306  31306  31306  31306  31306  31306  31306  31306  31306  31306  31306  31306  31306  31306  31306  31306  31306  31306  31306  31306  31306  31306  31306  31306  31306  31306  31306  31306  31306  31306  31306  31306  31306  31306  31306  31306  31306  31306  31306  31306  31306  31306  31306  31306  31306  31306  31306  31306  31306  31306  31306  31306  31306  31306  31306  31306  31306  31306  31306  31306  31306  31306  31306  31306  31306  31306  31306  31306  31306  31306  31306  31306  31306  31306  31306  31306  31306  31306  31306  31306  31306  31306  31306  31306  31306  31306  31306  31306  31306  31306  31306  31306  31306  31306  31306  31306  31306  31306  31306  31306  31306  31306  31306  31306  31306  31306  31306  31306  31306  31306  31306  31306  31306  31306  31306  31306  31306  31306  31306  31306  31306  31306  31306  31306  31306  31306  31306  31306  31306  31306  31306  31306  31306  31306  31306  31306  31306  31306  31306  31306  31306  31306  31306  31306  31306  31306  31306  31306  31306  31306  31306  31306  31306  31306  31306  31306  31306  31306  31306  31306  31306  31306  31306  31306  31306  31306  31306  31306  31306  31306  31306  31306  31306  31306  31306  31306  31306  31306  31306  31306  31306  31306  31306  31306  31306  31306  31306  31306  31306  31306  31306  31306  31306  31306  31306  31306  31306  31306  31306  31306  31306  31306  31306  31306  31306  31306  31306  31306  31306  31306  31306  31306  31306  31306  31306  31306  31306  31306  31306  31306  31306  31306  31306  31306  31306  31306  31306  31306  31306  31306  31306  31306  31306  31306  31306  31306  31306  31306  31306  31306  31306  31306  31306  31306  31306  31306  31306  31306  31306  31306  31306  31306  31306  31306  31306  31306  31306  31306  31306  31306  31306  31306  31306  31306  31306  31306  31306  31306  31306  31306  31306  31306  31306  31306  31306  31306  31306  31306  31306  31306  31306  31306  31306  31306  31306  31306  31306  31306  31306  31306  31306  31306  31306  31306  31306  31306  31306  31306  31306  31306  31306  31306  31306  31306  31306  31306  31306  31306  31306  31306  31306  31306  31306  31306  31306  31306  31306  31306  31306  31306  31306  31306  31306  31306  31306  31306  31306  31306  31306  31306  31306  31306  31306  31306  31306  31306  31306  31306  31306  31306  31306  31306  31306  31306  31306  31306  31306  31306  31306  31306  31306  31306  31306  31306  31306  31306  31306  31306  31306  31306  31306  31306  31306  31306  31306  31306  31306  31306  31306  31306  31306  31306  31306  31306  31306  31306  31306  31306  31306  31306  31306  31306  31306  31306  31306  31306  31306  31306  31306  31306  31306  31306  31306  31306  31306  31306  31306  31306  31306  31306  31306  31306  31306  31306  31306  31306  31306  31306  31306  31306  31306  31306  31306  31306  31306  31306  31306  31306  31306  31306  31306  31306  31306  31306  31306  31306  31306  31306  31306  31306  31306  31306  31306  31306  31306  31306  31306  31306  31306  31306  31306  31306  31306  31306  31306  31306  31306  31306  31306  31306  31306  31306  31306  31306  31306  31306  31306  31306  31306  31306  31306  31306  31306  31306  31306  31306  31306  31306  31306
  31306  31306  31306  31306  31306  31306  31306  31306  31306  31306  31306  31306  31306  31306  31306  31306  31306  31306  31306  31306  31306  31306  31306  31306  31306  31306  31306  31306  31306  31306  31306  31306  31306  31306  31306  31306  31306  31306  31306  31306  31306  31306  31306  31306  31306  31306  31306  31306  31306  31306  31306  31306  31306  31306  31306  31306  31306  31306  31306  31306  31306  31306  31306  31306  31306  31306  31306  31306  31306  31306  31306  31306  31306  31306  31306  31306  31306  31306  31306  31306  31306  31306  31306  31306  31306  31306  31306  31306  31306  31306  31306  31306  31306  31306  31306  31306  31306  31306  31306  31306  31306  31306  31306  31306  31306  31306  31306  31306  31306  31306  31306  31306  31306  31306  31306  31306  31306  31306  31306  31306  31306  31306  31306  31306  31306  31306  31306  31306  31306  31306  31306  31306  31306  31306  31306  31306  31306  31306  31306  31306  31306  31306  31306  31306  31306  31306  31306  31306  31306  31306  31306  31306  31306  31306  31306  31306  31306  31306  31306  31306  31306  31306  31306  31306  31306  31306  31306  31306  31306  31306  31306  31306  31306  31306  31306  31306  31306  31306  31306  31306  31306  31306  31306  31306  31306  31306  31306  31306  31306  31306  31306  31306  31306  31306  31306  31306  31306  31306  31306  31306  31306  31306  31306  31306  31306  31306  31306  31306  31306  31306  31306  31306  31306  31306  31306  31306  31306  31306  31306  31306  31306  31306  31306  31306  31306  31306  31306  31306  31306  31306  31306  31306  31306  31306  31306  31306  31306  31306  31306  31306  31306  31306  31306  31306  31306  31306  31306  31306  31306  31306  31306  31306  31306  31306  31306  31306  31306  31306  31306  31306  31306  31306  31306  31306  31306  31306  31306  31306  31306  31306  31306  31306  31306  31306  31306  31306  31306  31306  31306  31306  31306  31306  31306  31306  31306  31306  31306  31306  31306  31306  31306  31306  31306  31306  31306  31306  31306  31306  31306  31306  31306  31306  31306  31306  31306  31306  31306  31306  31306  31306  31306  31306  31306  31306  31306  31306  31306  31306  31306  31306  31306  31306  31306  31306  31306  31306  31306  31306  31306  31306  31306  31306  31306  31306  31306  31306  31306  31306  31306  31306  31306  31306  31306  31306  31306  31306  31306  31306  31306  31306  31306  31306  31306  31306  31306  31306  31306  31306  31306  31306  31306  31306  31306  31306  31306  31306  31306  31306  31306  31306  31306  31306  31306  31306  31306  31306  31306  31306  31306  31306  31306  31306  31306  31306  31306  31306  31306  31306  31306  31306  31306  31306  31306  31306  31306  31306  31306  31306  31306  31306  31306  31306  31306  31306  31306  31306  31306  31306  31306  31306  31306  31306  31306  31306  31306  31306  31306  31306  31306  31306  31306  31306  31306  31306  31306  31306  31306  31306  31306  31306  31306  31306  31306  31306  31306  31306  31306  31306  31306  31306  31306  31306  31306  31306  31306  31306  31306  31306  31306  31306  31306  31306  31306  31306  31306  31306  31306  31306  31306  31306  31306  31306  31306  31306  31306  31306  31306  31306  31306  31306  31306  31306  31306  31306  31306  31306  31306  31306  31306  31306  31306  31306  31306  31306  31306  31306  31306  31306  31306  31306  31306  31306  31306  31306  31306  31306  31306  31306  31306  31306  31306  31306  31306  31306  31306  31306  31306  31306  31306  31306  31306  31306  31306  31306  31306  31306  31306  31306  31306  31306  31306  31306  31306  31306  31306  31306  31306  31306  31306  31306  31306  31306  31306  31306  31306  31306  31306  31306  31306  31306
  31306  31306  31306  31306  31306  31306  31306  31306  31306  31306  31306  31306  31306  31306  31306  31306  31306  31306  31306  31306  31306  31306  31306  31306  31306  31306  31306  31306  31306  31306  31306  31306  31306  31306  31306  31306  31306  31306  31306  31306  31306  31306  31306  31306  31306  31306  31306  31306  31306  31306  31306  31306  31306  31306  31306  31306  31306  31306  31306  31306  31306  31306  31306  31306  31306  31306  31306  31306  31306  31306  31306  31306  31306  31306  31306  31306  31306  31306  31306  31306  31306  31306  31306  31306  31306  31306  31306  31306  31306  31306  31306  31306  31306  31306  31306  31306  31306  31306  31306  31306  31306  31306  31306  31306  31306  31306  31306  31306  31306  31306  31306  31306  31306  31306  31306  31306  31306  31306  31306  31306  31306  31306  31306  31306  31306  31306  31306  31306  31306  31306  31306  31306  31306  31306  31306  31306  31306  31306  31306  31306  31306  31306  31306  31306  31306  31306  31306  31306  31306  31306  31306  31306  31306  31306  31306  31306  31306  31306  31306  31306  31306  31306  31306  31306  31306  31306  31306  31306  31306  31306  31306  31306  31306  31306  31306  31306  31306  31306  31306  31306  31306  31306  31306  31306  31306  31306  31306  31306  31306  31306  31306  31306  31306  31306  31306  31306  31306  31306  31306  31306  31306  31306  31306  31306  31306  31306  31306  31306  31306  31306  31306  31306  31306  31306  31306  31306  31306  31306  31306  31306  31306  31306  31306  31306  31306  31306  31306  31306  31306  31306  31306  31306  31306  31306  31306  31306  31306  31306  31306  31306  31306  31306  31306  31306  31306  31306  31306  31306  31306  31306  31306  31306  31306  31306  31306  31306  31306  31306  31306  31306  31306  31306  31306  31306  31306  31306  31306  31306  31306  31306  31306  31306  31306  31306  31306  31306  31306  31306  31306  31306  31306  31306  31306  31306  31306  31306  31306  31306  31306  31306  31306  31306  31306  31306  31306  31306  31306  31306  31306  31306  31306  31306  31306  31306  31306  31306  31306  31306  31306  31306  31306  31306  31306  31306  31306  31306  31306  31306  31306  31306  31306  31306  31306  31306  31306  31306  31306  31306  31306  31306  31306  31306  31306  31306  31306  31306  31306  31306  31306  31306  31306  31306  31306  31306  31306  31306  31306  31306  31306  31306  31306  31306  31306  31306  31306  31306  31306  31306  31306  31306  31306  31306  31306  31306  31306  31306  31306  31306  31306  31306  31306  31306  31306  31306  31306  31306  31306  31306  31306  31306  31306  31306  31306  31306  31306  31306  31306  31306  31306  31306  31306  31306  31306  31306  31306  31306  31306  31306  31306  31306  31306  31306  31306  31306  31306  31306  31306  31306  31306  31306  31306  31306  31306  31306  31306  31306  31306  31306  31306  31306  31306  31306  31306  31306  31306  31306  31306  31306  31306  31306  31306  31306  31306  31306  31306  31306  31306  31306  31306  31306  31306  31306  31306  31306  31306  31306  31306  31306  31306  31306  31306  31306  31306  31306  31306  31306  31306  31306  31306  31306  31306  31306  31306  31306  31306  31306  31306  31306  31306  31306  31306  31306  31306  31306  31306  31306  31306  31306  31306  31306  31306  31306  31306  31306  31306  31306  31306  31306  31306  31306  31306  31306  31306  31306  31306  31306  31306  31306  31306  31306  31306  31306  31306  31306  31306  31306  31306  31306  31306  31306  31306  31306  31306  31306  31306  31306  31306  31306  31306  31306  31306  31306  31306  31306  31306  31306  31306  31306  31306  31306  31306  31306  31306  31306  31306  31306  31306  31306  31306  31306
  31306  31306  31306  31306  31306  31306  31306  31306  31306  31306  31306  31306  31306  31306  31306  31306  31306  31306  31306  31306  31306  31306  31306  31306  31306  31306  31306  31306  31306  31306  31306  31306  31306  31306  31306  31306  31306  31306  31306  31306  31306  31306  31306  31306  31306  31306  31306  31306  31306  31306  31306  31306  31306  31306  31306  31306  31306  31306  31306  31306  31306  31306  31306  31306  31306  31306  31306  31306  31306  31306  31306  31306  31306  31306  31306  31306  31306  31306  31306  31306  31306  31306  31306  31306  31306  31306  31306  31306  31306  31306  31306  31306  31306  31306  31306  31306  31306  31306  31306  31306  31306  31306  31306  31306  31306  31306  31306  31306  31306  31306  31306  31306  31306  31306  31306  31306  31306  31306  31306  31306  31306  31306  31306  31306  31306  31306  31306  31306  31306  31306  31306  31306  31306  31306  31306  31306  31306  31306  31306  31306  31306  31306  31306  31306  31306  31306  31306  31306  31306  31306  31306  31306  31306  31306  31306  31306  31306  31306  31306  31306  31306  31306  31306  31306  31306  31306  31306  31306  31306  31306  31306  31306  31306  31306  31306  31306  31306  31306  31306  31306  31306  31306  31306  31306  31306  31306  31306  31306  31306  31306  31306  31306  31306  31306  31306  31306  31306  31306  31306  31306  31306  31306  31306  31306  31306  31306  31306  31306  31306  31306  31306  31306  31306  31306  31306  31306  31306  31306  31306  31306  31306  31306  31306  31306  31306  31306  31306  31306  31306  31306  31306  31306  31306  31306  31306  31306  31306  31306  31306  31306  31306  31306  31306  31306  31306  31306  31306  31306  31306  31306  31306  31306  31306  31306  31306  31306  31306  31306  31306  31306  31306  31306  31306  31306  31306  31306  31306  31306  31306  31306  31306  31306  31306  31306  31306  31306  31306  31306  31306  31306  31306  31306  31306  31306  31306  31306  31306  31306  31306  31306  31306  31306  31306  31306  31306  31306  31306  31306  31306  31306  31306  31306  31306  31306  31306  31306  31306  31306  31306  31306  31306  31306  31306  31306  31306  31306  31306  31306  31306  31306  31306  31306  31306  31306  31306  31306  31306  31306  31306  31306  31306  31306  31306  31306  31306  31306  31306  31306  31306  31306  31306  31306  31306  31306  31306  31306  31306  31306  31306  31306  31306  31306  31306  31306  31306  31306  31306  31306  31306  31306  31306  31306  31306  31306  31306  31306  31306  31306  31306  31306  31306  31306  31306  31306  31306  31306  31306  31306  31306  31306  31306  31306  31306  31306  31306  31306  31306  31306  31306  31306  31306  31306  31306  31306  31306  31306  31306  31306  31306  31306  31306  31306  31306  31306  31306  31306  31306  31306  31306  31306  31306  31306  31306  31306  31306  31306  31306  31306  31306  31306  31306  31306  31306  31306  31306  31306  31306  31306  31306  31306  31306  31306  31306  31306  31306  31306  31306  31306  31306  31306  31306  31306  31306  31306  31306  31306  31306  31306  31306  31306  31306  31306  31306  31306  31306  31306  31306  31306  31306  31306  31306  31306  31306  31306  31306  31306  31306  31306  31306  31306  31306  31306  31306  31306  31306  31306  31306  31306  31306  31306  31306  31306  31306  31306  31306  31306  31306  31306  31306  31306  31306  31306  31306  31306  31306  31306  31306  31306  31306  31306  31306  31306  31306  31306  31306  31306  31306  31306  31306  31306  31306  31306  31306  31306  31306  31306  31306  31306  31306  31306  31306  31306  31306  31306  31306  31306  31306  31306  31306  31306  31306  31306  31306  31306  31306  31306  31306  31306  31306  31306
  31306  31306  31306  31306  31306  31306  31306  31306  31306  31306  31306  31306  31306  31306  31306  31306  31306  31306  31306  31306  31306  31306  31306  31306  31306  31306  31306  31306  31306  31306  31306  31306  31306  31306  31306  31306  31306  31306  31306  31306  31306  31306  31306  31306  31306  31306  31306  31306  31306  31306  31306  31306  31306  31306  31306  31306  31306  31306  31306  31306  31306  31306  31306  31306  31306  31306  31306  31306  31306  31306  31306  31306  31306  31306  31306  31306  31306  31306  31306  31306  31306  31306  31306  31306  31306  31306  31306  31306  31306  31306  31306  31306  31306  31306  31306  31306  31306  31306  31306  31306  31306  31306  31306  31306  31306  31306  31306  31306  31306  31306  31306  31306  31306  31306  31306  31306  31306  31306  31306  31306  31306  31306  31306  31306  31306  31306  31306  31306  31306  31306  31306  31306  31306  31306  31306  31306  31306  31306  31306  31306  31306  31306  31306  31306  31306  31306  31306  31306  31306  31306  31306  31306  31306  31306  31306  31306  31306  31306  31306  31306  31306  31306  31306  31306  31306  31306  31306  31306  31306  31306  31306  31306  31306  31306  31306  31306  31306  31306  31306  31306  31306  31306  31306  31306  31306  31306  31306  31306  31306  31306  31306  31306  31306  31306  31306  31306  31306  31306  31306  31306  31306  31306  31306  31306  31306  31306  31306  31306  31306  31306  31306  31306  31306  31306  31306  31306  31306  31306  31306  31306  31306  31306  31306  31306  31306  31306  31306  31306  31306  31306  31306  31306  31306  31306  31306  31306  31306  31306  31306  31306  31306  31306  31306  31306  31306  31306  31306  31306  31306  31306  31306  31306  31306  31306  31306  31306  31306  31306  31306  31306  31306  31306  31306  31306  31306  31306  31306  31306  31306  31306  31306  31306  31306  31306  31306  31306  31306  31306  31306  31306  31306  31306  31306  31306  31306  31306  31306  31306  31306  31306  31306  31306  31306  31306  31306  31306  31306  31306  31306  31306  31306  31306  31306  31306  31306  31306  31306  31306  31306  31306  31306  31306  31306  31306  31306  31306  31306  31306  31306  31306  31306  31306  31306  31306  31306  31306  31306  31306  31306  31306  31306  31306  31306  31306  31306  31306  31306  31306  31306  31306  31306  31306  31306  31306  31306  31306  31306  31306  31306  31306  31306  31306  31306  31306  31306  31306  31306  31306  31306  31306  31306  31306  31306  31306  31306  31306  31306  31306  31306  31306  31306  31306  31306  31306  31306  31306  31306  31306  31306  31306  31306  31306  31306  31306  31306  31306  31306  31306  31306  31306  31306  31306  31306  31306  31306  31306  31306  31306  31306  31306  31306  31306  31306  31306  31306  31306  31306  31306  31306  31306  31306  31306  31306  31306  31306  31306  31306  31306  31306  31306  31306  31306  31306  31306  31306  31306  31306  31306  31306  31306  31306  31306  31306  31306  31306  31306  31306  31306  31306  31306  31306  31306  31306  31306  31306  31306  31306  31306  31306  31306  31306  31306  31306  31306  31306  31306  31306  31306  31306  31306  31306  31306  31306  31306  31306  31306  31306  31306  31306  31306  31306  31306  31306  31306  31306  31306  31306  31306  31306  31306  31306  31306  31306  31306  31306  31306  31306  31306  31306  31306  31306  31306  31306  31306  31306  31306  31306  31306  31306  31306  31306  31306  31306  31306  31306  31306  31306  31306  31306  31306  31306  31306  31306  31306  31306  31306  31306  31306  31306  31306  31306  31306  31306  31306  31306  31306  31306  31306  31306  31306  31306  31306  31306  31306  31306  31306  31306  31306  31306  31306
  31306  31306  31306  31306  31306  31306  31306  31306  31306  31306  31306  31306  31306  31306  31306  31306  31306  31306  31306  31306  31306  31306  31306  31306  31306  31306  31306  31306  31306  31306  31306  31306  31306  31306  31306  31306  31306  31306  31306  31306  31306  31306  31306  31306  31306  31306  31306  31306  31306  31306  31306  31306  31306  31306  31306  31306  31306  31306  31306  31306  31306  31306  31306  31306  31306  31306  31306  31306  31306  31306  31306  31306  31306  31306  31306  31306  31306  31306  31306  31306  31306  31306  31306  31306  31306  31306  31306  31306  31306  31306  31306  31306  31306  31306  31306  31306  31306  31306  31306  31306  31306  31306  31306  31306  31306  31306  31306  31306  31306  31306  31306  31306  31306  31306  31306  31306  31306  31306  31306  31306  31306  31306  31306  31306  31306  31306  31306  31306  31306  31306  31306  31306  31306  31306  31306  31306  31306  31306  31306  31306  31306  31306    192    202    195    204  31306  31306  31306  31306  31306  31306  31306  31306  31306  31306  31306  31306  31306  31306  31306  31306  31306  31306  31306  31306  31306  31306  31306  31306  31306  31306  31306  31306  31306  31306  31306  31306  31306  31306  31306  31306  31306  31306  31306  31306  31306  31306  31306  31306  31306  31306  31306  31306  31306  31306  31306  31306  31306  31306  31306  31306  31306  31306  31306  31306  31306  31306  31306  31306  31306  31306  31306  31306  31306  31306  31306  31306  31306  31306  31306  31306  31306  31306  31306  31306  31306  31306  31306  31306  31306  31306  31306  31306  31306  31306  31306  31306  31306  31306  31306  31306  31306  31306  31306  31306  31306  31306  31306  31306  31306  31306  31306  31306  31306  31306  31306  31306  31306  31306  31306  31306  31306  31306  31306  31306  31306  31306  31306  31306  31306  31306  31306  31306  31306  31306  31306  31306  31306  31306  31306  31306  31306  31306  31306  31306  31306  31306  31306  31306  31306  31306  31306  31306  31306  31306  31306  31306  31306  31306  31306  31306  31306  31306  31306  31306  31306  31306  31306  31306  31306  31306  31306  31306  31306  31306  31306  31306  31306  31306  31306  31306  31306  31306  31306  31306  31306  31306  31306  31306  31306  31306  31306  31306  31306  31306  31306  31306  31306  31306  31306  31306  31306  31306  31306  31306  31306  31306  31306  31306  31306  31306  31306  31306  31306  31306  31306  31306  31306  31306  31306  31306  31306  31306  31306  31306  31306  31306  31306  31306  31306  31306  31306  31306  31306  31306  31306  31306  31306  31306  31306  31306  31306  31306  31306  31306  31306  31306  31306  31306  31306  31306  31306  31306  31306  31306  31306  31306  31306  31306  31306  31306  31306  31306  31306  31306  31306  31306  31306  31306  31306  31306  31306  31306  31306  31306  31306  31306  31306  31306  31306  31306  31306  31306  31306  31306  31306  31306  31306  31306  31306  31306  31306  31306  31306  31306  31306  31306  31306  31306  31306  31306  31306  31306  31306  31306  31306  31306  31306  31306  31306  31306  31306  31306  31306  31306  31306  31306  31306  31306  31306  31306  31306  31306  31306  31306  31306  31306  31306  31306  31306  31306  31306  31306  31306  31306  31306  31306  31306  31306  31306  31306  31306  31306  31306  31306  31306  31306  31306  31306  31306  31306  31306  31306  31306  31306  31306  31306  31306  31306  31306  31306  31306  31306  31306  31306  31306  31306  31306  31306  31306  31306  31306  31306  31306  31306  31306  31306  31306  31306  31306  31306  31306  31306  31306  31306  31306  31306  31306  31306  31306  31306  31306  31306  31306  31306  31306  31306  31306  31306
  31306  31306  31306  31306  31306  31306  31306  31306  31306  31306  31306  31306  31306  31306  31306  31306  31306  31306  31306  31306  31306  31306  31306  31306  31306  31306  31306  31306  31306  31306  31306  31306  31306  31306  31306  31306  31306  31306  31306  31306  31306  31306  31306  31306  31306  31306  31306  31306  31306  31306  31306  31306  31306  31306  31306  31306  31306  31306  31306  31306  31306  31306  31306  31306  31306  31306  31306  31306  31306  31306  31306  31306  31306  31306  31306  31306  31306  31306  31306  31306  31306  31306  31306  31306  31306  31306  31306  31306  31306  31306  31306  31306  31306  31306  31306  31306  31306  31306  31306  31306  31306  31306  31306  31306  31306  31306  31306  31306  31306  31306  31306  31306  31306  31306  31306  31306  31306  31306  31306  31306  31306  31306  31306  31306  31306  31306  31306  31306  31306  31306  31306  31306  31306  31306  31306  31306  31306  31306  31306  31306    207  31306  31306  31306    217    198  31306    191  31306    219  31306  31306  31306  31306  31306  31306  31306  31306  31306  31306  31306  31306  31306  31306  31306  31306  31306  31306  31306  31306  31306  31306  31306  31306  31306  31306  31306  31306  31306  31306  31306  31306  31306  31306  31306  31306  31306  31306  31306  31306  31306  31306  31306  31306  31306  31306  31306  31306  31306  31306  31306  31306  31306  31306  31306  31306  31306  31306  31306  31306  31306  31306  31306  31306  31306  31306  31306  31306  31306  31306  31306  31306  31306  31306  31306  31306  31306  31306  31306  31306  31306  31306  31306  31306  31306  31306  31306  31306  31306  31306  31306  31306  31306  31306  31306  31306  31306  31306  31306  31306  31306  31306  31306  31306  31306  31306  31306  31306  31306  31306  31306  31306  31306  31306  31306  31306  31306  31306  31306  31306  31306  31306  31306  31306  31306  31306  31306  31306  31306  31306  31306  31306  31306  31306  31306  31306  31306  31306  31306  31306  31306  31306  31306  31306  31306  31306  31306  31306  31306  31306  31306  31306  31306  31306  31306  31306  31306  31306  31306  31306  31306  31306  31306  31306  31306  31306  31306  31306  31306  31306  31306  31306  31306  31306  31306  31306  31306  31306  31306  31306  31306  31306  31306  31306  31306  31306  31306  31306  31306  31306  31306  31306  31306  31306  31306  31306  31306  31306  31306  31306  31306  31306  31306  31306  31306  31306  31306  31306  31306  31306  31306  31306  31306  31306  31306  31306  31306  31306  31306  31306  31306  31306  31306  31306  31306  31306  31306  31306  31306  31306  31306  31306  31306  31306  31306  31306  31306  31306  31306  31306  31306  31306  31306  31306  31306  31306  31306  31306  31306  31306  31306  31306  31306  31306  31306  31306  31306  31306  31306  31306  31306  31306  31306  31306  31306  31306  31306  31306  31306  31306  31306  31306  31306  31306  31306  31306  31306  31306  31306  31306  31306  31306  31306  31306  31306  31306  31306  31306  31306  31306  31306  31306  31306  31306  31306  31306  31306  31306  31306  31306  31306  31306  31306  31306  31306  31306  31306  31306  31306  31306  31306  31306  31306  31306  31306  31306  31306  31306  31306  31306  31306  31306  31306  31306  31306  31306  31306  31306  31306  31306  31306  31306  31306  31306  31306  31306  31306  31306  31306  31306  31306  31306  31306  31306  31306  31306  31306  31306  31306  31306  31306  31306  31306  31306  31306  31306  31306  31306  31306  31306  31306  31306  31306  31306  31306  31306  31306  31306  31306  31306  31306  31306  31306  31306  31306  31306  31306  31306  31306  31306  31306  31306  31306  31306  31306  31306  31306  31306  31306  31306
  31306  31306  31306  31306  31306  31306  31306  31306  31306  31306  31306  31306  31306  31306  31306  31306  31306  31306  31306  31306  31306  31306  31306  31306  31306  31306  31306  31306  31306  31306  31306  31306  31306  31306  31306  31306  31306  31306  31306  31306  31306  31306  31306  31306  31306  31306  31306  31306  31306  31306  31306  31306  31306  31306  31306  31306  31306  31306  31306  31306  31306  31306  31306  31306  31306  31306  31306  31306  31306  31306  31306  31306  31306  31306  31306  31306  31306  31306  31306  31306  31306  31306  31306  31306  31306  31306  31306  31306  31306  31306  31306  31306  31306  31306  31306  31306  31306  31306  31306  31306  31306  31306  31306  31306  31306  31306  31306  31306  31306  31306  31306  31306  31306  31306  31306  31306  31306  31306  31306  31306  31306  31306  31306  31306  31306  31306  31306  31306  31306  31306  31306  31306  31306  31306  31306  31306  31306  31306  31306  31306  31306  31306  31306  31306  31306    192  31306  31306  31306  31306  31306  31306  31306  31306  31306  31306  31306  31306  31306  31306  31306  31306  31306  31306  31306  31306  31306  31306  31306  31306  31306  31306  31306  31306  31306  31306  31306  31306  31306  31306  31306  31306  31306  31306  31306  31306  31306  31306  31306  31306  31306  31306  31306  31306  31306  31306  31306  31306  31306  31306  31306  31306  31306  31306  31306  31306  31306  31306  31306  31306  31306  31306  31306  31306  31306  31306  31306  31306  31306  31306  31306  31306  31306  31306  31306  31306  31306  31306  31306  31306  31306  31306  31306  31306  31306  31306  31306  31306  31306  31306  31306  31306  31306  31306  31306  31306  31306  31306  31306  31306  31306  31306  31306  31306  31306  31306  31306  31306  31306  31306  31306  31306  31306  31306  31306  31306  31306  31306  31306  31306  31306  31306  31306  31306  31306  31306  31306  31306  31306  31306  31306  31306  31306  31306  31306  31306  31306  31306  31306  31306  31306  31306  31306  31306  31306  31306  31306  31306  31306  31306  31306  31306  31306  31306  31306  31306  31306  31306  31306  31306  31306  31306  31306  31306  31306  31306  31306  31306  31306  31306  31306  31306  31306  31306  31306  31306  31306  31306  31306  31306  31306  31306  31306  31306  31306  31306  31306  31306  31306  31306  31306  31306  31306  31306  31306  31306  31306  31306  31306  31306  31306  31306  31306  31306  31306  31306  31306  31306  31306  31306  31306  31306  31306  31306  31306  31306  31306  31306  31306  31306  31306  31306  31306  31306  31306  31306  31306  31306  31306  31306  31306  31306  31306  31306  31306  31306  31306  31306  31306  31306  31306  31306  31306  31306  31306  31306  31306  31306  31306  31306  31306  31306  31306  31306  31306  31306  31306  31306  31306  31306  31306  31306  31306  31306  31306  31306  31306  31306  31306  31306  31306  31306  31306  31306  31306  31306  31306  31306  31306  31306  31306  31306  31306  31306  31306  31306  31306  31306  31306  31306  31306  31306  31306  31306  31306  31306  31306  31306  31306  31306  31306  31306  31306  31306  31306  31306  31306  31306  31306  31306  31306  31306  31306  31306  31306  31306  31306  31306  31306  31306  31306  31306  31306  31306  31306  31306  31306  31306  31306  31306  31306  31306  31306  31306  31306  31306  31306  31306  31306  31306  31306  31306  31306  31306  31306  31306  31306  31306  31306  31306  31306  31306  31306  31306  31306  31306  31306  31306  31306  31306  31306  31306  31306  31306  31306  31306  31306  31306  31306  31306  31306  31306  31306  31306  31306  31306  31306  31306  31306  31306  31306  31306  31306  31306  31306  31306  31306  31306  31306  31306
  31306  31306  31306  31306  31306  31306  31306  31306  31306  31306  31306  31306  31306  31306  31306  31306  31306  31306  31306  31306  31306  31306  31306  31306  31306  31306  31306  31306  31306  31306  31306  31306  31306  31306  31306  31306  31306  31306  31306  31306  31306  31306  31306  31306  31306  31306  31306  31306  31306  31306  31306  31306  31306  31306  31306  31306  31306  31306  31306  31306  31306  31306  31306  31306  31306  31306  31306  31306  31306  31306  31306  31306  31306  31306  31306  31306  31306  31306  31306  31306  31306  31306  31306  31306  31306  31306  31306  31306  31306  31306  31306  31306  31306  31306  31306  31306  31306  31306  31306  31306  31306  31306  31306  31306  31306  31306  31306  31306  31306  31306  31306  31306  31306  31306  31306  31306  31306  31306  31306  31306  31306  31306  31306  31306  31306  31306  31306  31306  31306  31306  31306  31306  31306  31306  31306  31306  31306  31306  31306  31306  31306  31306  31306  31306  31306  31306  31306  31306  31306  31306  31306  31306  31306  31306  31306  31306  31306  31306  31306  31306  31306  31306  31306  31306  31306  31306    215  31306  31306  31306  31306  31306  31306  31306  31306  31306  31306  31306  31306  31306  31306  31306  31306  31306  31306  31306  31306  31306  31306  31306  31306  31306  31306  31306  31306  31306  31306  31306  31306  31306  31306  31306  31306  31306  31306  31306  31306  31306  31306  31306  31306  31306  31306  31306  31306  31306  31306  31306  31306  31306  31306  31306  31306  31306  31306  31306  31306  31306  31306  31306  31306  31306  31306  31306  31306  31306  31306  31306  31306  31306  31306  31306  31306  31306  31306  31306  31306  31306  31306  31306  31306  31306  31306  31306  31306  31306  31306  31306  31306  31306  31306  31306  31306  31306  31306  31306  31306  31306  31306  31306  31306  31306  31306  31306  31306  31306  31306  31306  31306  31306  31306  31306  31306  31306  31306  31306  31306  31306  31306  31306  31306  31306  31306  31306  31306  31306  31306  31306  31306  31306  31306  31306  31306  31306  31306  31306  31306  31306  31306  31306  31306  31306  31306  31306  31306  31306  31306  31306  31306  31306  31306  31306  31306  31306  31306  31306  31306  31306  31306  31306  31306  31306  31306  31306  31306  31306  31306  31306  31306  31306  31306  31306  31306  31306  31306  31306  31306  31306  31306  31306  31306  31306  31306  31306  31306  31306  31306  31306  31306  31306  31306  31306  31306  31306  31306  31306  31306  31306  31306  31306  31306  31306  31306  31306  31306  31306  31306  31306  31306  31306  31306  31306  31306  31306  31306  31306  31306  31306  31306  31306  31306  31306  31306  31306  31306  31306  31306  31306  31306  31306  31306  31306  31306  31306  31306  31306  31306  31306  31306  31306  31306  31306  31306  31306  31306  31306  31306  31306  31306  31306  31306  31306  31306  31306  31306  31306  31306  31306  31306  31306  31306  31306  31306  31306  31306  31306  31306  31306  31306  31306  31306  31306  31306  31306  31306  31306  31306  31306  31306  31306  31306  31306  31306  31306  31306  31306  31306  31306  31306  31306  31306  31306  31306  31306  31306  31306  31306  31306  31306  31306  31306  31306  31306  31306  31306  31306  31306  31306  31306  31306  31306  31306  31306  31306  31306  31306  31306  31306  31306  31306  31306  31306  31306  31306  31306  31306  31306  31306  31306  31306  31306  31306  31306  31306  31306  31306  31306  31306  31306  31306  31306  31306  31306  31306  31306  31306  31306  31306  31306  31306  31306  31306  31306  31306  31306  31306  31306  31306  31306  31306  31306  31306  31306  31306  31306  31306  31306  31306  31306  31306
  31306  31306  31306  31306  31306  31306  31306  31306  31306  31306  31306  31306  31306  31306  31306  31306  31306  31306  31306  31306  31306  31306  31306  31306  31306  31306  31306  31306  31306  31306  31306  31306  31306  31306  31306  31306  31306  31306  31306  31306  31306  31306  31306  31306  31306  31306  31306  31306  31306  31306  31306  31306  31306  31306  31306  31306  31306  31306  31306  31306  31306  31306  31306  31306  31306  31306  31306  31306  31306  31306  31306  31306  31306  31306  31306  31306  31306  31306  31306  31306  31306  31306  31306  31306  31306  31306  31306  31306  31306  31306  31306  31306  31306  31306  31306  31306  31306  31306  31306  31306  31306  31306  31306  31306  31306  31306  31306  31306  31306  31306  31306  31306  31306  31306  31306  31306  31306  31306  31306  31306  31306  31306  31306  31306  31306  31306  31306  31306  31306  31306  31306  31306  31306  31306  31306  31306  31306  31306  31306  31306  31306  31306  31306  31306  31306    204  31306  31306  31306  31306  31306  31306  31306  31306  31306  31306  31306  31306  31306  31306  31306  31306  31306  31306  31306  31306  31306  31306  31306  31306  31306  31306  31306  31306  31306  31306  31306  31306  31306  31306  31306  31306  31306  31306  31306  31306  31306  31306  31306  31306  31306  31306  31306  31306  31306  31306  31306  31306  31306  31306  31306  31306  31306  31306  31306  31306  31306  31306  31306  31306  31306  31306  31306  31306  31306  31306  31306  31306  31306  31306  31306  31306  31306  31306  31306  31306  31306  31306  31306  31306  31306  31306  31306  31306  31306  31306  31306  31306  31306  31306  31306  31306  31306  31306  31306  31306  31306  31306  31306  31306  31306  31306  31306  31306  31306  31306  31306  31306  31306  31306  31306  31306  31306  31306  31306  31306  31306  31306  31306  31306  31306  31306  31306  31306  31306  31306  31306  31306  31306  31306  31306  31306  31306  31306  31306  31306  31306  31306  31306  31306  31306  31306  31306    212    226  31306  31306  31306  31306  31306  31306  31306  31306  31306  31306  31306  31306  31306  31306  31306  31306  31306  31306  31306  31306  31306  31306  31306  31306  31306  31306  31306  31306  31306  31306  31306  31306  31306  31306  31306  31306  31306  31306  31306  31306  31306  31306  31306  31306  31306  31306  31306  31306  31306  31306  31306  31306  31306  31306  31306  31306  31306  31306  31306  31306  31306  31306  31306  31306  31306  31306  31306  31306  31306  31306  31306  31306  31306  31306  31306  31306  31306  31306  31306  31306  31306  31306  31306  31306  31306  31306  31306  31306  31306  31306  31306  31306  31306  31306  31306  31306  31306  31306  31306  31306  31306  31306  31306  31306  31306  31306  31306  31306  31306  31306  31306  31306  31306  31306  31306  31306  31306  31306  31306  31306  31306  31306  31306  31306  31306  31306  31306  31306  31306  31306  31306  31306  31306  31306  31306  31306  31306  31306  31306  31306  31306  31306  31306  31306  31306  31306  31306  31306  31306  31306  31306  31306  31306  31306  31306  31306  31306  31306  31306  31306  31306  31306  31306  31306  31306  31306  31306  31306  31306  31306  31306  31306  31306  31306  31306  31306  31306  31306  31306  31306  31306  31306  31306  31306  31306  31306  31306  31306  31306  31306  31306  31306  31306  31306  31306  31306  31306  31306  31306  31306  31306  31306  31306  31306  31306  31306  31306  31306  31306  31306  31306  31306  31306  31306  31306  31306  31306  31306  31306  31306  31306  31306  31306  31306  31306  31306  31306  31306  31306  31306  31306  31306  31306  31306  31306  31306  31306  31306  31306  31306  31306  31306  31306  31306  31306
  31306  31306  31306  31306  31306  31306  31306  31306  31306  31306  31306  31306  31306  31306  31306  31306  31306  31306  31306  31306  31306  31306  31306  31306  31306  31306  31306  31306  31306  31306  31306  31306  31306  31306  31306  31306  31306  31306  31306  31306  31306  31306  31306  31306  31306  31306  31306  31306  31306  31306  31306  31306  31306  31306  31306  31306  31306  31306  31306  31306  31306  31306  31306  31306  31306  31306  31306  31306  31306  31306  31306  31306  31306  31306  31306  31306  31306  31306  31306  31306  31306  31306  31306  31306  31306  31306  31306  31306  31306  31306  31306  31306  31306  31306  31306  31306  31306  31306  31306  31306  31306  31306  31306  31306  31306  31306  31306  31306  31306  31306  31306  31306  31306  31306  31306  31306  31306  31306  31306  31306  31306  31306  31306  31306  31306  31306  31306  31306  31306  31306  31306  31306  31306  31306  31306  31306  31306  31306  31306  31306  31306  31306  31306  31306  31306  31306  31306  31306  31306  31306  31306  31306  31306  31306  31306  31306  31306  31306  31306  31306  31306  31306  31306  31306  31306  31306  31306  31306  31306  31306  31306  31306  31306  31306  31306  31306  31306  31306  31306  31306  31306  31306  31306  31306  31306  31306  31306  31306  31306  31306  31306  31306  31306  31306  31306  31306  31306  31306  31306  31306  31306  31306  31306  31306  31306  31306  31306  31306  31306  31306  31306  31306  31306  31306  31306  31306  31306  31306  31306  31306  31306  31306  31306  31306  31306  31306  31306  31306  31306  31306  31306  31306  31306  31306  31306  31306  31306  31306  31306  31306  31306  31306  31306  31306  31306  31306  31306  31306  31306  31306  31306  31306  31306  31306  31306  31306  31306  31306  31306  31306  31306  31306  31306  31306  31306  31306  31306  31306  31306  31306  31306  31306  31306  31306  31306  31306  31306  31306  31306  31306  31306  31306  31306  31306  31306  31306  31306  31306  31306  31306  31306  31306  31306  31306  31306  31306  31306  31306  31306  31306  31306  31306  31306  31306  31306  31306  31306  31306  31306  31306  31306  31306  31306  31306  31306  31306  31306  31306  31306  31306  31306  31306  31306  31306  31306  31306  31306  31306  31306  31306  31306  31306  31306  31306  31306  31306  31306  31306  31306  31306  31306  31306  31306  31306  31306  31306  31306  31306  31306  31306  31306  31306  31306  31306  31306  31306  31306  31306  31306  31306  31306  31306  31306  31306  31306  31306  31306  31306  31306  31306  31306  31306  31306  31306  31306  31306  31306  31306  31306  31306  31306  31306  31306  31306  31306  31306  31306  31306  31306  31306  31306  31306  31306  31306  31306  31306  31306  31306  31306  31306  31306  31306  31306  31306  31306  31306  31306  31306  31306  31306  31306  31306  31306  31306  31306  31306  31306  31306  31306  31306  31306  31306  31306  31306  31306  31306  31306  31306  31306  31306  31306  31306  31306  31306  31306  31306  31306  31306  31306  31306  31306  31306  31306  31306  31306  31306  31306  31306  31306  31306  31306  31306  31306  31306  31306  31306  31306  31306  31306  31306  31306  31306  31306  31306  31306  31306  31306  31306  31306  31306  31306  31306  31306  31306  31306  31306  31306  31306  31306  31306  31306  31306  31306  31306  31306  31306  31306  31306  31306  31306  31306  31306  31306  31306  31306  31306  31306  31306  31306  31306  31306  31306  31306  31306  31306  31306  31306  31306  31306  31306  31306  31306  31306  31306  31306  31306  31306  31306  31306  31306  31306  31306  31306  31306  31306  31306  31306  31306  31306  31306  31306  31306  31306  31306  31306  31306  31306  31306  31306  31306
  31306  31306  31306  31306  31306  31306  31306  31306  31306  31306  31306  31306  31306  31306  31306  31306  31306  31306  31306  31306  31306  31306  31306  31306  31306  31306  31306  31306  31306  31306  31306  31306  31306  31306  31306  31306  31306  31306  31306  31306  31306  31306  31306  31306  31306  31306  31306  31306  31306  31306  31306  31306  31306  31306  31306  31306  31306  31306  31306  31306  31306  31306  31306  31306  31306  31306  31306  31306  31306  31306  31306  31306  31306  31306  31306  31306  31306  31306  31306  31306  31306  31306  31306  31306  31306  31306  31306  31306  31306  31306  31306  31306  31306  31306  31306  31306  31306  31306  31306  31306  31306  31306  31306  31306  31306  31306  31306  31306  31306  31306  31306  31306  31306  31306  31306  31306  31306  31306  31306  31306  31306  31306  31306  31306  31306  31306  31306  31306  31306  31306  31306  31306  31306  31306  31306  31306  31306  31306  31306  31306  31306  31306  31306  31306  31306  31306  31306  31306  31306  31306  31306  31306  31306  31306  31306  31306  31306  31306  31306  31306  31306  31306  31306  31306  31306  31306  31306  31306  31306  31306  31306  31306  31306  31306  31306  31306  31306  31306  31306  31306  31306  31306  31306  31306  31306  31306  31306  31306  31306  31306  31306  31306  31306  31306  31306  31306  31306  31306  31306  31306  31306  31306  31306  31306  31306  31306  31306  31306  31306  31306  31306  31306  31306  31306  31306  31306  31306  31306  31306  31306  31306  31306  31306  31306  31306  31306  31306  31306  31306  31306  31306  31306  31306  31306  31306  31306  31306  31306  31306  31306  31306  31306  31306  31306  31306  31306  31306  31306  31306  31306  31306  31306  31306  31306  31306  31306  31306  31306  31306  31306  31306  31306  31306  31306  31306  31306  31306  31306  31306  31306  31306  31306  31306  31306  31306  31306  31306  31306  31306  31306  31306  31306  31306  31306  31306  31306  31306  31306  31306  31306  31306  31306  31306  31306  31306  31306  31306  31306  31306  31306  31306  31306  31306  31306  31306  31306  31306  31306  31306  31306  31306  31306  31306  31306  31306  31306  31306  31306  31306  31306  31306  31306  31306  31306  31306  31306  31306  31306  31306  31306  31306  31306  31306  31306  31306  31306  31306  31306  31306  31306  31306  31306  31306  31306  31306  31306  31306  31306  31306  31306  31306  31306  31306  31306  31306  31306  31306  31306  31306  31306  31306  31306  31306  31306  31306  31306  31306  31306  31306  31306  31306  31306  31306  31306  31306  31306  31306  31306  31306  31306  31306  31306  31306  31306  31306  31306  31306  31306  31306  31306  31306  31306  31306  31306  31306  31306  31306  31306  31306  31306  31306  31306  31306  31306  31306  31306  31306  31306  31306  31306  31306  31306  31306  31306  31306  31306  31306  31306  31306  31306  31306  31306  31306  31306  31306  31306  31306  31306  31306  31306  31306  31306  31306  31306  31306  31306  31306  31306  31306  31306  31306  31306  31306  31306  31306  31306  31306  31306  31306  31306  31306  31306  31306  31306  31306  31306  31306  31306  31306  31306  31306  31306  31306  31306  31306  31306  31306  31306  31306  31306  31306  31306  31306  31306  31306  31306  31306  31306  31306  31306  31306  31306  31306  31306  31306  31306  31306  31306  31306  31306  31306  31306  31306  31306  31306  31306  31306  31306  31306  31306  31306  31306  31306  31306  31306  31306  31306  31306  31306  31306  31306  31306  31306  31306  31306  31306  31306  31306  31306  31306  31306  31306  31306  31306  31306  31306  31306  31306  31306  31306  31306  31306  31306  31306  31306  31306  31306  31306  31306  31306
  31306  31306  31306  31306  31306  31306  31306  31306  31306  31306  31306  31306  31306  31306  31306  31306  31306  31306  31306  31306  31306  31306  31306  31306  31306  31306  31306  31306  31306  31306  31306  31306  31306  31306  31306  31306  31306  31306  31306  31306  31306  31306  31306  31306  31306  31306  31306  31306  31306  31306  31306  31306  31306  31306  31306  31306  31306  31306  31306  31306  31306  31306  31306  31306  31306  31306  31306  31306  31306  31306  31306  31306  31306  31306  31306  31306  31306  31306  31306  31306  31306  31306  31306  31306  31306  31306  31306  31306  31306  31306  31306  31306  31306  31306  31306  31306  31306  31306  31306  31306  31306  31306  31306  31306  31306  31306  31306  31306  31306  31306  31306  31306  31306  31306  31306  31306  31306  31306  31306  31306  31306  31306  31306  31306  31306  31306  31306  31306  31306  31306  31306  31306  31306  31306  31306  31306  31306  31306  31306  31306  31306  31306  31306  31306  31306  31306  31306  31306  31306  31306  31306  31306  31306  31306  31306  31306  31306  31306  31306  31306  31306  31306  31306  31306  31306  31306  31306  31306  31306  31306  31306  31306  31306  31306  31306  31306  31306  31306  31306  31306  31306  31306  31306  31306  31306  31306  31306  31306  31306  31306  31306  31306  31306  31306  31306  31306  31306  31306  31306  31306  31306  31306  31306  31306  31306  31306  31306  31306  31306  31306  31306  31306  31306  31306  31306  31306  31306  31306  31306  31306  31306  31306  31306  31306  31306  31306  31306  31306  31306  31306  31306  31306  31306  31306  31306  31306  31306  31306  31306  31306  31306  31306  31306  31306  31306  31306  31306  31306  31306  31306  31306  31306  31306  31306  31306  31306  31306  31306  31306  31306  31306  31306  31306  31306  31306  31306  31306  31306  31306  31306  31306  31306  31306  31306  31306  31306  31306  31306  31306  31306  31306  31306  31306  31306  31306  31306  31306  31306  31306  31306  31306  31306  31306  31306  31306  31306  31306  31306  31306  31306  31306  31306  31306  31306  31306  31306  31306  31306  31306  31306  31306  31306  31306  31306  31306  31306  31306  31306  31306  31306  31306  31306  31306  31306  31306  31306  31306  31306  31306  31306  31306  31306  31306  31306  31306  31306  31306  31306  31306  31306  31306  31306  31306  31306  31306  31306  31306  31306  31306  31306  31306  31306  31306  31306  31306  31306  31306  31306  31306  31306  31306  31306  31306  31306  31306  31306  31306  31306  31306  31306  31306  31306  31306  31306  31306  31306  31306  31306  31306  31306  31306  31306  31306  31306  31306  31306  31306  31306  31306  31306  31306  31306  31306  31306  31306  31306  31306  31306  31306  31306  31306  31306  31306  31306  31306  31306  31306  31306  31306  31306  31306  31306  31306  31306  31306  31306  31306  31306  31306  31306  31306    221    222    226  31306  31306    226  31306  31306  31306    222    229  31306  31306  31306  31306  31306  31306  31306  31306  31306  31306  31306  31306  31306  31306  31306  31306  31306  31306  31306  31306  31306  31306  31306  31306  31306  31306  31306  31306  31306  31306  31306  31306  31306  31306  31306  31306  31306  31306  31306  31306  31306  31306  31306  31306  31306  31306  31306  31306  31306  31306  31306  31306  31306  31306  31306  31306  31306  31306  31306  31306  31306  31306  31306  31306  31306  31306  31306  31306  31306  31306  31306  31306  31306  31306  31306  31306  31306  31306  31306  31306  31306  31306  31306  31306  31306  31306  31306  31306  31306  31306  31306  31306  31306  31306  31306  31306  31306  31306  31306  31306  31306  31306  31306  31306  31306  31306  31306  31306
  31306  31306  31306  31306  31306  31306  31306  31306  31306  31306  31306  31306  31306  31306  31306  31306  31306  31306  31306  31306  31306  31306  31306  31306  31306  31306  31306  31306  31306  31306  31306  31306  31306  31306  31306  31306  31306  31306  31306  31306  31306  31306  31306  31306  31306  31306  31306  31306  31306  31306  31306  31306  31306  31306  31306  31306  31306  31306  31306  31306  31306  31306  31306  31306  31306  31306  31306  31306  31306  31306  31306  31306  31306  31306  31306  31306  31306  31306  31306  31306  31306  31306  31306  31306  31306  31306  31306  31306  31306  31306  31306  31306  31306  31306  31306  31306  31306  31306  31306  31306  31306  31306  31306  31306  31306  31306  31306  31306  31306  31306  31306  31306  31306  31306  31306  31306  31306  31306  31306  31306  31306  31306  31306  31306  31306  31306  31306  31306  31306  31306  31306  31306  31306  31306  31306  31306  31306  31306  31306  31306  31306  31306  31306  31306  31306  31306  31306  31306  31306  31306  31306  31306  31306  31306  31306  31306  31306  31306  31306  31306  31306  31306  31306  31306  31306  31306  31306  31306  31306  31306  31306  31306  31306  31306  31306  31306  31306  31306  31306  31306  31306  31306  31306  31306  31306  31306  31306  31306  31306  31306  31306  31306  31306  31306  31306  31306  31306  31306  31306  31306  31306  31306  31306  31306  31306  31306  31306  31306  31306  31306  31306  31306  31306  31306  31306  31306  31306  31306  31306  31306  31306  31306  31306  31306  31306  31306  31306  31306  31306  31306  31306  31306  31306  31306  31306  31306  31306  31306  31306  31306  31306  31306  31306  31306  31306  31306  31306  31306  31306  31306  31306  31306  31306  31306  31306  31306  31306  31306  31306  31306  31306  31306  31306  31306  31306  31306  31306  31306  31306  31306  31306  31306  31306  31306  31306  31306  31306  31306  31306  31306  31306  31306  31306  31306  31306  31306  31306  31306  31306  31306  31306  31306  31306  31306  31306  31306  31306  31306  31306  31306  31306  31306  31306  31306  31306  31306  31306  31306  31306  31306  31306  31306  31306  31306  31306  31306  31306  31306  31306  31306  31306  31306  31306  31306  31306  31306  31306  31306  31306  31306  31306  31306  31306  31306  31306  31306  31306  31306  31306  31306  31306  31306  31306  31306  31306  31306  31306  31306  31306  31306  31306  31306  31306  31306  31306  31306  31306  31306  31306  31306  31306  31306  31306  31306  31306  31306  31306  31306  31306  31306  31306  31306  31306  31306  31306  31306  31306  31306  31306  31306  31306  31306  31306  31306  31306  31306  31306  31306  31306  31306  31306  31306  31306  31306  31306  31306  31306  31306  31306  31306  31306  31306  31306  31306  31306  31306  31306  31306  31306  31306  31306  31306  31306  31306  31306  31306  31306  31306    230  31306  31306  31306  31306  31306  31306  31306  31306  31306  31306  31306  31306  31306  31306  31306  31306  31306  31306  31306    229  31306  31306  31306  31306  31306  31306  31306  31306  31306  31306  31306  31306  31306  31306  31306  31306  31306  31306  31306  31306  31306  31306  31306  31306  31306  31306  31306  31306  31306  31306  31306  31306  31306  31306  31306  31306  31306  31306  31306  31306  31306  31306  31306  31306  31306  31306  31306  31306  31306  31306  31306  31306  31306  31306  31306  31306  31306  31306  31306  31306  31306  31306  31306  31306  31306  31306  31306  31306  31306  31306  31306  31306  31306  31306  31306  31306  31306  31306  31306  31306  31306  31306  31306  31306  31306  31306  31306  31306  31306  31306  31306  31306  31306  31306  31306  31306  31306  31306  31306  31306  31306
  31306  31306  31306  31306  31306  31306  31306  31306  31306  31306  31306  31306  31306  31306  31306  31306  31306  31306  31306  31306  31306  31306  31306  31306  31306  31306  31306  31306  31306  31306  31306  31306  31306  31306  31306  31306  31306  31306  31306  31306  31306  31306  31306  31306  31306  31306  31306  31306  31306  31306  31306  31306  31306  31306  31306  31306  31306  31306  31306  31306  31306  31306  31306  31306  31306  31306  31306  31306  31306  31306  31306  31306  31306  31306  31306  31306  31306  31306  31306  31306  31306  31306  31306  31306  31306  31306  31306  31306  31306  31306  31306  31306  31306  31306  31306  31306  31306  31306  31306  31306  31306  31306  31306  31306  31306  31306  31306  31306  31306  31306  31306  31306  31306  31306  31306  31306  31306  31306  31306  31306  31306  31306  31306  31306  31306  31306  31306  31306  31306  31306  31306  31306  31306  31306  31306  31306  31306  31306  31306  31306  31306  31306  31306  31306  31306  31306  31306  31306  31306  31306  31306  31306  31306  31306  31306  31306  31306  31306  31306  31306  31306  31306  31306  31306  31306  31306  31306  31306  31306  31306  31306  31306  31306  31306  31306  31306  31306  31306  31306  31306  31306  31306  31306  31306  31306  31306  31306  31306  31306  31306  31306  31306  31306  31306  31306  31306  31306  31306  31306  31306  31306  31306  31306  31306  31306  31306  31306  31306  31306  31306  31306  31306  31306  31306  31306  31306  31306  31306  31306  31306  31306  31306  31306  31306  31306  31306  31306  31306  31306  31306  31306  31306  31306  31306  31306  31306  31306  31306  31306  31306    198  31306  31306  31306  31306  31306  31306  31306  31306  31306  31306  31306  31306  31306  31306  31306  31306  31306  31306  31306  31306  31306  31306  31306  31306  31306  31306  31306  31306  31306  31306  31306  31306  31306  31306  31306  31306  31306  31306  31306  31306  31306  31306  31306  31306  31306  31306  31306  31306  31306  31306  31306  31306  31306  31306  31306  31306  31306  31306  31306  31306  31306  31306  31306  31306  31306  31306  31306  31306  31306  31306  31306  31306  31306  31306  31306  31306  31306  31306  31306  31306  31306  31306  31306  31306  31306  31306  31306  31306  31306  31306  31306  31306  31306  31306  31306  31306  31306  31306  31306  31306  31306  31306  31306  31306  31306  31306  31306  31306  31306  31306  31306  31306  31306  31306  31306  31306  31306  31306  31306  31306  31306  31306  31306  31306  31306  31306  31306  31306  31306  31306  31306  31306  31306  31306  31306  31306  31306  31306  31306  31306  31306  31306  31306  31306  31306  31306  31306  31306  31306  31306  31306  31306  31306  31306  31306  31306  31306  31306  31306  31306  31306  31306  31306  31306  31306  31306    229  31306  31306  31306  31306  31306  31306  31306  31306    230  31306    226    234    222    226  31306    232  31306  31306  31306  31306    226  31306  31306    223  31306    222  31306  31306  31306  31306  31306    227  31306  31306  31306  31306  31306  31306  31306  31306  31306  31306  31306  31306  31306  31306  31306  31306  31306  31306  31306  31306  31306  31306  31306  31306  31306  31306  31306  31306  31306  31306  31306  31306  31306  31306  31306  31306  31306  31306  31306  31306  31306  31306  31306  31306  31306  31306  31306  31306  31306  31306  31306  31306  31306  31306  31306  31306  31306  31306  31306  31306  31306  31306  31306  31306  31306  31306  31306  31306  31306  31306  31306  31306  31306  31306  31306  31306  31306  31306  31306  31306  31306  31306  31306  31306  31306  31306  31306  31306  31306  31306  31306  31306  31306  31306  31306  31306  31306  31306  31306  31306
  31306  31306  31306  31306  31306  31306  31306  31306  31306  31306  31306  31306  31306  31306  31306  31306  31306  31306  31306  31306  31306  31306  31306  31306  31306  31306  31306  31306  31306  31306  31306  31306  31306  31306  31306  31306  31306  31306  31306  31306  31306  31306  31306  31306  31306  31306  31306  31306  31306  31306  31306  31306  31306  31306  31306  31306  31306  31306  31306  31306  31306  31306  31306  31306  31306  31306  31306  31306  31306  31306  31306  31306  31306  31306  31306  31306  31306  31306  31306  31306  31306  31306  31306  31306  31306  31306  31306  31306  31306  31306  31306  31306  31306  31306  31306  31306  31306  31306  31306  31306  31306  31306  31306  31306  31306  31306  31306  31306  31306  31306  31306  31306  31306  31306  31306  31306  31306  31306  31306  31306  31306  31306  31306  31306  31306  31306  31306  31306  31306  31306  31306  31306  31306  31306  31306  31306  31306  31306  31306  31306  31306  31306  31306  31306  31306  31306  31306  31306  31306  31306  31306  31306  31306  31306  31306  31306  31306  31306  31306  31306  31306  31306  31306  31306  31306  31306  31306  31306  31306  31306  31306  31306  31306  31306  31306  31306  31306  31306  31306  31306  31306  31306  31306  31306  31306  31306  31306  31306  31306  31306  31306  31306  31306  31306  31306  31306  31306  31306  31306  31306  31306  31306  31306  31306  31306  31306  31306  31306  31306  31306  31306  31306  31306  31306  31306  31306  31306  31306  31306  31306  31306  31306  31306  31306  31306  31306  31306  31306  31306  31306  31306  31306  31306  31306  31306  31306  31306  31306  31306  31306  31306  31306  31306  31306  31306  31306  31306  31306  31306  31306  31306  31306  31306  31306  31306  31306  31306  31306  31306  31306  31306  31306  31306  31306  31306  31306  31306  31306  31306  31306  31306  31306  31306  31306  31306  31306  31306  31306  31306  31306  31306  31306  31306  31306  31306  31306  31306  31306  31306  31306  31306  31306  31306  31306  31306  31306  31306  31306  31306  31306  31306  31306  31306  31306  31306  31306  31306  31306  31306  31306  31306  31306  31306  31306  31306  31306  31306  31306  31306  31306  31306  31306  31306  31306  31306  31306  31306  31306  31306  31306  31306  31306  31306  31306  31306  31306  31306  31306  31306  31306  31306  31306  31306  31306  31306  31306  31306  31306  31306  31306  31306  31306  31306  31306  31306  31306  31306  31306  31306  31306  31306  31306  31306  31306  31306  31306  31306  31306  31306  31306  31306  31306  31306  31306  31306  31306  31306  31306  31306  31306  31306  31306  31306  31306  31306  31306  31306  31306  31306  31306  31306  31306  31306  31306  31306  31306  31306  31306  31306  31306  31306  31306    240  31306  31306  31306  31306  31306  31306    225    221    224  31306  31306  31306  31306  31306  31306  31306    230  31306    230    222  31306  31306  31306  31306  31306  31306  31306  31306  31306    226  31306  31306  31306  31306  31306    219  31306  31306  31306  31306  31306  31306  31306  31306  31306  31306  31306  31306  31306  31306  31306  31306  31306  31306  31306  31306  31306  31306  31306  31306  31306  31306  31306  31306  31306  31306  31306  31306  31306  31306  31306  31306  31306  31306  31306  31306  31306  31306  31306  31306  31306  31306  31306  31306  31306  31306  31306  31306  31306    214  31306  31306    210  31306  31306  31306  31306  31306  31306  31306  31306  31306  31306  31306  31306  31306  31306  31306  31306  31306  31306  31306  31306  31306  31306  31306  31306  31306  31306  31306  31306  31306  31306  31306  31306  31306  31306  31306  31306  31306  31306  31306  31306  31306  31306  31306  31306
  31306  31306  31306  31306  31306  31306  31306  31306  31306  31306  31306  31306  31306  31306  31306  31306  31306  31306  31306  31306  31306  31306  31306  31306  31306  31306  31306  31306  31306  31306  31306  31306  31306  31306  31306  31306  31306  31306  31306  31306  31306  31306  31306  31306  31306  31306  31306  31306  31306  31306  31306  31306  31306  31306  31306  31306  31306  31306  31306  31306  31306  31306  31306  31306  31306  31306  31306  31306  31306  31306  31306  31306  31306  31306  31306  31306  31306  31306  31306  31306  31306  31306  31306  31306  31306  31306  31306  31306  31306  31306  31306  31306  31306  31306  31306  31306  31306  31306  31306  31306  31306  31306  31306  31306  31306  31306  31306  31306  31306  31306  31306  31306  31306  31306  31306  31306  31306  31306  31306  31306  31306  31306  31306  31306  31306  31306  31306  31306  31306  31306  31306  31306  31306  31306  31306  31306  31306  31306  31306  31306  31306  31306  31306  31306  31306  31306  31306  31306  31306  31306  31306  31306  31306  31306  31306  31306  31306  31306  31306  31306  31306  31306  31306  31306  31306  31306  31306  31306  31306  31306  31306  31306  31306  31306  31306  31306  31306  31306  31306  31306  31306  31306  31306  31306  31306  31306  31306  31306  31306  31306  31306  31306  31306  31306  31306  31306  31306  31306  31306  31306  31306  31306  31306  31306  31306  31306  31306  31306  31306  31306  31306  31306  31306  31306  31306  31306  31306  31306  31306  31306  31306  31306  31306  31306  31306  31306  31306  31306  31306  31306  31306  31306  31306  31306  31306  31306  31306  31306  31306  31306  31306  31306  31306  31306  31306  31306  31306  31306  31306  31306  31306  31306  31306  31306  31306  31306  31306  31306  31306  31306  31306  31306  31306  31306  31306  31306  31306  31306  31306  31306  31306  31306  31306  31306  31306  31306  31306  31306  31306  31306  31306  31306  31306  31306  31306  31306  31306  31306  31306  31306  31306  31306  31306  31306  31306  31306  31306  31306    191  31306  31306  31306  31306  31306  31306  31306  31306  31306  31306  31306  31306  31306  31306  31306  31306  31306  31306  31306  31306  31306  31306  31306  31306  31306  31306  31306  31306  31306  31306  31306  31306  31306  31306  31306  31306  31306  31306  31306  31306  31306  31306  31306  31306  31306  31306  31306  31306  31306  31306  31306  31306  31306  31306  31306  31306  31306  31306  31306  31306  31306  31306  31306  31306  31306  31306  31306  31306  31306  31306  31306  31306  31306  31306  31306  31306  31306  31306  31306  31306  31306  31306  31306  31306  31306  31306  31306  31306  31306  31306  31306  31306  31306  31306  31306  31306  31306  31306  31306  31306  31306  31306    227    223  31306  31306  31306  31306    224    226  31306  31306    228    210  31306  31306    234  31306  31306  31306  31306  31306  31306  31306  31306    229    233  31306  31306    210  31306    223  31306  31306    214  31306    227  31306  31306  31306    226    202  31306  31306  31306  31306  31306  31306  31306  31306  31306  31306  31306  31306  31306  31306  31306  31306  31306  31306  31306  31306  31306  31306  31306  31306  31306  31306  31306  31306  31306  31306  31306  31306  31306  31306  31306  31306  31306  31306  31306  31306  31306  31306  31306  31306  31306  31306  31306  31306  31306  31306  31306  31306  31306  31306  31306  31306  31306  31306  31306  31306  31306  31306  31306  31306  31306  31306  31306  31306  31306  31306  31306  31306  31306  31306  31306  31306  31306  31306  31306  31306  31306  31306  31306  31306  31306  31306  31306  31306  31306  31306  31306  31306  31306  31306  31306  31306  31306  31306  31306
  31306  31306  31306  31306  31306  31306  31306  31306  31306  31306  31306  31306  31306  31306  31306  31306  31306  31306  31306  31306  31306  31306  31306  31306  31306  31306  31306  31306  31306  31306  31306  31306  31306  31306  31306  31306  31306  31306  31306  31306  31306  31306  31306  31306  31306  31306  31306  31306  31306  31306  31306  31306  31306  31306  31306  31306  31306  31306  31306  31306  31306  31306  31306  31306  31306  31306  31306  31306  31306  31306  31306  31306  31306  31306  31306  31306  31306  31306  31306  31306  31306  31306  31306  31306    215  31306  31306  31306  31306  31306  31306  31306  31306  31306  31306  31306  31306  31306  31306  31306  31306  31306  31306  31306  31306  31306  31306  31306  31306  31306  31306  31306  31306  31306  31306  31306  31306  31306  31306  31306  31306  31306  31306  31306  31306  31306  31306  31306  31306  31306  31306  31306  31306  31306  31306  31306  31306  31306  31306  31306  31306  31306  31306  31306  31306  31306  31306  31306  31306  31306  31306  31306  31306  31306  31306  31306  31306  31306  31306  31306  31306  31306  31306  31306  31306  31306  31306  31306  31306  31306  31306  31306  31306  31306  31306  31306  31306  31306  31306  31306  31306  31306  31306  31306  31306  31306  31306  31306  31306  31306  31306  31306  31306  31306  31306  31306  31306  31306  31306  31306  31306  31306  31306  31306  31306  31306  31306  31306  31306  31306  31306  31306  31306  31306  31306  31306  31306  31306  31306  31306  31306  31306  31306  31306  31306  31306  31306  31306  31306  31306  31306  31306  31306  31306  31306  31306  31306  31306  31306  31306  31306  31306  31306  31306  31306  31306  31306  31306  31306  31306  31306  31306  31306  31306  31306  31306  31306  31306  31306  31306  31306  31306  31306  31306  31306  31306  31306  31306  31306  31306  31306  31306  31306  31306  31306  31306  31306  31306  31306  31306  31306  31306  31306  31306  31306  31306  31306  31306  31306  31306  31306  31306  31306  31306  31306  31306  31306  31306  31306  31306  31306  31306  31306  31306  31306  31306  31306  31306  31306  31306  31306  31306  31306  31306  31306  31306  31306  31306  31306  31306  31306  31306  31306  31306  31306  31306  31306  31306  31306  31306  31306  31306  31306  31306  31306  31306  31306  31306  31306  31306  31306  31306  31306  31306  31306  31306  31306  31306  31306  31306  31306  31306    213  31306  31306  31306  31306  31306  31306  31306  31306  31306  31306  31306  31306  31306  31306  31306  31306  31306  31306  31306  31306  31306  31306  31306  31306  31306  31306  31306  31306  31306  31306  31306  31306  31306  31306  31306  31306  31306  31306  31306  31306  31306  31306  31306  31306  31306  31306  31306    227  31306    230  31306    219    215  31306  31306    230    222  31306  31306    233  31306    228  31306  31306    221    223  31306    228  31306  31306    214    214    226    214    220    217    230    210    227  31306    219  31306  31306  31306  31306  31306  31306  31306  31306  31306  31306  31306  31306  31306  31306  31306  31306  31306  31306  31306  31306  31306  31306  31306  31306  31306  31306  31306  31306  31306  31306  31306  31306  31306  31306  31306  31306  31306  31306  31306  31306  31306  31306  31306  31306  31306  31306  31306  31306  31306  31306  31306  31306  31306  31306  31306  31306  31306  31306  31306  31306  31306  31306  31306  31306  31306  31306  31306  31306  31306  31306  31306  31306  31306  31306  31306  31306  31306  31306  31306  31306  31306  31306  31306  31306  31306  31306  31306  31306  31306  31306  31306  31306  31306  31306  31306  31306  31306  31306  31306  31306  31306  31306  31306  31306  31306  31306
  31306  31306  31306  31306  31306  31306  31306  31306  31306  31306  31306  31306  31306  31306  31306  31306  31306  31306  31306  31306  31306  31306  31306  31306  31306  31306  31306  31306  31306  31306  31306  31306  31306  31306  31306  31306  31306  31306  31306  31306  31306  31306  31306  31306  31306  31306  31306  31306  31306  31306  31306  31306  31306  31306  31306  31306  31306  31306  31306  31306  31306  31306  31306  31306  31306  31306  31306  31306  31306  31306  31306  31306  31306  31306  31306  31306  31306  31306  31306  31306  31306  31306  31306  31306  31306    209  31306    206  31306  31306  31306    202  31306    202    204    218  31306  31306  31306  31306  31306  31306  31306  31306  31306  31306  31306  31306  31306  31306  31306  31306  31306  31306  31306  31306  31306  31306  31306  31306  31306  31306  31306  31306  31306  31306  31306  31306  31306  31306  31306  31306  31306  31306  31306  31306  31306  31306  31306  31306  31306  31306  31306  31306  31306  31306  31306  31306  31306  31306  31306  31306  31306  31306  31306  31306  31306  31306  31306  31306  31306  31306  31306  31306  31306  31306  31306  31306  31306  31306  31306  31306  31306  31306  31306  31306  31306  31306  31306  31306  31306  31306  31306  31306  31306  31306  31306  31306  31306  31306  31306  31306  31306  31306  31306  31306  31306  31306  31306  31306  31306  31306  31306  31306  31306  31306  31306  31306  31306  31306  31306  31306  31306  31306  31306  31306  31306  31306  31306  31306  31306  31306  31306  31306  31306  31306  31306  31306  31306  31306  31306  31306  31306  31306  31306  31306  31306    214  31306  31306  31306  31306  31306  31306  31306  31306  31306  31306  31306  31306  31306  31306  31306  31306  31306  31306  31306  31306  31306  31306  31306  31306  31306  31306  31306  31306  31306  31306  31306  31306  31306  31306  31306  31306  31306  31306  31306  31306  31306  31306  31306  31306  31306  31306  31306  31306  31306  31306  31306  31306  31306  31306  31306  31306  31306  31306  31306  31306  31306  31306  31306  31306  31306  31306  31306  31306  31306  31306  31306  31306  31306  31306  31306  31306  31306  31306  31306  31306  31306  31306  31306  31306  31306  31306  31306  31306  31306  31306  31306  31306  31306  31306  31306  31306  31306  31306  31306  31306  31306  31306  31306  31306  31306  31306  31306  31306  31306  31306  31306  31306  31306  31306  31306  31306  31306  31306  31306  31306  31306  31306  31306  31306  31306  31306  31306  31306  31306  31306  31306  31306  31306  31306  31306  31306  31306  31306    239  31306  31306  31306  31306  31306  31306  31306  31306  31306  31306  31306  31306  31306  31306    216  31306  31306    212  31306  31306  31306    214  31306  31306  31306    218    216    237    219    221  31306    224    233    233  31306    216    229  31306    231    223    227    222    221    216    228    227    226  31306    226    228    210    223  31306  31306  31306  31306  31306  31306  31306  31306    221    222    213  31306    227    225  31306  31306  31306  31306  31306  31306  31306  31306  31306  31306  31306  31306  31306    229  31306  31306  31306  31306  31306    223  31306  31306  31306  31306  31306  31306  31306  31306  31306  31306  31306  31306  31306  31306  31306  31306  31306  31306  31306    234    234    222    229  31306  31306  31306  31306  31306  31306  31306  31306  31306  31306  31306  31306  31306  31306  31306  31306  31306  31306  31306  31306  31306  31306  31306  31306  31306  31306  31306  31306  31306  31306  31306  31306  31306  31306  31306  31306  31306  31306  31306  31306  31306  31306  31306  31306  31306  31306  31306  31306  31306  31306  31306  31306  31306  31306
  31306  31306  31306  31306  31306  31306  31306  31306  31306  31306  31306  31306  31306  31306  31306  31306  31306  31306  31306  31306  31306  31306  31306  31306  31306  31306  31306  31306  31306  31306  31306  31306  31306  31306  31306  31306  31306  31306  31306  31306  31306  31306  31306  31306  31306  31306  31306  31306  31306  31306  31306  31306  31306  31306  31306  31306  31306  31306  31306  31306  31306  31306  31306  31306  31306  31306  31306  31306  31306  31306  31306  31306  31306  31306  31306  31306  31306  31306  31306  31306  31306  31306  31306  31306  31306  31306  31306    212    205    202    207  31306  31306  31306  31306  31306  31306  31306  31306  31306  31306  31306  31306  31306  31306  31306  31306  31306  31306  31306  31306  31306  31306  31306  31306  31306  31306  31306  31306  31306  31306  31306  31306  31306  31306  31306  31306  31306  31306  31306  31306  31306  31306  31306  31306  31306  31306  31306  31306  31306  31306  31306  31306  31306  31306  31306  31306  31306  31306  31306  31306  31306  31306  31306  31306  31306  31306  31306  31306  31306  31306  31306  31306  31306  31306  31306  31306  31306  31306  31306  31306  31306  31306  31306  31306  31306  31306  31306  31306  31306  31306  31306  31306  31306  31306  31306  31306    239  31306  31306  31306  31306  31306  31306  31306  31306  31306  31306  31306  31306  31306  31306  31306  31306  31306  31306  31306  31306  31306  31306  31306  31306  31306  31306  31306  31306  31306  31306  31306  31306  31306  31306  31306  31306  31306  31306  31306  31306  31306  31306  31306  31306  31306  31306  31306  31306  31306  31306  31306  31306  31306  31306  31306  31306  31306  31306  31306  31306  31306  31306  31306  31306  31306  31306  31306  31306  31306  31306  31306  31306  31306  31306  31306  31306  31306  31306  31306  31306  31306  31306  31306  31306  31306  31306  31306  31306  31306  31306  31306  31306  31306  31306  31306  31306  31306  31306  31306  31306  31306  31306  31306  31306  31306  31306  31306  31306  31306  31306  31306  31306  31306  31306  31306  31306  31306  31306  31306  31306  31306  31306  31306  31306  31306  31306  31306  31306  31306  31306  31306  31306  31306  31306  31306  31306  31306  31306  31306  31306  31306  31306  31306  31306  31306  31306  31306  31306  31306  31306  31306  31306  31306  31306  31306  31306  31306  31306  31306  31306  31306  31306  31306  31306  31306  31306  31306  31306  31306  31306  31306  31306  31306  31306  31306  31306  31306  31306  31306  31306  31306  31306  31306  31306  31306  31306  31306  31306  31306  31306  31306  31306  31306  31306  31306  31306  31306  31306  31306  31306  31306  31306  31306  31306    222    211  31306  31306    234    230  31306  31306    233    216    230  31306  31306    228    230    228    234    237    233    219    233    231    230    227    230    230    226  31306    227    217    228    223    225    222    226    223    231  31306    237    224    224    223    227    229  31306    220    228    230    223  31306  31306    227    224    216    224    221    234    230    231  31306    241  31306  31306  31306  31306  31306    231  31306  31306  31306    234  31306  31306  31306  31306  31306  31306  31306  31306  31306  31306  31306  31306  31306  31306  31306  31306  31306  31306  31306  31306  31306  31306  31306  31306  31306  31306  31306  31306  31306  31306  31306  31306  31306  31306  31306  31306  31306  31306  31306  31306  31306  31306  31306  31306  31306  31306  31306  31306  31306  31306  31306  31306  31306  31306  31306  31306  31306  31306  31306  31306  31306  31306  31306  31306  31306  31306  31306  31306  31306  31306  31306  31306  31306  31306  31306  31306  31306
  31306  31306  31306  31306  31306  31306  31306  31306  31306  31306  31306  31306  31306  31306  31306  31306  31306  31306  31306  31306  31306  31306  31306  31306  31306  31306  31306  31306  31306  31306  31306  31306  31306  31306  31306  31306  31306  31306  31306  31306  31306  31306  31306  31306  31306  31306  31306  31306  31306  31306  31306  31306  31306  31306  31306  31306  31306  31306  31306  31306  31306  31306  31306  31306  31306  31306  31306  31306  31306  31306  31306  31306  31306  31306  31306  31306  31306  31306  31306  31306  31306  31306  31306  31306    211    211    207    210    208  31306  31306  31306  31306  31306  31306    213    202  31306  31306  31306  31306  31306  31306  31306  31306  31306  31306  31306  31306  31306  31306  31306  31306  31306  31306  31306  31306  31306  31306  31306  31306  31306  31306  31306  31306  31306  31306  31306  31306  31306  31306  31306  31306  31306  31306  31306  31306  31306  31306  31306  31306  31306  31306  31306  31306  31306  31306  31306  31306  31306  31306  31306  31306  31306  31306  31306  31306  31306  31306  31306  31306  31306  31306  31306  31306  31306  31306  31306  31306  31306  31306  31306  31306  31306  31306  31306  31306  31306  31306  31306  31306  31306  31306  31306  31306  31306  31306  31306    220  31306  31306  31306  31306  31306  31306  31306  31306  31306  31306  31306  31306  31306  31306  31306  31306  31306  31306  31306  31306  31306  31306  31306  31306  31306  31306  31306  31306  31306  31306  31306  31306  31306  31306  31306  31306  31306  31306  31306  31306  31306  31306  31306  31306  31306  31306  31306  31306  31306  31306  31306  31306  31306  31306  31306  31306  31306  31306  31306  31306  31306  31306  31306  31306  31306  31306  31306  31306  31306  31306  31306  31306  31306  31306  31306  31306  31306  31306  31306  31306  31306  31306  31306  31306  31306  31306  31306  31306  31306  31306  31306  31306  31306  31306  31306  31306  31306  31306  31306  31306  31306  31306  31306  31306  31306  31306  31306  31306  31306  31306  31306  31306  31306  31306  31306  31306  31306  31306  31306  31306  31306  31306  31306  31306  31306  31306  31306  31306  31306  31306  31306  31306  31306  31306  31306  31306  31306  31306  31306  31306  31306  31306  31306  31306  31306  31306  31306  31306  31306  31306  31306  31306  31306  31306  31306  31306  31306  31306  31306  31306  31306  31306  31306  31306  31306  31306  31306  31306  31306  31306  31306  31306  31306  31306  31306  31306  31306  31306  31306  31306  31306  31306  31306  31306  31306  31306    228    240  31306  31306  31306  31306  31306  31306  31306  31306  31306  31306  31306  31306  31306  31306  31306  31306    219    217    222    227    225  31306    214    226  31306  31306    216  31306    214    217    234    218    231    232    223  31306    234    218    227    215    227    213  31306    223    226    224    223    214    225  31306    228    235    222    215    233    229    226    230    223    219    227    230    222    223    227    224    224    225  31306    222    226  31306  31306    227    227    224    226    223    226  31306    226  31306    228  31306  31306  31306    227  31306  31306  31306  31306  31306  31306  31306  31306  31306  31306  31306  31306  31306  31306  31306  31306    243    238  31306  31306  31306    221  31306    232  31306    240  31306  31306  31306  31306  31306  31306  31306  31306  31306  31306  31306  31306  31306  31306  31306  31306  31306  31306  31306  31306  31306  31306  31306  31306  31306  31306  31306  31306  31306  31306  31306  31306  31306  31306  31306  31306  31306  31306  31306  31306  31306  31306  31306  31306  31306  31306  31306  31306  31306  31306
  31306  31306  31306  31306  31306  31306  31306  31306  31306  31306  31306  31306  31306  31306  31306  31306  31306  31306  31306  31306  31306  31306  31306  31306  31306  31306  31306  31306  31306  31306  31306  31306  31306  31306  31306  31306  31306  31306  31306  31306  31306  31306  31306  31306  31306  31306  31306  31306  31306  31306  31306  31306  31306  31306  31306  31306  31306  31306  31306  31306  31306  31306  31306  31306  31306  31306  31306  31306  31306  31306  31306  31306  31306  31306  31306  31306  31306  31306  31306  31306  31306  31306  31306  31306  31306  31306    214  31306    212  31306  31306  31306    210  31306  31306    203  31306  31306  31306  31306  31306  31306  31306  31306  31306  31306  31306  31306  31306  31306  31306  31306  31306  31306  31306  31306  31306  31306  31306  31306  31306  31306  31306  31306  31306  31306  31306  31306  31306  31306  31306  31306  31306  31306  31306  31306  31306  31306  31306  31306  31306  31306  31306  31306  31306  31306  31306  31306  31306  31306  31306  31306  31306  31306  31306  31306  31306  31306  31306  31306  31306  31306  31306  31306  31306  31306  31306  31306  31306  31306  31306  31306  31306  31306  31306  31306  31306  31306  31306  31306  31306  31306  31306  31306  31306  31306  31306  31306    213  31306  31306  31306  31306  31306  31306  31306  31306  31306  31306  31306  31306  31306  31306  31306  31306  31306  31306  31306  31306  31306  31306  31306  31306  31306  31306  31306  31306  31306  31306  31306  31306  31306  31306  31306  31306  31306  31306  31306  31306  31306  31306  31306  31306  31306  31306  31306  31306  31306  31306  31306  31306  31306  31306  31306  31306  31306  31306  31306  31306  31306  31306  31306  31306  31306  31306  31306  31306  31306  31306  31306  31306  31306  31306  31306  31306  31306  31306  31306  31306  31306  31306  31306  31306  31306  31306  31306  31306  31306  31306  31306  31306  31306  31306  31306  31306  31306  31306  31306  31306  31306  31306  31306  31306  31306  31306  31306  31306  31306  31306  31306  31306  31306  31306  31306  31306  31306  31306  31306  31306  31306  31306  31306  31306  31306  31306  31306  31306  31306  31306  31306  31306  31306  31306  31306  31306  31306  31306  31306  31306  31306  31306  31306  31306  31306  31306  31306  31306  31306  31306  31306  31306  31306  31306  31306  31306  31306  31306  31306    231    229  31306  31306  31306  31306  31306  31306  31306  31306  31306  31306  31306  31306  31306  31306  31306  31306  31306  31306  31306  31306  31306  31306  31306  31306    228  31306  31306  31306  31306  31306  31306  31306    215  31306  31306  31306  31306  31306    221  31306  31306  31306  31306  31306    223    224    213    224    224    225    229    222    223  31306    220  31306    227  31306    220    218    221    223    224    223  31306    233    219    226    237    236    222    230    225    216    213    215  31306    216    221    224    216  31306    228    222    223    224    211  31306    230    222    224  31306    230    222    224    225    228    223    213    230    230    219    224    224    216    225    226    222    226  31306    224  31306  31306  31306  31306  31306  31306  31306  31306  31306  31306  31306  31306  31306  31306  31306  31306  31306  31306  31306    224    240  31306    225  31306    234    242    218  31306  31306  31306    232    237    234  31306  31306  31306  31306  31306  31306  31306  31306  31306  31306  31306  31306  31306  31306  31306  31306  31306  31306  31306  31306  31306  31306  31306  31306  31306  31306  31306  31306  31306  31306  31306  31306  31306  31306  31306  31306  31306  31306  31306  31306  31306  31306  31306  31306  31306  31306
  31306  31306    213  31306  31306  31306  31306  31306  31306  31306  31306  31306  31306  31306  31306  31306  31306  31306  31306  31306  31306  31306  31306  31306  31306  31306  31306  31306  31306  31306  31306  31306  31306  31306  31306  31306  31306  31306  31306  31306  31306  31306  31306  31306  31306  31306  31306  31306  31306  31306  31306  31306  31306  31306  31306  31306  31306  31306  31306  31306  31306  31306  31306  31306  31306  31306  31306  31306  31306  31306  31306  31306  31306  31306  31306  31306  31306  31306  31306  31306  31306  31306  31306  31306  31306    212    210  31306  31306  31306  31306  31306  31306  31306  31306  31306  31306  31306  31306  31306  31306  31306  31306  31306  31306  31306  31306  31306  31306  31306  31306  31306  31306  31306  31306  31306  31306  31306  31306  31306  31306  31306  31306  31306  31306  31306  31306  31306  31306  31306  31306  31306  31306  31306  31306  31306  31306  31306  31306  31306  31306  31306  31306  31306  31306  31306  31306  31306  31306  31306  31306  31306  31306  31306  31306  31306  31306  31306  31306  31306  31306  31306  31306  31306  31306  31306  31306  31306  31306  31306  31306  31306  31306  31306  31306  31306  31306  31306  31306  31306  31306  31306  31306  31306  31306  31306  31306    216  31306    210  31306  31306  31306  31306  31306  31306  31306  31306  31306  31306  31306  31306  31306  31306  31306  31306  31306  31306  31306  31306  31306  31306  31306  31306  31306  31306  31306  31306  31306  31306  31306  31306  31306  31306  31306  31306  31306  31306  31306  31306  31306  31306  31306    195    207    224  31306  31306  31306  31306  31306  31306  31306  31306  31306  31306  31306  31306  31306  31306  31306  31306  31306  31306  31306  31306  31306  31306  31306  31306  31306  31306  31306  31306  31306  31306  31306  31306  31306  31306  31306  31306  31306  31306  31306  31306  31306  31306  31306  31306  31306  31306  31306  31306  31306  31306  31306  31306  31306  31306  31306  31306  31306  31306  31306  31306  31306  31306  31306  31306  31306  31306  31306  31306  31306  31306  31306  31306  31306  31306  31306  31306  31306  31306  31306  31306  31306  31306  31306  31306  31306  31306  31306  31306  31306  31306  31306  31306  31306  31306  31306  31306  31306  31306  31306  31306  31306  31306  31306  31306  31306  31306  31306  31306  31306  31306  31306  31306    240  31306  31306    224  31306  31306  31306  31306  31306  31306  31306  31306  31306  31306  31306  31306  31306  31306  31306  31306  31306  31306  31306  31306    210    225    226    227  31306  31306  31306  31306  31306    211  31306  31306  31306  31306    220  31306    224    219  31306    217    232    234    215  31306    229    223    229    216    231    226    231    215    216    211    217    214    231  31306  31306  31306    214    234    227    225    231    225    222    227    230    232    232    228    220    222    231  31306    215    234    237    230    221    221    228    228    225    226    231    222  31306    225    229    229    227    224  31306    224    228    228    231    220    224    218    221    213  31306    226  31306    234    217  31306  31306  31306  31306  31306  31306  31306  31306  31306  31306  31306  31306    238    238  31306    238  31306  31306  31306    239    236  31306  31306  31306    238  31306  31306    236    237  31306    231    235  31306    221  31306  31306  31306  31306  31306  31306  31306  31306  31306  31306  31306  31306  31306  31306  31306  31306  31306  31306  31306  31306  31306  31306  31306  31306  31306  31306  31306  31306  31306  31306  31306  31306  31306  31306  31306  31306  31306  31306  31306  31306  31306  31306  31306  31306  31306
  31306  31306    210  31306  31306  31306  31306  31306  31306  31306  31306  31306  31306  31306  31306  31306  31306  31306  31306  31306  31306  31306  31306  31306  31306  31306  31306  31306  31306  31306  31306  31306  31306  31306  31306  31306  31306  31306  31306  31306  31306  31306  31306  31306  31306  31306  31306  31306  31306  31306  31306  31306  31306  31306  31306  31306  31306  31306  31306  31306  31306  31306  31306  31306  31306  31306  31306  31306  31306  31306  31306  31306  31306  31306  31306  31306  31306  31306  31306  31306  31306  31306  31306  31306  31306  31306  31306  31306  31306  31306  31306  31306  31306  31306  31306  31306  31306  31306  31306  31306  31306  31306  31306  31306  31306  31306  31306  31306  31306  31306  31306  31306  31306  31306  31306  31306  31306  31306  31306  31306  31306  31306  31306  31306  31306  31306  31306  31306  31306  31306  31306  31306  31306  31306  31306  31306  31306  31306  31306  31306  31306  31306  31306  31306  31306  31306  31306  31306  31306  31306  31306  31306    219  31306  31306  31306  31306  31306  31306  31306  31306  31306  31306  31306  31306  31306  31306  31306  31306  31306  31306  31306  31306  31306  31306  31306  31306  31306  31306  31306  31306  31306  31306  31306  31306  31306  31306  31306  31306  31306  31306  31306  31306    246  31306  31306  31306  31306  31306  31306  31306  31306  31306  31306  31306  31306  31306  31306  31306  31306  31306  31306  31306  31306  31306  31306  31306  31306  31306  31306  31306  31306  31306  31306  31306  31306  31306  31306  31306  31306  31306  31306  31306  31306    220  31306  31306  31306  31306  31306  31306  31306  31306  31306  31306  31306  31306  31306  31306  31306  31306  31306  31306  31306  31306  31306  31306  31306  31306  31306  31306  31306  31306  31306  31306  31306  31306  31306  31306  31306  31306  31306  31306  31306  31306  31306  31306  31306  31306  31306  31306  31306  31306  31306  31306  31306  31306  31306  31306  31306  31306  31306  31306  31306  31306  31306  31306  31306  31306  31306  31306  31306  31306  31306  31306  31306  31306    221  31306    258  31306  31306  31306  31306  31306  31306  31306  31306  31306  31306  31306  31306  31306  31306  31306  31306  31306  31306  31306  31306  31306  31306  31306  31306  31306  31306  31306  31306  31306  31306  31306  31306  31306  31306  31306  31306  31306  31306  31306  31306  31306    216    210  31306    247  31306  31306  31306  31306  31306  31306  31306  31306  31306  31306  31306  31306  31306  31306  31306  31306    239    230    219    227  31306    236  31306  31306  31306  31306    217  31306  31306  31306  31306  31306  31306    220    205    213  31306    224    210  31306  31306    222    234    229    230    232    231    224    230    220    214  31306    227    221    226    220  31306    206    220    229    221    232    228    216    218    231    231    216    228    226    216    218    216    231    227    238    237    218  31306  31306    235  31306    225    217    222    230    228    224    229    221    227    226    221    228    220    221    224  31306  31306  31306  31306    224    222    223  31306    222    218    237  31306    249  31306  31306  31306  31306    238  31306    237    237    238    229  31306  31306    226    232  31306    238    231    225    237    243  31306    234  31306  31306  31306  31306  31306  31306  31306  31306    215  31306  31306  31306  31306  31306  31306  31306    232    226    218    210  31306  31306  31306  31306  31306  31306  31306  31306  31306  31306  31306  31306  31306  31306  31306  31306  31306  31306  31306  31306  31306  31306  31306  31306  31306  31306  31306  31306  31306  31306  31306  31306  31306
  31306  31306  31306  31306  31306  31306  31306  31306  31306  31306  31306  31306  31306  31306  31306  31306  31306  31306  31306  31306  31306  31306  31306  31306  31306  31306  31306  31306  31306  31306  31306    231    220    211  31306    224    220  31306  31306  31306  31306    223  31306  31306  31306  31306  31306  31306  31306  31306  31306  31306  31306  31306  31306  31306  31306  31306  31306  31306  31306  31306  31306  31306  31306  31306  31306  31306  31306  31306  31306  31306  31306  31306  31306  31306  31306  31306    218  31306  31306  31306  31306  31306  31306  31306  31306  31306  31306  31306  31306  31306  31306  31306  31306  31306  31306  31306  31306  31306  31306  31306  31306  31306  31306  31306  31306  31306  31306  31306  31306  31306  31306  31306  31306  31306  31306  31306  31306  31306  31306  31306  31306  31306  31306  31306  31306  31306  31306  31306  31306  31306  31306  31306  31306  31306  31306  31306  31306  31306  31306  31306  31306  31306  31306  31306  31306  31306  31306  31306  31306    218  31306  31306  31306  31306  31306  31306  31306  31306  31306  31306  31306  31306  31306  31306  31306  31306  31306  31306  31306  31306  31306  31306  31306  31306  31306  31306  31306  31306  31306  31306  31306  31306  31306  31306  31306  31306  31306  31306  31306  31306  31306  31306    218  31306  31306  31306  31306  31306  31306  31306  31306  31306  31306  31306  31306  31306  31306  31306  31306  31306  31306  31306  31306  31306  31306  31306  31306  31306  31306  31306  31306  31306  31306  31306  31306  31306  31306  31306  31306  31306  31306  31306  31306    222  31306  31306  31306  31306  31306  31306  31306  31306  31306  31306  31306  31306  31306  31306  31306  31306  31306  31306  31306  31306  31306  31306  31306  31306  31306  31306  31306  31306  31306  31306  31306  31306  31306  31306  31306  31306  31306  31306  31306  31306  31306  31306  31306  31306  31306  31306  31306  31306  31306  31306  31306  31306  31306  31306  31306  31306  31306  31306  31306  31306  31306  31306  31306  31306  31306  31306  31306  31306    229    220  31306    221  31306    227  31306    235    242  31306  31306    220  31306  31306  31306  31306  31306  31306  31306  31306  31306  31306  31306  31306  31306  31306  31306  31306  31306  31306  31306  31306  31306  31306  31306  31306  31306  31306  31306  31306  31306  31306  31306  31306  31306  31306  31306  31306  31306  31306  31306  31306  31306  31306  31306  31306  31306  31306  31306  31306  31306  31306  31306  31306  31306  31306  31306  31306    226    227    225    230    226  31306    239  31306  31306  31306    211    214    238    226  31306    217  31306    210    204    226    226    222    221  31306    214    227    223    216    210    229    229    223    229    230    216    223    226    223    215    226    225    231    218    227    231    223    216    213    222    237    236    229    227    214    216    233    228  31306    213    245  31306    227  31306  31306    218    218    222    225    223    229    232    220    229    217    228    222    225  31306    221    215    226    229    222    227    230    234    222    217    237    240  31306  31306    223    222  31306    239    236    231    223    232    218    234    232    227    238  31306    231    232    230    234    231    222    233    235    235  31306  31306    231  31306    220    236    236  31306    223  31306    232  31306  31306    218  31306    224    223    238    209    229  31306    231    219  31306  31306  31306  31306  31306  31306  31306  31306  31306  31306  31306  31306  31306  31306  31306  31306  31306  31306  31306  31306  31306  31306  31306  31306  31306  31306  31306  31306  31306  31306
  31306  31306  31306  31306  31306  31306  31306  31306  31306  31306  31306  31306  31306  31306  31306  31306  31306  31306  31306  31306  31306  31306  31306  31306  31306  31306  31306    208  31306    215    222    214    211    230  31306    200    226    222  31306    227    215    226    213    219  31306    211    212  31306    206    218  31306  31306  31306  31306  31306  31306  31306  31306  31306  31306  31306  31306  31306  31306  31306  31306  31306  31306  31306  31306  31306  31306  31306  31306  31306  31306  31306  31306  31306  31306  31306  31306  31306  31306  31306  31306  31306  31306  31306  31306  31306  31306  31306  31306  31306  31306  31306  31306  31306  31306  31306  31306  31306  31306    221  31306  31306  31306  31306  31306    222  31306  31306  31306  31306  31306  31306  31306  31306  31306  31306  31306  31306  31306  31306  31306  31306  31306  31306  31306    231  31306  31306  31306  31306  31306  31306  31306  31306  31306  31306  31306  31306  31306  31306  31306  31306  31306  31306  31306  31306  31306  31306  31306  31306  31306  31306  31306  31306  31306  31306  31306  31306  31306  31306  31306  31306  31306  31306  31306  31306  31306  31306  31306  31306  31306  31306  31306  31306  31306  31306  31306  31306  31306  31306  31306  31306  31306  31306  31306  31306  31306  31306  31306  31306  31306  31306  31306  31306  31306  31306  31306  31306  31306  31306  31306  31306  31306  31306  31306  31306  31306  31306  31306  31306  31306  31306  31306  31306  31306  31306  31306  31306  31306  31306  31306  31306  31306  31306  31306  31306  31306  31306  31306  31306  31306  31306  31306  31306  31306  31306  31306  31306  31306  31306  31306  31306  31306  31306  31306  31306  31306  31306  31306  31306  31306  31306  31306  31306  31306  31306  31306  31306  31306  31306  31306  31306  31306  31306  31306  31306  31306  31306  31306  31306  31306  31306  31306  31306  31306  31306  31306  31306  31306  31306  31306  31306  31306  31306  31306  31306  31306  31306  31306  31306  31306  31306  31306    223    210  31306  31306  31306    215  31306    221    210    218  31306  31306    219    226    246    211  31306  31306  31306  31306  31306  31306  31306  31306  31306  31306  31306  31306  31306  31306  31306  31306  31306  31306  31306  31306  31306  31306  31306  31306  31306  31306  31306  31306  31306  31306  31306  31306  31306  31306  31306  31306  31306  31306  31306  31306  31306  31306  31306  31306    224    223    229  31306  31306  31306  31306  31306  31306  31306  31306  31306  31306  31306    229    215    224  31306    231    239    213  31306  31306    215    220    217    218    216    218  31306  31306    210    237    218    235    229    227  31306    218    218    234  31306  31306  31306    205    215    229    229    211    209    226    230  31306    224    226    223    222  31306    221    219    221    223    230    222    224    222    224    226    226    215    231    234    214    227    226  31306  31306    221    221    219    230    227    224    231    232    210    216    221    219    214    222    204  31306    224    216    225    214    217    221    227    227    225    225    240    224  31306  31306  31306    237  31306    232    217  31306    221  31306    208    232    232    222    230    211  31306    224    227    224    229    229    233    238    231  31306    235  31306    237    234    231    228    227    230    219    226  31306    217    228    222    229  31306    228    234  31306  31306    231  31306  31306  31306  31306  31306  31306  31306  31306  31306  31306  31306  31306  31306  31306  31306  31306    224    205  31306  31306  31306  31306  31306  31306  31306  31306  31306  31306  31306  31306
  31306  31306  31306  31306  31306  31306  31306  31306  31306  31306  31306  31306  31306  31306  31306  31306  31306  31306  31306  31306  31306  31306  31306  31306  31306  31306    212    203  31306    223    213    191    208    209    208    225    213    222    222    217    217    233    221    217    223    220    218    213  31306    208    203  31306    201  31306    209    212    238    234    210    231  31306  31306  31306  31306  31306  31306  31306  31306  31306  31306  31306  31306    221    236  31306  31306    234    232    224    227  31306  31306  31306    238  31306  31306    230  31306  31306  31306  31306  31306  31306  31306  31306  31306  31306  31306    223    218    233    234  31306  31306  31306  31306  31306    210    234    222  31306  31306  31306  31306  31306  31306  31306  31306  31306  31306  31306  31306  31306  31306  31306  31306  31306  31306  31306  31306    227  31306  31306  31306  31306  31306  31306  31306  31306  31306  31306  31306  31306  31306  31306  31306  31306  31306  31306  31306  31306  31306  31306  31306  31306  31306  31306    236    246  31306  31306  31306  31306  31306  31306  31306  31306  31306  31306  31306  31306  31306  31306  31306  31306  31306  31306  31306  31306  31306  31306  31306  31306  31306  31306  31306  31306  31306  31306  31306    223    229  31306    206  31306  31306  31306  31306  31306  31306  31306  31306  31306  31306  31306  31306  31306  31306  31306  31306  31306  31306  31306  31306  31306  31306  31306  31306  31306  31306  31306  31306  31306  31306  31306  31306  31306  31306  31306  31306  31306  31306  31306  31306  31306  31306  31306  31306  31306  31306  31306  31306  31306  31306  31306  31306  31306  31306  31306  31306  31306  31306  31306  31306  31306  31306  31306  31306  31306  31306  31306  31306  31306  31306  31306  31306  31306  31306  31306  31306  31306  31306  31306  31306  31306  31306  31306  31306  31306  31306  31306  31306  31306  31306  31306  31306  31306  31306  31306  31306  31306  31306  31306  31306  31306  31306  31306    208    182  31306    227  31306  31306  31306    229    226    223    222    224    221    226  31306    217  31306    207  31306    223    232  31306  31306  31306  31306  31306  31306  31306  31306  31306  31306  31306  31306  31306  31306  31306  31306  31306  31306  31306  31306  31306  31306  31306  31306  31306  31306  31306  31306  31306  31306  31306  31306  31306  31306  31306  31306  31306  31306  31306  31306  31306  31306  31306    220    207    224    219  31306    202  31306  31306  31306  31306    208    232    217  31306    235    230    220    224  31306  31306    223    215    220    227    222    216    216    214    228    208  31306    234    218    218    213    209    218    222    222    218  31306    227  31306    227  31306    229    210    226    227    231    218    226  31306    226    216    225    214    229    221    213    233    218    218    205    220    218    224    227    231    222  31306    219    219    229    220    208    220    232    226    237    224    226    217    222    215    227  31306    222    214    223    220    205  31306    219    218  31306    240    222  31306    225    225    218  31306  31306  31306    221    232    226    218  31306    230    223    217    220    217    221    213    223    226    219    224    223    226    230    227    230    237    234    233    231    225    227    228    218    219    215    239  31306    230    219    227    234    215    228    225    229    219    230    236  31306  31306  31306    221    220    198    230    210    216    222  31306    224    219  31306  31306  31306    218    223    217    205    223    220    229    224    217    216    216  31306  31306  31306
  31306  31306  31306  31306  31306  31306  31306  31306  31306  31306  31306  31306  31306  31306  31306  31306  31306  31306  31306  31306  31306  31306  31306  31306  31306    209    207  31306  31306    199  31306    209    215    210    212    209    202  31306    209    210    230    232    210    203    205    215    223    218    211  31306  31306  31306  31306  31306  31306  31306  31306  31306    218  31306    228    233    224  31306  31306  31306  31306  31306    220  31306    226    224  31306    229    220    225    225    229    214    214    221  31306  31306  31306    224    222    227    223  31306    221  31306  31306    210  31306  31306  31306  31306  31306  31306  31306  31306    210  31306  31306    239  31306  31306  31306  31306  31306  31306  31306  31306    223  31306  31306  31306  31306  31306  31306  31306  31306  31306  31306  31306  31306  31306  31306  31306  31306    238  31306  31306  31306  31306  31306  31306  31306  31306  31306  31306  31306  31306  31306  31306  31306  31306  31306  31306  31306  31306  31306  31306  31306  31306  31306  31306    215    234    225  31306  31306  31306  31306  31306  31306  31306  31306  31306  31306  31306  31306  31306  31306  31306  31306  31306  31306  31306  31306  31306  31306  31306  31306  31306  31306  31306  31306  31306  31306  31306  31306  31306  31306  31306    223  31306  31306  31306  31306  31306  31306  31306  31306  31306  31306  31306  31306  31306  31306  31306  31306  31306  31306  31306  31306  31306  31306  31306  31306  31306  31306  31306  31306  31306  31306  31306  31306  31306  31306  31306  31306  31306  31306  31306  31306  31306  31306  31306  31306  31306  31306  31306  31306  31306  31306  31306  31306  31306  31306  31306  31306  31306  31306  31306  31306  31306  31306  31306  31306  31306  31306  31306  31306  31306  31306  31306  31306  31306  31306  31306  31306  31306  31306  31306  31306  31306  31306  31306  31306  31306  31306  31306  31306  31306  31306  31306  31306  31306  31306  31306  31306  31306  31306  31306  31306    222    213    222    220  31306    218    242    218    214    206    230    219    223    203    231    216  31306    217    219  31306    227    216    226    221  31306    225    240    219  31306  31306  31306  31306  31306  31306  31306  31306  31306  31306  31306  31306  31306  31306  31306  31306  31306  31306  31306    226    218    217  31306  31306  31306  31306  31306  31306  31306  31306  31306  31306  31306  31306  31306  31306  31306  31306    222    208    213    212    220    218    217  31306  31306  31306  31306  31306    231    231    213    223    214  31306  31306  31306  31306  31306  31306  31306    215    222    218    215    223    232    232    210    214    216  31306    217  31306    204    206    234    212    213    234  31306    215  31306  31306  31306  31306  31306  31306  31306  31306  31306  31306    218    218    214    201    216    232    216    215    223    217    214    211    208    218    230    221    220    228    231    232    220    213    215    213    226    222    222    217    215    215    216    216    207    216    214    216    219    221    224  31306    227    209    208    201  31306  31306  31306    218    221    216    222    234    221    219    211    221    224    222    224    220    214    223    220    223    221    223    221    224    234    222    223    210    236    232    233    231    219    228    198  31306    218    215    230    213    207    213    205    223    221    228    218    211  31306  31306    227    211    211    216    220    209    214    197    221    217    218    221    216    217  31306  31306    220    208  31306    215  31306    218    212  31306    214    213    220    214    213
  31306    225  31306  31306  31306  31306  31306  31306  31306  31306  31306  31306  31306  31306  31306  31306  31306  31306  31306  31306  31306    217    210  31306    207    201    204    198    206  31306    189  31306    196    200    205    205    198    217    216    205    210    192    211    210    206    189    197  31306    166  31306  31306  31306  31306  31306  31306  31306    202    215    219    216    218    218    218    230    221    223    207    239    223  31306    230  31306    208    227    226    230    224    212    229  31306  31306  31306    224    227    217  31306    214    216  31306    229    229  31306    223    221    224  31306  31306  31306    224  31306  31306  31306  31306  31306    225  31306  31306  31306  31306    224  31306  31306  31306    217  31306  31306  31306  31306  31306  31306  31306  31306  31306  31306  31306  31306  31306  31306  31306  31306  31306  31306  31306  31306    235  31306  31306  31306  31306  31306  31306  31306  31306  31306  31306  31306  31306  31306  31306  31306  31306  31306  31306  31306  31306  31306  31306  31306  31306    225    238  31306  31306  31306  31306  31306  31306  31306  31306  31306  31306  31306  31306  31306  31306  31306  31306  31306  31306  31306  31306  31306  31306  31306  31306  31306  31306  31306  31306  31306  31306    203  31306  31306  31306  31306  31306  31306  31306  31306  31306  31306  31306  31306  31306  31306  31306  31306  31306  31306  31306  31306  31306  31306  31306  31306  31306  31306  31306  31306  31306  31306  31306  31306  31306  31306  31306  31306  31306  31306  31306  31306  31306  31306  31306  31306  31306  31306  31306  31306  31306  31306  31306  31306  31306  31306  31306  31306  31306  31306  31306  31306  31306  31306  31306  31306  31306  31306  31306  31306  31306  31306  31306  31306  31306  31306  31306  31306  31306  31306  31306  31306  31306  31306  31306  31306  31306  31306  31306  31306  31306  31306  31306  31306  31306  31306  31306  31306  31306  31306  31306  31306    218    211  31306  31306    213  31306  31306  31306    209  31306    233    208    222    230    227    222    216    215    211    210    220    208    216  31306    218    219    227  31306    223    216    225  31306    229    221    248  31306  31306  31306  31306  31306  31306  31306  31306  31306  31306    216  31306  31306  31306  31306  31306  31306  31306  31306  31306  31306  31306    230    238  31306  31306  31306    211    212  31306    231    220  31306    226    225  31306    218    223    206    219  31306    218    216    227    225  31306  31306  31306    226    221  31306    210    239    226  31306    208    223    210    226  31306    215    230    217    227    214    211    217    212    233    223    221    234    209    205  31306    208    216    230  31306    229    207  31306    209  31306    230    211  31306  31306    218  31306    224    210    220    225    213    217    209    224    224    220    211    221  31306    222    211    215    225    226    222    232    229    239    228    228    203    226    228    214    211    226    224    222    226    217    219    217    217    214    221    235    214    219    215    214  31306  31306  31306  31306  31306    210  31306    217    231    223    233  31306    220    214    216  31306  31306    220    219    216    218    221    208    225    221    227    227    235    205    232    227    230    223    223    198    231  31306  31306    220    225    225    232    228  31306    221    208  31306    219    192    225    221    229    216    201    216    208    208    203    209    199  31306    210    210    218    202    219    221    216    219    209    203    226  31306    210    201    216  31306    210  31306
  31306  31306  31306    228    242  31306  31306  31306  31306  31306  31306  31306  31306  31306  31306  31306  31306  31306  31306  31306  31306  31306    190    206    212    212  31306    197    200    221    212    202    208    208    201  31306    210    190    207    215    210    207  31306    192  31306  31306    215    170  31306    222    230    198  31306  31306    219    223    207    218    215    219    218    218    205  31306    214  31306    215    223    238    207    212    207    222    215  31306    228    204    225    225    210    203    232    206    222    228    225    217    211    229  31306    223    227    234    214    225    227  31306    216  31306  31306  31306  31306  31306  31306  31306  31306  31306  31306  31306  31306  31306  31306  31306    196  31306  31306  31306  31306  31306  31306  31306  31306    215    217    221  31306  31306  31306    224  31306  31306  31306  31306  31306  31306    228  31306  31306  31306  31306  31306  31306  31306  31306  31306  31306  31306  31306  31306  31306  31306  31306  31306  31306  31306  31306  31306    223    227  31306  31306  31306  31306  31306  31306  31306  31306  31306  31306  31306  31306    226  31306  31306  31306  31306  31306  31306  31306  31306  31306  31306  31306  31306  31306  31306  31306  31306  31306  31306    201    194    222  31306  31306  31306  31306  31306  31306  31306  31306  31306  31306  31306  31306  31306  31306  31306  31306  31306  31306  31306  31306  31306  31306  31306  31306  31306  31306  31306  31306  31306  31306  31306  31306  31306  31306  31306  31306  31306  31306  31306  31306  31306  31306  31306  31306  31306  31306  31306  31306  31306  31306  31306  31306  31306  31306  31306  31306  31306  31306  31306  31306  31306  31306  31306  31306  31306  31306  31306  31306  31306  31306  31306  31306  31306  31306  31306  31306  31306  31306  31306  31306  31306  31306  31306  31306  31306  31306  31306  31306  31306  31306  31306  31306  31306  31306  31306  31306  31306    222  31306  31306    207    234  31306  31306  31306  31306    254    256    218    216    211    224    225    223    219    213    221    226    225    230    226    221    240    223  31306    221  31306    205  31306    208    217  31306    214  31306  31306    227    225  31306  31306  31306  31306  31306  31306  31306    216    236    220  31306  31306  31306  31306  31306    219    215    231    211    215    225  31306  31306  31306    212  31306  31306  31306    206    212    227    229  31306    231    216    214    215    219    223  31306    234    226    218    223    218    235    227    210    218    229  31306  31306  31306    215    213    223  31306  31306    216  31306  31306    213    213    231    215    232    224    210    219    209    209    211    217    203    222    210    197  31306  31306    209    229  31306    209    219    219    210  31306    206    223    219    223    221    211    217    205  31306    223    206    214    214    224    215    221    212    216    216    219    208    226    224    224    229    231    207    214    226  31306    217    224    213    218    227    211    224    213    217    210    208    213    214    205    212  31306  31306    204  31306  31306    217    222    221    223  31306  31306    232    211    207    202    216  31306    211  31306    224    220    226  31306    230  31306    232    206    230    233    231    233    232    230    217    223    218    226    197    224    227    224    218    210    231    231    230    231    223    218    223    223    205    223    212  31306    216    219    213    195    215    217    215    208    227    218    215    211  31306    194    210  31306    207    192  31306  31306  31306    211  31306
  31306    213    228    221    226    227    239    209  31306  31306  31306  31306  31306  31306  31306  31306  31306  31306  31306  31306  31306  31306  31306  31306    210  31306    208    203    199  31306  31306    198  31306    192    184    227  31306  31306  31306    201  31306  31306    217  31306    213  31306    184    189  31306    204    195    216  31306    212    223    212  31306    197    209    217    222    189    223    221    222    215    211    223    199    223  31306    179    215    231    218    219    207    224    221    214  31306    219    226    215    220    222    220    223  31306    211    224    225    207    225    227    225    217    229  31306    223    225  31306    229    210  31306  31306    210  31306  31306    222  31306  31306    219    222    206    227  31306    223  31306  31306  31306    232    219    206    215    224  31306    229  31306  31306  31306  31306  31306  31306  31306  31306  31306  31306  31306  31306  31306  31306  31306  31306  31306  31306  31306  31306  31306  31306  31306  31306  31306  31306  31306  31306    228  31306  31306  31306  31306  31306  31306  31306  31306  31306  31306  31306  31306  31306  31306  31306  31306  31306  31306  31306  31306  31306  31306  31306  31306  31306  31306  31306  31306  31306  31306  31306  31306  31306  31306    206    224    226    235    234  31306  31306  31306  31306  31306  31306  31306  31306  31306  31306  31306  31306  31306  31306  31306  31306  31306  31306  31306  31306  31306  31306  31306  31306  31306  31306  31306  31306  31306  31306  31306  31306  31306  31306  31306  31306  31306  31306  31306  31306  31306  31306  31306  31306  31306  31306  31306  31306  31306  31306  31306  31306  31306  31306  31306  31306  31306  31306  31306  31306  31306  31306  31306  31306  31306  31306  31306  31306  31306  31306  31306  31306  31306  31306  31306  31306  31306  31306  31306  31306  31306  31306  31306  31306  31306  31306  31306  31306  31306  31306  31306  31306  31306  31306  31306  31306  31306    229  31306  31306  31306  31306  31306    218    228    234    226    228    220    224    209    216    220    226    219  31306    213    211    218    228    214    222    226  31306    217    213    216    221    215  31306    218    217    222    226    222    215  31306  31306  31306  31306    224  31306  31306  31306  31306  31306    221  31306    229    220  31306  31306    218  31306    216    231  31306    210  31306    219    224    223    209    220    224  31306    228    224  31306  31306    215    223  31306    231  31306    225    209    210    209    220  31306    247    219  31306  31306  31306    217    222    225    213  31306  31306    244    217    214  31306    205    210    217    230    223    205    212    226    219  31306    225    208  31306    203  31306  31306    209    205    210    213    218    230    232    216    220    226    222    226    232    214    207  31306  31306    220    212    220    207    209    215    226    212    220    221    224    228  31306    220    226    222    206    220    216    227    226    220    223    216    212    214    224    213    212    212    211    213    215    222    209  31306  31306  31306    217    232    198    219    215    213  31306    228    221    218    200    216    213    212  31306  31306  31306    234    231  31306    215  31306  31306  31306    225    234    225    218    215    218    201    206    213    214    221    224    228    214    224    224    231    224    213    216    216    230    212    210    228    213    214    212    217    215    202    226    215    216    222    208    216  31306    213    220    224  31306    217    214    201    221    218  31306    191  31306  31306  31306    222
  31306    214    211    218  31306  31306  31306    212    213    214    211  31306  31306  31306  31306  31306  31306  31306  31306  31306  31306  31306  31306  31306  31306  31306    210    218    214    207    210    203    212  31306  31306    202  31306    191  31306    218    217    183  31306    202    178  31306    217  31306  31306    160    174    206    169    185    195    216    209    202    203    162  31306  31306    174  31306  31306    220    213    233    211    193  31306    216    231    212    233    235    223    210    230    220    205  31306    218    222    235    226    220    212    215  31306    207    221    214    236    224    217    228    224    211    209    215    229  31306  31306  31306    209    221    212  31306  31306  31306    208    218  31306  31306    223    223    209  31306    213    215  31306  31306    211    229  31306  31306  31306  31306  31306  31306  31306  31306  31306  31306  31306  31306  31306    210  31306    225  31306    247  31306  31306  31306  31306  31306  31306  31306  31306  31306  31306  31306  31306  31306  31306  31306  31306  31306  31306  31306  31306    222  31306    233  31306    232  31306  31306  31306  31306  31306  31306  31306  31306  31306  31306  31306  31306  31306  31306  31306  31306  31306  31306  31306  31306  31306  31306  31306  31306  31306  31306    209  31306  31306  31306  31306  31306  31306  31306  31306  31306  31306  31306  31306  31306  31306  31306  31306  31306  31306  31306  31306  31306  31306  31306  31306  31306  31306  31306  31306  31306  31306  31306  31306  31306  31306  31306  31306  31306  31306  31306  31306  31306  31306  31306  31306  31306  31306  31306  31306  31306  31306  31306  31306  31306  31306  31306  31306  31306  31306  31306  31306  31306  31306  31306  31306  31306  31306  31306  31306  31306  31306  31306  31306  31306  31306  31306  31306  31306  31306  31306  31306  31306  31306  31306  31306  31306  31306  31306  31306  31306  31306  31306  31306  31306  31306  31306  31306  31306  31306    203    221  31306    220    216    222    227    195    214    201    214    208    225    200    227    234    206    212    214    223    219    227    210    179    218    219  31306    227    224    214    216    218    234    216    203    225    227    228    219    219  31306  31306  31306  31306    226    218  31306  31306  31306  31306  31306    218  31306    218    220    232    220    211    211    213    217    211    206    205  31306    218    223    213    224    209    233    213    239    225    209    231    190    217    225    230    229    218    204    234    231  31306  31306  31306    234    238    222    214    227    212    234    212    211  31306  31306    219    216    217    196    219    223    219    223    230    217    218  31306  31306    213    210    220    200  31306    204    205    202    210    223  31306    221    209    219    209    216    226    214    208    197    200    216    209    217    207    208    217    232    214    212    200    228    207    223    219    207    231    215    225    219    225    219    213    215    216    215    221    218    218    221  31306    214    211    208    207    213  31306    218    216    205    220    218    230    222    232    224    221  31306    224    215    216    217    218  31306  31306    234  31306    220  31306  31306  31306  31306    199    231    221    231    221    230    225    224    215    227    221    238    229    226    209    219    233    224    234    223    212    190    208    219    223    218    218    208    213    211    215    211    212    216    193    216    216    211    212    198    222    194  31306    215    210    198    216  31306  31306  31306  31306    212    209
  31306    218  31306  31306  31306    215  31306    219    216    229    221  31306    219    215  31306  31306  31306  31306  31306  31306  31306  31306  31306  31306  31306  31306  31306  31306    212  31306    217    216    200    202    186    204    190    196    197  31306  31306    199    200    182    181    223    231    208    221    218    209    175    190    222  31306    228    163    170    191    219    224    216  31306    223    207    213    202    215    208    213    214    207    209    217    214    212    230    226    213    224    220    219    222    212    222    226    228  31306  31306  31306    219    224    230  31306    223    211    225    224    219    216    227    206  31306    209    219    215  31306    216  31306  31306  31306  31306  31306  31306  31306  31306  31306    210  31306  31306    213    213  31306  31306  31306  31306  31306    202  31306  31306  31306  31306  31306  31306  31306  31306    218    226  31306  31306  31306    222  31306  31306  31306  31306  31306  31306  31306  31306  31306  31306  31306  31306  31306  31306  31306  31306  31306  31306  31306    225  31306  31306  31306  31306  31306  31306  31306  31306  31306  31306  31306  31306  31306  31306  31306  31306  31306  31306  31306  31306  31306  31306  31306  31306  31306  31306  31306  31306    230  31306    218  31306    237  31306  31306  31306  31306  31306  31306  31306  31306  31306  31306  31306  31306  31306  31306  31306  31306  31306  31306  31306  31306  31306  31306  31306  31306  31306  31306  31306  31306  31306  31306  31306  31306  31306  31306  31306  31306  31306  31306  31306  31306  31306  31306  31306  31306  31306  31306  31306  31306  31306  31306  31306  31306  31306  31306  31306  31306  31306  31306  31306  31306  31306  31306  31306  31306  31306  31306  31306  31306  31306  31306  31306  31306  31306  31306  31306  31306  31306  31306  31306  31306  31306  31306  31306  31306  31306  31306  31306  31306  31306  31306  31306  31306  31306  31306  31306    227  31306  31306  31306    234    238    235    198    217    206  31306    220    227    220    217    196    218    230    211    216    212  31306    208    211  31306    212  31306    198    221    228  31306  31306  31306    216  31306  31306  31306    215    213    217    210  31306  31306  31306  31306  31306  31306    227    234  31306  31306  31306  31306    226    220    223    210    219    220  31306    212    213    213    208    218    217    201    223    212    222    216    224    214    216    219  31306    205    221  31306    212    236    214    232    231  31306  31306    217  31306  31306    230    230    231  31306    215    199    235    216    244    215    212    214    219    210    225  31306    225    224    217    217    210    221    222    222    207  31306    204    214    214    208    194    211    215    213    197    225    229    211    210    223    221    212    220    215    208    212    226    205    217    210    230    213    222    223    203    225    223    215    225  31306    220    213    211    227    213    221    217    230    219    217    210    206    202    219    207    214    213  31306    213    220    217    216    215  31306  31306  31306    221    226    217    214    215    213    212    209  31306    215    222    205    203  31306  31306  31306  31306  31306    215  31306  31306  31306  31306  31306  31306    232    222    228    239    228    221    228    227    218    230  31306    237  31306    211    213    211    219    223    210    222    209    239    219    217    219    195  31306    210    219    213    222    207  31306    215    212    207    209    209    215    221    219    216  31306  31306    221  31306  31306  31306  31306  31306
  31306  31306  31306  31306  31306    191    223    213  31306    223    220    212    224  31306    209    224  31306  31306  31306  31306  31306  31306  31306    219    231    235  31306  31306    194    218    199    209    209    196    214    203    213  31306  31306    216  31306    227    224    221    171    216    215    191    203    216    165    193    208  31306    214    215  31306    236    185    225  31306    192    206    221    235    219    220    233  31306    235    221    215    211    206    208    209    217    213    217    227    226    224    232  31306  31306    229    227    228    234  31306  31306  31306  31306  31306    214    225    215    214    220    219    224    215    223    213    222  31306  31306  31306  31306  31306    203  31306  31306  31306    196  31306  31306  31306  31306  31306  31306  31306  31306  31306    222    234    215    212  31306  31306  31306  31306  31306  31306  31306    220    223  31306  31306  31306  31306  31306  31306  31306  31306  31306  31306  31306  31306  31306  31306  31306  31306  31306  31306  31306  31306  31306  31306    222    223    234  31306  31306    225    219    242    232  31306  31306  31306  31306    223  31306  31306    232  31306  31306  31306  31306  31306  31306  31306  31306  31306  31306  31306  31306  31306  31306  31306  31306  31306  31306  31306  31306  31306  31306  31306  31306  31306  31306  31306  31306  31306  31306  31306  31306  31306  31306  31306  31306  31306  31306  31306  31306  31306  31306  31306  31306  31306  31306  31306  31306  31306  31306  31306  31306  31306  31306  31306  31306  31306  31306  31306    197  31306  31306  31306  31306  31306    207    178  31306    242    237    246    240  31306  31306  31306  31306  31306  31306  31306  31306  31306  31306  31306  31306  31306  31306  31306  31306  31306  31306  31306  31306  31306  31306  31306  31306  31306  31306  31306  31306  31306  31306  31306  31306  31306  31306  31306  31306  31306  31306  31306  31306  31306    210  31306  31306    230  31306    223    230    230  31306    211    190    219    217    211    240    229    219    212    216    204    211    222    170    219    206    215    230    218    221    214  31306    208    213  31306  31306  31306  31306  31306  31306  31306  31306  31306  31306    220    220  31306    216    221    221    205    220    218    206  31306    219  31306    209    216    213    224  31306    218    220    218    216    227    224    205    214    201    212    229  31306    228    207    202    228    218    222    221    218  31306    227    213    211    209    216    232    227    226    207    222    212    222    208    211    220    217    214    221    219    207    223    217    219    205    219    221    216    213    215    217  31306  31306  31306  31306  31306    211    206    204    219    213    207    208  31306    212    223    229    208    208    234    216    237    206    208    201    229    222    209    197  31306    209    206    213    213    203    212    221    228    216    225    219    235    197    219  31306    207    236    229    222    212    218    203    202    209    214    214  31306    224    216    225    214    223  31306  31306  31306    224  31306    227    210    228    212    210    217  31306    212    217    223    217    217    217  31306  31306  31306    224  31306    215  31306    206    214  31306  31306  31306    232    227    230    224    226    215    240    224    232    218    217    216    200    227    221    212  31306    209    208    221    202    221    227  31306    194    201    222  31306    199    220    218    222    215    210    209    212    218    216    202    213    215    217    226  31306    223    220  31306    232
  31306  31306  31306    228  31306  31306  31306  31306  31306    239    240    224    219    210  31306  31306  31306  31306  31306    232  31306  31306    196  31306    206    212  31306    196    218    224    190    209    199    199  31306    190    211    191    212    214    215    175    225    210  31306    197    185    235    214    223    227    174    216    220    158  31306  31306    210    160    226  31306  31306    213    217    222  31306    230    232    227    228    201    217    212    206    211    205  31306    218    218    234    214    204    219  31306    208    230  31306  31306  31306    206    225    231    233    234    216    235    235    236    226    225    219    230    208    217    227    220    235    217    210    209    215  31306    205  31306    207    218  31306    202  31306  31306  31306  31306  31306  31306  31306    217  31306  31306  31306  31306    237  31306    228    240  31306  31306  31306  31306    227  31306  31306  31306  31306  31306  31306  31306  31306  31306  31306  31306  31306  31306  31306  31306  31306  31306  31306  31306  31306  31306  31306  31306  31306  31306  31306  31306    231  31306  31306    208  31306  31306  31306  31306  31306    225  31306  31306  31306  31306  31306  31306  31306  31306  31306  31306  31306  31306  31306  31306  31306  31306  31306  31306  31306  31306  31306  31306  31306  31306  31306  31306  31306  31306  31306  31306  31306  31306  31306  31306  31306  31306  31306  31306  31306  31306  31306  31306  31306  31306  31306  31306  31306  31306  31306  31306  31306  31306  31306  31306  31306  31306  31306  31306    229  31306    251  31306  31306    234    227  31306  31306    223    229  31306  31306    249  31306    210  31306  31306  31306  31306  31306  31306  31306  31306  31306  31306  31306  31306  31306  31306  31306  31306  31306  31306  31306  31306  31306  31306  31306  31306  31306  31306  31306  31306  31306  31306  31306  31306  31306  31306  31306  31306  31306  31306  31306  31306    230    226    234    235    193    217    220  31306    225    228    222    208    223  31306    245  31306  31306  31306    214    204    216    202    214    215    217    247    224    222  31306    216    247    211    232  31306  31306  31306  31306  31306  31306  31306    220    226    227    219    223    207    203    198    223    208    254  31306    214    230    228    221    214    241    231    202    216    211    208    209    219    214    219  31306    221    211    198    223    199    219  31306    233    222  31306    240    219    208    219    224    231    201    229    223  31306    226    218    218    208    203    209    230    215    219    231    213    205    214    209    216    222    221    209    220    221    205    214    213    216    228    213    216    212    213    208    204  31306    221    204    212    221    209    222    216    205    202    203    231    216    211    207    215    209    213  31306    214    220    207  31306    215    210    204    215    228    210    217    203    224    220    223    224  31306  31306    215    220    227    218    221    217    225    206    210    209    226    217    213    218    216  31306    201  31306  31306    215    221  31306  31306  31306    218    216    207    215  31306    211    215  31306    213  31306  31306  31306  31306    202  31306    224  31306    240    207    231    231    215    213  31306    229    230    226    217    215    213    223    220    214    219    219    219    209  31306    220  31306    207    186  31306  31306  31306    219    222    206    219    218    208  31306    216    215    217    221  31306    218    221    224  31306    212  31306  31306    237    217    220    235  31306    233
  31306  31306  31306  31306  31306  31306  31306    208  31306  31306    216    220  31306  31306  31306  31306  31306  31306  31306  31306    206    216  31306  31306  31306    223    216    204  31306    218    187    198    199    187    199    222    182    201    227  31306    200    197    173    190    217    221    218    190    199  31306    215    179  31306  31306    205    217    169    225    216    214    206    204    196  31306  31306  31306    200    183    206  31306    231    199  31306  31306  31306    229  31306  31306  31306    205    225    217    203    233    225    225  31306  31306    216  31306    233    223  31306    218    211  31306  31306  31306  31306  31306    236  31306    228    226    225    207  31306  31306    216  31306    229  31306  31306  31306  31306  31306  31306  31306  31306  31306  31306  31306  31306  31306    221  31306    216  31306  31306  31306  31306    226    228    248  31306  31306  31306  31306    210    229  31306  31306  31306  31306  31306  31306  31306  31306  31306  31306  31306  31306  31306  31306  31306  31306    229  31306  31306    233    226  31306  31306  31306  31306  31306    226  31306  31306  31306    196  31306  31306  31306  31306  31306  31306  31306  31306  31306  31306  31306  31306  31306  31306  31306  31306  31306  31306  31306  31306  31306  31306    238  31306  31306  31306  31306  31306  31306  31306  31306  31306  31306  31306  31306  31306  31306  31306  31306  31306  31306  31306  31306  31306  31306  31306  31306  31306  31306  31306  31306  31306  31306  31306  31306  31306  31306  31306  31306  31306  31306  31306  31306  31306  31306  31306  31306    233    255    249  31306  31306  31306  31306  31306  31306  31306    244    268  31306  31306  31306  31306  31306  31306  31306  31306  31306  31306  31306  31306  31306  31306  31306  31306  31306  31306  31306  31306  31306  31306  31306  31306  31306  31306  31306  31306  31306  31306  31306  31306  31306  31306  31306  31306  31306  31306    240    231    221  31306    228  31306    222    233    214    234    203  31306    215    217    225  31306  31306  31306  31306    205  31306    210    206    218    213    221    217    234  31306    230    206  31306  31306    233    220  31306  31306  31306    214  31306  31306  31306  31306    219    226    221    222    218    205    199    238  31306    222    208    220    228    215    227    222    232  31306    224    227    226    207    209    207    213    214  31306    211  31306  31306    220  31306    223  31306    226    217    224    218    223    218    217    216    219    198  31306    220    206  31306  31306    222    222    205    209    224    206    222    236    229    215    246    210    218  31306    212    215    216    218    206    208  31306  31306    220    209    198    219  31306    207    201    210    199    227    221    217  31306    198    198    217    211    223    200    224    209    216    205    214    201    214    222    220  31306    211    196  31306    209    214    218    233    213    218    217    214    208    221    222    228    210    211    212    228    215    233    217    213    205    212    217  31306  31306    218    215    217  31306    218  31306  31306  31306  31306  31306  31306  31306  31306  31306  31306  31306    205    201    205    204    237    216  31306    225  31306  31306  31306  31306    208  31306  31306    223    227    221    222  31306    226    220    225    229  31306    217    224    228    225    221    217    219    215    226    221    221    223    219    225    210    214  31306    224    231    211  31306    212    221    207  31306  31306    223    238    223    226    204  31306    195  31306    233  31306  31306    240  31306    237
  31306  31306  31306  31306  31306  31306  31306  31306  31306    207  31306    226  31306  31306  31306  31306  31306  31306  31306  31306  31306  31306    206    227  31306  31306    212  31306  31306    207    221    209  31306    206    182    214    186    200    215    218    179    180    181    214    211    201    198    202    195    216    208    217    168    220    230    202    221  31306    227  31306    200    216    217    209  31306  31306    202  31306    205  31306    222    220    212    228    210  31306  31306  31306    207    220    223    207    199    212  31306    224  31306    218    216    230    241    235    216    214    230    205    223    210    234    218    224    216    218    218  31306    209  31306  31306  31306    213  31306  31306    230  31306  31306  31306    216    219    210  31306    219  31306  31306  31306    227  31306  31306    233  31306    222  31306    228  31306  31306    229    228    225    215    234  31306  31306    219    228  31306  31306  31306  31306  31306  31306  31306  31306  31306  31306  31306    237  31306    228    232    240  31306  31306  31306  31306  31306  31306  31306  31306    215  31306  31306  31306  31306  31306  31306  31306  31306  31306  31306  31306  31306  31306  31306  31306  31306  31306  31306  31306  31306  31306  31306  31306  31306    214  31306  31306  31306  31306  31306  31306  31306  31306  31306  31306  31306  31306  31306  31306  31306  31306  31306  31306  31306  31306  31306  31306  31306  31306  31306  31306  31306  31306  31306  31306  31306  31306  31306  31306  31306  31306  31306  31306  31306  31306  31306  31306  31306  31306    210  31306  31306  31306  31306  31306  31306  31306  31306  31306    245    270  31306  31306  31306  31306  31306  31306  31306  31306  31306  31306  31306  31306  31306  31306  31306  31306  31306  31306  31306  31306  31306  31306  31306  31306  31306  31306  31306  31306  31306  31306  31306  31306  31306  31306  31306  31306  31306  31306    222    224    235    226    219    233    219    215    231    224    229    202  31306    224  31306    218  31306  31306  31306  31306    215    196    220    201    219    221    219    229    197    220    214  31306    217    214    207    207  31306  31306  31306    226    220    218    209    217    250    216    224    234    220    215    199  31306  31306    213    209    247    212    226    208    219    213    219    220    219    218    207    231    198    219    212    207    212  31306  31306    212    218    224    215    211    220    224  31306    239    207    216    231    221    213    211    191    212    211    231  31306    206    208    198    223    216    215    240    226    208    216    229    232    209    231    219    212    225    217    219    219    209    220    217    218    210    222    218    212    203    219    219    195    218    220    213    204    217    222    209    205    220    195    208    214    211    204    212  31306  31306    213    209    203    216    224  31306  31306    209    215    211    213    214    214    226    230    218    218    224    224    217    218    200    213    229    212    216    218  31306    230  31306    216    211  31306  31306  31306  31306    228  31306    215  31306    216  31306  31306    224    214    215    220  31306    214    220  31306  31306    215    226    230  31306    213    219    213  31306  31306  31306    214    220    223    223    233    227    229    223    221    237    214    224    223    213    220    222    211    240  31306    223    215    221    222  31306  31306  31306    206    219    216  31306    216    217    221    229    232    217    217    231    240    214    229    224    230    234  31306  31306  31306  31306
  31306  31306  31306  31306  31306  31306  31306  31306  31306  31306  31306  31306  31306  31306  31306  31306  31306  31306  31306  31306  31306  31306  31306  31306  31306  31306  31306  31306  31306    206    204    190    212    184    210    211    210    212    192    180    230    193    201    218    224    222  31306  31306    204    205    199    209    211    170    208    198    219    166    201    208    195    182    209    231    208    212    220    182  31306    222  31306    234  31306  31306    215    215  31306    208  31306    203    235  31306    226    217    224    223    233  31306    230    207    215    245    216    223    222    229    192    236    222    235    235  31306    212    225    214  31306  31306  31306  31306  31306  31306    223    225    227    222    213    228    227  31306    225    217    228    229  31306  31306  31306    224    232  31306    224    215    214  31306  31306  31306  31306  31306  31306  31306  31306  31306    227    249  31306    224  31306    224  31306  31306  31306  31306  31306  31306  31306  31306  31306  31306  31306  31306  31306  31306  31306    217  31306    232  31306  31306  31306  31306  31306    218  31306  31306  31306  31306  31306  31306  31306  31306  31306  31306  31306  31306  31306  31306  31306  31306  31306  31306  31306  31306  31306  31306  31306  31306    257  31306  31306  31306  31306  31306  31306  31306  31306  31306  31306  31306  31306  31306  31306  31306  31306  31306  31306  31306  31306  31306  31306  31306  31306  31306  31306  31306  31306  31306  31306  31306  31306  31306  31306  31306  31306  31306  31306  31306  31306  31306    194    208    231  31306    272  31306  31306  31306  31306  31306  31306  31306  31306  31306  31306  31306  31306  31306  31306  31306  31306  31306  31306  31306  31306  31306  31306  31306  31306  31306  31306  31306  31306  31306  31306  31306  31306  31306  31306  31306  31306  31306  31306  31306  31306  31306  31306  31306    204    233    222  31306  31306    223    192    231    191    210    231    218  31306    227    214    218    225  31306  31306  31306  31306    198    214    221    202  31306    197    215    211    223    209    228    222    208  31306    218    214    237    219    205  31306  31306  31306    204    228    214    232    240    205    211    222    232    207    209    214    243    230  31306    250  31306    230    192    228    217    216    217    214    215    224    217    219    213    200    215  31306    225    218    217    213    231    207    218    213    215    213    228    222    207    235    239    226    216    213  31306    213  31306    215    216    232    208    211  31306    224    218    212    231    209    218    215    219    200    201    217    224    210    224    206    217    223    200    212    209    219    225    219    216    223  31306    223    218    218    213    202    208    215    210    212    221    197    218    217    210    212    217    217    216    219    212    230    221    217    213    209    212    213    227    217    225    229    225    219    238    225  31306    233    230    228    238    200    233  31306    212  31306  31306    214    224    223    214    225    217    214    207  31306  31306    238  31306  31306    223  31306    198    207  31306  31306    206    217    215    217    205    221    226    218  31306  31306    222    221    219    224    222    220    232  31306  31306    222    217    226    212    239    226    228    228    227    215    222    227    219  31306    200    229    231    240  31306  31306    217    215  31306    204    215    215    233  31306  31306    231    205  31306    234    197    240  31306    240    235  31306    226    225  31306  31306
  31306  31306  31306  31306  31306  31306  31306  31306  31306  31306  31306  31306  31306  31306  31306  31306  31306  31306  31306  31306  31306  31306  31306  31306  31306  31306  31306  31306  31306    202  31306    220  31306    197    197    198  31306    205    203    207    201    192    205    201    222    194  31306  31306    203  31306  31306    220  31306  31306    174    202  31306    228    190    206    171  31306    218    219    181    209    213    231    180    231    201    189    217  31306  31306    199  31306  31306  31306  31306    224    215    196    217    214    225    221    225  31306    223    231    219    225    235    222    185  31306    246    245    209    246    220    213  31306  31306  31306    218  31306    213    233    217    213    224    234    215    227    234    232    216    223    210    224    228    223    230  31306    224  31306    227  31306    237    225    240  31306  31306  31306  31306  31306  31306  31306  31306  31306  31306  31306  31306  31306  31306  31306  31306  31306  31306  31306  31306  31306  31306  31306  31306  31306  31306  31306  31306  31306  31306  31306  31306  31306  31306  31306  31306  31306  31306  31306  31306  31306  31306  31306  31306  31306  31306  31306  31306  31306  31306  31306  31306  31306  31306  31306  31306  31306  31306  31306  31306  31306  31306  31306  31306  31306  31306  31306  31306  31306  31306  31306  31306  31306  31306  31306  31306  31306  31306  31306  31306  31306  31306  31306  31306  31306  31306  31306  31306  31306  31306  31306  31306  31306  31306  31306  31306  31306  31306  31306  31306  31306  31306  31306  31306  31306  31306  31306    220  31306  31306  31306  31306  31306  31306  31306  31306  31306  31306  31306  31306  31306  31306  31306  31306  31306  31306  31306  31306  31306  31306  31306  31306  31306  31306  31306  31306  31306  31306  31306  31306  31306  31306  31306  31306  31306  31306  31306  31306  31306  31306    216  31306    223  31306  31306    244    201  31306    185    199    225    191    212    197    229    210    227  31306  31306  31306  31306    205    209    221    179    230  31306    206    209    205    215    191    227    201    217    222    211    226    232    220    209    226    227    207    226    225    214    219    225    227    213    196    201    200    215    203    211    232  31306    228  31306  31306    240  31306    220    229    225    240    227    203    224    231    215    221  31306    230    217  31306    214    210    239    215    224    212    243  31306    227    197    202    210    230    239  31306  31306    221    223  31306    217    225    215    208    217    228  31306    206  31306    231    207    221    226    213    221    221    221    210    214    202    217  31306    218    212    225    212    210    207    214    227    200    220    219    225    203    204  31306  31306    209    218    203    209    210    194    219    216    222    224    216    211    227    210    217    216    204  31306    210    233    231    218    226    223    200    227    229    232    227    236    220    221    211  31306    228  31306  31306    229    215    229    231    230    238    225  31306    222  31306    224    217    214    212    225    215    213    211    229  31306  31306  31306    211    214    231  31306    228    207    229    221    224    221    234    208  31306  31306  31306  31306    208    239  31306    224    224    229    217    227    225    239    213    213    235    212    216    214  31306    216    215  31306  31306    216  31306    212    219  31306    204    226    222    208    226    220    225    214    221    212    225    237    213  31306  31306  31306    222    210    221    217  31306
  31306  31306  31306  31306  31306  31306  31306  31306  31306  31306  31306  31306  31306  31306  31306  31306  31306  31306  31306  31306  31306  31306  31306  31306    215  31306    206    197    222    205  31306    208    213    206    213    207    213    205    198    206    197    200    194  31306  31306  31306    201    217  31306  31306  31306  31306    212    224  31306  31306    198    168    175    216    200    203    194    193    192    198    186    211    204    230    216  31306  31306    208    205  31306    206  31306  31306    213    203  31306    201    215    205    218    208    220    220    207    224    225    236    237    229    222    232    212    231    219    227    246    231    229    237    227    225    240    230  31306    215  31306    218    229    215    223    229    237  31306    225  31306    240    215  31306    229    232  31306    227  31306  31306  31306  31306    226    230  31306  31306  31306  31306  31306  31306  31306  31306  31306  31306  31306  31306  31306  31306  31306  31306  31306  31306  31306  31306  31306  31306  31306  31306  31306  31306  31306  31306  31306  31306  31306  31306  31306  31306  31306  31306  31306  31306  31306  31306  31306  31306  31306  31306  31306  31306  31306  31306  31306  31306  31306  31306  31306  31306  31306  31306  31306  31306  31306  31306  31306  31306  31306  31306  31306  31306  31306  31306  31306  31306  31306  31306  31306  31306  31306  31306  31306  31306  31306  31306  31306  31306  31306  31306  31306  31306  31306  31306  31306  31306  31306  31306  31306  31306  31306  31306  31306  31306  31306  31306  31306  31306  31306  31306  31306  31306  31306  31306  31306  31306  31306  31306  31306  31306  31306  31306  31306  31306  31306  31306  31306  31306  31306  31306  31306  31306  31306  31306  31306  31306  31306  31306  31306  31306  31306  31306  31306  31306  31306  31306  31306  31306  31306  31306  31306  31306  31306  31306    222    215    240  31306    227    220    237    221    217    261    200    208    221    226    198    214  31306  31306  31306  31306    231  31306    213    206    205    226    213    223    204    157  31306    214    212    242  31306    230    239    227    203  31306    232    217    203    223    223    211    211    211    216    215  31306    192    197    233    218    221    215    205  31306    212    213    209  31306    239    220    243    210    224    214    214    215    202    200    232    230    222    210  31306  31306    203    213    218    218    224    235    212    228    224    211    227    221    216    232  31306    220    216    208    218  31306    213    212    205    204    230    217    240    212    205    220    222    232    218    217    221    220    211    202    214    212    205    201    198    211    218    218    211    211    214    221    217    210    222    218  31306  31306  31306  31306    213    224    217    217    220    211    210    217    212    213    218    215    223    211    221    206    222  31306    216    214    239    226    235    227    231    230    225    222    231    212    224    220    224    220    225    221    223    224    221  31306    224    208    228    227    210    216    198    227  31306    229    221    224    226    222    223    220    216    208    205    225    210    209  31306    212    225    190    219    237  31306  31306  31306    205    242  31306    226    222    238    216    224    227    219    217    224    226  31306    211    222    234    210  31306    225    227    207    226    226    222    238    227  31306    224    227    230    228    238    227    222  31306    229    222    220    230    194  31306  31306    240  31306  31306  31306  31306  31306  31306
  31306  31306  31306  31306  31306  31306  31306  31306  31306  31306  31306  31306  31306  31306  31306  31306  31306  31306  31306  31306  31306  31306  31306    217  31306    248    196    207    202    211    212    196    209    220    199    209    227    194    207    215  31306    209  31306  31306  31306    212  31306    206    232    213    216    202    203    220    226    219  31306    210    194    186  31306    207    188    193    192    214    208    199    227    188    214    216    203    216    224    217    201  31306    207  31306    205  31306  31306    205    208    217    217    214    208    210    218    224    222    222  31306    224    228  31306    215    248    231  31306    242  31306  31306  31306    229    210    223    219    237  31306    229  31306  31306  31306    216  31306    217    224  31306    225    206    216  31306    225    231    214    233    216  31306    236  31306  31306  31306  31306  31306  31306  31306  31306  31306  31306  31306  31306  31306  31306    239  31306  31306  31306  31306  31306  31306    228  31306  31306  31306  31306  31306  31306  31306  31306  31306  31306  31306  31306    232    218  31306    228  31306  31306  31306  31306  31306  31306  31306  31306  31306  31306  31306  31306  31306  31306  31306  31306  31306  31306  31306  31306  31306  31306  31306  31306  31306  31306  31306  31306  31306  31306  31306  31306  31306  31306  31306  31306  31306  31306  31306  31306  31306  31306  31306  31306  31306  31306  31306  31306  31306  31306  31306  31306  31306  31306  31306  31306  31306  31306  31306  31306  31306  31306  31306  31306  31306  31306  31306  31306  31306  31306  31306  31306  31306  31306  31306  31306  31306  31306  31306  31306  31306  31306  31306  31306  31306  31306  31306  31306  31306  31306  31306  31306  31306  31306  31306  31306  31306  31306  31306  31306  31306  31306  31306  31306  31306  31306  31306  31306  31306    235  31306  31306  31306    233    198    234  31306    166    250  31306    238    233    227    204  31306    223  31306  31306  31306  31306  31306  31306    208    211    211    211    225    217    197  31306    203    208    232    199    207    221    205    212    215    200    199    199  31306    266    223    235    203    208    210    224    195  31306    205    189    222    197    215    221    215    223    214    221    210    214  31306    221    206    221    227    229    228    219    245    238    211    216    221    213    215  31306    217    227    225    210    220    217    206    229    211    235    235    223    221    221  31306    219    236    220    219    217    215    226    218    227    222    233    216    215    218    214    229    228  31306    227    214    216  31306    226    181    220    208    200    199    216    195    223    206  31306    199    212    207  31306  31306    224    214  31306    207    216    217    212    201  31306  31306    218  31306  31306    214    217    214    234    205    226    215    214    219    213  31306    230    212    220    214    218    225    224    213    215    229    220    218    229    220    227    229    224    225    218    218    217  31306    224    203    221    227    220  31306  31306    239    226    225    222  31306    232  31306  31306    225    216  31306    239  31306    190    218  31306  31306    218  31306    219    222  31306    233    227    207    230    201    217    219    233    223    219    228    225    226    236    224    213    240    217    216    221    218  31306    224    235    230    229    224  31306  31306  31306    231    219    221    219    232    208    205  31306    235    219    235    236  31306    197    225  31306    231  31306  31306  31306  31306  31306
  31306  31306  31306  31306  31306  31306  31306  31306  31306  31306  31306  31306  31306  31306  31306  31306  31306  31306  31306  31306  31306  31306  31306  31306    232    203    208    222    196    221    227    217  31306    213    201    207    201    189    189  31306    230    204  31306    206    203    200  31306  31306  31306    205    210    212    200  31306  31306  31306  31306  31306  31306    203    204  31306  31306    192    211    193    226    195    221    222    209  31306    206    204    184    197  31306    225    180    197  31306    219    192    214    215    238    215  31306    233    225    223    221    214    231    213  31306    212    239  31306  31306    232  31306    224    235    212    217    221    227    228    205    227  31306    227    237    231    231  31306    226    232    238    229    226  31306    228    228    226    229  31306    225    218    238  31306  31306  31306  31306  31306  31306  31306  31306  31306  31306  31306  31306  31306  31306  31306  31306  31306  31306  31306  31306  31306  31306    232  31306    228  31306  31306  31306  31306    255    223  31306  31306  31306  31306  31306  31306  31306  31306  31306  31306  31306  31306  31306  31306  31306  31306  31306  31306  31306  31306  31306  31306  31306  31306  31306  31306  31306  31306  31306  31306  31306  31306  31306  31306  31306  31306  31306  31306  31306  31306  31306  31306  31306  31306  31306  31306  31306  31306  31306  31306  31306  31306  31306  31306  31306  31306  31306  31306  31306  31306  31306  31306  31306  31306  31306  31306  31306  31306  31306  31306  31306  31306  31306  31306  31306  31306  31306  31306  31306  31306  31306  31306  31306  31306  31306  31306  31306  31306  31306  31306  31306  31306  31306  31306  31306  31306  31306    229  31306  31306  31306  31306  31306  31306  31306  31306  31306  31306  31306  31306  31306  31306  31306  31306  31306  31306    223    146    214    222  31306    215  31306    202  31306    230    229    212    225    184    229    232    229    223    236  31306  31306  31306  31306  31306    237    226    218    212    217    224    235    218    231    209    212    200    207    226    194    194    190    199    208    231  31306    192    203    217    217    210    227    206    195    214    207  31306    218    226    223    225    230    223    210    219    193    217    207  31306    209    227    237    220  31306  31306    220    210  31306    246  31306    219    193    221  31306    233    212  31306    218    220    222    217    218    207    209  31306    220    223    212    218    209    207    212    214    228  31306    228    224    220    224    218    219    219    215  31306    220    217    221    219    207    210    225    217    190    201    212    211    218    216    216    225    209    204  31306    216    202    235    225    212    218  31306    207    222    215    207    204    215    208  31306    225    203    210    205    209    215    211    216    205    209    225    217    226    218    219    200    206    217    208    212  31306    215    228    204  31306    224    218    228    220    232    211    216    215    208    220    224    215    224    212    224    199    237    230    216    226    227    224  31306  31306    220  31306    227    228    213    206    227  31306  31306  31306  31306  31306  31306    201    234  31306  31306    226    219    226    218    223    232    209    240    217    213    205    234    223    230  31306    226  31306    217    243    231    230    238    226    229  31306  31306    208    223    222    223    239    226    222    230  31306  31306  31306  31306    223    229  31306    233  31306  31306  31306  31306  31306  31306  31306
  31306  31306  31306  31306  31306  31306  31306  31306  31306  31306  31306  31306  31306  31306  31306  31306  31306  31306  31306  31306  31306  31306    231  31306    237    214    228  31306    210    194    186    197    199  31306    202    190    204    201    203  31306  31306  31306    198    206    199    220  31306  31306  31306  31306  31306    221    203    196    210  31306  31306  31306  31306    188    197    203  31306    193    224    215    217    201    211    220    224    189  31306    207    216    194  31306    199    219    218  31306    206  31306  31306    199    223    222    225    222    233    201  31306  31306    222  31306    216    222  31306  31306  31306  31306  31306    232    232    215  31306  31306    235  31306  31306  31306    209    212    222    215    217    224    224  31306    224    236    222    214    236    230    242    223    208    227    228  31306  31306  31306  31306  31306  31306  31306  31306  31306  31306  31306  31306  31306  31306  31306  31306  31306  31306  31306  31306  31306  31306  31306  31306    221  31306    227  31306  31306  31306  31306  31306  31306  31306  31306  31306  31306  31306  31306  31306  31306  31306  31306  31306  31306  31306  31306  31306  31306  31306  31306  31306  31306  31306  31306  31306  31306  31306  31306  31306  31306  31306  31306  31306  31306  31306    203  31306  31306  31306  31306  31306  31306  31306  31306  31306  31306  31306  31306  31306  31306  31306  31306  31306  31306  31306  31306  31306  31306  31306  31306  31306  31306  31306  31306  31306  31306  31306  31306  31306  31306  31306  31306  31306  31306  31306  31306  31306  31306  31306  31306  31306  31306  31306  31306  31306  31306  31306  31306  31306  31306  31306  31306  31306  31306  31306  31306  31306  31306  31306  31306  31306  31306  31306  31306  31306  31306  31306  31306  31306  31306  31306  31306  31306  31306  31306  31306    193    199  31306  31306  31306  31306    233  31306  31306    225    238  31306    215  31306    227  31306  31306    206    183  31306  31306  31306  31306  31306  31306  31306    195    200    229    201    203  31306    213    206  31306    213  31306  31306    209  31306  31306    215  31306    226    195    191  31306  31306  31306    227    206    205  31306    224    206    214    213    208    213    197  31306    237  31306    203    211    216    217    217    207    196  31306    218    221    196  31306  31306  31306  31306    209    215    221    214    198  31306    222    216    212    206    237  31306    210    232    221    222    225  31306    218    214    210    235    212    182    208    204    201    214    216    199    218    229    214    212  31306    212    217  31306    202    233    213    211    225    205    221    211    219    231    218    216    212  31306    201    211    192    208    201    213    197    220    200    217    181  31306    210    213    208    207    209    208    222    230    205    218    217    202    215    226    191    199    202    211    212    211    218    209    210    210    211    224    225    219    211    215  31306    214    215    215    214    226    226    220    213    218    223    209    219    231    225  31306    230    226    229  31306  31306    229  31306  31306    238    223  31306  31306    220  31306    230    223    227  31306    226  31306    208    219  31306    208  31306    210  31306    204    213  31306  31306  31306    227  31306    228  31306    233    222  31306  31306  31306  31306  31306  31306  31306  31306    223  31306    226  31306  31306    217  31306    227    221  31306    232    227    223  31306    228    230    226  31306    223    222  31306  31306  31306  31306  31306  31306  31306  31306  31306
  31306  31306  31306  31306  31306  31306  31306  31306  31306  31306  31306  31306  31306  31306  31306  31306  31306  31306  31306  31306  31306  31306  31306    243  31306  31306    211    225    211    228    203  31306    208    194    199    205    205    189    205    211    171  31306    201    185  31306  31306    217  31306  31306  31306    184    210    210  31306    225  31306  31306    213  31306  31306  31306  31306    204    208    187  31306    231    199  31306    203    233    216    195    207  31306    202  31306    212  31306    197  31306    222    223    203    220  31306    195    221    226    247    208    221    230    233    207  31306  31306  31306  31306  31306  31306    235    226    215    230    213  31306    249  31306    229    234    221    220    202    233    213    211    222    216  31306    242    231    230  31306    222    230    237    228    225  31306  31306  31306  31306  31306  31306  31306  31306  31306  31306  31306  31306  31306  31306  31306  31306  31306  31306  31306  31306  31306  31306  31306  31306  31306  31306  31306    233    221    242    226    230  31306  31306  31306    225  31306  31306  31306  31306  31306  31306  31306  31306  31306  31306  31306  31306  31306  31306  31306  31306  31306  31306  31306  31306  31306  31306  31306  31306  31306  31306  31306  31306  31306  31306  31306  31306  31306  31306  31306  31306  31306  31306  31306  31306  31306  31306  31306  31306  31306  31306  31306  31306  31306  31306  31306  31306  31306  31306  31306  31306  31306  31306  31306  31306  31306  31306  31306  31306  31306  31306  31306  31306  31306  31306  31306  31306  31306  31306  31306  31306  31306  31306  31306  31306  31306  31306  31306  31306  31306  31306  31306  31306  31306  31306  31306  31306  31306  31306  31306  31306  31306  31306  31306  31306  31306  31306  31306  31306  31306  31306  31306  31306  31306  31306  31306  31306    232  31306    231  31306  31306  31306    227    227    234    191    206    233    228    225    203    225    192    190    201  31306  31306  31306  31306  31306  31306    217    214    228    202    188    228    200    222    198    191  31306    204    201    203  31306  31306  31306    208    215  31306    215    187    190    205    217    206    231    202    228    215    194    229    233    218    205    208    207    219    206    224    186    211    218    196    242    237    204    217    197    225    214    213    209    209    203    199    214    214    209    202    225    228    174    213    199    217    215    207    230  31306  31306  31306    207    218  31306  31306    226    222    232    232  31306  31306  31306    219    221    225    224    227    223    224    225  31306    228    229    223    204    213    215    201    217  31306    214    206    196    205    201    211    216    211    217    221    209  31306  31306    210    193    201    209    213    223    224    220  31306  31306    199    219    222  31306    199  31306    214    199    217  31306    212    223    232  31306    227    201    202    219    214    225    235    224    221    217    232    206    220    213    229  31306    223    218    215    209    223    209    218    221    227    236    218  31306  31306    234    224    217    226    229    221    218    221    219    215    221    249    235    220  31306    221    225    240  31306    230    230  31306    209    241    227  31306    211  31306    230    218    224    229    220    234  31306    239  31306  31306  31306  31306  31306  31306    230  31306  31306  31306  31306    213    219    221  31306    229    230    224    215    217  31306    225    224    221  31306  31306  31306  31306  31306  31306  31306  31306  31306  31306  31306
  31306  31306  31306  31306  31306  31306  31306  31306  31306  31306  31306  31306  31306  31306  31306  31306  31306  31306  31306  31306  31306  31306    251  31306    221    227    213    211    221  31306    199    218  31306    210    210    220    197    202    196    203  31306    203  31306    189    218  31306    206  31306  31306  31306  31306    199  31306  31306  31306  31306  31306  31306  31306  31306  31306  31306  31306    217  31306    211    210    203    208    209    210    213    206  31306  31306    212  31306    194    218  31306    219    214    210  31306    214    209    213    217  31306  31306    214    228    214    216  31306    249    228    228    209    207  31306    195  31306    245    226    206    233    230    219    224    219    226    222    225    219    224    228    216    216    231    236    236    224    234    232    221  31306    234  31306  31306  31306  31306  31306  31306  31306  31306  31306  31306  31306  31306  31306  31306  31306  31306  31306  31306  31306  31306  31306  31306  31306  31306  31306  31306    208    221    235    214  31306  31306    238  31306    255  31306    226    225  31306  31306  31306  31306  31306  31306  31306  31306  31306  31306  31306  31306  31306  31306  31306  31306  31306  31306  31306  31306  31306  31306  31306  31306  31306  31306  31306  31306  31306  31306  31306  31306  31306  31306  31306    232    250    234  31306  31306  31306  31306  31306  31306  31306  31306  31306  31306  31306  31306  31306  31306  31306  31306  31306  31306  31306  31306  31306  31306  31306  31306  31306  31306  31306  31306  31306  31306  31306  31306  31306  31306  31306  31306  31306  31306  31306  31306  31306  31306  31306  31306  31306  31306  31306  31306  31306  31306  31306  31306  31306  31306  31306  31306  31306  31306  31306  31306  31306  31306  31306  31306  31306  31306  31306  31306  31306  31306  31306  31306  31306  31306    127    228  31306  31306    210    207  31306    218    193    218    201    198    226    190  31306    220    227    222  31306  31306  31306  31306  31306  31306    237    206    215    198    223    212    182    183    206    211    199    192  31306    200  31306  31306  31306  31306    248    211  31306    198    207    216    197    212    217    199    211    211    223    202    215    222    213    215    202    215  31306    196    190    218    209  31306    201    213    217    225    195    219    244    243    206    176    209    214    221    202    208    208    216    215    232    225    232    223    217  31306    205    214    190    242    214    227    206    221    211    208    212    222  31306    193    217    213    205  31306    201  31306    222    219    219    202    222    228    205    189    217  31306    215    213    214    211    227    217    206    204  31306    204    199  31306    217    203    183    200    187    210    198    200    212    213    213    229    206    220    217    221    210    223    201    203    204    216    194    211    218    215    228    216    206    221    204    227    217    216    218    211    225    217    213  31306    213    228    217    216    215    226    227    217    220    226  31306    219    211    221    229    231    228    226  31306    232    233    219    227    213  31306    207    210    245    222  31306  31306  31306    223  31306    234    237    233    240    221    237    226  31306    228  31306    220    240    218    226    239  31306    238  31306  31306  31306  31306  31306  31306  31306  31306  31306  31306  31306  31306  31306    241    234    230    222    232  31306    218  31306    240  31306    240  31306  31306  31306  31306  31306  31306  31306  31306  31306  31306  31306  31306  31306
  31306  31306  31306  31306  31306  31306  31306  31306  31306  31306  31306  31306  31306  31306  31306  31306  31306  31306  31306  31306    230    240  31306  31306    232    229    214    233    219  31306    235    195  31306    213    224    206    217    220  31306    211  31306  31306  31306    196  31306  31306  31306    201  31306  31306  31306  31306  31306  31306  31306  31306  31306    213  31306  31306  31306  31306  31306    229  31306  31306  31306  31306  31306    179    207    204    207    232    210  31306  31306    224    228  31306    200    205    205    223    217    218    197    229    218    210    214    211    226    208    223    219    207    229    220    208    220    226    234    215    224    218    209    224    211    243    231    213    227    232    230    241    231  31306    215    215  31306    236    238    225    221    223    228    241  31306  31306  31306  31306  31306  31306  31306  31306  31306  31306  31306  31306  31306  31306  31306  31306  31306  31306  31306  31306  31306  31306  31306  31306  31306  31306    237    230    227    219  31306  31306    241    240    249    226    226  31306  31306  31306  31306  31306  31306  31306  31306    247  31306  31306  31306  31306  31306  31306  31306  31306  31306  31306  31306  31306  31306  31306  31306  31306  31306  31306  31306  31306  31306  31306  31306  31306  31306  31306  31306  31306  31306  31306  31306    249  31306  31306  31306  31306  31306  31306  31306  31306  31306  31306  31306  31306  31306  31306  31306  31306  31306  31306  31306  31306  31306  31306  31306  31306  31306  31306  31306  31306  31306  31306  31306  31306  31306  31306  31306  31306  31306  31306  31306  31306  31306  31306  31306  31306  31306  31306  31306  31306  31306  31306  31306  31306  31306  31306  31306  31306  31306  31306  31306  31306  31306  31306    255  31306  31306  31306  31306  31306  31306  31306  31306  31306    213    230  31306    240  31306  31306    210    200    208    199    210    198    228    187    201    208  31306  31306    207    203    249  31306    232  31306  31306  31306    215    199    199  31306  31306  31306  31306  31306  31306  31306  31306    198    221    219    193  31306    216    208    218    214    210    207  31306    209    201    197    182    193    208    224    205    216    218    230    211    219    210    206    217    207    210    206    202    229    210    207    209    213    214  31306    206    198    209    216    213    230    211    224    211    239    212    207    219    219    208  31306    216    220    199    211    234  31306    219    200    209    213    228    205    221    212    194    213    204    203    245    196  31306    228    213    213    221    240  31306    223    229    237  31306    222    215  31306    221    205    191  31306    224    204    214    205    205    201    199    210    222    202    216    200    226  31306    230    216    209    220    203    210    211    218    212    221    216    210    216    199    209    228  31306    221    218    212  31306    227    234  31306  31306    224  31306    225    235    226    222    214    216    219    219    214    206    215    213    205    229  31306    215    228    221    224    218    230    215    219    224    223    221    211  31306    217    231    226    230    221    232    228    227  31306    226    235  31306  31306  31306  31306    235    248    235    215  31306    212    240    241    244    239  31306  31306  31306  31306  31306  31306  31306  31306  31306  31306  31306    223    230    215  31306    231  31306  31306  31306  31306  31306  31306  31306  31306  31306  31306  31306  31306  31306  31306  31306  31306  31306  31306  31306  31306  31306  31306
  31306  31306  31306  31306  31306  31306  31306  31306  31306  31306  31306  31306  31306  31306  31306  31306  31306  31306  31306  31306  31306  31306  31306  31306  31306  31306  31306  31306    209    218    218    205  31306    202    213    242    220  31306  31306  31306  31306  31306  31306    196    194  31306  31306  31306  31306  31306  31306  31306  31306  31306  31306  31306  31306  31306  31306  31306  31306    201  31306  31306  31306  31306    218  31306  31306  31306    216  31306    223  31306    198    226    203    208  31306    182    209    211    237    203    212    202    208    217    218    211    205    222    197    225    229  31306    228    219    228    229  31306  31306    232    219    234    241    202    202    247    209    218    214    234    221    222    240    218    238    233    223  31306    211    223    233    208    226    240    229  31306  31306  31306  31306  31306  31306  31306  31306  31306  31306  31306  31306  31306  31306  31306  31306  31306  31306  31306  31306  31306  31306  31306  31306  31306  31306    230    206  31306    237    247    245    232    234    234  31306    254    243  31306  31306  31306  31306  31306  31306  31306  31306  31306  31306  31306  31306  31306  31306  31306  31306  31306  31306  31306  31306  31306  31306  31306  31306  31306  31306  31306  31306  31306  31306  31306  31306  31306  31306  31306  31306  31306  31306  31306  31306  31306  31306  31306  31306  31306  31306  31306  31306  31306  31306  31306  31306  31306  31306  31306  31306  31306  31306  31306  31306  31306  31306  31306  31306  31306  31306  31306  31306  31306  31306  31306  31306  31306  31306  31306  31306  31306  31306  31306  31306  31306  31306  31306  31306  31306  31306  31306  31306  31306  31306  31306  31306  31306  31306  31306  31306  31306  31306  31306  31306  31306  31306  31306  31306  31306  31306  31306  31306  31306  31306  31306  31306    193  31306    211  31306    203  31306    235    202    196    196    237  31306    241    197    242    196    205    186    197    213    250  31306  31306  31306  31306  31306  31306  31306  31306  31306  31306    194  31306  31306  31306  31306    209    206  31306  31306  31306    213    205    208    224  31306    222    241    181    206    194    219    225    221    222    221    204    243    203  31306    224    215    203    226    215    212    212    200    217    233    202    218    239    211    201    207    234    213    230    211    227    199    197    206    209    235    216  31306    218    224    226    225    243    220  31306  31306    219    214    234    212    209    211    215    210    206    213    211    205  31306    238    208  31306  31306    193    202    219    193    241    214    231  31306    219    198    223    215    227    223    204    201    211    210    201    206    195    205  31306    208    192    203    209    212    207    224    207    212    209    204  31306    206    200    197    210    212    222    206  31306    191    220    235    223    221    202    231    211    230  31306  31306  31306  31306    219    233  31306    209    220  31306  31306    219    230    218    230    218    206    202    220    216    222    219    221  31306    219    227    227    217    233    221    234    226    218    212    219    211    209    206  31306  31306    237    228    231    221    234    223    233    236    214  31306    239  31306  31306  31306  31306    230    238    237    237  31306  31306  31306  31306  31306  31306  31306  31306  31306    229    205    227  31306  31306  31306  31306  31306  31306  31306  31306  31306  31306  31306  31306  31306  31306  31306  31306  31306  31306  31306  31306  31306  31306  31306  31306  31306  31306
  31306  31306  31306  31306  31306  31306  31306  31306  31306  31306  31306  31306  31306  31306  31306  31306  31306  31306  31306  31306  31306  31306  31306  31306  31306  31306  31306  31306    215    210    216    200  31306    213    213    211  31306  31306  31306  31306  31306  31306  31306  31306  31306  31306  31306  31306  31306  31306  31306  31306  31306  31306  31306  31306  31306  31306  31306  31306  31306  31306  31306  31306  31306  31306  31306  31306  31306  31306    220    214    219    198    189    224  31306    201    198    212  31306  31306    230    190    209    231    225    248    227    221    215  31306    228    222    221    226    231    226    223    225    210    216    228    215  31306  31306  31306    243    232    230    223    210    219    231    235    219    224  31306    212  31306  31306    215    229    225    226    216    225    246  31306  31306  31306  31306  31306  31306  31306  31306  31306  31306  31306  31306  31306  31306  31306  31306  31306  31306  31306  31306  31306  31306  31306  31306  31306    228  31306    235    235  31306    234  31306    236    234  31306    236    238    224    239  31306  31306  31306  31306  31306    237    219    210    238  31306  31306  31306  31306  31306  31306  31306  31306  31306  31306  31306  31306  31306  31306  31306  31306  31306  31306  31306  31306  31306  31306  31306  31306  31306  31306  31306  31306  31306  31306  31306  31306  31306  31306  31306  31306  31306  31306  31306  31306  31306  31306  31306  31306  31306  31306  31306  31306  31306  31306  31306  31306  31306  31306  31306  31306  31306  31306  31306  31306  31306  31306  31306  31306  31306  31306  31306  31306  31306  31306  31306  31306  31306  31306  31306  31306  31306  31306  31306  31306  31306  31306  31306  31306  31306  31306  31306  31306  31306    163  31306  31306  31306  31306  31306  31306  31306  31306  31306  31306  31306  31306  31306    221  31306  31306    194    226    221    209  31306    202    220    228  31306    224    217    190    194    202    213    229  31306  31306  31306  31306  31306  31306  31306  31306    204    183    234    208    205    213  31306    208    206  31306    219    210    235    211    226    210    229    191  31306  31306    198    187    218    220    254    229    216    211    214    215  31306    212  31306    191    197    195    204    207    196    197    218    201    218    226    181    211  31306    185    178    220    213    194    212    224    213    230  31306    204    206    214    228    220    229    218    227    219    219    214    213    216    222    238    220    194    226    192    230  31306    224    206  31306    201    222  31306  31306  31306  31306  31306    217  31306    219    229    199    200    211    197    214    211    233    213    205    217    223    185    217    228    223    187    214    208    207    203    211    211    218    246    233    208    218    237  31306    209    212    207    212    214    211    216    217    217    203    246    208    203    238    218  31306    215  31306    219    217    212    223    225    225    229    212    213  31306    204    200  31306    230    236    225    210    211    232    215    218    229    232    232    218    218    218    212    213    229    197    224    216  31306    219    211    235    240  31306  31306  31306  31306  31306  31306  31306  31306  31306  31306  31306  31306  31306  31306  31306    241  31306  31306  31306  31306  31306  31306  31306  31306  31306  31306  31306    238    218  31306  31306  31306  31306  31306  31306  31306  31306  31306  31306  31306  31306  31306  31306  31306  31306  31306  31306  31306  31306  31306  31306  31306  31306  31306  31306  31306  31306
  31306  31306  31306  31306  31306  31306  31306  31306  31306  31306  31306  31306  31306  31306  31306  31306  31306  31306  31306  31306  31306  31306  31306  31306  31306  31306  31306  31306  31306  31306  31306  31306  31306  31306    211    210    199  31306    224    229  31306  31306  31306  31306  31306  31306  31306  31306  31306  31306  31306  31306  31306  31306  31306  31306  31306  31306  31306  31306  31306  31306  31306  31306  31306  31306  31306  31306  31306    225  31306  31306  31306    201    203    217    192  31306    226    218    199    213    210  31306    192    232    221    230    229    222    224    229    219    206  31306    220    222    238    235    208    230    226  31306    243  31306    216    213  31306  31306  31306    233    237    209    234    241    231    219    237    221  31306    254    232    245  31306  31306    221    221    250    240  31306    232  31306  31306  31306  31306  31306  31306  31306  31306  31306  31306  31306  31306  31306  31306  31306  31306  31306  31306  31306  31306  31306  31306    226    232    234    244    236  31306    238    243    241    229    227    245    239    243    250  31306  31306  31306    239  31306    232  31306  31306  31306  31306  31306  31306  31306  31306  31306  31306  31306  31306  31306  31306  31306  31306  31306  31306  31306  31306  31306  31306  31306  31306  31306  31306  31306  31306  31306  31306  31306  31306  31306  31306  31306  31306  31306  31306  31306  31306  31306  31306  31306  31306  31306  31306  31306  31306  31306  31306  31306  31306  31306  31306  31306  31306  31306  31306  31306  31306  31306  31306  31306  31306  31306  31306  31306  31306  31306  31306  31306  31306  31306  31306  31306  31306  31306  31306  31306  31306  31306  31306  31306  31306  31306  31306  31306  31306  31306  31306    208    198  31306  31306  31306  31306  31306  31306  31306  31306  31306  31306  31306  31306  31306    242  31306    229    226    197  31306  31306  31306    206    231  31306    213    181  31306    190    185    201  31306  31306  31306  31306  31306  31306  31306  31306    207    254    216  31306    206    205  31306  31306    213    185    215  31306  31306  31306    198    206    196    198    220    205    198    205    228    233    206    222    189    211    196    211    220    220  31306    194    215    211    201    209    192    181    221    222    189    208    206    200    234    184    201    207  31306    205    204    219    195    217    207    218    213    229    233    226    224    228    214    201    210  31306    191    206    221    212    193  31306    213    215    207    204    213  31306  31306    206    221    224    226    201    210    226    240  31306    219    222    228    207    226    223  31306    203  31306    218  31306  31306    213    201    221    199    194    231    193    207    208    213    216    208    219    209  31306    212    203    212    206    203    220  31306    206    195    215    213  31306    213    207    206    206    213    221    212  31306    214    208    216    214    217    222    218    208    201    226  31306    218  31306    218    233    213    210    209    219    207  31306    219    225    228    207    229  31306    215    231    224  31306    216    225  31306    226    221    230    229    222    210    236  31306  31306  31306  31306  31306  31306  31306  31306  31306  31306  31306  31306  31306  31306  31306  31306  31306  31306  31306  31306  31306  31306  31306  31306  31306  31306  31306    237    236    227  31306    235  31306  31306  31306  31306  31306  31306  31306  31306  31306  31306  31306  31306  31306  31306  31306  31306  31306  31306  31306  31306  31306  31306  31306  31306  31306  31306
  31306  31306  31306  31306  31306  31306  31306  31306  31306  31306  31306  31306  31306  31306  31306  31306  31306  31306  31306  31306  31306  31306  31306  31306  31306  31306  31306  31306  31306  31306  31306  31306  31306  31306    205  31306  31306    203    234  31306  31306  31306  31306  31306  31306  31306  31306  31306  31306  31306  31306  31306  31306  31306  31306  31306  31306  31306  31306  31306  31306  31306  31306  31306  31306  31306  31306    188    224    223  31306  31306    231    193    192    231  31306    180    196  31306    199  31306  31306    222    219    228    232    217    233    220    218    205    228    225    209    217    241    232    219    224    205  31306  31306    237    244  31306    214    243  31306    236    208  31306    238    221  31306    222    230    225    225    228    232    253    216    211    218    245    225    250    230    238    234  31306  31306  31306  31306  31306  31306  31306  31306  31306  31306  31306  31306  31306  31306  31306  31306  31306  31306  31306  31306  31306  31306  31306    230    238  31306    222  31306  31306  31306    246    222    237    233    245    232    248    226    226    238    243  31306  31306    218  31306    250  31306  31306  31306  31306  31306  31306  31306  31306  31306  31306  31306  31306  31306  31306  31306  31306  31306  31306  31306  31306  31306  31306  31306  31306  31306  31306  31306  31306  31306  31306  31306  31306  31306  31306  31306  31306  31306  31306  31306  31306  31306  31306  31306  31306  31306  31306  31306  31306  31306  31306  31306  31306  31306  31306  31306  31306  31306  31306  31306  31306  31306  31306  31306  31306  31306  31306  31306  31306  31306  31306  31306  31306  31306  31306  31306  31306  31306  31306  31306  31306  31306  31306  31306    215  31306    226    248    208  31306  31306  31306  31306  31306  31306  31306  31306  31306  31306  31306  31306  31306  31306  31306  31306    211  31306  31306  31306  31306  31306  31306    190    177    233    218    198    232    187  31306  31306  31306  31306  31306  31306  31306  31306  31306  31306  31306  31306    218    220  31306    212    212  31306    201    212  31306  31306    231    207    223    207    225    200    206    211    194  31306    210    206    198    204  31306    218    198    191    197    181    246    206    204    199    205    223    217    207    175    189    198    191    194    204    188    201    183    200  31306    199    222    193    204  31306    238    219    214    209    186    225    229    201    212    222    216    207    201    225    217  31306    224    211    223    192    207    215    239    215    231    206    218    239    225    220    208    236    202    219    209    220    217  31306    228    219    213    216  31306  31306  31306  31306    202  31306    218    223    206    227    205    210    211    222    215  31306    223  31306    217    230    215    210    208    207    224    226    219    213    184    203    204    211    218    203  31306    210  31306    204  31306    230    219    209    205  31306    216    216    226    203    205    215    229    222    219    229    215    210    218    207    215    218    254  31306  31306    208  31306    205    215    221    215    219  31306    211    226    219    225    219    234    237  31306  31306  31306  31306  31306  31306  31306  31306  31306  31306  31306  31306  31306  31306  31306  31306  31306  31306  31306  31306  31306  31306  31306  31306  31306  31306  31306    230    233  31306  31306    247  31306  31306  31306  31306  31306  31306  31306  31306  31306  31306  31306  31306  31306  31306  31306  31306  31306  31306  31306  31306  31306  31306  31306  31306  31306  31306  31306
  31306  31306  31306  31306  31306  31306  31306  31306  31306  31306  31306  31306  31306  31306  31306  31306  31306  31306  31306  31306  31306  31306  31306  31306  31306  31306  31306  31306  31306  31306  31306  31306  31306  31306  31306    212    217  31306  31306  31306  31306  31306  31306  31306  31306  31306  31306  31306  31306  31306  31306  31306  31306  31306  31306  31306  31306  31306  31306  31306  31306  31306  31306  31306  31306  31306  31306  31306  31306  31306  31306  31306  31306  31306    201  31306    225  31306  31306  31306    193    230    203    239    208    229    202    208    206    222    223  31306    221    214    227    228    227    211    232    224    218    229  31306  31306    226    230  31306    237  31306  31306    231    232    205    213    237    246    207  31306    208    239    233    216    238    216    232    230  31306    227  31306    223  31306    248  31306  31306  31306  31306  31306  31306  31306  31306  31306  31306  31306  31306  31306  31306  31306  31306  31306  31306  31306  31306  31306  31306  31306    240    243    233    233    239  31306    225    239    225  31306    227    235    240    231    241    244  31306  31306  31306  31306  31306    232    213  31306  31306  31306  31306  31306  31306  31306  31306  31306  31306  31306  31306  31306  31306  31306  31306  31306  31306  31306  31306  31306  31306  31306  31306  31306  31306  31306  31306  31306  31306  31306  31306  31306  31306  31306  31306  31306  31306  31306  31306  31306  31306  31306  31306  31306  31306  31306  31306  31306  31306  31306  31306  31306  31306  31306  31306  31306  31306  31306  31306  31306  31306  31306  31306  31306  31306  31306  31306  31306  31306  31306  31306  31306  31306  31306  31306  31306  31306  31306  31306  31306    228    216  31306  31306  31306    167    195    235    184  31306  31306  31306  31306  31306  31306  31306  31306  31306  31306  31306  31306  31306  31306  31306  31306  31306    186  31306  31306    244    198    195    199    183    202    202  31306  31306  31306  31306  31306  31306  31306  31306    225  31306  31306  31306    194    201    200    210    211    212    224    215    212    210    215    198    202    193    227    197    188  31306    209    208    196    199    209    203  31306    190    185  31306    219    201    205    202    179    208    205    177    176    192    183    206    181    208    196    197    183    202    183    211    185    187    205    207    213    209    223  31306    210    201  31306  31306    219    220    211    205    234    210    196    220    204    238    223  31306    219    201    221  31306  31306    226    241    229    198    223    218    230    200    228    213    222    211  31306    228  31306  31306    211  31306    211    207  31306  31306    184    232    224    215    221    224    225  31306    229    217  31306    219    207    218    209  31306    212    216    225    225    205    206    222    203    201    213    206    203    194  31306    218    223    222    206  31306    210    230    229    211  31306    222    229  31306    213  31306  31306    200    211    222    217    216    214    220    214  31306    216  31306    217    217    217    222    225    214    217    232    239    218    204    232    219  31306    230    229    234  31306  31306  31306  31306  31306  31306  31306  31306  31306  31306  31306  31306  31306  31306  31306  31306  31306  31306  31306  31306  31306  31306  31306  31306  31306  31306    221    226    228    232    246  31306  31306  31306  31306  31306  31306  31306  31306  31306  31306  31306  31306  31306  31306  31306  31306  31306  31306  31306  31306  31306  31306  31306  31306  31306  31306  31306  31306  31306
  31306  31306  31306  31306  31306  31306  31306  31306  31306  31306  31306  31306  31306  31306  31306  31306  31306  31306  31306  31306  31306  31306  31306  31306  31306  31306  31306  31306  31306  31306  31306  31306  31306    218    207    199  31306  31306  31306  31306    216  31306  31306  31306  31306  31306  31306  31306  31306  31306  31306  31306  31306  31306  31306  31306  31306  31306  31306  31306  31306  31306  31306  31306  31306  31306  31306  31306  31306  31306  31306  31306  31306  31306    210  31306    207  31306  31306  31306    223    227    209    208    207    203    210    239    224    227    214    221    223  31306    243    238    247    210    232    200    216    230    239    218  31306    225    247    210    242  31306    215    249    208    215    224    209    224    221    213    220    222  31306  31306    233    213    226    246    239    228  31306  31306    234  31306    231    238  31306  31306  31306  31306  31306  31306  31306  31306  31306  31306  31306  31306  31306  31306  31306  31306  31306  31306  31306  31306  31306    244    229    237    224    228    241    241    234    231  31306    235  31306    218    241    241    236    231  31306    247    237    244    243  31306  31306  31306  31306  31306  31306  31306  31306  31306  31306  31306  31306  31306  31306  31306  31306  31306  31306  31306  31306  31306  31306  31306  31306  31306  31306  31306  31306  31306  31306  31306  31306  31306  31306  31306  31306  31306  31306  31306  31306  31306  31306  31306  31306  31306  31306  31306  31306  31306  31306  31306  31306  31306  31306  31306  31306  31306  31306  31306  31306  31306  31306  31306  31306  31306  31306  31306  31306  31306  31306  31306  31306  31306  31306  31306  31306  31306  31306  31306  31306  31306  31306  31306    240    150    228    213    154    164  31306  31306  31306  31306  31306  31306  31306  31306  31306  31306  31306  31306  31306  31306  31306  31306    284    174  31306  31306  31306  31306  31306    239    179    217    184    214  31306  31306  31306  31306  31306  31306  31306  31306    228    192  31306    203    194    195    202    200  31306    200    212  31306    210  31306    196    205    208    226    193    212    204  31306    205    207    197    193    194    187    194    177    200    191    209    196    211    202    194    204    191    192    186    195  31306    217    185    200    199    198    186    206  31306    217  31306    181    193    195    217    228    205    213    197  31306    247  31306    200    205  31306    224    226    217    206  31306    221    212  31306    224    206    218    207    203  31306    212    225    221    217    235  31306    216    206    229    220    207    207    215  31306    198    212  31306    200    238  31306    209    211    205    210    210    205    220    204    198    216    216    221    198    215    206    227    206    199  31306    200    217    230    210    226    216    197    213    215    221    211    227    208  31306    213  31306    208  31306  31306  31306    213  31306    198  31306  31306    208    207  31306    210    213    234    221  31306    201    216    215    208    232  31306    215    222    214    217  31306  31306    227    219    226    215    236  31306    214    224    227  31306    225  31306  31306  31306  31306  31306  31306  31306  31306  31306  31306  31306  31306  31306  31306  31306  31306  31306  31306  31306  31306  31306  31306  31306  31306  31306  31306  31306  31306  31306    222    233    235    246  31306    249  31306  31306  31306  31306  31306  31306  31306  31306  31306  31306  31306  31306  31306  31306  31306  31306  31306  31306  31306  31306  31306  31306  31306  31306  31306  31306
  31306  31306  31306  31306  31306  31306  31306  31306  31306  31306  31306  31306  31306  31306  31306  31306  31306  31306  31306  31306  31306  31306  31306  31306  31306  31306  31306  31306  31306  31306  31306    213    224    223    208  31306  31306  31306  31306    208  31306  31306  31306  31306  31306  31306  31306  31306  31306  31306  31306  31306  31306  31306  31306  31306  31306  31306  31306  31306  31306  31306  31306  31306  31306  31306  31306  31306  31306  31306  31306  31306  31306    180  31306  31306    205    220    207    229    206    216    225  31306    201  31306  31306    242    235  31306    218    233  31306  31306    227    220    212    238    224    211    211    231    220    219    238    246    225  31306    227    213    248    244    218  31306    211    206  31306    226    236    201    210    217    246    212  31306    233    233    228    222    250    233  31306  31306    248  31306  31306    234    245  31306  31306  31306  31306  31306  31306  31306  31306  31306  31306  31306  31306  31306  31306  31306  31306  31306  31306    232  31306    206    240    239    224    230    259    216    220  31306    239  31306    236    231    220  31306    242  31306    243    242    233  31306  31306  31306  31306  31306  31306  31306  31306  31306  31306  31306  31306  31306  31306  31306  31306  31306  31306  31306  31306  31306  31306  31306  31306  31306  31306  31306  31306  31306  31306  31306  31306  31306  31306  31306  31306  31306  31306  31306  31306  31306  31306  31306  31306  31306  31306  31306  31306  31306  31306  31306  31306  31306  31306  31306  31306  31306  31306  31306  31306  31306  31306  31306  31306  31306  31306  31306  31306  31306  31306  31306  31306  31306  31306  31306  31306  31306  31306  31306  31306  31306  31306  31306    193    234    259    207    174    197  31306  31306  31306  31306  31306  31306  31306  31306  31306  31306  31306  31306  31306  31306  31306  31306    192    188    182  31306  31306  31306  31306    203  31306    242  31306    191  31306  31306  31306  31306  31306  31306  31306    200    194    238    198    177    238    212    191    204    192    212    215    194  31306    229    188    201    231    237    221    198    196    207    194    207  31306    214    197    193    200    185  31306    219    203    208  31306    196    212    200    203    214    207    212    186  31306  31306    208    225  31306    208    185  31306  31306    195    191    187    203    209    220    199    250    203    221    223    223    216    251  31306    198    225    218    216    221  31306    206    229    229    218    219    224    199    222    198    228    213    224    203    210    205    213    196    215    198  31306    219    223  31306    207    202  31306  31306    205    205    209  31306    198    201    192    209    203    200    223  31306    215    204    219    212    241    204    221    213    216    220    200    209    225    209    214    209    227    221    216    196  31306    236    245    219  31306    234    208    225    221    217    212    218    212    215    215  31306  31306    209    222  31306  31306    220    210    227    207    208    223    223    217  31306    234    217    215  31306  31306    238  31306    232    218    228    217    217  31306  31306  31306  31306  31306  31306  31306  31306  31306  31306  31306  31306  31306  31306  31306  31306  31306  31306  31306  31306  31306  31306  31306  31306  31306  31306  31306    232    232  31306  31306    240    225  31306    232    240  31306  31306  31306  31306  31306  31306  31306  31306  31306  31306  31306  31306  31306  31306  31306  31306  31306  31306  31306  31306  31306  31306  31306  31306  31306  31306  31306
  31306  31306  31306  31306  31306  31306  31306  31306  31306  31306  31306  31306  31306  31306  31306  31306  31306  31306  31306  31306  31306  31306  31306  31306  31306  31306  31306  31306  31306  31306  31306    243  31306  31306  31306  31306  31306  31306  31306  31306  31306  31306  31306  31306  31306  31306  31306  31306  31306  31306  31306  31306  31306  31306  31306  31306  31306  31306  31306  31306  31306  31306  31306  31306  31306  31306  31306  31306  31306  31306  31306    275    222    243    229  31306    183    226  31306  31306  31306    195    202  31306    248    208    202    219    225    213    237  31306    202    213    202    207    205    216    216  31306    208  31306    224  31306    226    224    227    228    208    237    244    243    204  31306    235  31306    232    207    227    235    239    204    226    228    229    236    235    230    239    222    227    217    239    243    239    249    245    237    244  31306  31306  31306  31306  31306  31306  31306  31306  31306  31306  31306  31306  31306  31306  31306  31306    242  31306    230  31306  31306  31306  31306  31306  31306  31306  31306    228  31306    205    224    239    241    232    240    234    241    242    240  31306  31306  31306  31306  31306  31306  31306  31306  31306  31306  31306  31306  31306  31306  31306  31306  31306  31306  31306  31306  31306  31306  31306  31306  31306  31306  31306  31306  31306  31306  31306  31306  31306  31306  31306  31306  31306  31306  31306  31306  31306  31306  31306  31306  31306  31306  31306  31306  31306  31306  31306  31306  31306  31306  31306  31306  31306  31306  31306  31306  31306  31306  31306  31306  31306  31306  31306  31306  31306  31306  31306  31306  31306  31306  31306  31306  31306  31306  31306  31306  31306  31306  31306  31306    219  31306    210  31306  31306  31306  31306  31306  31306  31306  31306  31306  31306  31306  31306  31306  31306  31306  31306  31306  31306    178    185    178  31306  31306    158    196    236  31306  31306  31306  31306  31306  31306  31306  31306  31306  31306  31306  31306    258    219    190    196  31306    230    202    194    200    217    200    219    197    257    215    200    216    203    203    228    211  31306    217    205    193    204    206  31306    181  31306    178    196    187    213    203    211    193    230    192    179    199    177    174    202    225    189    189  31306    181  31306    192    190    188    195    199    210    213    198    223  31306  31306    211    183  31306    213    198    183  31306    232    215    218    198  31306    188    208    215    206    194    206  31306    212    222    215  31306    226  31306    221    208    213    224    210  31306    211    197    184    181  31306    211    195    244    194    198    200    202    199    195    207    202  31306    206  31306    201    206    196    209    217  31306    198  31306    231    212    209    207    214    219    212    201    198    230    205  31306    213    212  31306    213    228    201  31306  31306    214    227    211    203    220    205    199    225    216    204    215    203    219  31306  31306    213    214    220  31306    225    227    211  31306  31306    219  31306    229  31306  31306    201    221    223  31306    226    218  31306  31306  31306  31306  31306  31306  31306  31306  31306  31306  31306  31306  31306  31306  31306  31306  31306  31306  31306  31306  31306  31306  31306  31306  31306  31306  31306    228    230  31306  31306    231    239  31306  31306    235  31306  31306  31306  31306  31306  31306  31306  31306  31306  31306  31306  31306  31306  31306  31306  31306  31306  31306  31306  31306  31306  31306  31306  31306  31306  31306  31306
  31306  31306  31306  31306  31306  31306  31306  31306  31306  31306  31306  31306  31306  31306  31306  31306  31306  31306  31306  31306  31306  31306  31306  31306  31306  31306  31306    186  31306    229  31306  31306  31306  31306  31306  31306  31306  31306  31306  31306  31306  31306  31306  31306  31306  31306  31306  31306  31306  31306  31306  31306  31306  31306  31306  31306  31306  31306  31306  31306  31306  31306  31306  31306  31306  31306  31306  31306  31306  31306  31306    217  31306  31306  31306  31306    219  31306    216    246    212    197    204    205    195    195    215    200    234    220    230    221  31306  31306    219  31306  31306    209    198    206    216    217    224    222    221    240    233  31306    237    220    223    234    206    202  31306    250    220    233    230    233  31306    226    240    227    227    229    222    240    244    230  31306    226    222    223  31306    237    236    239    244    229    228    237  31306  31306  31306  31306  31306  31306  31306  31306  31306  31306  31306  31306  31306    232    229    237  31306  31306    229    213    245    202    218    240    241    228  31306    236    188  31306  31306  31306    234    241  31306  31306    251    246  31306  31306  31306  31306  31306  31306  31306  31306  31306  31306  31306  31306  31306  31306  31306  31306  31306  31306  31306  31306  31306  31306  31306  31306  31306  31306  31306  31306  31306  31306  31306  31306  31306  31306  31306  31306  31306  31306  31306  31306  31306  31306  31306  31306  31306  31306  31306  31306  31306  31306  31306  31306  31306  31306  31306  31306  31306  31306  31306  31306  31306  31306  31306  31306  31306  31306  31306  31306  31306  31306  31306  31306  31306  31306  31306  31306  31306  31306  31306  31306  31306  31306    197    187    138    149    185    167  31306  31306  31306  31306  31306  31306  31306  31306  31306  31306  31306  31306  31306  31306    287    175    186    150  31306    183  31306  31306    200    175  31306  31306  31306  31306  31306  31306  31306  31306  31306  31306    194    258    199    225    173    190    188    205    232    204    222    214    225    187    231    252    216    201    200    203    219    208    192    208  31306    196    204    177    209    221    187    200    203    221    186    178    176    191    217    196    200    211    181    189    209    181  31306    218    181  31306    237    205    213    184    205    190    194    217    209    233    229    227    225    194    228    236    205    211    194  31306    232    198    191  31306    194    223    192    197    215    200    210    203    204  31306    210  31306  31306  31306    211    203    218  31306    230    199    212    203    209    212    181    207    199    225    218  31306    197  31306    210    210    214  31306    203    199    214    186  31306    211    241    205    188    202    212    219    224    226    205    240    199    213    249    228    220  31306  31306    226    248    219    218    208    227  31306    194    207    210    210    224    210    224    228    223    215  31306    219    213    212    229    224    211    220    217    212    216  31306    220  31306    230    220    212    199    229    214    219    214  31306  31306  31306  31306  31306  31306  31306  31306  31306  31306  31306  31306  31306  31306  31306  31306  31306  31306  31306  31306  31306  31306  31306  31306  31306  31306  31306  31306  31306  31306    243    233  31306  31306  31306  31306    231  31306    235  31306  31306  31306  31306  31306  31306  31306  31306  31306  31306  31306  31306  31306  31306  31306  31306  31306  31306  31306  31306  31306  31306  31306  31306  31306  31306  31306
  31306  31306  31306  31306  31306  31306  31306  31306  31306  31306  31306  31306  31306  31306  31306  31306  31306  31306  31306  31306  31306  31306  31306  31306  31306  31306  31306  31306  31306  31306  31306  31306  31306  31306  31306  31306  31306  31306  31306  31306  31306  31306  31306  31306  31306  31306  31306  31306  31306  31306  31306  31306  31306  31306  31306  31306  31306  31306  31306  31306  31306  31306  31306  31306  31306  31306  31306  31306  31306  31306  31306  31306  31306  31306    207  31306  31306  31306    191    215    189    189    229    204  31306    208    211    215    207    215    212    216    213  31306  31306    218    201    225    216    205    225    223  31306    228    227    227    232    215    221  31306    213    203    212    227  31306    235    207  31306    219    228    220    221    232    219    247    251  31306    229    224    240    229    223    242    244    201    234    240    236    238  31306    231    241    231    258    248  31306    237  31306  31306  31306  31306  31306  31306    238    219    229    231    228  31306  31306    213  31306    247    218    250  31306    240    249    231    240  31306    248  31306    227  31306  31306  31306    230    247  31306    248  31306  31306  31306  31306  31306  31306  31306  31306  31306  31306  31306  31306  31306  31306  31306  31306  31306  31306  31306  31306  31306  31306  31306  31306  31306  31306  31306  31306  31306  31306  31306  31306  31306  31306  31306  31306  31306  31306  31306  31306  31306  31306  31306  31306  31306  31306  31306  31306  31306  31306  31306  31306  31306  31306  31306  31306  31306  31306  31306  31306  31306  31306  31306  31306  31306  31306  31306  31306  31306  31306  31306  31306  31306  31306  31306  31306  31306    186  31306    179  31306  31306    219    197    128    257    144  31306  31306  31306  31306  31306  31306  31306  31306  31306  31306  31306  31306  31306  31306  31306    188    175  31306  31306  31306    167  31306  31306  31306  31306  31306  31306  31306  31306  31306  31306  31306  31306  31306    193    233    189    183    179    213    184  31306    184    183    210    158    224    223  31306    216    180    204    192    223    185    199  31306    196    169    195    186  31306    227    214    214    191    192  31306    208    182    175    197    209    216    189    191  31306    185    185    170    180  31306    196    176  31306    184    192    186    185    205    199    212    209    181    192  31306    191    214    197    205  31306  31306    201    204    214  31306  31306    202    193  31306    185    204    197    201  31306    194    188  31306    204    211    199    211    208    212    213    202  31306    195  31306    195    201    208    190    188    197    201    197    198  31306    188    205    186    204    212    199    203    196    203  31306    213    217    214    208    201    213  31306    221    220  31306    223  31306    224    248    215    226  31306  31306    228    222    221  31306  31306    214    228    202    216    222    219    217    216    221    209  31306    211    210    222    216    213    219    235    231  31306  31306    227  31306    209  31306    225    211  31306    225    217  31306    235    231    235  31306  31306  31306    218  31306  31306  31306  31306  31306  31306  31306  31306  31306  31306  31306  31306  31306  31306  31306  31306  31306  31306  31306  31306  31306  31306  31306  31306  31306  31306  31306  31306    242    220    231    215  31306  31306    240  31306  31306  31306  31306  31306  31306  31306  31306  31306  31306  31306  31306  31306  31306  31306  31306  31306  31306  31306  31306  31306  31306  31306  31306  31306  31306  31306
  31306  31306  31306  31306  31306  31306  31306  31306  31306  31306  31306  31306  31306  31306  31306  31306  31306  31306  31306  31306  31306  31306  31306  31306  31306  31306  31306  31306  31306  31306  31306  31306  31306  31306  31306  31306  31306  31306  31306  31306  31306  31306  31306  31306  31306  31306  31306  31306  31306  31306  31306  31306  31306  31306  31306  31306  31306  31306  31306  31306  31306  31306  31306  31306  31306  31306  31306  31306  31306  31306  31306  31306  31306  31306  31306  31306  31306    204    223    217    200    190  31306  31306  31306    226    198    223  31306    222  31306    225    204    216    224    229    211    205    231  31306    227    221    237    216    230  31306    236    232    233  31306    242    229    216    214    235  31306    243    227    224    236    228    226    230    235    217    250  31306    232    235    239    210    227    251  31306    234    245    238    237    237    222    246  31306    227    232    248    249    242  31306  31306  31306  31306    264    216  31306    234    241    248    241    222    215    242  31306    237    244    245    216  31306    252  31306  31306    248    250    230    246    239  31306    225  31306    213    225    242    232    229    223  31306  31306  31306  31306  31306  31306  31306  31306  31306  31306  31306  31306  31306  31306  31306  31306  31306  31306  31306  31306  31306  31306  31306  31306  31306  31306  31306  31306  31306  31306  31306  31306  31306  31306  31306  31306  31306  31306  31306  31306  31306  31306  31306  31306  31306  31306  31306  31306  31306  31306  31306  31306  31306  31306  31306  31306  31306  31306  31306  31306  31306  31306  31306  31306  31306  31306  31306  31306  31306  31306  31306  31306  31306  31306    185    118     85    239  31306  31306  31306    202    232    253    243  31306  31306  31306  31306  31306  31306  31306  31306  31306  31306  31306  31306  31306  31306  31306    151  31306  31306  31306  31306  31306  31306  31306  31306  31306  31306    191    199    270  31306  31306    220  31306    226  31306  31306    221  31306    212    219    193    225    194    241    195    197    172    183    216    186    195    214    208    221    193  31306    222    193    165    185    181    190    223    200    186    193    185    191    195    184    181  31306    226    188  31306    202    172    192    186    190  31306    189    190    189    211    191    175    212    228    197    215    208    212    230    242  31306    234    193    179    182    190    214    204  31306    210    195    198    195  31306    203    199  31306  31306  31306    196    196  31306  31306  31306    208    208  31306    212    216    210    205  31306    201  31306    223    203    189    186    173    198    204    188  31306  31306    205    210    196    200    197    201    211    210    216    194    205    208    219  31306    195  31306    219    217    212    222    214    241    236    223  31306  31306  31306  31306  31306    212    228    219    220    218    220    230    212    215    215    205    230    235  31306    217    212  31306    226    225    224    218    191  31306    223    222  31306    224    224    224    216    221    230    216    216    229    215    232    231  31306  31306  31306  31306  31306  31306  31306  31306  31306  31306  31306  31306  31306  31306  31306  31306  31306  31306  31306  31306  31306  31306  31306  31306  31306  31306  31306  31306  31306    237  31306  31306  31306    235    232    237  31306  31306  31306  31306  31306  31306  31306  31306  31306  31306  31306  31306  31306  31306  31306  31306  31306  31306  31306  31306  31306  31306  31306  31306  31306  31306  31306  31306  31306
  31306  31306  31306  31306  31306  31306  31306  31306  31306  31306  31306  31306  31306  31306  31306  31306  31306  31306  31306  31306  31306  31306  31306  31306  31306  31306  31306  31306  31306  31306  31306  31306  31306  31306  31306  31306  31306  31306  31306  31306  31306  31306  31306  31306  31306  31306  31306  31306  31306  31306  31306  31306  31306  31306  31306  31306  31306  31306  31306  31306  31306  31306  31306  31306  31306  31306  31306  31306  31306  31306  31306    231  31306  31306  31306    235  31306    254    214    207    207    207  31306    192  31306    231    218    211    213    217    193  31306  31306  31306    228    229    227    231    232    212    227    212  31306    213    232    223    224    221    225    233    228    245    233    225    226    232    235    249    224  31306    221    225    225    238    229    220    231    237    245    225    227    219    240    239    228    223    244    225    232    226    226  31306  31306    229    246  31306    235  31306  31306  31306  31306  31306    251    221  31306  31306    233    224    240    217  31306    214  31306    246    206    251    235  31306    247    236    245    218    242  31306  31306  31306  31306    246    205    225    226  31306    227    223  31306  31306  31306  31306  31306  31306  31306  31306  31306  31306  31306  31306  31306  31306  31306  31306  31306  31306  31306  31306  31306  31306  31306  31306  31306  31306  31306  31306  31306  31306  31306  31306  31306  31306  31306  31306  31306  31306  31306  31306  31306  31306  31306  31306  31306  31306  31306  31306  31306  31306  31306  31306  31306  31306  31306  31306  31306  31306  31306  31306  31306  31306  31306  31306  31306  31306  31306  31306  31306  31306  31306  31306  31306    192    204    262    166  31306  31306  31306  31306    153    227    224    174  31306  31306  31306  31306  31306  31306  31306  31306  31306  31306  31306  31306  31306  31306  31306    255    177  31306  31306    259  31306    171  31306  31306    181    200    190  31306    198    158    237  31306    215    179    203    188    191    207    214    203    210    212    202    180    204    231    201    191    196    191    203    195    217    204    199    235  31306    179    177  31306    194    196    201    183    178    214    198    189  31306  31306    211    201    181    182  31306  31306    173    184    197    183    187    181    178    194    274    190    203    207    212    226    212    241    205    192    188  31306  31306    194    179    219  31306  31306    195    204  31306  31306    179    192  31306    184    202    208    204    200    175    194    197  31306    171    198  31306  31306    197  31306    205    222    202    204    212    195    192    195  31306    198    193  31306    212    200    200    208    197    186    209    216    209    203    213    208    200    214    216    201    214    215    196    190    210    219    216    229    225    224  31306    231  31306  31306    222    214  31306    200    224    211    210    203    227    223  31306  31306    226    213  31306    221    222    226    208    217    224    204    217    210    230    212    228    215    214    237  31306    233    222    235    227    215    220    201    211    225  31306  31306  31306  31306  31306  31306  31306  31306  31306    220  31306  31306  31306  31306  31306  31306  31306  31306  31306  31306  31306  31306  31306  31306  31306  31306  31306  31306  31306  31306    229  31306  31306    219    226  31306  31306  31306  31306  31306  31306  31306  31306  31306  31306  31306  31306  31306  31306  31306  31306  31306  31306  31306  31306  31306  31306  31306  31306  31306  31306  31306  31306  31306  31306
  31306  31306  31306  31306  31306  31306  31306  31306  31306  31306  31306  31306  31306  31306  31306  31306  31306  31306  31306  31306  31306  31306  31306  31306  31306  31306  31306  31306  31306  31306  31306  31306  31306  31306  31306  31306  31306  31306  31306  31306  31306  31306  31306  31306  31306  31306  31306  31306  31306  31306  31306  31306  31306  31306  31306  31306  31306  31306  31306  31306  31306  31306  31306  31306  31306  31306  31306  31306  31306  31306  31306    266  31306  31306  31306    314  31306  31306    224    209    196    197    200    229    243    222    176    211    215    234  31306    203  31306    229    232    240    222    227  31306    201    224    227    198    229    208    219    208  31306    241    236    238  31306    235    209  31306    228    229  31306    224  31306    221    248  31306  31306  31306    228  31306    251    217    247    220    217    234    214    226    236    242  31306  31306    228    226    216    235  31306    228    225    213  31306  31306  31306  31306  31306    252    237  31306  31306  31306    231  31306    231    227    231    247    247    228    261    235  31306  31306    218    231  31306  31306    244    241  31306    234    227    235    231  31306    247  31306    217  31306    229  31306  31306  31306  31306  31306  31306  31306  31306  31306  31306  31306  31306  31306  31306  31306  31306  31306  31306  31306  31306  31306  31306  31306  31306  31306  31306  31306  31306  31306  31306  31306  31306  31306  31306  31306  31306  31306  31306  31306  31306  31306  31306  31306  31306  31306  31306  31306  31306  31306  31306  31306  31306  31306  31306  31306  31306  31306  31306  31306  31306  31306  31306  31306  31306  31306  31306  31306  31306  31306    186    258    171    146    254    166  31306  31306  31306  31306  31306    193  31306    163    279  31306  31306  31306  31306  31306  31306  31306  31306  31306  31306  31306  31306    161    262    183    181    182    194    174  31306    190    193    206    175    197    191    175    246    246    177    196    228    204  31306    210    191    192    183    215    182    196    221  31306    236    226    216    190  31306  31306  31306  31306    193    223    196    181  31306    189    190    194    177    180    186    183    214    185    199    181    174    215    194    192    195    197    183    189    196    168    219    193    200    186    183    181  31306    237    208    213    201    205    210    222    278    182    197  31306    194  31306  31306    191    204  31306    215    209  31306    202    207    204    195    205    205    205  31306    170    239    184    198    202    184    195    199    199    217  31306  31306    207    196    191    217    199    189  31306    182  31306    185  31306    193    197    204    196  31306    189    216    196    205  31306  31306    207    213    200    210    232  31306    210  31306  31306  31306    207    209    221    207    212    233  31306  31306  31306    205    201    214    207    231    213    226    209    206    224    228    220    223    234    218    233  31306    232    220    227    229    232    214    219    227    212    214    217    220    219    227    233    220    224    234    238    211    221    214  31306  31306  31306    225    225  31306  31306  31306  31306  31306    228  31306  31306  31306  31306  31306  31306  31306  31306  31306  31306  31306  31306  31306  31306  31306  31306  31306  31306  31306    231  31306    241    231  31306  31306  31306  31306  31306  31306  31306  31306  31306  31306  31306  31306  31306  31306  31306  31306  31306  31306  31306  31306  31306  31306  31306  31306  31306  31306  31306  31306  31306  31306  31306  31306
  31306  31306  31306  31306  31306  31306  31306  31306  31306  31306  31306  31306  31306  31306  31306  31306  31306  31306  31306  31306  31306  31306  31306  31306  31306  31306  31306  31306  31306  31306  31306  31306  31306  31306  31306  31306  31306  31306  31306  31306  31306  31306  31306  31306  31306  31306  31306  31306  31306  31306  31306  31306  31306  31306  31306  31306  31306  31306  31306  31306  31306  31306  31306  31306  31306  31306  31306  31306  31306  31306  31306  31306    258  31306  31306  31306  31306  31306    214    209  31306    192    189  31306  31306    199    227    222    205    226    218    214  31306  31306  31306    201    236    232    201    251    224    216  31306    214    209    215    220    218    217  31306    208    227    220  31306    231  31306    206    227    227  31306  31306    210    229  31306  31306    216    226    227    228    243    249    226    234    243    232    240    218    235  31306    228    215  31306  31306    231    224    226    234    236    234  31306  31306  31306    229    223    221    225    240    231    256    234    234    242  31306    209    225    233  31306    225  31306    235    205  31306  31306    226    230    260    211    214  31306  31306    216    217    221    241    232  31306    221  31306  31306  31306  31306  31306  31306  31306  31306  31306  31306  31306  31306  31306  31306  31306  31306  31306  31306  31306  31306  31306  31306  31306  31306  31306  31306  31306  31306  31306  31306  31306  31306  31306  31306  31306  31306  31306  31306  31306  31306  31306  31306  31306  31306  31306  31306  31306  31306  31306  31306  31306  31306  31306  31306  31306  31306  31306  31306  31306  31306  31306  31306  31306  31306  31306  31306  31306  31306  31306    197    177    259    175    252  31306  31306  31306    221    280    133    175    170    187    188  31306  31306  31306  31306  31306  31306    202    225    231    186    206  31306    202    217    216    186    251    152  31306    232  31306    122    173    181    165    188    255    177    187    182    193  31306    181    176  31306    221    186    166    204    188    268  31306    210  31306    200    217    210    215  31306    182    221    176    173    185  31306    197    184    197    191    192    179    188    184    178    202    182    215    208    204    180    175    238    221    189    188    199    203    188    187    202    186    204    194    190    212    191    203  31306    181    207    158    189    205  31306  31306    177    188    168  31306  31306    181    232  31306    213    210    222    202    218  31306  31306    171  31306  31306    215  31306    187  31306    200    195    197    206    198    199    203    214    191    195    194    188  31306  31306    194    194    192    208  31306    216    194    197    178    197    201    225    228    214  31306    206    201    231    235    237    214    206  31306    215    209  31306    195    211    218  31306  31306    215  31306    217    210    197    200    220    209    230    213    229  31306    211    198    204    225    219    219    217    222    230    227    215    220    237    223    219    219    217    219    223    223    221    219  31306    216    224    232    228    206    222    222    232    215  31306    208    219    227    223  31306  31306  31306  31306  31306  31306  31306  31306  31306  31306  31306  31306  31306  31306  31306  31306  31306  31306  31306  31306  31306  31306  31306    219  31306    238  31306  31306  31306  31306  31306  31306  31306  31306  31306  31306  31306  31306  31306  31306  31306  31306  31306  31306  31306  31306  31306  31306  31306  31306  31306  31306  31306  31306  31306  31306  31306  31306
  31306  31306  31306  31306  31306  31306  31306  31306  31306  31306  31306  31306  31306  31306  31306  31306  31306  31306  31306  31306  31306  31306  31306  31306  31306  31306  31306  31306  31306  31306  31306  31306  31306  31306  31306  31306  31306  31306  31306  31306  31306  31306  31306  31306  31306  31306  31306  31306  31306  31306  31306  31306  31306  31306  31306  31306  31306  31306  31306  31306  31306  31306  31306  31306  31306  31306  31306  31306  31306  31306  31306  31306  31306  31306  31306  31306  31306  31306  31306    213    196  31306    180  31306  31306  31306    226  31306    247    177  31306    219  31306    264  31306  31306    206    209    210    228    206    224    221  31306    208    208    220    197    212    197    205  31306  31306    240  31306  31306    228    222    223    231  31306    232    217  31306  31306    213  31306    222    235  31306    244    233    230    221    236    216    218    227    207    249    233    222    231    242    232    222    241    232  31306  31306  31306  31306    227    221    215    241    224    233    234  31306    223    215    225    255    220    238    255    238    219  31306    219    222    222    242  31306    223    223    228    220    246    219    202    232    216    229  31306    224  31306  31306  31306  31306  31306  31306  31306  31306  31306  31306  31306  31306  31306  31306  31306  31306  31306  31306  31306  31306  31306  31306  31306  31306  31306  31306  31306  31306  31306  31306  31306  31306  31306  31306  31306  31306  31306  31306  31306  31306  31306  31306  31306  31306  31306  31306  31306  31306  31306  31306  31306  31306  31306  31306  31306  31306  31306  31306  31306  31306  31306  31306  31306  31306  31306  31306  31306  31306    266    250    171    213    185    179  31306  31306  31306    246     65    173    185    140    174    160    186    189  31306  31306  31306  31306  31306  31306    205    189    231    170    255    182    185    183    160    180    149    208    223    271    185  31306    174    161    161    159    189    176    182    211  31306    198    204    198    235    218    197    200    203    234    221    208    196    185  31306    193    170    190    232  31306    173    198    175  31306  31306  31306    186    198    196  31306    199    178    195    200    184    214    185    184    183    181    165    193    180    189    185    181    200    196    193  31306    196    187    195    205    200    209    188    181    207    192    163    248    157    221    217    193  31306  31306    202    212  31306    192    242    241    239    249    190    164    255    161    186    156  31306    206  31306    193    198    202    208    210    198    202    195    207    200    191    200    184    197    197  31306  31306    213  31306    218    198    181    194    216    220    219    217  31306    215    206  31306    208    216    203    209    209    200    194    208    210    215  31306  31306    193    214    216    216    211    229    213    191    193    227    217    214    211    231    234    205    218    225    213    226    214  31306    229    222    223  31306    231    226    202    223    219    228    219    205    216    216    227    198    227    220  31306    239    232    219    223  31306    222  31306    233    213    236  31306  31306    223  31306  31306  31306  31306  31306  31306  31306  31306  31306  31306  31306  31306  31306  31306  31306  31306  31306  31306  31306  31306    229    245  31306  31306  31306  31306  31306  31306  31306  31306  31306  31306  31306  31306  31306  31306  31306  31306  31306  31306  31306  31306  31306  31306  31306  31306  31306  31306  31306  31306  31306  31306  31306  31306  31306
  31306  31306  31306  31306  31306  31306  31306  31306  31306  31306  31306  31306  31306  31306  31306  31306  31306  31306  31306  31306  31306  31306  31306  31306  31306  31306  31306  31306  31306  31306  31306  31306  31306  31306  31306  31306  31306  31306  31306  31306  31306  31306  31306  31306  31306  31306  31306  31306  31306  31306  31306  31306  31306  31306  31306  31306  31306  31306  31306  31306  31306  31306  31306  31306  31306  31306  31306  31306  31306  31306  31306  31306  31306  31306  31306  31306  31306  31306  31306    212    196  31306  31306  31306  31306  31306  31306    252    211    196    221  31306  31306    216    214  31306    238    235    194    213    241    234    230    232    205  31306    209    209    196    202    208    219    216  31306    207    216  31306    230    213    240  31306  31306  31306  31306  31306    223    221    211    232    240    236    226    227    225    207    213    223    240    221    241    227    225    228  31306    233    230    229    234    230  31306  31306  31306    233    228    215    213    241    227    226    245    245    238    227    215    231    222    227    229    227    241    225    231  31306    233    234    255  31306    230    220    228    224    222    207  31306    247    241    223  31306  31306  31306  31306  31306  31306  31306  31306  31306  31306  31306  31306  31306  31306  31306  31306  31306  31306  31306  31306  31306  31306  31306  31306  31306  31306  31306  31306  31306  31306  31306  31306  31306  31306  31306  31306  31306  31306  31306  31306  31306  31306  31306  31306  31306  31306  31306  31306  31306  31306  31306  31306  31306  31306  31306  31306  31306  31306  31306  31306  31306  31306  31306  31306  31306  31306  31306  31306  31306    251    149    273  31306  31306  31306  31306    185  31306    154    177    146    165    165    159    158    186  31306  31306  31306  31306    132    195    188    216    138    176  31306    174    188    182    173    171    165    178  31306    200    180    168    159    155    157    150  31306    188    190    197    153    174    183    197    218    221    216    172  31306  31306    210    211    204    225    201    198    179    219    206    183    201    194    212    173    177    161    186    201    178    195    184    189    190    173    187    223    214    179    176    203    201  31306    215    283    208    213    207  31306  31306    202    178    195    183    204    179  31306    202    192    170    202    168    193    155    158    166    172    151    232    205    259    201    208  31306    185    221    206    219    170    212    211  31306    220    265    161    169    205    239    202    193    220    205    204    208    203  31306    194    192  31306    192    210    208    210  31306    207    223    220  31306    194    206  31306  31306    222    222    209    213    216    217    210    211    216  31306  31306    218  31306    213    209  31306    226    213    218  31306  31306    219    196    213    199    209    253    235    207    226    235    256    227    217    199  31306    230    236    222    221    221    224    216    234    227    222    231    222  31306    214    230  31306    217    215    215    228    224    216    222    221    218    237    235    228    232    223    234  31306  31306    243    230  31306  31306  31306  31306  31306  31306  31306  31306  31306  31306  31306  31306  31306  31306  31306  31306  31306  31306  31306  31306  31306  31306  31306  31306  31306  31306  31306  31306  31306  31306  31306  31306  31306  31306  31306  31306  31306  31306  31306  31306  31306  31306  31306  31306  31306  31306  31306  31306  31306  31306  31306  31306  31306  31306  31306
  31306  31306  31306  31306  31306  31306  31306  31306  31306  31306  31306  31306  31306  31306  31306  31306  31306  31306  31306  31306  31306  31306  31306  31306  31306  31306  31306  31306  31306  31306  31306  31306  31306  31306  31306  31306  31306  31306  31306  31306  31306  31306  31306  31306  31306  31306  31306  31306  31306  31306  31306  31306  31306  31306  31306  31306  31306  31306  31306  31306  31306  31306  31306  31306  31306  31306  31306  31306  31306  31306  31306  31306  31306  31306  31306  31306  31306  31306  31306  31306  31306  31306  31306  31306    249    173    229  31306    203    208    207    223    204  31306    210  31306  31306  31306    229    218    212  31306    246    201    210  31306    210    213    201  31306    206    201    206  31306    221    221  31306    222    224    230  31306  31306  31306  31306  31306  31306    233    213    231    221    246    213  31306    214    248    235    222    197    241    217    192    226    208    231    207    217    214    231    228  31306  31306    229    235  31306  31306    268  31306    207    206    248    230    209  31306    233    246    230    225    224    226  31306  31306  31306    228    225    215  31306  31306    219    211    212    232    250  31306    239    240  31306    228  31306  31306  31306  31306  31306  31306  31306  31306  31306  31306  31306  31306  31306  31306  31306  31306  31306  31306  31306  31306  31306  31306  31306  31306  31306  31306  31306  31306  31306  31306  31306  31306  31306  31306  31306  31306  31306  31306  31306  31306  31306  31306  31306  31306  31306  31306  31306  31306  31306  31306  31306  31306  31306  31306  31306  31306  31306  31306  31306  31306  31306  31306  31306  31306  31306  31306  31306  31306  31306    245  31306  31306  31306  31306  31306  31306  31306  31306    241    150    180    161    244    217    158  31306  31306  31306  31306    191    191    210    267    182    185    184    161    180    183    169    184    133    259    145    166    208    219    198    167  31306    151    188  31306  31306  31306  31306    158  31306    191    196    183    232    271    223  31306    202  31306    201    197    215    155    172    191    198    192  31306  31306  31306    173    196    206  31306    193    189    209    215    200    203    147    205    189  31306    189    169    280    291    190    164    174    216    205    184    219    210    206    167    185  31306    193    198    199    164  31306    210    165  31306    202    203  31306    169    160    177    204  31306    167    164    169  31306    243    203  31306    250    171  31306    262    172    196  31306  31306    257    210    199  31306  31306    211    201    207    203    202    198    189    204    192    201    214    208    229    211    208    215    238    224  31306    234    171    247    187    230    215    217  31306    212  31306  31306    204    212    198    207    234  31306  31306    226    199  31306    219    224    214    226    199    231    197    222    235    221    237    222    235    238    208    212  31306    210    226    224  31306    227  31306    218    240    224  31306    224    233    226    217    218    206    225    218    218    230    216    231    227    212    218  31306    219    224  31306  31306    230    220    229  31306  31306    242    249  31306  31306  31306  31306  31306  31306  31306  31306  31306  31306  31306  31306  31306  31306  31306  31306  31306  31306  31306  31306    252  31306  31306  31306  31306  31306  31306  31306  31306  31306  31306  31306  31306  31306  31306  31306  31306  31306  31306  31306  31306  31306  31306  31306  31306  31306  31306  31306  31306  31306  31306  31306  31306  31306  31306
  31306  31306  31306  31306  31306  31306  31306  31306  31306  31306  31306  31306  31306  31306  31306  31306  31306  31306  31306  31306  31306  31306  31306  31306  31306  31306  31306  31306  31306  31306  31306  31306  31306  31306  31306  31306  31306  31306  31306  31306  31306  31306  31306  31306  31306  31306  31306  31306  31306  31306  31306  31306  31306  31306  31306  31306  31306  31306  31306  31306  31306  31306  31306  31306  31306  31306  31306  31306  31306  31306  31306  31306  31306  31306  31306  31306  31306  31306  31306  31306  31306  31306  31306  31306  31306  31306    208    164    185  31306  31306    206  31306    201  31306  31306    261  31306    206    216    193    205    204    189    228    199    198    206  31306    217    197  31306  31306    207  31306  31306    215    220  31306    232  31306    225  31306  31306  31306  31306    230    208    239  31306  31306    237    249    181    197    235    213    212    230    237    218    229    231    237    215    225    216    240    217    226    226    221    238    226    229    222    216    231    230    228    234    241    217    234    227  31306    233  31306  31306    234    218    219    225  31306    221  31306    220    206    236    228    239    224  31306  31306  31306    229    205  31306  31306  31306  31306  31306  31306  31306  31306  31306  31306  31306  31306  31306  31306  31306  31306  31306  31306  31306  31306  31306  31306  31306  31306  31306  31306  31306  31306  31306  31306  31306  31306  31306  31306  31306  31306  31306  31306  31306  31306  31306  31306  31306  31306  31306  31306  31306  31306  31306  31306  31306  31306  31306  31306  31306  31306  31306  31306  31306  31306  31306  31306  31306  31306  31306  31306  31306  31306  31306  31306  31306  31306  31306  31306  31306  31306  31306    246    156    152    159    169    169    208    145  31306  31306    193  31306    230    198    253    193    187    202    215    180    182    181    190    174    170    212    167  31306  31306    163    182    155    149    147  31306    225    173    198    194    220    168    176    197  31306    224  31306    199    205    209    194    196    244    194    157    177    209    195    209    187  31306    190    179    180    196    191    207    187    212    179    200    175    184    165    169    187    220    167    166    175    156    172    185    175    186    222    216    157  31306    187    211    205  31306  31306    161    176    167    156  31306  31306    157    234  31306    141    173    184    256    207    144    156    190    194    199    224    213    198    194    182  31306  31306    173    194    261    153    170    200    182    203    170    204    182  31306    208    196    207    195    197    204  31306    218    211  31306    214    214    218    209  31306    217  31306  31306    201    228    207    207  31306    212    209    216    210    210    205  31306    210    208    222    232    216    225    214    224    213    226    213    204    214    216    228    230    217    224    238    176  31306    179    189    223  31306    217    237    232    209    223    234    224    228    212    213    224    223    227    223    220    224    220  31306    225    219    223    191    223    220    223    228    221    222    198  31306    225  31306  31306  31306  31306    234  31306  31306  31306  31306  31306  31306  31306  31306  31306  31306  31306  31306  31306  31306  31306  31306  31306  31306  31306  31306  31306  31306  31306  31306  31306  31306  31306  31306  31306  31306  31306  31306  31306  31306  31306  31306  31306  31306  31306  31306  31306  31306  31306  31306  31306  31306  31306  31306  31306  31306  31306  31306  31306  31306
  31306  31306  31306  31306  31306  31306  31306  31306  31306  31306  31306  31306  31306  31306  31306  31306  31306  31306  31306  31306  31306  31306  31306  31306  31306  31306  31306  31306  31306  31306  31306  31306  31306  31306  31306  31306  31306  31306  31306  31306  31306  31306  31306  31306  31306  31306  31306  31306  31306  31306  31306  31306  31306  31306  31306  31306  31306  31306  31306  31306  31306  31306  31306  31306  31306  31306  31306  31306  31306  31306  31306  31306  31306  31306  31306  31306  31306  31306  31306  31306    229    205  31306  31306  31306  31306    204  31306  31306    247    205    241  31306    176    227  31306  31306  31306  31306    189  31306    177    224    184    202  31306    211    208  31306    204    197    221    194  31306    223    205    239    206    225  31306  31306    188    224  31306    215  31306    234  31306    237    251    220    230  31306    227    231    231    245    200    218    232    222    224    253    225    209    208    217    208    212    237    225  31306    240    245    217    212    215    205    220  31306    229    220    208    226    228    204    231  31306    215  31306    236    219  31306    230    206    234    220    230    228    224    237  31306  31306  31306    251    284  31306  31306  31306  31306  31306  31306  31306  31306  31306  31306  31306  31306  31306  31306  31306  31306  31306  31306  31306  31306  31306  31306  31306  31306  31306  31306  31306  31306  31306  31306  31306  31306  31306  31306  31306  31306  31306  31306  31306  31306  31306  31306  31306  31306  31306  31306  31306  31306  31306  31306  31306  31306  31306  31306  31306  31306  31306  31306  31306  31306  31306  31306  31306  31306  31306  31306  31306  31306  31306  31306  31306  31306  31306  31306  31306  31306  31306    213    235  31306  31306  31306  31306  31306  31306  31306  31306    250    157    191  31306    173    163    193    182    252    183    170    197    203  31306  31306    176    187  31306    208    170    168    231    150  31306    201    172    186  31306    222    217    198    214    265    176    184    235    168    184    184    255    181    247    166    193  31306    204    194    191    183    210    189    178    221    179    178    226    195    157    196    185  31306  31306  31306    177    199    191    301  31306    180    208    202    150    210    183    160    141    166    217    207    147    172    196    179    198    157  31306    170    164    181    158    159    143    152    150    157    184  31306    205    194    224    141    159    141  31306    183    193    191  31306    168    193    199    181    205    157    157  31306    243    197  31306    208    197    186    197    206    211  31306    205    206  31306    204    205    230  31306    217    225    237  31306    211    224    186  31306    207    210    207  31306    203  31306    222    212    226    205    214    205    217    220    209  31306    205    225    220    214    210    212    224    227    215    189  31306    232  31306    224  31306    198    175    197    244    198    205    221    206    216  31306    234    222    210    222    218    219    220    211    219    218    211  31306    226    223    217  31306    231  31306    214    217    227    206    228    241    239    213  31306  31306  31306  31306    217  31306  31306  31306  31306  31306  31306  31306  31306  31306  31306  31306  31306  31306  31306  31306  31306  31306  31306    256  31306  31306  31306  31306  31306  31306  31306  31306  31306  31306  31306  31306  31306  31306  31306  31306  31306  31306  31306  31306  31306  31306  31306  31306  31306  31306  31306  31306  31306  31306  31306  31306  31306  31306  31306
  31306  31306  31306  31306  31306  31306  31306  31306  31306  31306  31306  31306  31306  31306  31306  31306  31306  31306  31306  31306  31306  31306  31306  31306  31306  31306  31306  31306  31306  31306  31306  31306  31306  31306  31306  31306  31306  31306  31306  31306  31306  31306  31306  31306  31306  31306  31306  31306  31306  31306  31306  31306  31306  31306  31306  31306  31306  31306  31306  31306  31306  31306  31306  31306  31306  31306  31306  31306  31306  31306  31306  31306  31306  31306  31306  31306  31306  31306  31306  31306    184    213    209    208    295    199    181  31306    206    175    224    247    227  31306    211  31306    235    201    216  31306    188    194    192    256    174    194    186    246    209    192    211  31306  31306  31306    220    209    206    221    219    213    219    213  31306    223    220    221    243    229    239    243    216    233  31306  31306    249    223    241  31306    251    214    228    206    209  31306    222    226    209    203    230    213    214    216    217    220    221    222    228    246  31306    247    241    234    258  31306    241    215    238  31306    218    228  31306  31306  31306  31306  31306  31306  31306  31306  31306  31306  31306  31306  31306  31306    241  31306  31306  31306  31306  31306  31306  31306  31306  31306  31306  31306  31306  31306  31306  31306  31306  31306  31306  31306  31306  31306  31306  31306  31306  31306  31306  31306  31306  31306  31306  31306  31306  31306  31306  31306  31306  31306  31306  31306  31306  31306  31306  31306  31306  31306  31306  31306  31306  31306  31306  31306  31306  31306  31306  31306  31306  31306  31306  31306  31306  31306  31306  31306  31306  31306  31306  31306  31306  31306  31306  31306  31306  31306  31306  31306  31306  31306    255  31306  31306  31306  31306  31306  31306  31306  31306  31306    142    149    183    200    239    206    188    254    179    191    164    231    181    160    185    184    183    213    173    220  31306  31306    162    161  31306  31306    183  31306    152    172  31306    193    172    173    192  31306  31306    197  31306    257  31306    251    179    163    155  31306    198    167    204    214    208    217    176    167    210  31306    180    165    190    179    169    169    209    218  31306    198    191    163    145    164    160  31306  31306    166    137    217    150    139    223    216    223    221  31306    155    198    236    200    218    152    226    166    159  31306    228    223    168    147    153    159    153    180    145    151    153    147    205    159    202  31306    194    199    202    199    203    202  31306  31306    266    259    202    162    202    191    193    197    203    201    214    232    215    206    200    216  31306    191    217    225  31306    223    233    221    220    214    219    208    221    212    211    219    220  31306    215    207    210    208    213    214    205    222    250    217    208    220    225    234    241    231    230    218    221    207  31306  31306  31306    196  31306  31306    227    201    218    211    198    231    225  31306    229    235    222    215    235  31306    209  31306    223  31306    217    217    225  31306    217  31306  31306    210  31306    232    212  31306    234    229  31306  31306  31306    225  31306  31306  31306  31306  31306  31306  31306  31306  31306  31306  31306  31306  31306  31306  31306  31306  31306  31306  31306  31306  31306  31306  31306  31306  31306  31306  31306  31306  31306  31306  31306  31306  31306  31306  31306  31306  31306  31306  31306  31306  31306  31306  31306  31306  31306  31306  31306  31306  31306  31306  31306  31306  31306  31306  31306
  31306  31306  31306  31306  31306  31306  31306  31306  31306  31306  31306  31306  31306  31306  31306  31306  31306  31306  31306  31306  31306  31306  31306  31306  31306  31306  31306  31306  31306  31306  31306  31306  31306  31306  31306  31306  31306  31306  31306  31306  31306  31306  31306  31306  31306  31306  31306  31306  31306  31306  31306  31306  31306  31306  31306  31306  31306  31306  31306  31306  31306  31306  31306  31306  31306  31306  31306  31306  31306  31306  31306  31306  31306  31306  31306  31306  31306  31306  31306  31306  31306    220    198  31306  31306  31306  31306    246    210  31306    247    251    226  31306  31306    210    195    224    216    192  31306  31306    197  31306    194    216    192    214    199    201    207    234    208  31306    209    216    228    217    202    215    238  31306    228    239    217    251    237    225  31306    208    214    228    203    203    198    227    229  31306    237    225  31306    215    194    223  31306    216    229    221    213    217    211    223    219    227    229    234    218    213    206    220    221  31306    230  31306    208    238    249    216    233  31306  31306  31306  31306  31306  31306    233    231  31306  31306  31306  31306  31306  31306  31306    217    226    236  31306    238  31306  31306  31306  31306  31306  31306  31306  31306  31306  31306  31306  31306  31306  31306  31306  31306  31306  31306  31306  31306  31306  31306  31306  31306  31306  31306  31306  31306  31306  31306  31306  31306  31306  31306  31306  31306  31306  31306  31306  31306  31306  31306  31306  31306  31306  31306  31306  31306  31306  31306  31306  31306  31306  31306  31306  31306  31306  31306  31306  31306  31306  31306  31306  31306  31306  31306  31306  31306  31306  31306  31306  31306  31306  31306  31306  31306  31306  31306  31306  31306  31306  31306    212  31306    161    210    181    185    181  31306    192    181    162    184    180  31306    176    167    171    174    176    179    229    165    196    227    213    177    171    207    197  31306    217    218  31306  31306    252  31306    163    219    174    206    248    172    165    181    229    176    194  31306  31306  31306    186    177    190    200    165    207    184    182    192  31306    198    180    227    189    179    229    149    164    145    151    152  31306    136    130    137    143  31306    132    147    134    144    151    157  31306    185    214  31306    143    159    148    147    133    154  31306    132    135    158    152    153    161  31306    164    153    162    152    155    153    161    209    181    168    217    213    194  31306    206    207    208    207    200    206  31306  31306    206    206    197  31306    194    209    200    201    224  31306    235    190  31306  31306    192  31306    222    175    196    200    216    221    217    223    214    213    215    228    229  31306    223    222    223  31306    216    207    206    212    214    219    226    221    218    220    217    227  31306    233    197    235    257  31306    244    231    185  31306  31306    201    212    243    234    213    232  31306  31306    226    213  31306    229    229    241    219    207    218  31306    220    214  31306    218    222    245    226    226    222    204    234    221  31306  31306  31306    222    231    207  31306  31306  31306  31306  31306  31306  31306  31306  31306  31306  31306  31306  31306  31306  31306  31306  31306  31306  31306  31306  31306  31306  31306  31306  31306  31306  31306  31306  31306  31306  31306  31306  31306  31306  31306  31306  31306  31306  31306  31306  31306  31306  31306  31306  31306  31306  31306  31306  31306  31306  31306  31306  31306
  31306  31306  31306  31306  31306  31306  31306  31306  31306  31306  31306  31306  31306  31306  31306  31306  31306  31306  31306  31306  31306  31306  31306  31306  31306  31306  31306  31306  31306  31306  31306  31306  31306  31306  31306  31306  31306  31306  31306  31306  31306  31306  31306  31306  31306  31306  31306  31306  31306  31306  31306  31306  31306  31306  31306  31306  31306  31306  31306  31306  31306  31306  31306  31306  31306  31306  31306  31306  31306  31306  31306  31306  31306  31306  31306  31306  31306  31306  31306  31306  31306  31306    216    207    232  31306    167    217    211    207  31306    209    227    218    233    225    191    185    220    210    194    197    192    184    186    187    195    212    197    198    210    202    212    212  31306    211    214  31306    205    211    223  31306  31306    248    212    222  31306  31306    232    209    219    226    208    218  31306    217    219    226    221    229    238    218    218    210    223    223    225    215    209    216    207    232    213    236    221    217    249    210    227    222    241    224    227    233    225  31306    226    231  31306  31306    231    202    226    216  31306  31306  31306  31306  31306  31306  31306  31306  31306    229    241  31306    236  31306    203    235  31306  31306  31306  31306  31306  31306  31306  31306  31306  31306  31306  31306  31306  31306  31306  31306  31306  31306  31306  31306  31306  31306  31306  31306  31306  31306  31306  31306  31306  31306  31306  31306  31306  31306  31306  31306  31306  31306  31306  31306  31306  31306  31306  31306  31306  31306  31306  31306  31306  31306  31306  31306  31306  31306  31306  31306  31306  31306  31306  31306  31306  31306  31306  31306  31306  31306  31306  31306  31306  31306  31306  31306  31306  31306  31306  31306  31306  31306    112    163    134    225    157    215    184    194    168    163    179    233    141    176    179    171    149    177    176    177    177    157    207  31306    182    188  31306    154    208    158  31306    227  31306    199  31306    189    223  31306    202    169  31306  31306    250  31306    193    170    237    233    215    150    184    224    214    225    207    187    173    217    196    210    216  31306  31306    212    180    186    153    187  31306    176    162    139  31306    141    150  31306    136  31306    139  31306    131    139    152    144    287    226    135    209    155    201    149    158    135    152    200    133    143    161    142    160    144    150    213    163    211    143    171    165    159  31306    165    164    179    198    201    170    196    205    180    209    209    206    203    203  31306    200    185    210    189    195    203    212    190  31306  31306  31306    231    227    221    223    188  31306  31306    170  31306    220  31306    236    206    221    216    216    234    231    231    212    219    215    211    229    208    219    207    219    212    210    207    221    225  31306    220    214    184    201    271  31306    219  31306  31306    220    222    232    246    205    231  31306    219    221  31306  31306    226    225    221  31306    233    216    224    216    216    224    228    211    228    216    232    224  31306    218    231    227    240  31306  31306  31306  31306    218  31306  31306  31306  31306  31306  31306  31306  31306  31306  31306  31306  31306  31306  31306  31306  31306  31306  31306  31306  31306  31306  31306  31306  31306  31306  31306  31306  31306  31306  31306  31306  31306  31306  31306  31306  31306  31306  31306  31306  31306  31306  31306  31306  31306  31306  31306  31306  31306  31306  31306  31306  31306  31306  31306  31306  31306
  31306  31306  31306  31306  31306  31306  31306  31306  31306  31306  31306  31306  31306  31306  31306  31306  31306  31306  31306  31306  31306  31306  31306  31306  31306  31306  31306  31306  31306  31306  31306  31306  31306  31306  31306  31306  31306  31306  31306  31306  31306  31306  31306  31306  31306  31306  31306  31306  31306  31306  31306  31306  31306  31306  31306  31306  31306  31306  31306  31306  31306  31306  31306  31306  31306  31306  31306  31306  31306  31306  31306  31306  31306  31306  31306  31306  31306  31306  31306  31306  31306  31306  31306  31306  31306  31306    154    200  31306  31306  31306    248    187    183    194    224    252    189    214  31306    225    192  31306  31306    176  31306    179    198    229    191    213    199    210    207    199    206    219    219    235    217    206  31306    214    202    236  31306    226    219    230    201    212  31306    209    215    230    209    214    224  31306  31306  31306    231    240    217    227    212    221    236    221    220    226    234    240    220    239    218    218  31306  31306    245    211    211  31306    225    221  31306  31306  31306    222    207  31306    200    220    234  31306  31306  31306  31306  31306  31306  31306  31306    236    227  31306    272    262    230    231    194  31306  31306  31306  31306  31306  31306  31306  31306  31306  31306  31306  31306  31306  31306  31306  31306  31306  31306  31306  31306  31306  31306  31306  31306  31306  31306  31306  31306  31306  31306  31306  31306  31306  31306  31306  31306  31306  31306  31306  31306  31306  31306  31306  31306  31306  31306  31306  31306  31306  31306  31306  31306  31306  31306  31306  31306  31306  31306  31306  31306  31306  31306  31306  31306  31306  31306  31306  31306  31306  31306  31306  31306  31306  31306    237    232  31306    142    229    247    190    169  31306    157    171    178    168  31306    172    150    252    186    221    144    200    172  31306    186    184    145    256  31306    215    182    170  31306    204    203    177    211    237    172    196    164    235    209  31306    232    164    176  31306    228    222    237    232    237    187    209    225    217    156    215    161    168    184    175    172    182    175    207  31306    204    212    169    163    176  31306    157    193    143    142  31306    165    177  31306  31306    214    147  31306    142    184    135  31306    139    126    140    139  31306    147    142    138    253  31306    241    140    144    131    131  31306    150    149    157    143    163    154    152  31306    164    159    170  31306    218    169  31306    184    205  31306    191    197    176    142    163    205    182    188    195  31306    173    180    200    175  31306  31306    222    216    191    219    227  31306  31306  31306    244    250    228    228    208    230    212    215    235    217    229    228    221    220    206    197    222    210    208    208    209  31306    219    206    218    231    239    190    240    234    271    262  31306  31306  31306  31306    239    227    220    220    216    226    228    226  31306    223    231    229    228    229    219    216    224    217    212    211    213    222  31306  31306  31306  31306  31306    220    232    225    228    232    247    234  31306  31306    214    226  31306  31306  31306  31306  31306  31306  31306  31306  31306  31306  31306  31306  31306  31306  31306  31306  31306  31306  31306  31306  31306  31306  31306  31306  31306  31306  31306  31306  31306  31306  31306  31306  31306  31306  31306  31306  31306  31306  31306  31306  31306  31306  31306  31306  31306  31306  31306  31306  31306  31306  31306  31306  31306  31306  31306
  31306  31306  31306  31306  31306  31306  31306  31306  31306  31306  31306  31306  31306  31306  31306  31306  31306  31306  31306  31306  31306  31306  31306  31306  31306  31306  31306  31306  31306  31306  31306  31306  31306  31306  31306  31306  31306  31306  31306  31306  31306  31306  31306  31306  31306  31306  31306  31306  31306  31306  31306  31306  31306  31306  31306  31306  31306  31306  31306  31306  31306  31306  31306  31306  31306  31306  31306  31306  31306  31306  31306  31306  31306  31306  31306  31306  31306  31306  31306  31306  31306  31306  31306    205  31306    209  31306    193    241  31306    168    165    158    195    181    191    192    214    195    203    197    211  31306    170    164  31306    186  31306    172    174    189    209    176    199    212    261  31306    197    213    208    215    208    196    222    189    197    238    232    239    228    222    235    218    222    227    222  31306    218  31306  31306  31306    213    224    214    221    224    219    222  31306    228    237    224    223    218    222    228    192    215    212    229    219    229    234    234  31306    223  31306    208    216  31306    229  31306    228  31306  31306  31306  31306  31306  31306  31306  31306  31306    222    230    238  31306    256    194    240    258  31306  31306  31306  31306  31306  31306  31306  31306  31306  31306  31306  31306  31306  31306  31306  31306  31306  31306  31306  31306  31306  31306  31306  31306  31306  31306  31306  31306  31306  31306  31306  31306  31306  31306  31306  31306  31306  31306  31306  31306  31306  31306  31306  31306  31306  31306  31306  31306  31306  31306  31306  31306  31306  31306  31306  31306  31306  31306  31306  31306  31306  31306  31306  31306  31306  31306  31306  31306  31306  31306  31306  31306  31306    238    288    157    247    151    272    137    161    154    153    147    244    155    254    147    246    208  31306    247    213    172    172    179    189    189    213    237  31306    142    210    275    170    195    209    182    151    248    215    224    268    231    246    233    198    209    215    218    245    210    236    253    182    204    223    248    170    219    164    161    217    180    205  31306  31306    203    169    201    174    165    178    222    234    156    117    134    166  31306  31306    114    128  31306    189    162    145    144    125  31306    135  31306    123  31306    143    133    150    127    149    136  31306    144  31306    132    134    126    144  31306    128  31306    152  31306    154    142    147    155    138    154    166    165    160    176    161    162    150    151  31306    159    161    198    202    190    198    163    170    194  31306    134    204    198    213    215  31306    183    234    192    223    222  31306  31306  31306    256    216    229    236  31306    205    204    231    223    216    219    211    207    227    209    217    203    212    207    205    216    207    221    213    228    235    229    237  31306    242    244    265    245  31306  31306  31306    230    229    226    216    221    211    224    225    232    229    236    227    223  31306    227    219    216    206    223    217    206    225    219    234    241    227  31306    225    223    229    237    227    229  31306  31306  31306  31306  31306  31306  31306  31306  31306  31306  31306  31306  31306  31306  31306  31306  31306  31306  31306  31306  31306  31306  31306  31306  31306  31306  31306  31306  31306  31306  31306  31306  31306  31306  31306  31306  31306  31306  31306  31306  31306  31306  31306  31306  31306  31306  31306  31306  31306  31306  31306  31306  31306  31306  31306  31306  31306  31306  31306  31306
  31306  31306  31306  31306  31306  31306  31306  31306  31306  31306  31306  31306  31306  31306  31306  31306  31306  31306  31306  31306  31306  31306  31306  31306  31306  31306  31306  31306  31306  31306  31306  31306  31306  31306  31306  31306  31306  31306  31306  31306  31306  31306  31306  31306  31306  31306  31306  31306  31306  31306  31306  31306  31306  31306  31306  31306  31306  31306  31306  31306  31306  31306  31306  31306  31306  31306  31306  31306  31306  31306  31306  31306  31306  31306  31306  31306  31306  31306  31306  31306  31306  31306  31306  31306    223  31306    131    227    233    170  31306  31306    225    172    174    197    210    192  31306    231    223  31306  31306    180    192  31306    174    182  31306    238    185    176    199    190    189    184    214    185    205  31306    245    207    221    229    204    207    229    215    237    228    235    199    234    200  31306  31306  31306  31306  31306  31306  31306  31306  31306    227    230    225    223    214    236    234    225    224    236    219    215    216    235    217    219    215    217    209    226    222    223  31306    230  31306    230    230    217    224    225  31306  31306  31306  31306  31306  31306  31306  31306  31306  31306  31306  31306  31306    214  31306  31306  31306    241  31306  31306  31306  31306  31306  31306  31306  31306  31306  31306  31306  31306  31306  31306  31306  31306  31306  31306  31306  31306  31306  31306  31306  31306  31306  31306  31306  31306  31306  31306  31306  31306  31306  31306  31306  31306  31306  31306  31306  31306  31306  31306  31306  31306  31306  31306  31306  31306  31306  31306  31306  31306  31306  31306  31306  31306  31306  31306  31306  31306  31306  31306  31306  31306  31306  31306  31306  31306  31306  31306  31306  31306  31306  31306  31306    148    140    130    136    147    151    170    230    142    144    167    161    153    137    271    246    141    193    237    249    221    218    214    201  31306  31306    218  31306    217    190  31306    221    219    177    185    149    231    188    146    249    216  31306    217    254    216  31306    225    214    224  31306    215    205    210    184    169  31306  31306    198  31306    210    184    201    202    209    182    186    246    194    133    190    166    173    135    127    212    128  31306    165    195    176    258    132    137  31306  31306    127    139    135    131  31306    139    150    147    138    130    130    130    158    197    159    268    120    129    141  31306    148  31306    141    136    139    231    157    164    164    176    143    154    150    146    151    147    141    151  31306    151    156    200    219    159    165  31306    159    164  31306    190    205    209  31306    203    183    211    186    180    229  31306  31306    246  31306  31306    242  31306    204  31306    223    225    198    221    218    210    218    217    206    205    202    213    223    199    224    211    229    221    215    199    221    237    216  31306    197    204    265    250  31306    233    210    212    216    221    221    241    229    233  31306    222  31306    222    226    216    226    202    221    225    223    223    229    237    230  31306    217    220    232    203    200    229  31306  31306  31306  31306  31306  31306  31306  31306  31306  31306  31306  31306  31306  31306  31306  31306  31306  31306  31306  31306  31306  31306  31306  31306  31306  31306  31306  31306  31306  31306  31306  31306  31306  31306  31306  31306  31306  31306  31306  31306  31306  31306  31306  31306  31306  31306  31306  31306  31306  31306  31306  31306  31306  31306  31306  31306  31306  31306  31306  31306  31306
  31306  31306  31306  31306  31306  31306  31306  31306  31306  31306  31306  31306  31306  31306  31306  31306  31306  31306  31306  31306  31306  31306  31306  31306  31306  31306  31306  31306  31306  31306  31306  31306  31306  31306  31306  31306  31306  31306  31306  31306  31306  31306  31306  31306  31306  31306  31306  31306  31306  31306  31306  31306  31306  31306  31306  31306  31306  31306  31306  31306  31306  31306  31306  31306  31306  31306  31306  31306  31306  31306  31306  31306  31306  31306  31306  31306  31306  31306  31306  31306  31306  31306  31306  31306    214    215  31306    219    214    175    131    152    149    153    174    214    207    227    203    205    178  31306    200    200    209    175    185    191    178    185  31306    150    183    201    213    177  31306    177    182  31306    218    204    227    210    235  31306    214  31306    226    230    211    245    205  31306  31306  31306  31306    223  31306  31306  31306  31306  31306    222    217    228    234  31306    226    224    196    233  31306    234    221    212    221    214    209    226    224  31306    227  31306  31306    210    225    230    204    225    212    219    226  31306  31306  31306  31306  31306  31306  31306  31306  31306  31306  31306  31306  31306  31306    234  31306    249  31306  31306  31306  31306  31306  31306  31306  31306  31306  31306  31306  31306  31306  31306  31306  31306  31306  31306  31306  31306  31306  31306  31306  31306  31306  31306  31306  31306  31306  31306  31306  31306  31306  31306  31306  31306  31306  31306  31306  31306  31306  31306  31306  31306  31306  31306  31306  31306  31306  31306  31306  31306  31306  31306  31306  31306  31306  31306  31306  31306  31306  31306  31306  31306  31306  31306  31306  31306  31306  31306  31306  31306  31306  31306  31306  31306  31306    132    141    133    213    163    142    138    225    175    172    206    261    230    141    189    267    211  31306    253    232    256    258    251    262    204    209    209    260    255    225  31306    145    251    181    144    144    159    204  31306    255    223    217    180    227    200    232    223    205    217    171    197    133    228    196    195    169    239    206    192  31306  31306  31306    183    193    206  31306    193    146    210    173    127  31306    118  31306  31306    121    262    145    141  31306  31306  31306    132    247    138    127    135    127    118    125    131    120  31306    128    121  31306  31306    127    140    136    140    144    138    142    154    134    141    136    139    141  31306    236    229    141    150    154    146    149  31306  31306    140  31306  31306    134    167    202    214    174    177    192    200    206    204    232    236    174    148    174    171    199  31306    181    185    177    250    262  31306    214  31306    247    208    239    231    205    217  31306    219    212    212    221  31306    217    222    236    242    213    216    213    211    222    221    236    207  31306    255    205    221    250    236  31306    245    192  31306    206    224    229    245    241    227    197    224    220    224    220    225    227    212    205    233    223    226    218    223    240  31306    217    232    227    220    237    219  31306  31306  31306  31306  31306  31306    216  31306  31306  31306  31306  31306  31306  31306  31306  31306  31306  31306  31306  31306  31306  31306  31306  31306  31306  31306  31306  31306  31306  31306  31306  31306  31306  31306  31306  31306  31306  31306  31306  31306  31306  31306  31306  31306  31306  31306  31306  31306  31306  31306  31306  31306  31306  31306  31306  31306  31306  31306  31306  31306  31306  31306
  31306  31306  31306  31306  31306  31306  31306  31306  31306  31306  31306  31306  31306  31306  31306  31306  31306  31306  31306  31306  31306  31306  31306  31306  31306  31306  31306  31306  31306  31306  31306  31306  31306  31306  31306  31306  31306  31306  31306  31306  31306  31306  31306  31306  31306  31306  31306  31306  31306  31306  31306  31306  31306  31306  31306  31306  31306  31306  31306  31306  31306  31306  31306  31306  31306  31306  31306  31306  31306  31306  31306  31306  31306  31306  31306  31306  31306  31306  31306  31306  31306  31306  31306  31306  31306    208    168    250    171  31306  31306    224    152  31306    141    179    212    214  31306    168    178    185    162    186    195    199    239    173  31306    152    188    173  31306    231    145    181    200    174    182    176  31306    191    244    226    206    205  31306    218    238    212    226    233    233    222    235    222    230    209    233  31306    203    204    235  31306    248    232    230    217    227  31306    220    215    205    248    223    236    210  31306    223    221    224    233    247    233    219    229    227    217    236    210    229    210    232  31306    246  31306  31306  31306  31306  31306  31306  31306  31306  31306  31306  31306  31306  31306  31306  31306  31306  31306  31306  31306  31306  31306  31306  31306  31306  31306  31306  31306  31306  31306  31306  31306  31306  31306  31306  31306  31306  31306  31306  31306  31306  31306  31306  31306  31306  31306  31306  31306  31306  31306  31306  31306  31306  31306  31306  31306  31306  31306  31306  31306  31306  31306  31306  31306  31306  31306  31306  31306  31306  31306  31306  31306  31306  31306  31306  31306  31306  31306  31306  31306  31306  31306  31306  31306  31306  31306  31306  31306  31306  31306  31306  31306  31306  31306    122    139    110    145    259    166    144    136    150    136    245    252    248    232  31306  31306    194  31306    232    219    271    217    215    206    209    197    258    231    163    150    226    208    140    179    159    170  31306    204    241    229    249    210    240    173    156    164    216    239    182  31306  31306  31306    234    158    173  31306  31306  31306  31306  31306    171  31306    217    202    151  31306    167    172    144    131    110    147    140    128    242  31306    199  31306  31306  31306  31306  31306    147  31306    110    126    125  31306    129  31306    155    206  31306  31306  31306  31306    153    132    132    148  31306  31306    133    132    135  31306    136    123    135    130    139    142    135  31306  31306    194  31306    144  31306  31306  31306    143    132    150  31306    167    186    223    198  31306  31306    255    140    160    169    169    161    227    185    208    211    206    253    219    258  31306    219    262  31306    250  31306  31306    246    229  31306    232    218  31306    228    235    229    209    207    202    216    222    209    222    211    233    251    213    231    235    246    230    245    239    236    203    230    218    213    224    224    243    250    232  31306    221  31306    226    219    222    221    207    209    224    217    218    224    226    205    207    212    224    220    209    230    233  31306  31306  31306  31306  31306    241  31306  31306  31306  31306  31306  31306  31306  31306  31306  31306  31306  31306  31306  31306  31306  31306  31306  31306  31306  31306  31306  31306  31306  31306  31306  31306  31306  31306  31306  31306  31306  31306  31306  31306  31306  31306  31306  31306  31306  31306  31306  31306  31306  31306  31306  31306  31306  31306  31306  31306  31306  31306  31306  31306  31306  31306
  31306  31306  31306  31306  31306  31306  31306  31306  31306  31306  31306  31306  31306  31306  31306  31306  31306  31306  31306  31306  31306  31306  31306  31306  31306  31306  31306  31306  31306  31306  31306  31306  31306  31306  31306  31306  31306  31306  31306  31306  31306  31306  31306  31306  31306  31306  31306  31306  31306  31306  31306  31306  31306  31306  31306  31306  31306  31306  31306  31306  31306  31306  31306  31306  31306  31306  31306  31306  31306  31306  31306  31306  31306  31306  31306  31306  31306  31306  31306  31306  31306  31306  31306  31306  31306    200    191    199    220  31306    139    154    167    202    163    171    175    200    188    201    271  31306    272    202    227    199    178  31306    190    178  31306    163  31306    155    265    181    212    212    195    184    192    203    224    229  31306    216    236  31306    227  31306    223    214    216    223    224    212    215    225    235    227    232    242  31306    214  31306  31306  31306    174    229    221    226    233    234    217    226    235    233    241    226    222    231    250  31306    196    206    220    218    215    213    206    224    209    214    230  31306  31306    207  31306    230  31306  31306  31306  31306  31306  31306  31306  31306  31306  31306  31306  31306  31306  31306  31306  31306  31306  31306  31306  31306  31306  31306  31306  31306  31306  31306  31306  31306  31306  31306  31306  31306  31306  31306  31306  31306  31306  31306  31306  31306  31306  31306  31306  31306  31306  31306  31306  31306  31306  31306  31306  31306  31306  31306  31306  31306  31306  31306  31306  31306  31306  31306  31306  31306  31306  31306  31306  31306  31306  31306  31306  31306  31306  31306  31306  31306  31306  31306  31306  31306  31306  31306  31306  31306  31306  31306  31306  31306  31306  31306    137    137    133    237    187    137    223    287    227    212    158    233    264    264    224    202  31306    235    234    222    229    129    252  31306    223    215    241    189    156    244    207    242    126    245    248    215    209    184    191    187    240    236    245  31306    181    171    207  31306  31306  31306  31306  31306    171  31306  31306  31306  31306  31306    228    219    192  31306    225    170  31306    131  31306    144    135  31306    137    125    127    119    191  31306  31306  31306  31306  31306  31306     48  31306    120    124    133    127    124    131    125    124  31306    248  31306    153    142    141    143    129    140  31306    127  31306    134    134    130    128    127    231    137  31306  31306  31306  31306    152    138    137    143    149    144    141    155    156    189    208    196    187    164  31306    254  31306  31306  31306    154  31306  31306  31306  31306    237  31306  31306    240  31306  31306  31306    264  31306  31306  31306  31306    235  31306    213    224    238  31306    229    236  31306  31306    239    204    208  31306    218    210    243    209  31306    222  31306    240    255    219    229  31306    201    234    232    232    232  31306    217    228  31306    256    230    237    230    217    210    212    222    223  31306    225    225    218    219    226    229    226    218    215    218    232    202    211  31306  31306  31306  31306  31306  31306    268  31306  31306  31306  31306  31306  31306  31306  31306  31306  31306  31306    235  31306  31306  31306  31306  31306  31306  31306  31306  31306  31306  31306  31306  31306  31306  31306  31306  31306  31306  31306  31306  31306  31306  31306  31306  31306  31306  31306  31306  31306  31306  31306  31306  31306  31306  31306  31306  31306  31306  31306  31306  31306  31306  31306  31306
  31306  31306  31306  31306  31306  31306  31306  31306  31306  31306  31306  31306  31306  31306  31306  31306  31306  31306  31306  31306  31306  31306  31306  31306  31306  31306  31306  31306  31306  31306  31306  31306  31306  31306  31306  31306  31306  31306  31306  31306  31306  31306  31306  31306  31306  31306  31306  31306  31306  31306  31306  31306  31306  31306  31306  31306  31306  31306  31306  31306  31306  31306  31306  31306  31306  31306  31306  31306  31306  31306  31306  31306  31306  31306  31306  31306  31306  31306  31306  31306  31306  31306  31306  31306  31306    183    287  31306  31306    143  31306     96    175    173    179    206    217  31306    206    181  31306    183  31306    184  31306    211    190    188  31306  31306    144    187    155  31306    249    168    166    165    200  31306  31306  31306    205    185    221    229    234    238    229    234    224  31306  31306    208    232    206    212    234    228    209    229  31306  31306    234  31306  31306  31306    201    179  31306  31306    224    215    208    226    258    234    205    234    243    227  31306    224    220    210    220    239    240    232    207  31306    214    225    229    238    232  31306    247  31306  31306  31306  31306  31306  31306  31306  31306  31306  31306  31306  31306  31306  31306  31306  31306  31306  31306  31306  31306  31306  31306  31306  31306  31306  31306  31306  31306  31306  31306  31306  31306  31306  31306  31306  31306  31306  31306  31306  31306  31306  31306  31306  31306  31306  31306  31306  31306  31306  31306  31306  31306  31306  31306  31306  31306  31306  31306  31306  31306  31306  31306  31306  31306  31306  31306  31306  31306  31306  31306  31306  31306  31306  31306  31306  31306  31306  31306  31306  31306  31306  31306  31306  31306  31306  31306  31306  31306  31306  31306  31306    194    201    163    217    203    198    143    132    142    143    222  31306  31306    244    193    234  31306    250    212    223    218  31306    201    218    196    212    187    225    206    179    219    143    218    128  31306    204  31306    222    235    211    202    190    181    224    173    222  31306  31306  31306  31306  31306    147    252    154  31306  31306  31306  31306    221    156    218    158    157    141    128    154    149  31306    127    135    125    124     98  31306  31306  31306  31306  31306  31306  31306  31306  31306  31306  31306    255    118    130    130    131  31306  31306  31306  31306  31306    172    137    139    185  31306    282    136    126    133    126    127    141    123    135    127    128    133    142  31306    217    149    144    143  31306    133    186  31306    195    179  31306    151    192    217  31306  31306  31306  31306  31306    245    246  31306    159  31306  31306  31306    242  31306  31306    241  31306  31306    264    234    270  31306  31306    200    227  31306  31306    232    237    231    206    229    202    200    242    239    211    237    232  31306  31306  31306    240    231  31306  31306    238    246    236    236    203    232    257    246    227    231    227    230    221    235    226    227    232    220    219    225  31306  31306    214    228    226    221    226    222    218    196    220    236    216    224  31306  31306  31306  31306  31306  31306  31306  31306  31306  31306  31306  31306  31306  31306  31306  31306  31306  31306  31306  31306  31306  31306  31306  31306  31306  31306  31306  31306  31306  31306  31306  31306  31306  31306  31306  31306  31306  31306  31306  31306  31306  31306  31306  31306  31306  31306  31306  31306  31306  31306  31306  31306  31306  31306  31306  31306  31306  31306  31306  31306  31306  31306  31306  31306
  31306  31306  31306  31306  31306  31306  31306  31306  31306  31306  31306  31306  31306  31306  31306  31306  31306  31306  31306  31306  31306  31306  31306  31306  31306  31306  31306  31306  31306  31306  31306  31306  31306  31306  31306  31306  31306  31306  31306  31306  31306  31306  31306  31306  31306  31306  31306  31306  31306  31306  31306  31306  31306  31306  31306  31306  31306  31306  31306  31306  31306  31306  31306  31306  31306  31306  31306  31306  31306  31306  31306  31306  31306  31306  31306  31306  31306  31306  31306  31306  31306  31306  31306  31306    218    153    155    207    200    142    143    202  31306    179    226    167    221    213    207    142    168  31306    214    212    188    263  31306  31306    209    172  31306    221    234  31306    167    175    258    170    181    203  31306    240    233  31306  31306    237    228    231  31306    236  31306  31306    238    243    228    212    207    201    254    213  31306  31306    245    229    232  31306  31306  31306  31306  31306    216    229    223    241    219  31306    198    229    226    232  31306    188    218    212    220    218    219    219    226    212  31306  31306  31306    211    248    226  31306    207  31306  31306  31306  31306  31306  31306  31306  31306  31306  31306  31306  31306  31306  31306  31306  31306  31306  31306  31306  31306  31306  31306  31306  31306  31306  31306  31306  31306  31306  31306  31306  31306  31306  31306  31306  31306  31306  31306  31306  31306  31306  31306  31306  31306  31306  31306  31306  31306  31306  31306  31306  31306  31306  31306  31306  31306  31306  31306  31306  31306  31306  31306  31306  31306  31306  31306  31306  31306  31306  31306  31306  31306  31306  31306  31306  31306  31306  31306  31306  31306  31306  31306  31306  31306  31306  31306  31306  31306  31306  31306  31306    192    228    195    224    191    270    162  31306    180    192    195    226    208    154    230    216    222    207    220    221  31306  31306    190  31306    193    215    187    227    210    226    236    230    209    154    219    212    184    242    185    219    188  31306    217    226    219    220  31306  31306  31306  31306  31306  31306    182    187    189  31306  31306    165    237    166  31306    220    222    165    167    178  31306  31306  31306    118    129    137  31306  31306    302  31306  31306  31306  31306  31306    129    133  31306    109    129    113    130    129  31306  31306    151  31306  31306    138    144    163    145    220    219    199  31306    264    135    130    138    136    205    124    122    149  31306    126  31306    166    212    141    142    144    218    184    204  31306  31306    209    236  31306    148    227    228    137    232    264    269    258  31306  31306  31306  31306  31306  31306  31306    241  31306  31306    247  31306  31306    201    219    265  31306    191    222    229    243  31306  31306  31306    202    204  31306  31306  31306  31306  31306    210  31306    192  31306  31306    240    250  31306    239    231    251    250    251    232    228    230    231    244    233    223    235  31306    234    226    227    212    221    222    209    218    213    211    198    226  31306  31306    214    212    210    219  31306  31306  31306  31306  31306  31306  31306  31306  31306  31306  31306  31306  31306  31306  31306  31306  31306  31306  31306  31306  31306  31306  31306  31306  31306  31306  31306  31306  31306  31306  31306  31306  31306  31306  31306  31306  31306  31306  31306  31306  31306  31306  31306  31306  31306  31306  31306  31306  31306  31306  31306  31306  31306  31306  31306  31306  31306  31306  31306  31306  31306  31306  31306  31306  31306  31306
  31306  31306  31306  31306  31306  31306  31306  31306  31306  31306  31306  31306  31306  31306  31306  31306  31306  31306  31306  31306  31306  31306  31306  31306  31306  31306  31306  31306  31306  31306  31306  31306  31306  31306  31306  31306  31306  31306  31306  31306  31306  31306  31306  31306  31306  31306  31306  31306  31306  31306  31306  31306  31306  31306  31306  31306  31306  31306  31306  31306  31306  31306  31306  31306  31306  31306  31306  31306  31306  31306  31306  31306  31306  31306  31306  31306  31306  31306  31306  31306  31306  31306  31306  31306    198    161    192    221    150    198    155    169    181    150    167    248    212    280  31306    172    154    210    212    205    239  31306  31306    301  31306    221    159  31306    224    207    158    216    197    286    318    204    190    219    245    176  31306    227    232    242    230    228    242    235    241    236    230    232    255    242  31306  31306  31306    237    225    192    237    139  31306  31306    180    219  31306  31306    214    220    216    205    226    257    219    215    207    224    216    212    204    233    223  31306    224  31306  31306  31306    248    243    212  31306  31306  31306  31306  31306  31306  31306  31306  31306  31306  31306  31306  31306  31306  31306  31306  31306  31306  31306  31306  31306  31306  31306  31306  31306  31306  31306  31306  31306  31306  31306  31306  31306  31306  31306  31306  31306  31306  31306  31306  31306  31306  31306  31306  31306  31306  31306  31306  31306  31306  31306  31306  31306  31306  31306  31306  31306  31306  31306  31306  31306  31306  31306  31306  31306  31306  31306  31306  31306  31306  31306  31306  31306  31306  31306  31306  31306  31306  31306  31306  31306  31306  31306  31306  31306  31306  31306  31306  31306  31306  31306  31306  31306    282    209    239    150    265    260    156  31306    200    174    177    149  31306  31306    178  31306    213    216    167    172    184  31306  31306  31306  31306    179    210  31306    243  31306  31306    247    248    235    183    202    174    196    183    207    224    156    221    209    218    257  31306  31306  31306  31306  31306  31306  31306    232  31306  31306  31306  31306  31306  31306    216    205    159  31306    150    188    174    221    194    139    129    115    196  31306  31306  31306  31306  31306    122  31306    117  31306  31306    115    119    133    125  31306  31306  31306  31306  31306  31306  31306    140    138    254    290    142    143    279    205    195  31306  31306    135    138    129    152  31306    135    251    148    149    134    159    163    135    210    153    211    182    208    194    240    222    298    162  31306    221    224  31306    226  31306    134    240  31306  31306  31306  31306  31306  31306  31306  31306  31306  31306  31306  31306  31306  31306  31306  31306  31306  31306  31306    255    160  31306  31306  31306  31306  31306  31306  31306  31306  31306  31306  31306  31306  31306  31306  31306  31306    272    254    265  31306    243    239    231    232    243    235    233    205  31306    257    229  31306    221    215    223    222    225    218    211    224    220    217    212    219    214    224    229    225    220    225  31306  31306  31306  31306  31306  31306  31306  31306    228  31306  31306  31306  31306  31306  31306  31306  31306  31306  31306  31306  31306  31306  31306  31306  31306  31306  31306  31306  31306  31306  31306  31306  31306  31306  31306  31306  31306  31306  31306  31306  31306  31306  31306  31306  31306  31306  31306  31306  31306  31306  31306  31306  31306  31306  31306  31306  31306  31306  31306  31306  31306  31306  31306  31306  31306
  31306  31306  31306  31306  31306  31306  31306  31306  31306  31306  31306  31306  31306  31306  31306  31306  31306  31306  31306  31306  31306  31306  31306  31306  31306  31306  31306  31306  31306  31306  31306  31306  31306  31306  31306  31306  31306  31306  31306  31306  31306  31306  31306  31306  31306  31306  31306  31306  31306  31306  31306  31306  31306  31306  31306  31306  31306  31306  31306  31306  31306  31306  31306  31306  31306  31306  31306  31306  31306  31306  31306  31306  31306  31306  31306  31306  31306  31306  31306  31306  31306  31306  31306  31306    196    160    200    209  31306  31306    137  31306  31306    149  31306    129    194  31306    202  31306    173    231    205    201    211    212    205    163    208    167    248  31306    205    161    208    178    285    207    290    190    188    174  31306    177    238    237    231    232    230    244    225    244    263    223    207    223    217    190    254  31306  31306    237    230    250    220  31306    154  31306    234    235    218    230    182    234    223  31306    204    214    206    221    241    221    210    219    210    201    221  31306  31306  31306  31306    231    253    219  31306  31306  31306  31306  31306  31306  31306  31306  31306  31306  31306  31306  31306  31306  31306  31306  31306  31306  31306  31306  31306  31306  31306  31306  31306  31306  31306  31306  31306  31306  31306  31306  31306  31306  31306  31306  31306  31306  31306  31306  31306  31306  31306  31306  31306  31306  31306  31306  31306  31306  31306  31306  31306  31306  31306  31306  31306  31306  31306  31306  31306  31306  31306  31306  31306  31306  31306  31306  31306  31306  31306  31306  31306  31306  31306  31306  31306  31306  31306  31306  31306  31306  31306  31306  31306  31306  31306  31306  31306  31306  31306  31306  31306  31306    286    210    187    168    119    147    258    145    149    123    184    157    225    225  31306  31306  31306    232    252    183    128  31306  31306  31306  31306    154    164    191    228  31306    199    212    180    152    204    169    151    235    190    219  31306  31306    143    174    194  31306  31306  31306  31306  31306  31306  31306  31306  31306  31306  31306  31306  31306  31306  31306  31306    210    230    220    205    261    157    198    182    137    127  31306    163  31306  31306  31306  31306  31306  31306    117    184  31306    118    118    123  31306    126  31306    321    287  31306  31306  31306  31306    139    144  31306  31306    139    173  31306    127  31306    109    151    128    143    129    135    132    117    133    104    131  31306    144  31306    135    102    191  31306  31306  31306    207    215    228    197  31306    218    209    211    157    167    220    234    166    227    165    161  31306    183    259  31306  31306  31306  31306  31306  31306  31306  31306  31306  31306  31306  31306  31306  31306    195    240    257    238  31306  31306  31306  31306  31306  31306  31306  31306    240  31306  31306  31306  31306    257    251    250    243    238  31306    233    235    231    236    232    226    232    237    244  31306    226    212  31306    229    219    229    217    217    223    224    213    234    222    223    202    235  31306  31306  31306  31306  31306  31306  31306  31306  31306  31306    224    220    214    213  31306  31306  31306  31306  31306  31306  31306  31306  31306  31306  31306  31306  31306  31306  31306  31306  31306  31306  31306  31306  31306  31306  31306  31306  31306  31306  31306  31306  31306  31306  31306  31306  31306  31306  31306  31306  31306  31306  31306  31306  31306  31306  31306  31306  31306  31306  31306  31306  31306  31306  31306  31306  31306
  31306  31306  31306  31306  31306  31306  31306  31306  31306  31306  31306  31306  31306  31306  31306  31306  31306  31306  31306  31306  31306  31306  31306  31306  31306  31306  31306  31306  31306  31306  31306  31306  31306  31306  31306  31306  31306  31306  31306  31306  31306  31306  31306  31306  31306  31306  31306  31306  31306  31306  31306  31306  31306  31306  31306  31306  31306  31306  31306  31306  31306  31306  31306  31306  31306  31306  31306  31306  31306  31306  31306  31306  31306  31306  31306  31306  31306  31306  31306  31306  31306  31306  31306  31306    208    178    214    217    223  31306    156    160    164    172    165    138    141    180    194    198    182    266    183  31306    167    198  31306    189    150    182  31306    231  31306  31306    211    294    183  31306    180    179    216    176    205    205    235    234    231    229    235    245    232  31306    237    245    219    231    224  31306    199  31306  31306    153    218    240    239    234    254  31306    231    231    215  31306  31306  31306  31306  31306    209    199    233    209    239    218    192    301    195  31306  31306  31306  31306  31306  31306  31306  31306  31306  31306  31306  31306  31306  31306  31306  31306  31306  31306  31306  31306  31306  31306  31306  31306  31306  31306  31306  31306  31306  31306  31306  31306  31306  31306  31306  31306  31306  31306  31306  31306  31306  31306  31306  31306  31306  31306  31306  31306  31306  31306  31306  31306  31306  31306  31306  31306  31306  31306  31306  31306  31306  31306  31306  31306  31306  31306  31306  31306  31306  31306  31306  31306  31306  31306  31306  31306  31306  31306  31306  31306  31306  31306  31306  31306  31306  31306  31306  31306  31306  31306  31306  31306  31306    271  31306    139    129  31306  31306  31306  31306  31306  31306    251     46    111    137    150    148    204    184    302     70    168    174  31306  31306  31306  31306  31306  31306    177    189    124    158    165  31306  31306  31306    162    192  31306    214    221    229    177    206    230    194    162    151    154    195    183    197    221    176    209  31306  31306  31306  31306  31306  31306  31306  31306  31306  31306  31306  31306  31306  31306  31306  31306  31306    261    216  31306    242    212    216  31306    176    305    158    152    259  31306  31306  31306  31306  31306    102    102    122    124     97    126    131    131  31306  31306  31306    261    225  31306    138  31306    130    142    133    179    128    162    127    135    214    130    134    127    125    130    106  31306    117  31306    124    163  31306    141    216    225    239    164    220    209    158  31306    205    245    199    221    178  31306    214    230    234  31306    241    228    221    209  31306    263    250    260  31306  31306  31306  31306  31306  31306  31306  31306  31306  31306  31306  31306  31306  31306  31306    196    197  31306  31306  31306  31306  31306  31306    237    242    245  31306    259    156    258    249    247    230    235    224  31306    235    223    230    231    254  31306    224  31306  31306  31306    226    222    215  31306    221  31306    192    217    196    216    217    221    216    225    229    233  31306  31306  31306  31306  31306  31306  31306  31306  31306  31306    221  31306    235  31306    173  31306  31306  31306  31306  31306  31306  31306  31306  31306  31306  31306  31306  31306  31306  31306  31306  31306  31306  31306  31306  31306  31306  31306  31306  31306  31306  31306  31306  31306  31306  31306  31306  31306  31306  31306  31306  31306  31306  31306  31306  31306  31306  31306  31306  31306  31306  31306  31306  31306  31306  31306  31306
  31306  31306  31306  31306  31306  31306  31306  31306  31306  31306  31306  31306  31306  31306  31306  31306  31306  31306  31306  31306  31306  31306  31306  31306  31306  31306  31306  31306  31306  31306  31306  31306  31306  31306  31306  31306  31306  31306  31306  31306  31306  31306  31306  31306  31306  31306  31306  31306  31306  31306  31306  31306  31306  31306  31306  31306  31306  31306  31306  31306  31306  31306  31306  31306  31306  31306  31306  31306  31306  31306  31306  31306  31306  31306  31306  31306  31306  31306  31306  31306  31306  31306  31306  31306    198    151  31306  31306  31306    149    175    169  31306    133    126    153    172    115    141  31306    145    181    174    199  31306    188  31306    155    148    145    155    226  31306    144    149    288    297    225    188    184    168    182    200    141  31306    246    234    241    221    241    233    220    238  31306    237    214  31306    238  31306  31306  31306    201    243  31306    252    219    249    229    240    232    242    257    201    230    240    200    251    224    221    196    222    214    225    218  31306  31306  31306  31306  31306  31306  31306  31306  31306  31306  31306  31306  31306  31306  31306  31306  31306  31306  31306  31306  31306  31306  31306  31306  31306  31306  31306  31306  31306  31306  31306  31306  31306  31306  31306  31306  31306  31306  31306  31306  31306  31306  31306  31306  31306  31306  31306  31306  31306  31306  31306  31306  31306  31306  31306  31306  31306  31306  31306  31306  31306  31306  31306  31306  31306  31306  31306  31306  31306  31306  31306  31306  31306  31306  31306  31306  31306  31306  31306  31306  31306  31306  31306  31306  31306  31306  31306  31306  31306  31306  31306  31306    186    245  31306    248    216    210    197    201    283    168     42    213    206    187    172    162    142    189    193  31306  31306  31306  31306  31306  31306  31306  31306  31306  31306  31306    178    199    121    187    136  31306  31306  31306  31306  31306  31306    322    195    209  31306    218    184    152    171    195    184    186    174    197  31306    229  31306  31306  31306  31306  31306  31306  31306  31306  31306  31306  31306  31306  31306  31306  31306  31306  31306  31306  31306  31306    252  31306  31306    199    202    220    205    209    170    152  31306  31306    315  31306  31306     51    135    144    123    122    109    127  31306    142  31306  31306    238    212  31306  31306    136    132    138    130    123    127    112    130    122    126    272    129    123    156    123    133    130    145    163    149    149    178    159    221  31306    185    183    190    187    188    202    186    206    218  31306    229    227  31306    226    207  31306  31306  31306  31306  31306  31306  31306  31306  31306    207  31306    263  31306  31306  31306  31306  31306  31306  31306  31306  31306  31306  31306  31306  31306  31306  31306    249  31306    259  31306    241    248  31306    220    260    263    249    256  31306    232    230    226    232    233    230    221    233    245    212    232    227    233    233    212    219    222  31306    229    222    222    226    214    224    229    231  31306    226    224    237  31306  31306  31306  31306  31306  31306  31306  31306  31306    238  31306    222    226  31306    200  31306  31306  31306  31306  31306  31306  31306  31306  31306  31306  31306  31306  31306  31306  31306  31306  31306  31306  31306  31306  31306  31306  31306  31306  31306  31306  31306  31306  31306  31306  31306  31306  31306  31306  31306  31306  31306  31306  31306  31306  31306  31306  31306  31306  31306  31306  31306  31306  31306  31306  31306  31306  31306
  31306  31306  31306  31306  31306  31306  31306  31306  31306  31306  31306  31306  31306  31306  31306  31306  31306  31306  31306  31306  31306  31306  31306  31306  31306  31306  31306  31306  31306  31306  31306  31306  31306  31306  31306  31306  31306  31306  31306  31306  31306  31306  31306  31306  31306  31306  31306  31306  31306  31306  31306  31306  31306  31306  31306  31306  31306  31306  31306  31306  31306  31306  31306  31306  31306  31306  31306  31306  31306  31306  31306  31306  31306  31306  31306  31306  31306  31306  31306  31306  31306  31306  31306  31306    190    191    205  31306  31306  31306  31306    160    188    139    154  31306    139    124    251    204  31306    184  31306    207    207    230  31306    177    232    159    150    199    147    146    278    263    243    214    237    217    240    250    189  31306    220  31306    229    233    239    235    226    228    227    225  31306  31306    228    244  31306  31306  31306    217    217  31306    224    210    202    243  31306  31306  31306  31306    239    246    232    237    186    245    228  31306    211    243    222    230  31306  31306  31306  31306  31306  31306  31306  31306  31306  31306  31306  31306  31306  31306  31306  31306  31306  31306  31306  31306  31306  31306  31306  31306  31306  31306  31306  31306  31306  31306  31306  31306  31306  31306  31306  31306  31306  31306  31306  31306  31306  31306  31306  31306  31306  31306  31306  31306  31306  31306  31306  31306  31306  31306  31306  31306  31306  31306  31306  31306  31306  31306  31306  31306  31306  31306  31306  31306  31306  31306  31306  31306  31306  31306  31306  31306  31306  31306  31306  31306  31306  31306  31306  31306  31306  31306  31306  31306  31306  31306  31306  31306  31306    212    202    225    266    168    130    148    164    152    291    127    136    151    210    227    197    203    202  31306  31306  31306  31306  31306  31306  31306  31306  31306    197  31306  31306    121    160    187    166    130  31306  31306  31306  31306  31306  31306    220    163    215    142    177    198    219    211    174    205    196    160    168    206  31306  31306  31306  31306  31306  31306  31306  31306  31306  31306  31306  31306  31306  31306  31306  31306  31306  31306  31306  31306  31306    235  31306    183    209    208  31306    225    222    213    266  31306  31306    291  31306  31306  31306  31306  31306    149    314    126  31306  31306  31306  31306    166    238    126  31306    118    136    206    119    124    128    123    121    116    124    115    121    157  31306    161    132  31306    171    205    186  31306    199  31306  31306  31306  31306  31306    217  31306    214  31306    238  31306  31306  31306    219    218    226    229    208    220  31306  31306  31306  31306  31306  31306  31306  31306  31306  31306  31306  31306  31306  31306  31306  31306  31306  31306  31306  31306  31306  31306  31306  31306    238  31306  31306  31306  31306  31306    259    259    247    251    253    233    250    245    250    230    227    239    237    218    224    242    239  31306    234    235    221    234    228  31306    215    223    222    199    220    220  31306    225  31306    212  31306  31306  31306  31306  31306  31306  31306  31306  31306  31306  31306  31306  31306    205  31306    218    254    228  31306  31306  31306  31306  31306  31306  31306  31306  31306  31306  31306  31306  31306  31306  31306  31306  31306  31306  31306  31306  31306  31306  31306  31306  31306  31306  31306  31306  31306  31306  31306  31306  31306  31306  31306  31306  31306  31306  31306  31306  31306  31306  31306  31306  31306  31306  31306  31306  31306  31306  31306  31306  31306  31306  31306
  31306  31306  31306  31306  31306  31306  31306  31306  31306  31306  31306  31306  31306  31306  31306  31306  31306  31306  31306  31306  31306  31306  31306  31306  31306  31306  31306  31306  31306  31306  31306  31306  31306  31306  31306  31306  31306  31306  31306  31306  31306  31306  31306  31306  31306  31306  31306  31306  31306  31306  31306  31306  31306  31306  31306  31306  31306  31306  31306  31306  31306  31306  31306  31306  31306  31306  31306  31306  31306  31306  31306  31306  31306  31306  31306  31306  31306  31306  31306  31306  31306  31306  31306  31306    221    217    188  31306    158    149    145    153    165  31306  31306    152    141    150    141  31306    168    189    196    284    206    174    211    190    158    138    160    161    200    197    254    240    231    208    216  31306    229    228    213    221    210    232    208    216    235    208    230    213    220    264    193    226    231    248    208  31306  31306    235    222    226    222    252  31306  31306  31306  31306    224    213    207    225    219    220    207    219    234    210    230    217    228    229  31306  31306  31306  31306  31306  31306  31306  31306  31306  31306  31306  31306  31306  31306  31306  31306  31306  31306  31306  31306  31306  31306  31306  31306  31306  31306  31306  31306  31306  31306  31306  31306  31306  31306  31306  31306  31306  31306  31306  31306  31306  31306  31306  31306  31306  31306  31306  31306  31306  31306  31306  31306  31306  31306  31306  31306  31306  31306  31306  31306  31306  31306  31306  31306  31306  31306  31306  31306  31306  31306  31306  31306  31306  31306  31306  31306  31306  31306  31306  31306  31306  31306  31306  31306  31306  31306  31306  31306  31306  31306  31306  31306  31306    166    251  31306    210    122    136    145    137    196    195    160    104    114    157    223    189    179    168  31306  31306  31306  31306  31306  31306  31306  31306    159    149  31306  31306  31306    155  31306    159    205    136  31306  31306  31306  31306  31306  31306    155    216    232    147    135    184    226    194  31306    152    153    171    193  31306  31306  31306  31306  31306  31306  31306  31306  31306  31306  31306  31306  31306  31306  31306  31306  31306  31306  31306  31306  31306    222    195  31306    240    183    183    199  31306    217    166  31306  31306  31306  31306  31306  31306  31306  31306  31306  31306    135    122  31306  31306  31306    243    258    256  31306  31306  31306  31306    303    113    122    127    101    115    106    255    116    117    167    163    172  31306  31306    205    199    236  31306  31306  31306    216  31306  31306    210  31306  31306    170    180  31306  31306  31306  31306  31306    245  31306  31306  31306  31306  31306  31306  31306  31306  31306  31306  31306  31306  31306  31306    191  31306  31306  31306  31306  31306  31306  31306  31306  31306  31306    245  31306  31306  31306  31306    248    246    250    251    256    247    257    239    231    237    221    219    225    229    226    215    203    212    235    227    224    223    233    229  31306    217    227  31306  31306    227    223  31306    229    220    225    213  31306  31306  31306  31306  31306  31306  31306  31306  31306  31306  31306  31306  31306  31306  31306    213  31306  31306  31306  31306  31306  31306  31306  31306  31306  31306  31306  31306  31306  31306  31306  31306  31306  31306  31306  31306  31306  31306  31306  31306  31306  31306  31306  31306  31306  31306  31306  31306  31306  31306  31306  31306  31306  31306  31306  31306  31306  31306  31306  31306  31306  31306  31306  31306  31306  31306  31306  31306  31306  31306  31306  31306  31306  31306
  31306  31306  31306  31306  31306  31306  31306  31306  31306  31306  31306  31306  31306  31306  31306  31306  31306  31306  31306  31306  31306  31306  31306  31306  31306  31306  31306  31306  31306  31306  31306  31306  31306  31306  31306  31306  31306  31306  31306  31306  31306  31306  31306  31306  31306  31306  31306  31306  31306  31306  31306  31306  31306  31306  31306  31306  31306  31306  31306  31306  31306  31306  31306  31306  31306  31306  31306  31306  31306  31306  31306  31306  31306  31306  31306  31306  31306  31306  31306  31306  31306  31306  31306  31306    207  31306  31306  31306  31306  31306    146    182    159  31306    147  31306    198    141    168    145  31306     95    160    168    148    149    151    260    148    230    160    246    210    283    276    141    226    223    191    236    230    185    244  31306    225    223    230    219    231    209    217    226    216    221    226    221    230    236    228    233  31306    231    230    225    219  31306  31306  31306    205    240    209    212    196    202  31306    191    215    194    219    231    227    217    236    257    281  31306  31306  31306  31306  31306  31306  31306  31306  31306  31306  31306  31306  31306  31306  31306  31306  31306  31306  31306  31306  31306  31306  31306  31306  31306  31306  31306  31306  31306  31306  31306  31306  31306  31306  31306  31306  31306  31306  31306  31306  31306  31306  31306  31306  31306  31306  31306  31306  31306  31306  31306  31306  31306  31306  31306  31306  31306  31306  31306  31306  31306  31306  31306  31306  31306  31306  31306  31306  31306  31306  31306  31306  31306  31306  31306  31306  31306  31306  31306  31306  31306  31306  31306  31306  31306  31306  31306  31306  31306  31306  31306  31306    111    178     45     71    130  31306    341    134    259    184    164    167    151    114    144    142  31306  31306  31306  31306  31306  31306  31306  31306  31306  31306  31306    200  31306  31306  31306  31306    128  31306    173    142    124  31306  31306  31306  31306  31306  31306    233  31306  31306    128    209    151    179    216    171    176    123    144    213  31306  31306  31306  31306  31306    205    213  31306    190    143  31306    251  31306  31306  31306  31306  31306  31306  31306  31306    214    195  31306  31306    148    150    168    228    191    174    182  31306  31306  31306  31306  31306  31306  31306  31306    140     17  31306  31306    350  31306    132  31306    258    247  31306    124    119    101    124    114    116    107     99     94    129    112    164  31306  31306    174    157    183    193    176  31306    200    181    224  31306    231  31306    157    230  31306  31306  31306    237    263  31306  31306  31306    230  31306    197  31306  31306  31306  31306  31306  31306  31306  31306  31306  31306  31306  31306  31306  31306  31306  31306  31306  31306  31306    197  31306  31306  31306  31306  31306    312  31306  31306    251  31306    246    256    214    238    230    233    221    211    215    235    218    232    212    211    228    221    223    215    225    230    228    226    225    222  31306    249    198  31306    231    220    207    220    203  31306  31306  31306  31306  31306  31306  31306  31306  31306  31306  31306  31306  31306  31306  31306    200  31306  31306  31306  31306  31306  31306  31306  31306  31306  31306  31306  31306  31306  31306  31306  31306  31306  31306  31306  31306  31306  31306  31306  31306  31306  31306  31306  31306  31306  31306  31306  31306  31306  31306  31306  31306  31306  31306  31306  31306  31306  31306  31306  31306  31306  31306  31306  31306  31306  31306  31306  31306  31306  31306  31306  31306  31306  31306  31306
  31306  31306  31306  31306  31306  31306  31306  31306  31306  31306  31306  31306  31306  31306  31306  31306  31306  31306  31306  31306  31306  31306  31306  31306  31306  31306  31306  31306  31306  31306  31306  31306  31306  31306  31306  31306  31306  31306  31306  31306  31306  31306  31306  31306  31306  31306  31306  31306  31306  31306  31306  31306  31306  31306  31306  31306  31306  31306  31306  31306  31306  31306  31306  31306  31306  31306  31306  31306  31306  31306  31306  31306  31306  31306  31306  31306  31306  31306  31306  31306  31306  31306  31306  31306    189  31306  31306    194    150    179    149  31306  31306  31306    193    116    169    161    145    280  31306  31306  31306    196    176    219  31306    288    146    189    193    162  31306    271    282  31306    142  31306  31306    232    227    169    230    229    234    228    209    221    235    234  31306    221    233    213    223    235    232    241    222    232    226    225    227    231    230    230  31306    235    234  31306    197    200    203    189    220    241    200    209    227    240  31306  31306    226  31306  31306  31306  31306  31306  31306  31306  31306  31306  31306  31306  31306  31306  31306  31306  31306  31306  31306  31306  31306  31306  31306  31306  31306  31306  31306  31306  31306  31306  31306  31306  31306  31306  31306  31306  31306  31306  31306  31306  31306  31306  31306  31306  31306  31306  31306  31306  31306  31306  31306  31306  31306  31306  31306  31306  31306  31306  31306  31306  31306  31306  31306  31306  31306  31306  31306  31306  31306  31306  31306  31306  31306  31306  31306  31306  31306  31306  31306  31306  31306  31306  31306  31306  31306  31306  31306  31306  31306  31306  31306  31306  31306  31306  31306    337    173    159    153    121    243  31306    152    191    172  31306    132    164    155    182  31306  31306  31306  31306  31306  31306  31306  31306  31306  31306  31306  31306    126  31306  31306  31306  31306  31306  31306    124    183    146    128    229  31306  31306  31306  31306    193  31306    159    143    129    199    238    220    239  31306    123    172    157    146    190    161    214    200    211    175    170  31306    161  31306    156    206    210  31306  31306    190  31306    225  31306    194    181    201    197    204    142     87    146    155  31306    193  31306  31306  31306    173  31306  31306  31306  31306  31306  31306     85  31306  31306  31306  31306  31306    130    280  31306  31306    130    310  31306    111     97    102  31306     89    209    110    234    210    160    262    248  31306  31306  31306    201    172  31306  31306  31306  31306    241    234  31306  31306  31306  31306    193    253    248  31306    202  31306  31306  31306  31306  31306  31306  31306  31306  31306  31306  31306  31306  31306  31306  31306  31306  31306  31306  31306  31306  31306  31306  31306  31306  31306  31306  31306  31306  31306  31306  31306    235    217    222    248    200    237    224    218    212    218    229    233    217    237    223    232    215    223    218    215    234    214  31306    229    224    243    211    162    222    239    236    194    235  31306    236  31306  31306  31306  31306  31306  31306  31306  31306  31306  31306  31306  31306  31306  31306  31306  31306  31306    223  31306  31306  31306  31306  31306  31306  31306  31306  31306  31306  31306  31306  31306  31306  31306  31306  31306  31306  31306  31306  31306  31306  31306  31306  31306  31306  31306  31306  31306  31306  31306  31306  31306  31306  31306  31306  31306  31306  31306  31306  31306  31306  31306  31306  31306  31306  31306  31306  31306  31306  31306  31306  31306  31306  31306  31306  31306
  31306  31306  31306  31306  31306  31306  31306  31306  31306  31306  31306  31306  31306  31306  31306  31306  31306  31306  31306  31306  31306  31306  31306  31306  31306  31306  31306  31306  31306  31306  31306  31306  31306  31306  31306  31306  31306  31306  31306  31306  31306  31306  31306  31306  31306  31306  31306  31306  31306  31306  31306  31306  31306  31306  31306  31306  31306  31306  31306  31306  31306  31306  31306  31306  31306  31306  31306  31306  31306  31306  31306  31306  31306  31306  31306  31306  31306  31306  31306  31306  31306  31306  31306  31306    199    222    208    117  31306    166    175    117    128  31306    126  31306    125    196  31306  31306  31306  31306    199    198    220    188  31306  31306    159    157  31306    213    188  31306    230    227  31306    233    236    228    215    228    229    223    244    237    225  31306    246    231    226    195    206    225    224    218    203    217    223    232    213    220    223    223    228    247    241  31306    177    237    182    221    225    223    230    214  31306    218    237  31306  31306  31306  31306  31306  31306  31306  31306  31306  31306  31306  31306  31306  31306  31306  31306  31306  31306  31306  31306  31306  31306  31306  31306  31306  31306  31306  31306  31306  31306  31306  31306  31306  31306  31306  31306  31306  31306  31306  31306  31306  31306  31306  31306  31306  31306  31306  31306  31306  31306  31306  31306  31306  31306  31306  31306  31306  31306  31306  31306  31306  31306  31306  31306  31306  31306  31306  31306  31306  31306  31306  31306  31306  31306  31306  31306  31306  31306  31306  31306  31306  31306  31306  31306  31306  31306  31306  31306  31306  31306  31306  31306  31306  31306  31306  31306  31306  31306     35    185    155    106    252    169    153    131    135    191    177    140    180  31306  31306  31306  31306  31306  31306  31306  31306  31306  31306  31306  31306  31306    119  31306  31306  31306  31306  31306  31306  31306  31306  31306    176    195  31306    127    241  31306  31306    155    182    154    204  31306    148  31306  31306  31306  31306    154  31306  31306  31306    165  31306    196    153    190    181    179    139    185  31306    178    174    200    204    217    195    202    171    215    170    191    172    214    210    173    191    129  31306    141    144    103    102  31306    122  31306  31306  31306    121  31306  31306  31306    128    148    236    154    123    136  31306    299    100  31306    222  31306    115    102    130    163    105    237    253     96    117    128    144    238    238    168  31306  31306    204    214  31306    234    239  31306    239  31306    182    237  31306  31306  31306  31306  31306  31306  31306  31306  31306  31306  31306  31306  31306  31306  31306  31306  31306  31306  31306  31306  31306    222    250  31306  31306  31306  31306  31306  31306    312  31306  31306  31306    264  31306  31306  31306  31306    250    283  31306    213    225    225    232    228  31306    219    225    238    228    231    202    205    227    224    218    222  31306  31306  31306    236    211    219  31306  31306    217    242    196    247    224  31306  31306  31306  31306  31306  31306  31306  31306  31306  31306  31306  31306  31306  31306  31306  31306    224    162    249  31306  31306  31306  31306  31306  31306  31306  31306  31306  31306  31306  31306  31306  31306  31306  31306  31306  31306  31306  31306  31306  31306  31306  31306  31306  31306  31306  31306  31306  31306  31306  31306  31306  31306  31306  31306  31306  31306  31306  31306  31306  31306  31306  31306  31306  31306  31306  31306  31306  31306  31306  31306  31306  31306  31306  31306  31306
  31306  31306  31306  31306  31306  31306  31306  31306  31306  31306  31306  31306  31306  31306  31306  31306  31306  31306  31306  31306  31306  31306  31306  31306  31306  31306  31306  31306  31306  31306  31306  31306  31306  31306  31306  31306  31306  31306  31306  31306  31306  31306  31306  31306  31306  31306  31306  31306  31306  31306  31306  31306  31306  31306  31306  31306  31306  31306  31306  31306  31306  31306  31306  31306  31306  31306  31306  31306  31306  31306  31306  31306  31306  31306  31306  31306  31306  31306  31306  31306  31306  31306  31306  31306    213    164    163     71    173  31306    131  31306    175    236    146  31306    290    286  31306    151    286    133    253    202  31306    163  31306    205    160    210    206    198    264    232    247    219  31306    201    231    221    128  31306    144    156    212    215    211    202    234    238    213    177    210    237    212    190    203    226    215    234    218    225    222    220    228  31306    238    185    204    191    199    230    224  31306    198    205    226    209    253  31306  31306  31306  31306  31306  31306  31306  31306  31306  31306  31306  31306  31306  31306  31306  31306  31306  31306  31306  31306  31306  31306  31306  31306  31306  31306  31306  31306  31306  31306  31306  31306  31306  31306  31306  31306  31306  31306  31306  31306  31306  31306  31306  31306  31306  31306  31306  31306  31306  31306  31306  31306  31306  31306  31306  31306  31306  31306  31306  31306  31306  31306  31306  31306  31306  31306  31306  31306  31306  31306  31306  31306  31306  31306  31306  31306  31306  31306  31306  31306  31306  31306  31306  31306  31306  31306  31306  31306  31306  31306  31306  31306  31306  31306  31306  31306  31306  31306    156    212    102    219    120    138     44    140    223    161  31306    169  31306    126  31306  31306  31306  31306  31306  31306  31306  31306  31306  31306  31306  31306    123    161  31306  31306  31306  31306  31306  31306  31306  31306    184    214  31306  31306  31306  31306  31306    191    176    152    153  31306  31306  31306  31306  31306  31306    171    183    141    170  31306    182  31306    165    168    173    168  31306    177  31306  31306    175    174    178    165    168    182    192  31306  31306    156  31306    165    157    185  31306    177    142    248    138     73  31306  31306    182    156    348  31306  31306    131    146  31306    123    118    109    119    153    121    284    133  31306    113    109    255    247     99    227    249    144    132    122    138    163    142    204    163  31306    219    234  31306    213  31306    212    248  31306  31306    238  31306  31306  31306  31306  31306  31306  31306  31306  31306  31306  31306  31306  31306  31306  31306  31306  31306  31306  31306  31306  31306  31306  31306  31306  31306  31306  31306  31306  31306  31306  31306  31306  31306  31306  31306  31306  31306  31306  31306    260    234    249    261    244    229    251    229    270    225    227    227    237    233    231    211    230    234    222    221    228  31306  31306  31306    237    162    244  31306    246    151    235  31306    229    222  31306  31306  31306  31306  31306  31306  31306  31306  31306  31306  31306  31306  31306  31306  31306  31306  31306    218    231    218  31306  31306  31306  31306  31306  31306  31306  31306  31306  31306  31306  31306  31306  31306  31306  31306  31306  31306  31306  31306  31306  31306  31306  31306  31306  31306  31306  31306  31306  31306  31306  31306  31306  31306  31306  31306  31306  31306  31306  31306  31306  31306  31306  31306  31306  31306  31306  31306  31306  31306  31306  31306  31306  31306  31306  31306  31306
  31306  31306  31306  31306  31306  31306  31306  31306  31306  31306  31306  31306  31306  31306  31306  31306  31306  31306  31306  31306  31306  31306  31306  31306  31306  31306  31306  31306  31306  31306  31306  31306  31306  31306  31306  31306  31306  31306  31306  31306  31306  31306  31306  31306  31306  31306  31306  31306  31306  31306  31306  31306  31306  31306  31306  31306  31306  31306  31306  31306  31306  31306  31306  31306  31306  31306  31306  31306  31306  31306  31306  31306  31306  31306  31306  31306  31306  31306  31306  31306  31306  31306  31306  31306  31306    186  31306    114  31306    193  31306  31306  31306    176  31306    138    140  31306    184  31306    178  31306    129    209    287    173    280    188  31306    189  31306  31306    217    239  31306  31306  31306  31306    132    231    134    139    134    136    144    217    189    209    207    238    221    206    213    221    212    215    228    230    214    217    230    234    213    229    152    222    203    225    211    204    185    232    207    176  31306    251    237    220    238  31306  31306  31306  31306  31306  31306  31306  31306  31306  31306  31306  31306  31306  31306  31306  31306  31306  31306  31306  31306  31306  31306  31306  31306  31306  31306  31306  31306  31306  31306  31306  31306  31306  31306  31306  31306  31306  31306  31306  31306  31306  31306  31306  31306  31306  31306  31306  31306  31306  31306  31306  31306  31306  31306  31306  31306  31306  31306  31306  31306  31306  31306  31306  31306  31306  31306  31306  31306  31306  31306  31306  31306  31306  31306  31306  31306  31306  31306  31306  31306  31306  31306  31306  31306  31306  31306  31306  31306  31306  31306  31306  31306  31306  31306  31306  31306  31306  31306    158  31306    102     93    114  31306    163     45    186    149    132  31306    147  31306  31306  31306  31306     99  31306  31306  31306  31306  31306  31306  31306  31306    117    121  31306  31306  31306  31306  31306  31306  31306  31306  31306    218    116  31306  31306  31306  31306  31306    184  31306    242    234  31306  31306  31306  31306  31306  31306    171    146  31306    162    182    206  31306    141  31306    134    164    158  31306    192    163    178    185  31306  31306    185  31306    165    169    164    189    155  31306    149    158    188    113    121     76  31306  31306  31306    258  31306  31306  31306  31306     87    115    105    106    110    106    101    111  31306    113    108    107    103  31306    280    107  31306    145    109    250    148  31306  31306  31306    241    224    208    207  31306  31306    226  31306  31306    243  31306  31306  31306  31306  31306  31306  31306  31306  31306  31306  31306  31306  31306  31306  31306  31306    266  31306  31306  31306  31306  31306  31306  31306  31306  31306    238  31306  31306  31306    225    227  31306  31306  31306  31306  31306  31306  31306  31306  31306    261    296  31306  31306    246    245    226    243    237    241    241    215    243    214    229    233    229    186    223    233    237    237  31306  31306  31306    238    233    221  31306  31306  31306  31306    231    162    186  31306  31306  31306  31306  31306  31306  31306  31306  31306  31306  31306  31306  31306  31306  31306  31306  31306  31306  31306  31306    202    196  31306  31306  31306  31306  31306  31306  31306  31306  31306  31306  31306  31306  31306  31306  31306  31306  31306  31306  31306  31306  31306  31306  31306  31306  31306  31306  31306  31306  31306  31306  31306  31306  31306  31306  31306  31306  31306  31306  31306  31306  31306  31306  31306  31306  31306  31306  31306  31306  31306  31306  31306  31306  31306  31306  31306  31306
  31306  31306  31306  31306  31306  31306  31306  31306  31306  31306  31306  31306  31306  31306  31306  31306  31306  31306  31306  31306  31306  31306  31306  31306  31306  31306  31306  31306  31306  31306  31306  31306  31306  31306  31306  31306  31306  31306  31306  31306  31306  31306  31306  31306  31306  31306  31306  31306  31306  31306  31306  31306  31306  31306  31306  31306  31306  31306  31306  31306  31306  31306  31306  31306  31306  31306  31306  31306  31306  31306  31306  31306  31306  31306  31306  31306  31306  31306  31306  31306  31306  31306  31306  31306  31306    128  31306    167     95    170    239  31306  31306  31306    182    297  31306  31306  31306    177  31306    196    209    197    224  31306    160    145    220  31306    226    222    219    238    246    231    141    233    222  31306    127    222    220    222    210    225    198    237    191    221    229    242    218    180    219    206    225    219    220    205    227    249    236  31306    228    216    176    229    208    200    223    204    234    216    197    205    219  31306  31306  31306  31306  31306  31306  31306  31306  31306  31306  31306  31306  31306  31306  31306  31306  31306  31306  31306  31306  31306  31306  31306  31306  31306  31306  31306  31306  31306  31306  31306  31306  31306  31306  31306  31306  31306  31306  31306  31306  31306  31306  31306  31306  31306  31306  31306  31306  31306  31306  31306  31306  31306  31306  31306  31306  31306  31306  31306  31306  31306  31306  31306  31306  31306  31306  31306  31306  31306  31306  31306  31306  31306  31306  31306  31306  31306  31306  31306  31306  31306  31306  31306  31306  31306  31306  31306  31306  31306  31306  31306  31306  31306  31306  31306  31306  31306  31306  31306    125    146    132    111     17  31306     98    161    120    242    125  31306  31306    159  31306  31306    222  31306  31306  31306  31306  31306  31306  31306  31306  31306  31306    180  31306  31306  31306  31306  31306  31306  31306  31306  31306  31306  31306    185  31306  31306  31306  31306  31306  31306    191    194    226  31306  31306  31306  31306  31306  31306    159    151    157    177  31306    160    139    131    133  31306  31306    177    154  31306    162    156  31306  31306    173    164    165    171    172    165    168    178  31306    172    181    145    144    137    131  31306  31306  31306    189  31306  31306  31306  31306  31306    127    124    111    117    104    110    102    106  31306    109    302  31306    278    113    102    114    123    234    159    229  31306  31306  31306  31306    219  31306  31306  31306  31306  31306  31306    306    320  31306  31306  31306  31306  31306  31306  31306  31306  31306  31306  31306  31306  31306  31306  31306  31306  31306  31306  31306  31306  31306  31306  31306  31306  31306  31306  31306    247  31306    234    230    222    228    221    254    239    262  31306    261    262  31306  31306    216    255    234    262    236  31306    231    232    248    230    226    230    234    231    222    227    216    246     94  31306  31306  31306  31306  31306  31306  31306  31306  31306  31306  31306    221    234    251    230  31306  31306  31306  31306  31306  31306  31306  31306  31306  31306  31306  31306  31306  31306  31306  31306  31306  31306  31306    216    220  31306  31306  31306  31306  31306  31306  31306  31306  31306  31306  31306  31306  31306  31306  31306  31306  31306  31306  31306  31306  31306  31306  31306  31306  31306  31306  31306  31306  31306  31306  31306  31306  31306  31306  31306  31306  31306  31306  31306  31306  31306  31306  31306  31306  31306  31306  31306  31306  31306  31306  31306  31306  31306  31306  31306  31306  31306
  31306  31306  31306  31306  31306  31306  31306  31306  31306  31306  31306  31306  31306  31306  31306  31306  31306  31306  31306  31306  31306  31306  31306  31306  31306  31306  31306  31306  31306  31306  31306  31306  31306  31306  31306  31306  31306  31306  31306  31306  31306  31306  31306  31306  31306  31306  31306  31306  31306  31306  31306  31306  31306  31306  31306  31306  31306  31306  31306  31306  31306  31306  31306  31306  31306  31306  31306  31306  31306  31306  31306  31306  31306  31306  31306  31306  31306  31306  31306  31306  31306  31306  31306  31306  31306    186    181     71    100    188  31306    168  31306  31306  31306  31306  31306    131    145  31306  31306    163    187    197    168  31306    214  31306    295    184  31306    226    221    225  31306    215    227    127    233    134    220    235    125    215    148    210    210    234    241    175    220    229    205    200    202    224    237    203    216  31306    211    210    176    192    175    209    214    208    204    191    216    212    220    170  31306    233    238    216  31306  31306  31306  31306  31306  31306  31306  31306  31306  31306  31306  31306  31306  31306  31306  31306  31306  31306  31306  31306  31306  31306  31306  31306  31306  31306  31306  31306  31306  31306  31306  31306  31306  31306  31306  31306  31306  31306  31306  31306  31306  31306  31306  31306  31306  31306  31306  31306  31306  31306  31306  31306  31306  31306  31306  31306  31306  31306  31306  31306  31306  31306  31306  31306  31306  31306  31306  31306  31306    116  31306  31306  31306  31306  31306  31306  31306  31306  31306  31306  31306  31306  31306  31306  31306  31306  31306  31306  31306  31306  31306  31306  31306  31306  31306  31306  31306  31306  31306    133     98     90    109     28    104    129    127  31306    136    154    173    146  31306  31306  31306  31306  31306  31306  31306  31306  31306  31306  31306  31306  31306  31306  31306  31306  31306  31306  31306  31306  31306  31306  31306  31306    123  31306  31306  31306  31306  31306  31306  31306  31306    154    126  31306    131  31306  31306    160  31306    225    238    125    146    157    157  31306    142    133    160     10  31306    217    156    166    153  31306    162    144    245    162    169    153  31306    150    168    178    264    183  31306    163    152    211  31306  31306     51     67     38  31306  31306    125     26    117     94    131    151    110    124    265    128    119    241     93     80  31306    130    111     56    103    143    180    158    163    161    157  31306  31306  31306  31306  31306  31306  31306  31306    223  31306    263  31306  31306  31306  31306  31306  31306  31306  31306  31306  31306  31306  31306    253  31306  31306  31306    240  31306  31306  31306  31306  31306  31306  31306  31306    231    230    209    222    231    229  31306    228    224    198    249    259  31306    213    248  31306  31306    238    246    252    242    230    241    210    244    227    216    214    238  31306    145  31306    143    259    222  31306  31306  31306  31306  31306  31306  31306  31306  31306  31306  31306    236  31306    242    234    222  31306  31306  31306  31306  31306  31306  31306  31306  31306  31306  31306  31306  31306  31306  31306  31306  31306    255    230  31306  31306  31306  31306  31306  31306  31306  31306  31306  31306  31306  31306  31306  31306  31306  31306  31306  31306  31306  31306  31306  31306  31306  31306  31306  31306  31306  31306  31306  31306  31306  31306  31306  31306  31306  31306  31306  31306  31306  31306  31306  31306  31306  31306  31306  31306  31306  31306  31306  31306  31306  31306  31306  31306  31306  31306  31306  31306
  31306  31306  31306  31306  31306  31306  31306  31306  31306  31306  31306  31306  31306  31306  31306  31306  31306  31306  31306  31306  31306  31306  31306  31306  31306  31306  31306  31306  31306  31306  31306  31306  31306  31306  31306  31306  31306  31306  31306  31306  31306  31306  31306  31306  31306  31306  31306  31306  31306  31306  31306  31306  31306  31306  31306  31306  31306  31306  31306  31306  31306  31306  31306  31306  31306  31306  31306  31306  31306  31306  31306  31306  31306  31306  31306  31306  31306  31306  31306  31306  31306  31306  31306  31306  31306  31306    198  31306     83    115  31306    231  31306  31306  31306    144    265    268    134    163  31306    302  31306  31306    248    221  31306    187  31306    203  31306    231  31306  31306    253    244    226    209    130    212    228    237    223    135    240    230    222    199    219    216    221    182    207    190    185    251    206    215    221    224    196    219    219    232    230    186    207    220    206    189    229    244    218    205    207    210  31306    220  31306  31306  31306  31306  31306  31306  31306  31306  31306  31306  31306  31306  31306  31306  31306  31306  31306  31306  31306  31306  31306  31306  31306  31306  31306  31306  31306  31306  31306  31306  31306  31306  31306  31306  31306  31306  31306  31306  31306  31306  31306  31306  31306  31306  31306  31306  31306  31306  31306  31306  31306  31306  31306  31306  31306  31306  31306  31306  31306  31306  31306  31306  31306  31306  31306  31306  31306  31306  31306  31306  31306  31306  31306  31306  31306  31306  31306  31306  31306  31306  31306  31306  31306  31306  31306  31306  31306  31306  31306  31306  31306  31306  31306  31306  31306  31306  31306  31306  31306    140    126     83    134    124    130    166    141    137    164    137    133  31306  31306  31306  31306  31306  31306  31306  31306  31306  31306  31306  31306  31306  31306  31306  31306  31306  31306  31306  31306    125     16  31306    147    167    126  31306  31306  31306  31306  31306  31306  31306    114    162  31306    290  31306  31306  31306  31306  31306    167  31306    191  31306    127    186    142    168    153  31306    148    144    175  31306  31306  31306    168    161    140    134    127    141    170    163    188    173    160  31306    158    173    167    157    180    360    191  31306    126  31306  31306  31306  31306    298    118    116    137    157    131    164    100    110    109    262    127    103     95     97    116  31306     97    128    104     84  31306  31306  31306  31306  31306  31306  31306  31306  31306    226    235    210  31306    245  31306  31306  31306  31306  31306  31306  31306  31306  31306  31306    230  31306  31306  31306  31306  31306  31306  31306  31306  31306  31306  31306  31306  31306  31306  31306  31306    216    217  31306  31306    231    224    235    244    242    249     50  31306  31306  31306    253    244    248    232    234    231    232    246    250    219    243    229    217    184  31306  31306    224    234  31306  31306  31306  31306  31306  31306  31306  31306  31306  31306  31306  31306    232  31306    231    250    200  31306  31306  31306  31306  31306  31306  31306  31306  31306  31306  31306  31306  31306  31306  31306  31306    199    236    275  31306  31306  31306  31306  31306  31306  31306  31306  31306  31306  31306  31306  31306  31306  31306  31306  31306  31306  31306  31306  31306  31306  31306  31306  31306  31306  31306  31306  31306  31306  31306  31306  31306  31306  31306  31306  31306  31306  31306  31306  31306  31306  31306  31306  31306  31306  31306  31306  31306  31306  31306  31306  31306  31306  31306  31306  31306  31306
[truncated: 967,938 more chars]
