# Supplementary material for: A Novel Large-Scale Temperature Dominated Model for Predicting the End of the Growing Season
Source: PLoS One. 2016 Nov 28;11(11):e0167302. doi: 10.1371/journal.pone.0167302 (PMC5125685; doi:10.1371/journal.pone.0167302)
Supplement: S1 File — (ZIP) [file pone.0167302.s001.zip › MCD12Q2 product from 2001 to 2010/2005.txt]

  30940  30940  30940  30940  30940  30940  30940  30940  30940  30940  30940  30940  30940  30940  30940  30940  30940  30940  30940  30940  30940  30940  30940  30940  30940  30940  30940  30940  30940  30940  30940  30940  30940  30940  30940  30940  30940  30940  30940  30940  30940  30940  30940  30940  30940  30940  30940  30940  30940  30940  30940  30940  30940  30940  30940  30940  30940  30940  30940  30940  30940  30940  30940  30940  30940  30940  30940  30940  30940  30940  30940  30940  30940  30940  30940  30940  30940  30940  30940  30940  30940  30940  30940  30940  30940  30940  30940  30940  30940  30940  30940  30940  30940  30940  30940  30940  30940  30940  30940  30940  30940  30940  30940  30940  30940  30940  30940  30940  30940  30940  30940  30940  30940  30940  30940  30940  30940  30940  30940  30940  30940  30940  30940  30940  30940  30940  30940  30940  30940  30940  30940  30940  30940  30940  30940  30940  30940  30940  30940  30940  30940  30940  30940  30940  30940  30940  30940  30940  30940  30940  30940  30940  30940  30940  30940  30940  30940  30940  30940  30940  30940  30940  30940  30940  30940  30940  30940  30940  30940  30940  30940  30940  30940  30940  30940  30940  30940  30940  30940  30940  30940  30940  30940  30940  30940  30940  30940  30940  30940  30940  30940  30940  30940  30940  30940  30940  30940  30940  30940  30940  30940  30940  30940  30940  30940  30940  30940  30940  30940  30940  30940  30940  30940  30940  30940  30940  30940  30940  30940  30940  30940  30940  30940  30940  30940  30940  30940  30940  30940  30940  30940  30940  30940  30940  30940  30940  30940  30940  30940  30940  30940  30940  30940  30940  30940  30940  30940  30940  30940  30940  30940  30940  30940  30940  30940  30940  30940  30940  30940  30940  30940  30940  30940  30940  30940  30940  30940  30940  30940  30940  30940  30940  30940  30940  30940  30940  30940  30940  30940  30940  30940  30940  30940  30940  30940  30940  30940  30940  30940  30940  30940  30940  30940  30940  30940  30940  30940  30940  30940  30940  30940  30940  30940  30940  30940  30940  30940  30940  30940  30940  30940  30940  30940  30940  30940  30940  30940  30940  30940  30940  30940  30940  30940  30940  30940  30940  30940  30940  30940  30940  30940  30940  30940  30940  30940  30940  30940  30940  30940  30940  30940  30940  30940  30940  30940  30940  30940  30940  30940  30940  30940  30940  30940  30940  30940  30940  30940  30940  30940  30940  30940  30940  30940  30940  30940  30940  30940  30940  30940  30940  30940  30940  30940  30940  30940  30940  30940  30940  30940  30940  30940  30940  30940  30940  30940  30940  30940  30940  30940  30940  30940  30940  30940  30940  30940  30940  30940  30940  30940  30940  30940  30940  30940  30940  30940  30940  30940  30940  30940  30940  30940  30940  30940  30940  30940  30940  30940  30940  30940  30940  30940  30940  30940  30940  30940  30940  30940  30940  30940  30940  30940  30940  30940  30940  30940  30940  30940  30940  30940  30940  30940  30940  30940  30940  30940  30940  30940  30940  30940  30940  30940  30940  30940  30940  30940  30940  30940  30940  30940  30940  30940  30940  30940  30940  30940  30940  30940  30940  30940  30940  30940  30940  30940  30940  30940  30940  30940  30940  30940  30940  30940  30940  30940  30940  30940  30940  30940  30940  30940  30940  30940  30940  30940  30940  30940  30940  30940  30940  30940  30940  30940  30940  30940  30940  30940  30940  30940  30940  30940  30940  30940  30940  30940  30940  30940  30940  30940  30940  30940  30940  30940  30940  30940  30940  30940  30940  30940  30940  30940  30940  30940  30940  30940  30940  30940  30940  30940  30940  30940  30940
  30940  30940  30940  30940  30940  30940  30940  30940  30940  30940  30940  30940  30940  30940  30940  30940  30940  30940  30940  30940  30940  30940  30940  30940  30940  30940  30940  30940  30940  30940  30940  30940  30940  30940  30940  30940  30940  30940  30940  30940  30940  30940  30940  30940  30940  30940  30940  30940  30940  30940  30940  30940  30940  30940  30940  30940  30940  30940  30940  30940  30940  30940  30940  30940  30940  30940  30940  30940  30940  30940  30940  30940  30940  30940  30940  30940  30940  30940  30940  30940  30940  30940  30940  30940  30940  30940  30940  30940  30940  30940  30940  30940  30940  30940  30940  30940  30940  30940  30940  30940  30940  30940  30940  30940  30940  30940  30940  30940  30940  30940  30940  30940  30940  30940  30940  30940  30940  30940  30940  30940  30940  30940  30940  30940  30940  30940  30940  30940  30940  30940  30940  30940  30940  30940  30940  30940  30940  30940  30940  30940  30940  30940  30940  30940  30940  30940  30940  30940  30940  30940  30940  30940  30940  30940  30940  30940  30940  30940  30940  30940  30940  30940  30940  30940  30940  30940  30940  30940  30940  30940  30940  30940  30940  30940  30940  30940  30940  30940  30940  30940  30940  30940  30940  30940  30940  30940  30940  30940  30940  30940  30940  30940  30940  30940  30940  30940  30940  30940  30940  30940  30940  30940  30940  30940  30940  30940  30940  30940  30940  30940  30940  30940  30940  30940  30940  30940  30940  30940  30940  30940  30940  30940  30940  30940  30940  30940  30940  30940  30940  30940  30940  30940  30940  30940  30940  30940  30940  30940  30940  30940  30940  30940  30940  30940  30940  30940  30940  30940  30940  30940  30940  30940  30940  30940  30940  30940  30940  30940  30940  30940  30940  30940  30940  30940  30940  30940  30940  30940  30940  30940  30940  30940  30940  30940  30940  30940  30940  30940  30940  30940  30940  30940  30940  30940  30940  30940  30940  30940  30940  30940  30940  30940  30940  30940  30940  30940  30940  30940  30940  30940  30940  30940  30940  30940  30940  30940  30940  30940  30940  30940  30940  30940  30940  30940  30940  30940  30940  30940  30940  30940  30940  30940  30940  30940  30940  30940  30940  30940  30940  30940  30940  30940  30940  30940  30940  30940  30940  30940  30940  30940  30940  30940  30940  30940  30940  30940  30940  30940  30940  30940  30940  30940  30940  30940  30940  30940  30940  30940  30940  30940  30940  30940  30940  30940  30940  30940  30940  30940  30940  30940  30940  30940  30940  30940  30940  30940  30940  30940  30940  30940  30940  30940  30940  30940  30940  30940  30940  30940  30940  30940  30940  30940  30940  30940  30940  30940  30940  30940  30940  30940  30940  30940  30940  30940  30940  30940  30940  30940  30940  30940  30940  30940  30940  30940  30940  30940  30940  30940  30940  30940  30940  30940  30940  30940  30940  30940  30940  30940  30940  30940  30940  30940  30940  30940  30940  30940  30940  30940  30940  30940  30940  30940  30940  30940  30940  30940  30940  30940  30940  30940  30940  30940  30940  30940  30940  30940  30940  30940  30940  30940  30940  30940  30940  30940  30940  30940  30940  30940  30940  30940  30940  30940  30940  30940  30940  30940  30940  30940  30940  30940  30940  30940  30940  30940  30940  30940  30940  30940  30940  30940  30940  30940  30940  30940  30940  30940  30940  30940  30940  30940  30940  30940  30940  30940  30940  30940  30940  30940  30940  30940  30940  30940  30940  30940  30940  30940  30940  30940  30940  30940  30940  30940  30940  30940  30940  30940  30940  30940  30940  30940  30940  30940  30940  30940  30940  30940  30940  30940  30940  30940
  30940  30940  30940  30940  30940  30940  30940  30940  30940  30940  30940  30940  30940  30940  30940  30940  30940  30940  30940  30940  30940  30940  30940  30940  30940  30940  30940  30940  30940  30940  30940  30940  30940  30940  30940  30940  30940  30940  30940  30940  30940  30940  30940  30940  30940  30940  30940  30940  30940  30940  30940  30940  30940  30940  30940  30940  30940  30940  30940  30940  30940  30940  30940  30940  30940  30940  30940  30940  30940  30940  30940  30940  30940  30940  30940  30940  30940  30940  30940  30940  30940  30940  30940  30940  30940  30940  30940  30940  30940  30940  30940  30940  30940  30940  30940  30940  30940  30940  30940  30940  30940  30940  30940  30940  30940  30940  30940  30940  30940  30940  30940  30940  30940  30940  30940  30940  30940  30940  30940  30940  30940  30940  30940  30940  30940  30940  30940  30940  30940  30940  30940  30940  30940  30940  30940  30940  30940  30940  30940  30940  30940  30940  30940  30940  30940  30940  30940  30940  30940  30940  30940  30940  30940  30940  30940  30940  30940  30940  30940  30940  30940  30940  30940  30940  30940  30940  30940  30940  30940  30940  30940  30940  30940  30940  30940  30940  30940  30940  30940  30940  30940  30940  30940  30940  30940  30940  30940  30940  30940  30940  30940  30940  30940  30940  30940  30940  30940  30940  30940  30940  30940  30940  30940  30940  30940  30940  30940  30940  30940  30940  30940  30940  30940  30940  30940  30940  30940  30940  30940  30940  30940  30940  30940  30940  30940  30940  30940  30940  30940  30940  30940  30940  30940  30940  30940  30940  30940  30940  30940  30940  30940  30940  30940  30940  30940  30940  30940  30940  30940  30940  30940  30940  30940  30940  30940  30940  30940  30940  30940  30940  30940  30940  30940  30940  30940  30940  30940  30940  30940  30940  30940  30940  30940  30940  30940  30940  30940  30940  30940  30940  30940  30940  30940  30940  30940  30940  30940  30940  30940  30940  30940  30940  30940  30940  30940  30940  30940  30940  30940  30940  30940  30940  30940  30940  30940  30940  30940  30940  30940  30940  30940  30940  30940  30940  30940  30940  30940  30940  30940  30940  30940  30940  30940  30940  30940  30940  30940  30940  30940  30940  30940  30940  30940  30940  30940  30940  30940  30940  30940  30940  30940  30940  30940  30940  30940  30940  30940  30940  30940  30940  30940  30940  30940  30940  30940  30940  30940  30940  30940  30940  30940  30940  30940  30940  30940  30940  30940  30940  30940  30940  30940  30940  30940  30940  30940  30940  30940  30940  30940  30940  30940  30940  30940  30940  30940  30940  30940  30940  30940  30940  30940  30940  30940  30940  30940  30940  30940  30940  30940  30940  30940  30940  30940  30940  30940  30940  30940  30940  30940  30940  30940  30940  30940  30940  30940  30940  30940  30940  30940  30940  30940  30940  30940  30940  30940  30940  30940  30940  30940  30940  30940  30940  30940  30940  30940  30940  30940  30940  30940  30940  30940  30940  30940  30940  30940  30940  30940  30940  30940  30940  30940  30940  30940  30940  30940  30940  30940  30940  30940  30940  30940  30940  30940  30940  30940  30940  30940  30940  30940  30940  30940  30940  30940  30940  30940  30940  30940  30940  30940  30940  30940  30940  30940  30940  30940  30940  30940  30940  30940  30940  30940  30940  30940  30940  30940  30940  30940  30940  30940  30940  30940  30940  30940  30940  30940  30940  30940  30940  30940  30940  30940  30940  30940  30940  30940  30940  30940  30940  30940  30940  30940  30940  30940  30940  30940  30940  30940  30940  30940  30940  30940  30940  30940  30940  30940  30940  30940  30940  30940  30940
  30940  30940  30940  30940  30940  30940  30940  30940  30940  30940  30940  30940  30940  30940  30940  30940  30940  30940  30940  30940  30940  30940  30940  30940  30940  30940  30940  30940  30940  30940  30940  30940  30940  30940  30940  30940  30940  30940  30940  30940  30940  30940  30940  30940  30940  30940  30940  30940  30940  30940  30940  30940  30940  30940  30940  30940  30940  30940  30940  30940  30940  30940  30940  30940  30940  30940  30940  30940  30940  30940  30940  30940  30940  30940  30940  30940  30940  30940  30940  30940  30940  30940  30940  30940  30940  30940  30940  30940  30940  30940  30940  30940  30940  30940  30940  30940  30940  30940  30940  30940  30940  30940  30940  30940  30940  30940  30940  30940  30940  30940  30940  30940  30940  30940  30940  30940  30940  30940  30940  30940  30940  30940  30940  30940  30940  30940  30940  30940  30940  30940  30940  30940  30940  30940  30940  30940  30940  30940  30940  30940  30940  30940  30940  30940  30940  30940  30940  30940  30940  30940  30940  30940  30940  30940  30940  30940  30940  30940  30940  30940  30940  30940  30940  30940  30940  30940  30940  30940  30940  30940  30940  30940  30940  30940  30940  30940  30940  30940  30940  30940  30940  30940  30940  30940  30940  30940  30940  30940  30940  30940  30940  30940  30940  30940  30940  30940  30940  30940  30940  30940  30940  30940  30940  30940  30940  30940  30940  30940  30940  30940  30940  30940  30940  30940  30940  30940  30940  30940  30940  30940  30940  30940  30940  30940  30940  30940  30940  30940  30940  30940  30940  30940  30940  30940  30940  30940  30940  30940  30940  30940  30940  30940  30940  30940  30940  30940  30940  30940  30940  30940  30940  30940  30940  30940  30940  30940  30940  30940  30940  30940  30940  30940  30940  30940  30940  30940  30940  30940  30940  30940  30940  30940  30940  30940  30940  30940  30940  30940  30940  30940  30940  30940  30940  30940  30940  30940  30940  30940  30940  30940  30940  30940  30940  30940  30940  30940  30940  30940  30940  30940  30940  30940  30940  30940  30940  30940  30940  30940  30940  30940  30940  30940  30940  30940  30940  30940  30940  30940  30940  30940  30940  30940  30940  30940  30940  30940  30940  30940  30940  30940  30940  30940  30940  30940  30940  30940  30940  30940  30940  30940  30940  30940  30940  30940  30940  30940  30940  30940  30940  30940  30940  30940  30940  30940  30940  30940  30940  30940  30940  30940  30940  30940  30940  30940  30940  30940  30940  30940  30940  30940  30940  30940  30940  30940  30940  30940  30940  30940  30940  30940  30940  30940  30940  30940  30940  30940  30940  30940  30940  30940  30940  30940  30940  30940  30940  30940  30940  30940  30940  30940  30940  30940  30940  30940  30940  30940  30940  30940  30940  30940  30940  30940  30940  30940  30940  30940  30940  30940  30940  30940  30940  30940  30940  30940  30940  30940  30940  30940  30940  30940  30940  30940  30940  30940  30940  30940  30940  30940  30940  30940  30940  30940  30940  30940  30940  30940  30940  30940  30940  30940  30940  30940  30940  30940  30940  30940  30940  30940  30940  30940  30940  30940  30940  30940  30940  30940  30940  30940  30940  30940  30940  30940  30940  30940  30940  30940  30940  30940  30940  30940  30940  30940  30940  30940  30940  30940  30940  30940  30940  30940  30940  30940  30940  30940  30940  30940  30940  30940  30940  30940  30940  30940  30940  30940  30940  30940  30940  30940  30940  30940  30940  30940  30940  30940  30940  30940  30940  30940  30940  30940  30940  30940  30940  30940  30940  30940  30940  30940  30940  30940  30940  30940  30940  30940  30940  30940  30940  30940  30940  30940
  30940  30940  30940  30940  30940  30940  30940  30940  30940  30940  30940  30940  30940  30940  30940  30940  30940  30940  30940  30940  30940  30940  30940  30940  30940  30940  30940  30940  30940  30940  30940  30940  30940  30940  30940  30940  30940  30940  30940  30940  30940  30940  30940  30940  30940  30940  30940  30940  30940  30940  30940  30940  30940  30940  30940  30940  30940  30940  30940  30940  30940  30940  30940  30940  30940  30940  30940  30940  30940  30940  30940  30940  30940  30940  30940  30940  30940  30940  30940  30940  30940  30940  30940  30940  30940  30940  30940  30940  30940  30940  30940  30940  30940  30940  30940  30940  30940  30940  30940  30940  30940  30940  30940  30940  30940  30940  30940  30940  30940  30940  30940  30940  30940  30940  30940  30940  30940  30940  30940  30940  30940  30940  30940  30940  30940  30940  30940  30940  30940  30940  30940  30940  30940  30940  30940  30940  30940  30940  30940  30940  30940  30940  30940  30940  30940  30940  30940  30940  30940  30940  30940  30940  30940  30940  30940  30940  30940  30940  30940  30940  30940  30940  30940  30940  30940  30940  30940  30940  30940  30940  30940  30940  30940  30940  30940  30940  30940  30940  30940  30940  30940  30940  30940  30940  30940  30940  30940  30940  30940  30940  30940  30940  30940  30940  30940  30940  30940  30940  30940  30940  30940  30940  30940  30940  30940  30940  30940  30940  30940  30940  30940  30940  30940  30940  30940  30940  30940  30940  30940  30940  30940  30940  30940  30940  30940  30940  30940  30940  30940  30940  30940  30940  30940  30940  30940  30940  30940  30940  30940  30940  30940  30940  30940  30940  30940  30940  30940  30940  30940  30940  30940  30940  30940  30940  30940  30940  30940  30940  30940  30940  30940  30940  30940  30940  30940  30940  30940  30940  30940  30940  30940  30940  30940  30940  30940  30940  30940  30940  30940  30940  30940  30940  30940  30940  30940  30940  30940  30940  30940  30940  30940  30940  30940  30940  30940  30940  30940  30940  30940  30940  30940  30940  30940  30940  30940  30940  30940  30940  30940  30940  30940  30940  30940  30940  30940  30940  30940  30940  30940  30940  30940  30940  30940  30940  30940  30940  30940  30940  30940  30940  30940  30940  30940  30940  30940  30940  30940  30940  30940  30940  30940  30940  30940  30940  30940  30940  30940  30940  30940  30940  30940  30940  30940  30940  30940  30940  30940  30940  30940  30940  30940  30940  30940  30940  30940  30940  30940  30940  30940  30940  30940  30940  30940  30940  30940  30940  30940  30940  30940  30940  30940  30940  30940  30940  30940  30940  30940  30940  30940  30940  30940  30940  30940  30940  30940  30940  30940  30940  30940  30940  30940  30940  30940  30940  30940  30940  30940  30940  30940  30940  30940  30940  30940  30940  30940  30940  30940  30940  30940  30940  30940  30940  30940  30940  30940  30940  30940  30940  30940  30940  30940  30940  30940  30940  30940  30940  30940  30940  30940  30940  30940  30940  30940  30940  30940  30940  30940  30940  30940  30940  30940  30940  30940  30940  30940  30940  30940  30940  30940  30940  30940  30940  30940  30940  30940  30940  30940  30940  30940  30940  30940  30940  30940  30940  30940  30940  30940  30940  30940  30940  30940  30940  30940  30940  30940  30940  30940  30940  30940  30940  30940  30940  30940  30940  30940  30940  30940  30940  30940  30940  30940  30940  30940  30940  30940  30940  30940  30940  30940  30940  30940  30940  30940  30940  30940  30940  30940  30940  30940  30940  30940  30940  30940  30940  30940  30940  30940  30940  30940  30940  30940  30940  30940  30940  30940  30940  30940  30940  30940  30940
  30940  30940  30940  30940  30940  30940  30940  30940  30940  30940  30940  30940  30940  30940  30940  30940  30940  30940  30940  30940  30940  30940  30940  30940  30940  30940  30940  30940  30940  30940  30940  30940  30940  30940  30940  30940  30940  30940  30940  30940  30940  30940  30940  30940  30940  30940  30940  30940  30940  30940  30940  30940  30940  30940  30940  30940  30940  30940  30940  30940  30940  30940  30940  30940  30940  30940  30940  30940  30940  30940  30940  30940  30940  30940  30940  30940  30940  30940  30940  30940  30940  30940  30940  30940  30940  30940  30940  30940  30940  30940  30940  30940  30940  30940  30940  30940  30940  30940  30940  30940  30940  30940  30940  30940  30940  30940  30940  30940  30940  30940  30940  30940  30940  30940  30940  30940  30940  30940  30940  30940  30940  30940  30940  30940  30940  30940  30940  30940  30940  30940  30940  30940  30940  30940  30940  30940  30940  30940  30940  30940  30940  30940  30940  30940  30940  30940  30940  30940  30940  30940  30940  30940  30940  30940  30940  30940  30940  30940  30940  30940  30940  30940  30940  30940  30940  30940  30940  30940  30940  30940  30940  30940  30940  30940  30940  30940  30940  30940  30940  30940  30940  30940  30940  30940  30940  30940  30940  30940  30940  30940  30940  30940  30940  30940  30940  30940  30940  30940  30940  30940  30940  30940  30940  30940  30940  30940  30940  30940  30940  30940  30940  30940  30940  30940  30940  30940  30940  30940  30940  30940  30940  30940  30940  30940  30940  30940  30940  30940  30940  30940  30940  30940  30940  30940  30940  30940  30940  30940  30940  30940  30940  30940  30940  30940  30940  30940  30940  30940  30940  30940  30940  30940  30940  30940  30940  30940  30940  30940  30940  30940  30940  30940  30940  30940  30940  30940  30940  30940  30940  30940  30940  30940  30940  30940  30940  30940  30940  30940  30940  30940  30940  30940  30940  30940  30940  30940  30940  30940  30940  30940  30940  30940  30940  30940  30940  30940  30940  30940  30940  30940  30940  30940  30940  30940  30940  30940  30940  30940  30940  30940  30940  30940  30940  30940  30940  30940  30940  30940  30940  30940  30940  30940  30940  30940  30940  30940  30940  30940  30940  30940  30940  30940  30940  30940  30940  30940  30940  30940  30940  30940  30940  30940  30940  30940  30940  30940  30940  30940  30940  30940  30940  30940  30940  30940  30940  30940  30940  30940  30940  30940  30940  30940  30940  30940  30940  30940  30940  30940  30940  30940  30940  30940  30940  30940  30940  30940  30940  30940  30940  30940  30940  30940  30940  30940  30940  30940  30940  30940  30940  30940  30940  30940  30940  30940  30940  30940  30940  30940  30940  30940  30940  30940  30940  30940  30940  30940  30940  30940  30940  30940  30940  30940  30940  30940  30940  30940  30940  30940  30940  30940  30940  30940  30940  30940  30940  30940  30940  30940  30940  30940  30940  30940  30940  30940  30940  30940  30940  30940  30940  30940  30940  30940  30940  30940  30940  30940  30940  30940  30940  30940  30940  30940  30940  30940  30940  30940  30940  30940  30940  30940  30940  30940  30940  30940  30940  30940  30940  30940  30940  30940  30940  30940  30940  30940  30940  30940  30940  30940  30940  30940  30940  30940  30940  30940  30940  30940  30940  30940  30940  30940  30940  30940  30940  30940  30940  30940  30940  30940  30940  30940  30940  30940  30940  30940  30940  30940  30940  30940  30940  30940  30940  30940  30940  30940  30940  30940  30940  30940  30940  30940  30940  30940  30940  30940  30940  30940  30940  30940  30940  30940  30940  30940  30940  30940  30940  30940  30940  30940  30940  30940
  30940  30940  30940  30940  30940  30940  30940  30940  30940  30940  30940  30940  30940  30940  30940  30940  30940  30940  30940  30940  30940  30940  30940  30940  30940  30940  30940  30940  30940  30940  30940  30940  30940  30940  30940  30940  30940  30940  30940  30940  30940  30940  30940  30940  30940  30940  30940  30940  30940  30940  30940  30940  30940  30940  30940  30940  30940  30940  30940  30940  30940  30940  30940  30940  30940  30940  30940  30940  30940  30940  30940  30940  30940  30940  30940  30940  30940  30940  30940  30940  30940  30940  30940  30940  30940  30940  30940  30940  30940  30940  30940  30940  30940  30940  30940  30940  30940  30940  30940  30940  30940  30940  30940  30940  30940  30940  30940  30940  30940  30940  30940  30940  30940  30940  30940  30940  30940  30940  30940  30940  30940  30940  30940  30940  30940  30940  30940  30940  30940  30940  30940  30940  30940  30940  30940  30940  30940  30940  30940  30940  30940  30940  30940  30940  30940  30940  30940  30940  30940  30940  30940  30940  30940  30940  30940  30940  30940  30940  30940  30940  30940  30940  30940  30940  30940  30940  30940  30940  30940  30940  30940  30940  30940  30940  30940  30940  30940  30940  30940  30940  30940  30940  30940  30940  30940  30940  30940  30940  30940  30940  30940  30940  30940  30940  30940  30940  30940  30940  30940  30940  30940  30940  30940  30940  30940  30940  30940  30940  30940  30940  30940  30940  30940  30940  30940  30940  30940  30940  30940  30940  30940  30940  30940  30940  30940  30940  30940  30940  30940  30940  30940  30940  30940  30940  30940  30940  30940  30940  30940  30940  30940  30940  30940  30940  30940  30940  30940  30940  30940  30940  30940  30940  30940  30940  30940  30940  30940  30940  30940  30940  30940  30940  30940  30940  30940  30940  30940  30940  30940  30940  30940  30940  30940  30940  30940  30940  30940  30940  30940  30940  30940  30940  30940  30940  30940  30940  30940  30940  30940  30940  30940  30940  30940  30940  30940  30940  30940  30940  30940  30940  30940  30940  30940  30940  30940  30940  30940  30940  30940  30940  30940  30940  30940  30940  30940  30940  30940  30940  30940  30940  30940  30940  30940  30940  30940  30940  30940  30940  30940  30940  30940  30940  30940  30940  30940  30940  30940  30940  30940  30940  30940  30940  30940  30940  30940  30940  30940  30940  30940  30940  30940  30940  30940  30940  30940  30940  30940  30940  30940  30940  30940  30940  30940  30940  30940  30940  30940  30940  30940  30940  30940  30940  30940  30940  30940  30940  30940  30940  30940  30940  30940  30940  30940  30940  30940  30940  30940  30940  30940  30940  30940  30940  30940  30940  30940  30940  30940  30940  30940  30940  30940  30940  30940  30940  30940  30940  30940  30940  30940  30940  30940  30940  30940  30940  30940  30940  30940  30940  30940  30940  30940  30940  30940  30940  30940  30940  30940  30940  30940  30940  30940  30940  30940  30940  30940  30940  30940  30940  30940  30940  30940  30940  30940  30940  30940  30940  30940  30940  30940  30940  30940  30940  30940  30940  30940  30940  30940  30940  30940  30940  30940  30940  30940  30940  30940  30940  30940  30940  30940  30940  30940  30940  30940  30940  30940  30940  30940  30940  30940  30940  30940  30940  30940  30940  30940  30940  30940  30940  30940  30940  30940  30940  30940  30940  30940  30940  30940  30940  30940  30940  30940  30940  30940  30940  30940  30940  30940  30940  30940  30940  30940  30940  30940  30940  30940  30940  30940  30940  30940  30940  30940  30940  30940  30940  30940  30940  30940  30940  30940  30940  30940  30940  30940  30940  30940  30940  30940  30940  30940  30940
  30940  30940  30940  30940  30940  30940  30940  30940  30940  30940  30940  30940  30940  30940  30940  30940  30940  30940  30940  30940  30940  30940  30940  30940  30940  30940  30940  30940  30940  30940  30940  30940  30940  30940  30940  30940  30940  30940  30940  30940  30940  30940  30940  30940  30940  30940  30940  30940  30940  30940  30940  30940  30940  30940  30940  30940  30940  30940  30940  30940  30940  30940  30940  30940  30940  30940  30940  30940  30940  30940  30940  30940  30940  30940  30940  30940  30940  30940  30940  30940  30940  30940  30940  30940  30940  30940  30940  30940  30940  30940  30940  30940  30940  30940  30940  30940  30940  30940  30940  30940  30940  30940  30940  30940  30940  30940  30940  30940  30940  30940  30940  30940  30940  30940  30940  30940  30940  30940  30940  30940  30940  30940  30940  30940  30940  30940  30940  30940  30940  30940  30940  30940  30940  30940  30940  30940  30940  30940  30940  30940  30940  30940  30940  30940  30940  30940  30940  30940  30940  30940  30940  30940  30940  30940  30940  30940  30940  30940  30940  30940  30940  30940  30940  30940  30940  30940  30940  30940  30940  30940  30940  30940  30940  30940  30940  30940  30940  30940  30940  30940  30940  30940  30940  30940  30940  30940  30940  30940  30940  30940  30940  30940  30940  30940  30940  30940  30940  30940  30940  30940  30940  30940  30940  30940  30940  30940  30940  30940  30940  30940  30940  30940  30940  30940  30940  30940  30940  30940  30940  30940  30940  30940  30940  30940  30940  30940  30940  30940  30940  30940  30940  30940  30940  30940  30940  30940  30940  30940  30940  30940  30940  30940  30940  30940  30940  30940  30940  30940  30940  30940  30940  30940  30940  30940  30940  30940  30940  30940  30940  30940  30940  30940  30940  30940  30940  30940  30940  30940  30940  30940  30940  30940  30940  30940  30940  30940  30940  30940  30940  30940  30940  30940  30940  30940  30940  30940  30940  30940  30940  30940  30940  30940  30940  30940  30940  30940  30940  30940  30940  30940  30940  30940  30940  30940  30940  30940  30940  30940  30940  30940  30940  30940  30940  30940  30940  30940  30940  30940  30940  30940  30940  30940  30940  30940  30940  30940  30940  30940  30940  30940  30940  30940  30940  30940  30940  30940  30940  30940  30940  30940  30940  30940  30940  30940  30940  30940  30940  30940  30940  30940  30940  30940  30940  30940  30940  30940  30940  30940  30940  30940  30940  30940  30940  30940  30940  30940  30940  30940  30940  30940  30940  30940  30940  30940  30940  30940  30940  30940  30940  30940  30940  30940  30940  30940  30940  30940  30940  30940  30940  30940  30940  30940  30940  30940  30940  30940  30940  30940  30940  30940  30940  30940  30940  30940  30940  30940  30940  30940  30940  30940  30940  30940  30940  30940  30940  30940  30940  30940  30940  30940  30940  30940  30940  30940  30940  30940  30940  30940  30940  30940  30940  30940  30940  30940  30940  30940  30940  30940  30940  30940  30940  30940  30940  30940  30940  30940  30940  30940  30940  30940  30940  30940  30940  30940  30940  30940  30940  30940  30940  30940  30940  30940  30940  30940  30940  30940  30940  30940  30940  30940  30940  30940  30940  30940  30940  30940  30940  30940  30940  30940  30940  30940  30940  30940  30940  30940  30940  30940  30940  30940  30940  30940  30940  30940  30940  30940  30940  30940  30940  30940  30940  30940  30940  30940  30940  30940  30940  30940  30940  30940  30940  30940  30940  30940  30940  30940  30940  30940  30940  30940  30940  30940  30940  30940  30940  30940  30940  30940  30940  30940  30940  30940  30940  30940  30940  30940  30940  30940  30940  30940
  30940  30940  30940  30940  30940  30940  30940  30940  30940  30940  30940  30940  30940  30940  30940  30940  30940  30940  30940  30940  30940  30940  30940  30940  30940  30940  30940  30940  30940  30940  30940  30940  30940  30940  30940  30940  30940  30940  30940  30940  30940  30940  30940  30940  30940  30940  30940  30940  30940  30940  30940  30940  30940  30940  30940  30940  30940  30940  30940  30940  30940  30940  30940  30940  30940  30940  30940  30940  30940  30940  30940  30940  30940  30940  30940  30940  30940  30940  30940  30940  30940  30940  30940  30940  30940  30940  30940  30940  30940  30940  30940  30940  30940  30940  30940  30940  30940  30940  30940  30940  30940  30940  30940  30940  30940  30940  30940  30940  30940  30940  30940  30940  30940  30940  30940  30940  30940  30940  30940  30940  30940  30940  30940  30940  30940  30940  30940  30940  30940  30940  30940  30940  30940  30940  30940  30940  30940  30940  30940  30940  30940  30940  30940  30940  30940  30940  30940  30940  30940  30940  30940  30940  30940  30940  30940  30940  30940  30940  30940  30940  30940  30940  30940  30940  30940  30940  30940  30940  30940  30940  30940  30940  30940  30940  30940  30940  30940  30940  30940  30940  30940  30940  30940  30940  30940  30940  30940  30940  30940  30940  30940  30940  30940  30940  30940  30940  30940  30940  30940  30940  30940  30940  30940  30940  30940  30940  30940  30940  30940  30940  30940  30940  30940  30940  30940  30940  30940  30940  30940  30940  30940  30940  30940  30940  30940  30940  30940  30940  30940  30940  30940  30940  30940  30940  30940  30940  30940  30940  30940  30940  30940  30940  30940  30940  30940  30940  30940  30940  30940  30940  30940  30940  30940  30940  30940  30940  30940  30940  30940  30940  30940  30940  30940  30940  30940  30940  30940  30940  30940  30940  30940  30940  30940  30940  30940  30940  30940  30940  30940  30940  30940  30940  30940  30940  30940  30940  30940  30940  30940  30940  30940  30940  30940  30940  30940  30940  30940  30940  30940  30940  30940  30940  30940  30940  30940  30940  30940  30940  30940  30940  30940  30940  30940  30940  30940  30940  30940  30940  30940  30940  30940  30940  30940  30940  30940  30940  30940  30940  30940  30940  30940  30940  30940  30940  30940  30940  30940  30940  30940  30940  30940  30940  30940  30940  30940  30940  30940  30940  30940  30940  30940  30940  30940  30940  30940  30940  30940  30940  30940  30940  30940  30940  30940  30940  30940  30940  30940  30940  30940  30940  30940  30940  30940  30940  30940  30940  30940  30940  30940  30940  30940  30940  30940  30940  30940  30940  30940  30940  30940  30940  30940  30940  30940  30940  30940  30940  30940  30940  30940  30940  30940  30940  30940  30940  30940  30940  30940  30940  30940  30940  30940  30940  30940  30940  30940  30940  30940  30940  30940  30940  30940  30940  30940  30940  30940  30940  30940  30940  30940  30940  30940  30940  30940  30940  30940  30940  30940  30940  30940  30940  30940  30940  30940  30940  30940  30940  30940  30940  30940  30940  30940  30940  30940  30940  30940  30940  30940  30940  30940  30940  30940  30940  30940  30940  30940  30940  30940  30940  30940  30940  30940  30940  30940  30940  30940  30940  30940  30940  30940  30940  30940  30940  30940  30940  30940  30940  30940  30940  30940  30940  30940  30940  30940  30940  30940  30940  30940  30940  30940  30940  30940  30940  30940  30940  30940  30940  30940  30940  30940  30940  30940  30940  30940  30940  30940  30940  30940  30940  30940  30940  30940  30940  30940  30940  30940  30940  30940  30940  30940  30940  30940  30940  30940  30940  30940  30940  30940  30940  30940  30940
  30940  30940  30940  30940  30940  30940  30940  30940  30940  30940  30940  30940  30940  30940  30940  30940  30940  30940  30940  30940  30940  30940  30940  30940  30940  30940  30940  30940  30940  30940  30940  30940  30940  30940  30940  30940  30940  30940  30940  30940  30940  30940  30940  30940  30940  30940  30940  30940  30940  30940  30940  30940  30940  30940  30940  30940  30940  30940  30940  30940  30940  30940  30940  30940  30940  30940  30940  30940  30940  30940  30940  30940  30940  30940  30940  30940  30940  30940  30940  30940  30940  30940  30940  30940  30940  30940  30940  30940  30940  30940  30940  30940  30940  30940  30940  30940  30940  30940  30940  30940  30940  30940  30940  30940  30940  30940  30940  30940  30940  30940  30940  30940  30940  30940  30940  30940  30940  30940  30940  30940  30940  30940  30940  30940  30940  30940  30940  30940  30940  30940  30940  30940  30940  30940  30940  30940  30940  30940  30940  30940  30940  30940  30940  30940  30940  30940  30940  30940  30940  30940  30940  30940  30940  30940  30940  30940  30940  30940  30940  30940  30940  30940  30940  30940  30940  30940  30940  30940  30940  30940  30940  30940  30940  30940  30940  30940  30940  30940  30940  30940  30940  30940  30940  30940  30940  30940  30940  30940  30940  30940  30940  30940  30940  30940  30940  30940  30940  30940  30940  30940  30940  30940  30940  30940  30940  30940  30940  30940  30940  30940  30940  30940  30940  30940  30940  30940  30940  30940  30940  30940  30940  30940  30940  30940  30940  30940  30940  30940  30940  30940  30940  30940  30940  30940  30940  30940  30940  30940  30940  30940  30940  30940  30940  30940  30940  30940  30940  30940  30940  30940  30940  30940  30940  30940  30940  30940  30940  30940  30940  30940  30940  30940  30940  30940  30940  30940  30940  30940  30940  30940  30940  30940  30940  30940  30940  30940  30940  30940  30940  30940  30940  30940  30940  30940  30940  30940  30940  30940  30940  30940  30940  30940  30940  30940  30940  30940  30940  30940  30940  30940  30940  30940  30940  30940  30940  30940  30940  30940  30940  30940  30940  30940  30940  30940  30940  30940  30940  30940  30940  30940  30940  30940  30940  30940  30940  30940  30940  30940  30940  30940  30940  30940  30940  30940  30940  30940  30940  30940  30940  30940  30940  30940  30940  30940  30940  30940  30940  30940  30940  30940  30940  30940  30940  30940  30940  30940  30940  30940  30940  30940  30940  30940  30940  30940  30940  30940  30940  30940  30940  30940  30940  30940  30940  30940  30940  30940  30940  30940  30940  30940  30940  30940  30940  30940  30940  30940  30940  30940  30940  30940  30940  30940  30940  30940  30940  30940  30940  30940  30940  30940  30940  30940  30940  30940  30940  30940  30940  30940  30940  30940  30940  30940  30940  30940  30940  30940  30940  30940  30940  30940  30940  30940  30940  30940  30940  30940  30940  30940  30940  30940  30940  30940  30940  30940  30940  30940  30940  30940  30940  30940  30940  30940  30940  30940  30940  30940  30940  30940  30940  30940  30940  30940  30940  30940  30940  30940  30940  30940  30940  30940  30940  30940  30940  30940  30940  30940  30940  30940  30940  30940  30940  30940  30940  30940  30940  30940  30940  30940  30940  30940  30940  30940  30940  30940  30940  30940  30940  30940  30940  30940  30940  30940  30940  30940  30940  30940  30940  30940  30940  30940  30940  30940  30940  30940  30940  30940  30940  30940  30940  30940  30940  30940  30940  30940  30940  30940  30940  30940  30940  30940  30940  30940  30940  30940  30940  30940  30940  30940  30940  30940  30940  30940  30940  30940  30940  30940  30940  30940  30940  30940
  30940  30940  30940  30940  30940  30940  30940  30940  30940  30940  30940  30940  30940  30940  30940  30940  30940  30940  30940  30940  30940  30940  30940  30940  30940  30940  30940  30940  30940  30940  30940  30940  30940  30940  30940  30940  30940  30940  30940  30940  30940  30940  30940  30940  30940  30940  30940  30940  30940  30940  30940  30940  30940  30940  30940  30940  30940  30940  30940  30940  30940  30940  30940  30940  30940  30940  30940  30940  30940  30940  30940  30940  30940  30940  30940  30940  30940  30940  30940  30940  30940  30940  30940  30940  30940  30940  30940  30940  30940  30940  30940  30940  30940  30940  30940  30940  30940  30940  30940  30940  30940  30940  30940  30940  30940  30940  30940  30940  30940  30940  30940  30940  30940  30940  30940  30940  30940  30940  30940  30940  30940  30940  30940  30940  30940  30940  30940  30940  30940  30940  30940  30940  30940  30940  30940  30940  30940  30940  30940  30940  30940  30940  30940  30940  30940  30940  30940  30940  30940  30940  30940  30940  30940  30940  30940  30940  30940  30940  30940  30940  30940  30940  30940  30940  30940  30940  30940  30940  30940  30940  30940  30940  30940  30940  30940  30940  30940  30940  30940  30940  30940  30940  30940  30940  30940  30940  30940  30940  30940  30940  30940  30940  30940  30940  30940  30940  30940  30940  30940  30940  30940  30940  30940  30940  30940  30940  30940  30940  30940  30940  30940  30940  30940  30940  30940  30940  30940  30940  30940  30940  30940  30940  30940  30940  30940  30940  30940  30940  30940  30940  30940  30940  30940  30940  30940  30940  30940  30940  30940  30940  30940  30940  30940  30940  30940  30940  30940  30940  30940  30940  30940  30940  30940  30940  30940  30940  30940  30940  30940  30940  30940  30940  30940  30940  30940  30940  30940  30940  30940  30940  30940  30940  30940  30940  30940  30940  30940  30940  30940  30940  30940  30940  30940  30940  30940  30940  30940  30940  30940  30940  30940  30940  30940  30940  30940  30940  30940  30940  30940  30940  30940  30940  30940  30940  30940  30940  30940  30940  30940  30940  30940  30940  30940  30940  30940  30940  30940  30940  30940  30940  30940  30940  30940  30940  30940  30940  30940  30940  30940  30940  30940  30940  30940  30940  30940  30940  30940  30940  30940  30940  30940  30940  30940  30940  30940  30940  30940  30940  30940  30940  30940  30940  30940  30940  30940  30940  30940  30940  30940  30940  30940  30940  30940  30940  30940  30940  30940  30940  30940  30940  30940  30940  30940  30940  30940  30940  30940  30940  30940  30940  30940  30940  30940  30940  30940  30940  30940  30940  30940  30940  30940  30940  30940  30940  30940  30940  30940  30940  30940  30940  30940  30940  30940  30940  30940  30940  30940  30940  30940  30940  30940  30940  30940  30940  30940  30940  30940  30940  30940  30940  30940  30940  30940  30940  30940  30940  30940  30940  30940  30940  30940  30940  30940  30940  30940  30940  30940  30940  30940  30940  30940  30940  30940  30940  30940  30940  30940  30940  30940  30940  30940  30940  30940  30940  30940  30940  30940  30940  30940  30940  30940  30940  30940  30940  30940  30940  30940  30940  30940  30940  30940  30940  30940  30940  30940  30940  30940  30940  30940  30940  30940  30940  30940  30940  30940  30940  30940  30940  30940  30940  30940  30940  30940  30940  30940  30940  30940  30940  30940  30940  30940  30940  30940  30940  30940  30940  30940  30940  30940  30940  30940  30940  30940  30940  30940  30940  30940  30940  30940  30940  30940  30940  30940  30940  30940  30940  30940  30940  30940  30940  30940  30940  30940  30940  30940  30940  30940  30940  30940  30940
  30940  30940  30940  30940  30940  30940  30940  30940  30940  30940  30940  30940  30940  30940  30940  30940  30940  30940  30940  30940  30940  30940  30940  30940  30940  30940  30940  30940  30940  30940  30940  30940  30940  30940  30940  30940  30940  30940  30940  30940  30940  30940  30940  30940  30940  30940  30940  30940  30940  30940  30940  30940  30940  30940  30940  30940  30940  30940  30940  30940  30940  30940  30940  30940  30940  30940  30940  30940  30940  30940  30940  30940  30940  30940  30940  30940  30940  30940  30940  30940  30940  30940  30940  30940  30940  30940  30940  30940  30940  30940  30940  30940  30940  30940  30940  30940  30940  30940  30940  30940  30940  30940  30940  30940  30940  30940  30940  30940  30940  30940  30940  30940  30940  30940  30940  30940  30940  30940  30940  30940  30940  30940  30940  30940  30940  30940  30940  30940  30940  30940  30940  30940  30940  30940  30940  30940  30940  30940  30940  30940  30940  30940  30940  30940  30940  30940  30940  30940  30940  30940  30940  30940  30940  30940  30940  30940  30940  30940  30940  30940  30940  30940  30940  30940  30940  30940  30940  30940  30940  30940  30940  30940  30940  30940  30940  30940  30940  30940  30940  30940  30940  30940  30940  30940  30940  30940  30940  30940  30940  30940  30940  30940  30940  30940  30940  30940  30940  30940  30940  30940  30940  30940  30940  30940  30940  30940  30940  30940  30940  30940  30940  30940  30940  30940  30940  30940  30940  30940  30940  30940  30940  30940  30940  30940  30940  30940  30940  30940  30940  30940  30940  30940  30940  30940  30940  30940  30940  30940  30940  30940  30940  30940  30940  30940  30940  30940  30940  30940  30940  30940  30940  30940  30940  30940  30940  30940  30940  30940  30940  30940  30940  30940  30940  30940  30940  30940  30940  30940  30940  30940  30940  30940  30940  30940  30940  30940  30940  30940  30940  30940  30940  30940  30940  30940  30940  30940  30940  30940  30940  30940  30940  30940  30940  30940  30940  30940  30940  30940  30940  30940  30940  30940  30940  30940  30940  30940  30940  30940  30940  30940  30940  30940  30940  30940  30940  30940  30940  30940  30940  30940  30940  30940  30940  30940  30940  30940  30940  30940  30940  30940  30940  30940  30940  30940  30940  30940  30940  30940  30940  30940  30940  30940  30940  30940  30940  30940  30940  30940  30940  30940  30940  30940  30940  30940  30940  30940  30940  30940  30940  30940  30940  30940  30940  30940  30940  30940  30940  30940  30940  30940  30940  30940  30940  30940  30940  30940  30940  30940  30940  30940  30940  30940  30940  30940  30940  30940  30940  30940  30940  30940  30940  30940  30940  30940  30940  30940  30940  30940  30940  30940  30940  30940  30940  30940  30940  30940  30940  30940  30940  30940  30940  30940  30940  30940  30940  30940  30940  30940  30940  30940  30940  30940  30940  30940  30940  30940  30940  30940  30940  30940  30940  30940  30940  30940  30940  30940  30940  30940  30940  30940  30940  30940  30940  30940  30940  30940  30940  30940  30940  30940  30940  30940  30940  30940  30940  30940  30940  30940  30940  30940  30940  30940  30940  30940  30940  30940  30940  30940  30940  30940  30940  30940  30940  30940  30940  30940  30940  30940  30940  30940  30940  30940  30940  30940  30940  30940  30940  30940  30940  30940  30940  30940  30940  30940  30940  30940  30940  30940  30940  30940  30940  30940  30940  30940  30940  30940  30940  30940  30940  30940  30940  30940  30940  30940  30940  30940  30940  30940  30940  30940  30940  30940  30940  30940  30940  30940  30940  30940  30940  30940  30940  30940  30940  30940  30940  30940  30940  30940  30940  30940
  30940  30940  30940  30940  30940  30940  30940  30940  30940  30940  30940  30940  30940  30940  30940  30940  30940  30940  30940  30940  30940  30940  30940  30940  30940  30940  30940  30940  30940  30940  30940  30940  30940  30940  30940  30940  30940  30940  30940  30940  30940  30940  30940  30940  30940  30940  30940  30940  30940  30940  30940  30940  30940  30940  30940  30940  30940  30940  30940  30940  30940  30940  30940  30940  30940  30940  30940  30940  30940  30940  30940  30940  30940  30940  30940  30940  30940  30940  30940  30940  30940  30940  30940  30940  30940  30940  30940  30940  30940  30940  30940  30940  30940  30940  30940  30940  30940  30940  30940  30940  30940  30940  30940  30940  30940  30940  30940  30940  30940  30940  30940  30940  30940  30940  30940  30940  30940  30940  30940  30940  30940  30940  30940  30940  30940  30940  30940  30940  30940  30940  30940  30940  30940  30940  30940  30940  30940  30940  30940  30940  30940  30940  30940  30940  30940  30940  30940  30940  30940  30940  30940  30940  30940  30940  30940  30940  30940  30940  30940  30940  30940  30940  30940  30940  30940  30940  30940  30940  30940  30940  30940  30940  30940  30940  30940  30940  30940  30940  30940  30940  30940  30940  30940  30940  30940  30940  30940  30940  30940  30940  30940  30940  30940  30940  30940  30940  30940  30940  30940  30940  30940  30940  30940  30940  30940  30940  30940  30940  30940  30940  30940  30940  30940  30940  30940  30940  30940  30940  30940  30940  30940  30940  30940  30940  30940  30940  30940  30940  30940  30940  30940  30940  30940  30940  30940  30940  30940  30940  30940  30940  30940  30940  30940  30940  30940  30940  30940  30940  30940  30940  30940  30940  30940  30940  30940  30940  30940  30940  30940  30940  30940  30940  30940  30940  30940  30940  30940  30940  30940  30940  30940  30940  30940  30940  30940  30940  30940  30940  30940  30940  30940  30940  30940  30940  30940  30940  30940  30940  30940  30940  30940  30940  30940  30940  30940  30940  30940  30940  30940  30940  30940  30940  30940  30940  30940  30940  30940  30940  30940  30940  30940  30940  30940  30940  30940  30940  30940  30940  30940  30940  30940  30940  30940  30940  30940  30940  30940  30940  30940  30940  30940  30940  30940  30940  30940  30940  30940  30940  30940  30940  30940  30940  30940  30940  30940  30940  30940  30940  30940  30940  30940  30940  30940  30940  30940  30940  30940  30940  30940  30940  30940  30940  30940  30940  30940  30940  30940  30940  30940  30940  30940  30940  30940  30940  30940  30940  30940  30940  30940  30940  30940  30940  30940  30940  30940  30940  30940  30940  30940  30940  30940  30940  30940  30940  30940  30940  30940  30940  30940  30940  30940  30940  30940  30940  30940  30940  30940  30940  30940  30940  30940  30940  30940  30940  30940  30940  30940  30940  30940  30940  30940  30940  30940  30940  30940  30940  30940  30940  30940  30940  30940  30940  30940  30940  30940  30940  30940  30940  30940  30940  30940  30940  30940  30940  30940  30940  30940  30940  30940  30940  30940  30940  30940  30940  30940  30940  30940  30940  30940  30940  30940  30940  30940  30940  30940  30940  30940  30940  30940  30940  30940  30940  30940  30940  30940  30940  30940  30940  30940  30940  30940  30940  30940  30940  30940  30940  30940  30940  30940  30940  30940  30940  30940  30940  30940  30940  30940  30940  30940  30940  30940  30940  30940  30940  30940  30940  30940  30940  30940  30940  30940  30940  30940  30940  30940  30940  30940  30940  30940  30940  30940  30940  30940  30940  30940  30940  30940  30940  30940  30940  30940  30940  30940  30940  30940  30940  30940  30940  30940  30940
  30940  30940  30940  30940  30940  30940  30940  30940  30940  30940  30940  30940  30940  30940  30940  30940  30940  30940  30940  30940  30940  30940  30940  30940  30940  30940  30940  30940  30940  30940  30940  30940  30940  30940  30940  30940  30940  30940  30940  30940  30940  30940  30940  30940  30940  30940  30940  30940  30940  30940  30940  30940  30940  30940  30940  30940  30940  30940  30940  30940  30940  30940  30940  30940  30940  30940  30940  30940  30940  30940  30940  30940  30940  30940  30940  30940  30940  30940  30940  30940  30940  30940  30940  30940  30940  30940  30940  30940  30940  30940  30940  30940  30940  30940  30940  30940  30940  30940  30940  30940  30940  30940  30940  30940  30940  30940  30940  30940  30940  30940  30940  30940  30940  30940  30940  30940  30940  30940  30940  30940  30940  30940  30940  30940  30940  30940  30940  30940  30940  30940  30940  30940  30940  30940  30940  30940  30940  30940  30940  30940  30940  30940  30940  30940  30940  30940  30940  30940  30940  30940  30940  30940  30940  30940  30940  30940  30940  30940  30940  30940  30940  30940  30940  30940  30940  30940  30940  30940  30940  30940  30940  30940  30940  30940  30940  30940  30940  30940  30940  30940  30940  30940  30940  30940  30940  30940  30940  30940  30940  30940  30940  30940  30940  30940  30940  30940  30940  30940  30940  30940  30940  30940  30940  30940  30940  30940  30940  30940  30940  30940  30940  30940  30940  30940  30940  30940  30940  30940  30940  30940  30940  30940  30940  30940  30940  30940  30940  30940  30940  30940  30940  30940  30940  30940  30940  30940  30940  30940  30940  30940  30940  30940  30940  30940  30940  30940  30940  30940  30940  30940  30940  30940  30940  30940  30940  30940  30940  30940  30940  30940  30940  30940  30940  30940  30940  30940  30940  30940  30940  30940  30940  30940  30940  30940  30940  30940  30940  30940  30940  30940  30940  30940  30940  30940  30940  30940  30940  30940  30940  30940  30940  30940  30940  30940  30940  30940  30940  30940  30940  30940  30940  30940  30940  30940  30940  30940  30940  30940  30940  30940  30940  30940  30940  30940  30940  30940  30940  30940  30940  30940  30940  30940  30940  30940  30940  30940  30940  30940  30940  30940  30940  30940  30940  30940  30940  30940  30940  30940  30940  30940  30940  30940  30940  30940  30940  30940  30940  30940  30940  30940  30940  30940  30940  30940  30940  30940  30940  30940  30940  30940  30940  30940  30940  30940  30940  30940  30940  30940  30940  30940  30940  30940  30940  30940  30940  30940  30940  30940  30940  30940  30940  30940  30940  30940  30940  30940  30940  30940  30940  30940  30940  30940  30940  30940  30940  30940  30940  30940  30940  30940  30940  30940  30940  30940  30940  30940  30940  30940  30940  30940  30940  30940  30940  30940  30940  30940  30940  30940  30940  30940  30940  30940  30940  30940  30940  30940  30940  30940  30940  30940  30940  30940  30940  30940  30940  30940  30940  30940  30940  30940  30940  30940  30940  30940  30940  30940  30940  30940  30940  30940  30940  30940  30940  30940  30940  30940  30940  30940  30940  30940  30940  30940  30940  30940  30940  30940  30940  30940  30940  30940  30940  30940  30940  30940  30940  30940  30940  30940  30940  30940  30940  30940  30940  30940  30940  30940  30940  30940  30940  30940  30940  30940  30940  30940  30940  30940  30940  30940  30940  30940  30940  30940  30940  30940  30940  30940  30940  30940  30940  30940  30940  30940  30940  30940  30940  30940  30940  30940  30940  30940  30940  30940  30940  30940  30940  30940  30940  30940  30940  30940  30940  30940  30940  30940  30940  30940  30940  30940  30940  30940
  30940  30940  30940  30940  30940  30940  30940  30940  30940  30940  30940  30940  30940  30940  30940  30940  30940  30940  30940  30940  30940  30940  30940  30940  30940  30940  30940  30940  30940  30940  30940  30940  30940  30940  30940  30940  30940  30940  30940  30940  30940  30940  30940  30940  30940  30940  30940  30940  30940  30940  30940  30940  30940  30940  30940  30940  30940  30940  30940  30940  30940  30940  30940  30940  30940  30940  30940  30940  30940  30940  30940  30940  30940  30940  30940  30940  30940  30940  30940  30940  30940  30940  30940  30940  30940  30940  30940  30940  30940  30940  30940  30940  30940  30940  30940  30940  30940  30940  30940  30940  30940  30940  30940  30940  30940  30940  30940  30940  30940  30940  30940  30940  30940  30940  30940  30940  30940  30940  30940  30940  30940  30940  30940  30940  30940  30940  30940  30940  30940  30940  30940  30940  30940  30940  30940  30940  30940  30940  30940  30940  30940  30940  30940  30940  30940  30940  30940  30940  30940  30940  30940  30940  30940  30940  30940  30940  30940  30940  30940  30940  30940  30940  30940  30940  30940  30940  30940  30940  30940  30940  30940  30940  30940  30940  30940  30940  30940  30940  30940  30940  30940  30940  30940  30940  30940  30940  30940  30940  30940  30940  30940  30940  30940  30940  30940  30940  30940  30940  30940  30940  30940  30940  30940  30940  30940  30940  30940  30940  30940  30940  30940  30940  30940  30940  30940  30940  30940  30940  30940  30940  30940  30940  30940  30940  30940  30940  30940  30940  30940  30940  30940  30940  30940  30940  30940  30940  30940  30940  30940  30940  30940  30940  30940  30940  30940  30940  30940  30940  30940  30940  30940  30940  30940  30940  30940  30940  30940  30940  30940  30940  30940  30940  30940  30940  30940  30940  30940  30940  30940  30940  30940  30940  30940  30940  30940  30940  30940  30940  30940  30940  30940  30940  30940  30940  30940  30940  30940  30940  30940  30940  30940  30940  30940  30940  30940  30940  30940  30940  30940  30940  30940  30940  30940  30940  30940  30940  30940  30940  30940  30940  30940  30940  30940  30940  30940  30940  30940  30940  30940  30940  30940  30940  30940  30940  30940  30940  30940  30940  30940  30940  30940  30940  30940  30940  30940  30940  30940  30940  30940  30940  30940  30940  30940  30940  30940  30940  30940  30940  30940  30940  30940  30940  30940  30940  30940  30940  30940  30940  30940  30940  30940  30940  30940  30940  30940  30940  30940  30940  30940  30940  30940  30940  30940  30940  30940  30940  30940  30940  30940  30940  30940  30940  30940  30940  30940  30940  30940  30940  30940  30940  30940  30940  30940  30940  30940  30940  30940  30940  30940  30940  30940  30940  30940  30940  30940  30940  30940  30940  30940  30940  30940  30940  30940  30940  30940  30940  30940  30940  30940  30940  30940  30940  30940  30940  30940  30940  30940  30940  30940  30940  30940  30940  30940  30940  30940  30940  30940  30940  30940  30940  30940  30940  30940  30940  30940  30940  30940  30940  30940  30940  30940  30940  30940  30940  30940  30940  30940  30940  30940  30940  30940  30940  30940  30940  30940  30940  30940  30940  30940  30940  30940  30940  30940  30940  30940  30940  30940  30940  30940  30940  30940  30940  30940  30940  30940  30940  30940  30940  30940  30940  30940  30940  30940  30940  30940  30940  30940  30940  30940  30940  30940  30940  30940  30940  30940  30940  30940  30940  30940  30940  30940  30940  30940  30940  30940  30940  30940  30940  30940  30940  30940  30940  30940  30940  30940  30940  30940  30940  30940  30940  30940  30940  30940  30940  30940  30940  30940  30940  30940  30940
  30940  30940  30940  30940  30940  30940  30940  30940  30940  30940  30940  30940  30940  30940  30940  30940  30940  30940  30940  30940  30940  30940  30940  30940  30940  30940  30940  30940  30940  30940  30940  30940  30940  30940  30940  30940  30940  30940  30940  30940  30940  30940  30940  30940  30940  30940  30940  30940  30940  30940  30940  30940  30940  30940  30940  30940  30940  30940  30940  30940  30940  30940  30940  30940  30940  30940  30940  30940  30940  30940  30940  30940  30940  30940  30940  30940  30940  30940  30940  30940  30940  30940  30940  30940  30940  30940  30940  30940  30940  30940  30940  30940  30940  30940  30940  30940  30940  30940  30940  30940  30940  30940  30940  30940  30940  30940  30940  30940  30940  30940  30940  30940  30940  30940  30940  30940  30940  30940  30940  30940  30940  30940  30940  30940  30940  30940  30940  30940  30940  30940  30940  30940  30940  30940  30940  30940  30940  30940  30940  30940  30940  30940  30940  30940  30940  30940  30940  30940  30940  30940  30940  30940  30940  30940  30940  30940  30940  30940  30940  30940  30940  30940  30940  30940  30940  30940  30940  30940  30940  30940  30940  30940  30940  30940  30940  30940  30940  30940  30940  30940  30940  30940  30940  30940  30940  30940  30940  30940  30940  30940  30940  30940  30940  30940  30940  30940  30940  30940  30940  30940  30940  30940  30940  30940  30940  30940  30940  30940  30940  30940  30940  30940  30940  30940  30940  30940  30940  30940  30940  30940  30940  30940  30940  30940  30940  30940  30940  30940  30940  30940  30940  30940  30940  30940  30940  30940  30940  30940  30940  30940  30940  30940  30940  30940  30940  30940  30940  30940  30940  30940  30940  30940  30940  30940  30940  30940  30940  30940  30940  30940  30940  30940  30940  30940  30940  30940  30940  30940  30940  30940  30940  30940  30940  30940  30940  30940  30940  30940  30940  30940  30940  30940  30940  30940  30940  30940  30940  30940  30940  30940  30940  30940  30940  30940  30940  30940  30940  30940  30940  30940  30940  30940  30940  30940  30940  30940  30940  30940  30940  30940  30940  30940  30940  30940  30940  30940  30940  30940  30940  30940  30940  30940  30940  30940  30940  30940  30940  30940  30940  30940  30940  30940  30940  30940  30940  30940  30940  30940  30940  30940  30940  30940  30940  30940  30940  30940  30940  30940  30940  30940  30940  30940  30940  30940  30940  30940  30940  30940  30940  30940  30940  30940  30940  30940  30940  30940  30940  30940  30940  30940  30940  30940  30940  30940  30940  30940  30940  30940  30940  30940  30940  30940  30940  30940  30940  30940  30940  30940  30940  30940  30940  30940  30940  30940  30940  30940  30940  30940  30940  30940  30940  30940  30940  30940  30940  30940  30940  30940  30940  30940  30940  30940  30940  30940  30940  30940  30940  30940  30940  30940  30940  30940  30940  30940  30940  30940  30940  30940  30940  30940  30940  30940  30940  30940  30940  30940  30940  30940  30940  30940  30940  30940  30940  30940  30940  30940  30940  30940  30940  30940  30940  30940  30940  30940  30940  30940  30940  30940  30940  30940  30940  30940  30940  30940  30940  30940  30940  30940  30940  30940  30940  30940  30940  30940  30940  30940  30940  30940  30940  30940  30940  30940  30940  30940  30940  30940  30940  30940  30940  30940  30940  30940  30940  30940  30940  30940  30940  30940  30940  30940  30940  30940  30940  30940  30940  30940  30940  30940  30940  30940  30940  30940  30940  30940  30940  30940  30940  30940  30940  30940  30940  30940  30940  30940  30940  30940  30940  30940  30940  30940  30940  30940  30940  30940  30940  30940  30940  30940  30940  30940
  30940  30940  30940  30940  30940  30940  30940  30940  30940  30940  30940  30940  30940  30940  30940  30940  30940  30940  30940  30940  30940  30940  30940  30940  30940  30940  30940  30940  30940  30940  30940  30940  30940  30940  30940  30940  30940  30940  30940  30940  30940  30940  30940  30940  30940  30940  30940  30940  30940  30940  30940  30940  30940  30940  30940  30940  30940  30940  30940  30940  30940  30940  30940  30940  30940  30940  30940  30940  30940  30940  30940  30940  30940  30940  30940  30940  30940  30940  30940  30940  30940  30940  30940  30940  30940  30940  30940  30940  30940  30940  30940  30940  30940  30940  30940  30940  30940  30940  30940  30940  30940  30940  30940  30940  30940  30940  30940  30940  30940  30940  30940  30940  30940  30940  30940  30940  30940  30940  30940  30940  30940  30940  30940  30940  30940  30940  30940  30940  30940  30940  30940  30940  30940  30940  30940  30940  30940  30940  30940  30940  30940  30940  30940  30940  30940  30940  30940  30940  30940  30940  30940  30940  30940  30940  30940  30940  30940  30940  30940  30940  30940  30940  30940  30940  30940  30940  30940  30940  30940  30940  30940  30940  30940  30940  30940  30940  30940  30940  30940  30940  30940  30940  30940  30940  30940  30940  30940  30940  30940  30940  30940  30940  30940  30940  30940  30940  30940  30940  30940  30940  30940  30940  30940  30940  30940  30940  30940  30940  30940  30940  30940  30940  30940  30940  30940  30940  30940  30940  30940  30940  30940  30940  30940  30940  30940  30940  30940  30940  30940  30940  30940  30940  30940  30940  30940  30940  30940  30940  30940  30940  30940  30940  30940  30940  30940  30940  30940  30940  30940  30940  30940  30940  30940  30940  30940  30940  30940  30940  30940  30940  30940  30940  30940  30940  30940  30940  30940  30940  30940  30940  30940  30940  30940  30940  30940  30940  30940  30940  30940  30940  30940  30940  30940  30940  30940  30940  30940  30940  30940  30940  30940  30940  30940  30940  30940  30940  30940  30940  30940  30940  30940  30940  30940  30940  30940  30940  30940  30940  30940  30940  30940  30940  30940  30940  30940  30940  30940  30940  30940  30940  30940  30940  30940  30940  30940  30940  30940  30940  30940  30940  30940  30940  30940  30940  30940  30940  30940  30940  30940  30940  30940  30940  30940  30940  30940  30940  30940  30940  30940  30940  30940  30940  30940  30940  30940  30940  30940  30940  30940  30940  30940  30940  30940  30940  30940  30940  30940  30940  30940  30940  30940  30940  30940  30940  30940  30940  30940  30940  30940  30940  30940  30940  30940  30940  30940  30940  30940  30940  30940  30940  30940  30940  30940  30940  30940  30940  30940  30940  30940  30940  30940  30940  30940  30940  30940  30940  30940  30940  30940  30940  30940  30940  30940  30940  30940  30940  30940  30940  30940  30940  30940  30940  30940  30940  30940  30940  30940  30940  30940  30940  30940  30940  30940  30940  30940  30940  30940  30940  30940  30940  30940  30940  30940  30940  30940  30940  30940  30940  30940  30940  30940  30940  30940  30940  30940  30940  30940  30940  30940  30940  30940  30940  30940  30940  30940  30940  30940  30940  30940  30940  30940  30940  30940  30940  30940  30940  30940  30940  30940  30940  30940  30940  30940  30940  30940  30940  30940  30940  30940  30940  30940  30940  30940  30940  30940  30940  30940  30940  30940  30940  30940  30940  30940  30940  30940  30940  30940  30940  30940  30940  30940  30940  30940  30940  30940  30940  30940  30940  30940  30940  30940  30940  30940  30940  30940  30940  30940  30940  30940  30940  30940  30940  30940  30940  30940  30940  30940  30940  30940  30940
  30940  30940  30940  30940  30940  30940  30940  30940  30940  30940  30940  30940  30940  30940  30940  30940  30940  30940  30940  30940  30940  30940  30940  30940  30940  30940  30940  30940  30940  30940  30940  30940  30940  30940  30940  30940  30940  30940  30940  30940  30940  30940  30940  30940  30940  30940  30940  30940  30940  30940  30940  30940  30940  30940  30940  30940  30940  30940  30940  30940  30940  30940  30940  30940  30940  30940  30940  30940  30940  30940  30940  30940  30940  30940  30940  30940  30940  30940  30940  30940  30940  30940  30940  30940  30940  30940  30940  30940  30940  30940  30940  30940  30940  30940  30940  30940  30940  30940  30940  30940  30940  30940  30940  30940  30940  30940  30940  30940  30940  30940  30940  30940  30940  30940  30940  30940  30940  30940  30940  30940  30940  30940  30940  30940  30940  30940  30940  30940  30940  30940  30940  30940  30940  30940  30940  30940  30940  30940  30940  30940  30940  30940  30940  30940  30940  30940  30940  30940  30940  30940  30940  30940  30940  30940  30940  30940  30940  30940  30940  30940  30940  30940  30940  30940  30940  30940  30940  30940  30940  30940  30940  30940  30940  30940  30940  30940  30940  30940  30940  30940  30940  30940  30940  30940  30940  30940  30940  30940  30940  30940  30940  30940  30940  30940  30940  30940  30940  30940  30940  30940  30940  30940  30940  30940  30940  30940  30940  30940  30940  30940  30940  30940  30940  30940  30940  30940  30940  30940  30940  30940  30940  30940  30940  30940  30940  30940  30940  30940  30940  30940  30940  30940  30940  30940  30940  30940  30940  30940  30940  30940  30940  30940  30940  30940  30940  30940  30940  30940  30940  30940  30940  30940  30940  30940  30940  30940  30940  30940  30940  30940  30940  30940  30940  30940  30940  30940  30940  30940  30940  30940  30940  30940  30940  30940  30940  30940  30940  30940  30940  30940  30940  30940  30940  30940  30940  30940  30940  30940  30940  30940  30940  30940  30940  30940  30940  30940  30940  30940  30940  30940  30940  30940  30940  30940  30940  30940  30940  30940  30940  30940  30940  30940  30940  30940  30940  30940  30940  30940  30940  30940  30940  30940  30940  30940  30940  30940  30940  30940  30940  30940  30940  30940  30940  30940  30940  30940  30940  30940  30940  30940  30940  30940  30940  30940  30940  30940  30940  30940  30940  30940  30940  30940  30940  30940  30940  30940  30940  30940  30940  30940  30940  30940  30940  30940  30940  30940  30940  30940  30940  30940  30940  30940  30940  30940  30940  30940  30940  30940  30940  30940  30940  30940  30940  30940  30940  30940  30940  30940  30940  30940  30940  30940  30940  30940  30940  30940  30940  30940  30940  30940  30940  30940  30940  30940  30940  30940  30940  30940  30940  30940  30940  30940  30940  30940  30940  30940  30940  30940  30940  30940  30940  30940  30940  30940  30940  30940  30940  30940  30940  30940  30940  30940  30940  30940  30940  30940  30940  30940  30940  30940  30940  30940  30940  30940  30940  30940  30940  30940  30940  30940  30940  30940  30940  30940  30940  30940  30940  30940  30940  30940  30940  30940  30940  30940  30940  30940  30940  30940  30940  30940  30940  30940  30940  30940  30940  30940  30940  30940  30940  30940  30940  30940  30940  30940  30940  30940  30940  30940  30940  30940  30940  30940  30940  30940  30940  30940  30940  30940  30940  30940  30940  30940  30940  30940  30940  30940  30940  30940  30940  30940  30940  30940  30940  30940  30940  30940  30940  30940  30940  30940  30940  30940  30940  30940  30940  30940  30940  30940  30940  30940  30940  30940  30940  30940  30940  30940  30940  30940  30940  30940
  30940  30940  30940  30940  30940  30940  30940  30940  30940  30940  30940  30940  30940  30940  30940  30940  30940  30940  30940  30940  30940  30940  30940  30940  30940  30940  30940  30940  30940  30940  30940  30940  30940  30940  30940  30940  30940  30940  30940  30940  30940  30940  30940  30940  30940  30940  30940  30940  30940  30940  30940  30940  30940  30940  30940  30940  30940  30940  30940  30940  30940  30940  30940  30940  30940  30940  30940  30940  30940  30940  30940  30940  30940  30940  30940  30940  30940  30940  30940  30940  30940  30940  30940  30940  30940  30940  30940  30940  30940  30940  30940  30940  30940  30940  30940  30940  30940  30940  30940  30940  30940  30940  30940  30940  30940  30940  30940  30940  30940  30940  30940  30940  30940  30940  30940  30940  30940  30940  30940  30940  30940  30940  30940  30940  30940  30940  30940  30940  30940  30940  30940  30940  30940  30940  30940  30940  30940  30940  30940  30940  30940  30940  30940  30940  30940  30940  30940  30940  30940  30940  30940  30940  30940  30940  30940  30940  30940  30940  30940  30940  30940  30940  30940  30940  30940  30940  30940  30940  30940  30940  30940  30940  30940  30940  30940  30940  30940  30940  30940  30940  30940  30940  30940  30940  30940  30940  30940  30940  30940  30940  30940  30940  30940  30940  30940  30940  30940  30940  30940  30940  30940  30940  30940  30940  30940  30940  30940  30940  30940  30940  30940  30940  30940  30940  30940  30940  30940  30940  30940  30940  30940  30940  30940  30940  30940  30940  30940  30940  30940  30940  30940  30940  30940  30940  30940  30940  30940  30940  30940  30940  30940  30940  30940  30940  30940  30940  30940  30940  30940  30940  30940  30940  30940  30940  30940  30940  30940  30940  30940  30940  30940  30940  30940  30940  30940  30940  30940  30940  30940  30940  30940  30940  30940  30940  30940  30940  30940  30940  30940  30940  30940  30940  30940  30940  30940  30940  30940  30940  30940  30940  30940  30940  30940  30940  30940  30940  30940  30940  30940  30940  30940  30940  30940  30940  30940  30940  30940  30940  30940  30940  30940  30940  30940  30940  30940  30940  30940  30940  30940  30940  30940  30940  30940  30940  30940  30940  30940  30940  30940  30940  30940  30940  30940  30940  30940  30940  30940  30940  30940  30940  30940  30940  30940  30940  30940  30940  30940  30940  30940  30940  30940  30940  30940  30940  30940  30940  30940  30940  30940  30940  30940  30940  30940  30940  30940  30940  30940  30940  30940  30940  30940  30940  30940  30940  30940  30940  30940  30940  30940  30940  30940  30940  30940  30940  30940  30940  30940  30940  30940  30940  30940  30940  30940  30940  30940  30940  30940  30940  30940  30940  30940  30940  30940  30940  30940  30940  30940  30940  30940  30940  30940  30940  30940  30940  30940  30940  30940  30940  30940  30940  30940  30940  30940  30940  30940  30940  30940  30940  30940  30940  30940  30940  30940  30940  30940  30940  30940  30940  30940  30940  30940  30940  30940  30940  30940  30940  30940  30940  30940  30940  30940  30940  30940  30940  30940  30940  30940  30940  30940  30940  30940  30940  30940  30940  30940  30940  30940  30940  30940  30940  30940  30940  30940  30940  30940  30940  30940  30940  30940  30940  30940  30940  30940  30940  30940  30940  30940  30940  30940  30940  30940  30940  30940  30940  30940  30940  30940  30940  30940  30940  30940  30940  30940  30940  30940  30940  30940  30940  30940  30940  30940  30940  30940  30940  30940  30940  30940  30940  30940  30940  30940  30940  30940  30940  30940  30940  30940  30940  30940  30940  30940  30940  30940  30940  30940  30940  30940  30940  30940  30940
  30940  30940  30940  30940  30940  30940  30940  30940  30940  30940  30940  30940  30940  30940  30940  30940  30940  30940  30940  30940  30940  30940  30940  30940  30940  30940  30940  30940  30940  30940  30940  30940  30940  30940  30940  30940  30940  30940  30940  30940  30940  30940  30940  30940  30940  30940  30940  30940  30940  30940  30940  30940  30940  30940  30940  30940  30940  30940  30940  30940  30940  30940  30940  30940  30940  30940  30940  30940  30940  30940  30940  30940  30940  30940  30940  30940  30940  30940  30940  30940  30940  30940  30940  30940  30940  30940  30940  30940  30940  30940  30940  30940  30940  30940  30940  30940  30940  30940  30940  30940  30940  30940  30940  30940  30940  30940  30940  30940  30940  30940  30940  30940  30940  30940  30940  30940  30940  30940  30940  30940  30940  30940  30940  30940  30940  30940  30940  30940  30940  30940  30940  30940  30940  30940  30940  30940  30940  30940  30940  30940  30940  30940  30940  30940  30940  30940  30940  30940  30940  30940  30940  30940  30940  30940  30940  30940  30940  30940  30940  30940  30940  30940  30940  30940  30940  30940  30940  30940  30940  30940  30940  30940  30940  30940  30940  30940  30940  30940  30940  30940  30940  30940  30940  30940  30940  30940  30940  30940  30940  30940  30940  30940  30940  30940  30940  30940  30940  30940  30940  30940  30940  30940  30940  30940  30940  30940  30940  30940  30940  30940  30940  30940  30940  30940  30940  30940  30940  30940  30940  30940  30940  30940  30940  30940  30940  30940  30940  30940  30940  30940  30940  30940  30940  30940  30940  30940  30940  30940  30940  30940  30940  30940  30940  30940  30940  30940  30940  30940  30940  30940  30940  30940  30940  30940  30940  30940  30940  30940  30940  30940  30940  30940  30940  30940  30940  30940  30940  30940  30940  30940  30940  30940  30940  30940  30940  30940  30940  30940  30940  30940  30940  30940  30940  30940  30940  30940  30940  30940  30940  30940  30940  30940  30940  30940  30940  30940  30940  30940  30940  30940  30940  30940  30940  30940  30940  30940  30940  30940  30940  30940  30940  30940  30940  30940  30940  30940  30940  30940  30940  30940  30940  30940  30940  30940  30940  30940  30940  30940  30940  30940  30940  30940  30940  30940  30940  30940  30940  30940  30940  30940  30940  30940  30940  30940  30940  30940  30940  30940  30940  30940  30940  30940  30940  30940  30940  30940  30940  30940  30940  30940  30940  30940  30940  30940  30940  30940  30940  30940  30940  30940  30940  30940  30940  30940  30940  30940  30940  30940  30940  30940  30940  30940  30940  30940  30940  30940  30940  30940  30940  30940  30940  30940  30940  30940  30940  30940  30940  30940  30940  30940  30940  30940  30940  30940  30940  30940  30940  30940  30940  30940  30940  30940  30940  30940  30940  30940  30940  30940  30940  30940  30940  30940  30940  30940  30940  30940  30940  30940  30940  30940  30940  30940  30940  30940  30940  30940  30940  30940  30940  30940  30940  30940  30940  30940  30940  30940  30940  30940  30940  30940  30940  30940  30940  30940  30940  30940  30940  30940  30940  30940  30940  30940  30940  30940  30940  30940  30940  30940  30940  30940  30940  30940  30940  30940  30940  30940  30940  30940  30940  30940  30940  30940  30940  30940  30940  30940  30940  30940  30940  30940  30940  30940  30940  30940  30940  30940  30940  30940  30940  30940  30940  30940  30940  30940  30940  30940  30940  30940  30940  30940  30940  30940  30940  30940  30940  30940  30940  30940  30940  30940  30940  30940  30940  30940  30940  30940  30940  30940  30940  30940  30940  30940  30940  30940  30940  30940  30940  30940  30940  30940
  30940  30940  30940  30940  30940  30940  30940  30940  30940  30940  30940  30940  30940  30940  30940  30940  30940  30940  30940  30940  30940  30940  30940  30940  30940  30940  30940  30940  30940  30940  30940  30940  30940  30940  30940  30940  30940  30940  30940  30940  30940  30940  30940  30940  30940  30940  30940  30940  30940  30940  30940  30940  30940  30940  30940  30940  30940  30940  30940  30940  30940  30940  30940  30940  30940  30940  30940  30940  30940  30940  30940  30940  30940  30940  30940  30940  30940  30940  30940  30940  30940  30940  30940  30940  30940  30940  30940  30940  30940  30940  30940  30940  30940  30940  30940  30940  30940  30940  30940  30940  30940  30940  30940  30940  30940  30940  30940  30940  30940  30940  30940  30940  30940  30940  30940  30940  30940  30940  30940  30940  30940  30940  30940  30940  30940  30940  30940  30940  30940  30940  30940  30940  30940  30940  30940  30940    210    205  30940  30940  30940  30940  30940    199  30940    205  30940  30940  30940  30940  30940  30940  30940  30940  30940  30940  30940  30940  30940  30940  30940  30940  30940  30940  30940  30940  30940  30940  30940  30940  30940  30940  30940  30940  30940  30940  30940  30940  30940  30940  30940  30940  30940  30940  30940  30940  30940  30940  30940  30940  30940  30940  30940  30940  30940  30940  30940  30940  30940  30940  30940  30940  30940  30940  30940  30940  30940  30940  30940  30940  30940  30940  30940  30940  30940  30940  30940  30940  30940  30940  30940  30940  30940  30940  30940  30940  30940  30940  30940  30940  30940  30940  30940  30940  30940  30940  30940  30940  30940  30940  30940  30940  30940  30940  30940  30940  30940  30940  30940  30940  30940  30940  30940  30940  30940  30940  30940  30940  30940  30940  30940  30940  30940  30940  30940  30940  30940  30940  30940  30940  30940  30940  30940  30940  30940  30940  30940  30940  30940  30940  30940  30940  30940  30940  30940  30940  30940  30940  30940  30940  30940  30940  30940  30940  30940  30940  30940  30940  30940  30940  30940  30940  30940  30940  30940  30940  30940  30940  30940  30940  30940  30940  30940  30940  30940  30940  30940  30940  30940  30940  30940  30940  30940  30940  30940  30940  30940  30940  30940  30940  30940  30940  30940  30940  30940  30940  30940  30940  30940  30940  30940  30940  30940  30940  30940  30940  30940  30940  30940  30940  30940  30940  30940  30940  30940  30940  30940  30940  30940  30940  30940  30940  30940  30940  30940  30940  30940  30940  30940  30940  30940  30940  30940  30940  30940  30940  30940  30940  30940  30940  30940  30940  30940  30940  30940  30940  30940  30940  30940  30940  30940  30940  30940  30940  30940  30940  30940  30940  30940  30940  30940  30940  30940  30940  30940  30940  30940  30940  30940  30940  30940  30940  30940  30940  30940  30940  30940  30940  30940  30940  30940  30940  30940  30940  30940  30940  30940  30940  30940  30940  30940  30940  30940  30940  30940  30940  30940  30940  30940  30940  30940  30940  30940  30940  30940  30940  30940  30940  30940  30940  30940  30940  30940  30940  30940  30940  30940  30940  30940  30940  30940  30940  30940  30940  30940  30940  30940  30940  30940  30940  30940  30940  30940  30940  30940  30940  30940  30940  30940  30940  30940  30940  30940  30940  30940  30940  30940  30940  30940  30940  30940  30940  30940  30940  30940  30940  30940  30940  30940  30940  30940  30940  30940  30940  30940  30940  30940  30940  30940  30940  30940  30940  30940  30940  30940  30940  30940  30940  30940  30940  30940  30940  30940  30940  30940  30940  30940  30940  30940  30940  30940  30940  30940  30940  30940  30940  30940  30940  30940  30940
  30940  30940  30940  30940  30940  30940  30940  30940  30940  30940  30940  30940  30940  30940  30940  30940  30940  30940  30940  30940  30940  30940  30940  30940  30940  30940  30940  30940  30940  30940  30940  30940  30940  30940  30940  30940  30940  30940  30940  30940  30940  30940  30940  30940  30940  30940  30940  30940  30940  30940  30940  30940  30940  30940  30940  30940  30940  30940  30940  30940  30940  30940  30940  30940  30940  30940  30940  30940  30940  30940  30940  30940  30940  30940  30940  30940  30940  30940  30940  30940  30940  30940  30940  30940  30940  30940  30940  30940  30940  30940  30940  30940  30940  30940  30940  30940  30940  30940  30940  30940  30940  30940  30940  30940  30940  30940  30940  30940  30940  30940  30940  30940  30940  30940  30940  30940  30940  30940  30940  30940  30940  30940  30940  30940  30940  30940  30940  30940  30940  30940  30940  30940  30940  30940  30940  30940  30940  30940  30940  30940    190  30940  30940    213    218  30940  30940  30940    206    225  30940  30940  30940  30940  30940  30940  30940    198  30940  30940  30940  30940  30940  30940  30940  30940  30940  30940  30940  30940  30940  30940  30940  30940  30940  30940  30940  30940  30940  30940  30940  30940  30940  30940  30940  30940  30940  30940  30940  30940  30940  30940  30940  30940  30940  30940  30940  30940  30940  30940  30940  30940  30940  30940  30940  30940  30940  30940  30940  30940  30940  30940  30940  30940  30940  30940  30940  30940  30940  30940  30940  30940  30940  30940  30940  30940  30940  30940  30940  30940  30940  30940  30940  30940  30940  30940  30940  30940  30940  30940  30940  30940  30940  30940  30940  30940  30940  30940  30940  30940  30940  30940  30940  30940  30940  30940  30940  30940  30940  30940  30940  30940  30940  30940  30940  30940  30940  30940  30940  30940  30940  30940  30940  30940  30940  30940  30940  30940  30940  30940  30940  30940  30940  30940  30940  30940  30940  30940  30940  30940  30940  30940  30940  30940  30940  30940  30940  30940  30940  30940  30940  30940  30940  30940  30940  30940  30940  30940  30940  30940  30940  30940  30940  30940  30940  30940  30940  30940  30940  30940  30940  30940  30940  30940  30940  30940  30940  30940  30940  30940  30940  30940  30940  30940  30940  30940  30940  30940  30940  30940  30940  30940  30940  30940  30940  30940  30940  30940  30940  30940  30940  30940  30940  30940  30940  30940  30940  30940  30940  30940  30940  30940  30940  30940  30940  30940  30940  30940  30940  30940  30940  30940  30940  30940  30940  30940  30940  30940  30940  30940  30940  30940  30940  30940  30940  30940  30940  30940  30940  30940  30940  30940  30940  30940  30940  30940  30940  30940  30940  30940  30940  30940  30940  30940  30940  30940  30940  30940  30940  30940  30940  30940  30940  30940  30940  30940  30940  30940  30940  30940  30940  30940  30940  30940  30940  30940  30940  30940  30940  30940  30940  30940  30940  30940  30940  30940  30940  30940  30940  30940  30940  30940  30940  30940  30940  30940  30940  30940  30940  30940  30940  30940  30940  30940  30940  30940  30940  30940  30940  30940  30940  30940  30940  30940  30940  30940  30940  30940  30940  30940  30940  30940  30940  30940  30940  30940  30940  30940  30940  30940  30940  30940  30940  30940  30940  30940  30940  30940  30940  30940  30940  30940  30940  30940  30940  30940  30940  30940  30940  30940  30940  30940  30940  30940  30940  30940  30940  30940  30940  30940  30940  30940  30940  30940  30940  30940  30940  30940  30940  30940  30940  30940  30940  30940  30940  30940  30940  30940  30940  30940  30940  30940  30940  30940  30940  30940  30940  30940  30940  30940
  30940  30940  30940  30940  30940  30940  30940  30940  30940  30940  30940  30940  30940  30940  30940  30940  30940  30940  30940  30940  30940  30940  30940  30940  30940  30940  30940  30940  30940  30940  30940  30940  30940  30940  30940  30940  30940  30940  30940  30940  30940  30940  30940  30940  30940  30940  30940  30940  30940  30940  30940  30940  30940  30940  30940  30940  30940  30940  30940  30940  30940  30940  30940  30940  30940  30940  30940  30940  30940  30940  30940  30940  30940  30940  30940  30940  30940  30940  30940  30940  30940  30940  30940  30940  30940  30940  30940  30940  30940  30940  30940  30940  30940  30940  30940  30940  30940  30940  30940  30940  30940  30940  30940  30940  30940  30940  30940  30940  30940  30940  30940  30940  30940  30940  30940  30940  30940  30940  30940  30940  30940  30940  30940  30940  30940  30940  30940  30940  30940  30940  30940  30940  30940  30940  30940  30940  30940  30940  30940  30940  30940  30940  30940  30940  30940    227  30940  30940  30940  30940  30940  30940  30940  30940  30940  30940  30940  30940  30940  30940  30940  30940  30940  30940  30940  30940  30940  30940  30940  30940  30940  30940  30940  30940  30940  30940  30940  30940  30940  30940  30940  30940  30940  30940  30940  30940  30940  30940  30940  30940  30940  30940  30940  30940  30940  30940  30940  30940  30940  30940  30940  30940  30940  30940  30940  30940  30940  30940  30940  30940  30940  30940  30940  30940  30940  30940  30940  30940  30940  30940  30940  30940  30940  30940  30940  30940  30940  30940  30940  30940  30940  30940  30940  30940  30940  30940  30940  30940  30940  30940  30940  30940  30940  30940  30940  30940  30940  30940  30940  30940  30940  30940  30940  30940  30940  30940  30940  30940  30940  30940  30940  30940  30940  30940  30940  30940  30940  30940  30940  30940  30940  30940  30940  30940  30940  30940  30940  30940  30940  30940  30940  30940  30940  30940  30940  30940  30940  30940  30940  30940  30940  30940  30940  30940  30940  30940  30940  30940  30940  30940  30940  30940  30940  30940  30940  30940  30940  30940  30940  30940  30940  30940  30940  30940  30940  30940  30940  30940  30940  30940  30940  30940  30940  30940  30940  30940  30940  30940  30940  30940  30940  30940  30940  30940  30940  30940  30940  30940  30940  30940  30940  30940  30940  30940  30940  30940  30940  30940  30940  30940  30940  30940  30940  30940  30940  30940  30940  30940  30940  30940  30940  30940  30940  30940  30940  30940  30940  30940  30940  30940  30940  30940  30940  30940  30940  30940  30940  30940  30940  30940  30940  30940  30940  30940  30940  30940  30940  30940  30940  30940  30940  30940  30940  30940  30940  30940  30940  30940  30940  30940  30940  30940  30940  30940  30940  30940  30940  30940  30940  30940  30940  30940  30940  30940  30940  30940  30940  30940  30940  30940  30940  30940  30940  30940  30940  30940  30940  30940  30940  30940  30940  30940  30940  30940  30940  30940  30940  30940  30940  30940  30940  30940  30940  30940  30940  30940  30940  30940  30940  30940  30940  30940  30940  30940  30940  30940  30940  30940  30940  30940  30940  30940  30940  30940  30940  30940  30940  30940  30940  30940  30940  30940  30940  30940  30940  30940  30940  30940  30940  30940  30940  30940  30940  30940  30940  30940  30940  30940  30940  30940  30940  30940  30940  30940  30940  30940  30940  30940  30940  30940  30940  30940  30940  30940  30940  30940  30940  30940  30940  30940  30940  30940  30940  30940  30940  30940  30940  30940  30940  30940  30940  30940  30940  30940  30940  30940  30940  30940  30940  30940  30940  30940  30940  30940  30940  30940  30940  30940  30940  30940
  30940  30940  30940  30940  30940  30940  30940  30940  30940  30940  30940  30940  30940  30940  30940  30940  30940  30940  30940  30940  30940  30940  30940  30940  30940  30940  30940  30940  30940  30940  30940  30940  30940  30940  30940  30940  30940  30940  30940  30940  30940  30940  30940  30940  30940  30940  30940  30940  30940  30940  30940  30940  30940  30940  30940  30940  30940  30940  30940  30940  30940  30940  30940  30940  30940  30940  30940  30940  30940  30940  30940  30940  30940  30940  30940  30940  30940  30940  30940  30940  30940  30940  30940  30940  30940  30940  30940  30940  30940  30940  30940  30940  30940  30940  30940  30940  30940  30940  30940  30940  30940  30940  30940  30940  30940  30940  30940  30940  30940  30940  30940  30940  30940  30940  30940  30940  30940  30940  30940  30940  30940  30940  30940  30940  30940  30940  30940  30940  30940  30940  30940  30940  30940  30940  30940  30940  30940  30940  30940  30940  30940  30940  30940  30940  30940  30940    218  30940  30940  30940  30940  30940  30940  30940  30940  30940  30940  30940  30940  30940  30940  30940  30940  30940  30940  30940  30940  30940  30940  30940  30940  30940  30940  30940  30940  30940  30940  30940  30940  30940  30940  30940  30940  30940  30940  30940  30940  30940  30940  30940  30940  30940  30940  30940  30940  30940  30940  30940  30940  30940  30940  30940  30940  30940  30940  30940  30940  30940  30940  30940  30940  30940  30940  30940  30940  30940  30940  30940  30940  30940  30940  30940  30940  30940  30940  30940  30940  30940  30940  30940  30940  30940  30940  30940  30940  30940  30940  30940  30940  30940  30940  30940  30940  30940  30940  30940  30940  30940  30940  30940  30940  30940  30940  30940  30940  30940  30940  30940  30940  30940  30940  30940  30940  30940  30940  30940  30940  30940  30940  30940  30940  30940  30940  30940  30940  30940  30940  30940  30940  30940  30940  30940  30940  30940  30940  30940  30940  30940  30940  30940  30940  30940  30940  30940  30940  30940  30940  30940  30940  30940  30940  30940  30940  30940  30940  30940  30940  30940  30940  30940  30940  30940  30940  30940  30940  30940  30940  30940  30940  30940  30940  30940  30940  30940  30940  30940  30940  30940  30940  30940  30940  30940  30940  30940  30940  30940  30940  30940  30940  30940  30940  30940  30940  30940  30940  30940  30940  30940  30940  30940  30940  30940  30940  30940  30940  30940  30940  30940  30940  30940  30940  30940  30940  30940  30940  30940  30940  30940  30940  30940  30940  30940  30940  30940  30940  30940  30940  30940  30940  30940  30940  30940  30940  30940  30940  30940  30940  30940  30940  30940  30940  30940  30940  30940  30940  30940  30940  30940  30940  30940  30940  30940  30940  30940  30940  30940  30940  30940  30940  30940  30940  30940  30940  30940  30940  30940  30940  30940  30940  30940  30940  30940  30940  30940  30940  30940  30940  30940  30940  30940  30940  30940  30940  30940  30940  30940  30940  30940  30940  30940  30940  30940  30940  30940  30940  30940  30940  30940  30940  30940  30940  30940  30940  30940  30940  30940  30940  30940  30940  30940  30940  30940  30940  30940  30940  30940  30940  30940  30940  30940  30940  30940  30940  30940  30940  30940  30940  30940  30940  30940  30940  30940  30940  30940  30940  30940  30940  30940  30940  30940  30940  30940  30940  30940  30940  30940  30940  30940  30940  30940  30940  30940  30940  30940  30940  30940  30940  30940  30940  30940  30940  30940  30940  30940  30940  30940  30940  30940  30940  30940  30940  30940  30940  30940  30940  30940  30940  30940  30940  30940  30940  30940  30940  30940  30940  30940  30940  30940  30940  30940
  30940  30940  30940  30940  30940  30940  30940  30940  30940  30940  30940  30940  30940  30940  30940  30940  30940  30940  30940  30940  30940  30940  30940  30940  30940  30940  30940  30940  30940  30940  30940  30940  30940  30940  30940  30940  30940  30940  30940  30940  30940  30940  30940  30940  30940  30940  30940  30940  30940  30940  30940  30940  30940  30940  30940  30940  30940  30940  30940  30940  30940  30940  30940  30940  30940  30940  30940  30940  30940  30940  30940  30940  30940  30940  30940  30940  30940  30940  30940  30940  30940  30940  30940  30940  30940  30940  30940  30940  30940  30940  30940  30940  30940  30940  30940  30940  30940  30940  30940  30940  30940  30940  30940  30940  30940  30940  30940  30940  30940  30940  30940  30940  30940  30940  30940  30940  30940  30940  30940  30940  30940  30940  30940  30940  30940  30940  30940  30940  30940  30940  30940  30940  30940  30940  30940  30940  30940  30940  30940  30940  30940  30940  30940  30940  30940    215  30940  30940  30940  30940  30940  30940  30940  30940  30940  30940  30940  30940  30940  30940  30940  30940  30940  30940  30940  30940  30940  30940  30940  30940  30940  30940  30940  30940  30940  30940  30940  30940  30940  30940  30940  30940  30940  30940  30940  30940  30940  30940  30940  30940  30940  30940  30940  30940  30940  30940  30940  30940  30940  30940  30940  30940  30940  30940  30940  30940  30940  30940  30940  30940  30940  30940  30940  30940  30940  30940  30940  30940  30940  30940  30940  30940  30940  30940  30940  30940  30940  30940  30940  30940  30940  30940  30940  30940  30940  30940  30940  30940  30940  30940  30940  30940  30940  30940  30940  30940  30940  30940  30940  30940  30940  30940  30940  30940  30940  30940  30940  30940  30940  30940  30940  30940  30940  30940  30940  30940  30940  30940  30940  30940  30940  30940  30940  30940  30940  30940  30940  30940  30940  30940  30940  30940  30940  30940  30940  30940  30940  30940  30940  30940  30940  30940  30940  30940  30940  30940  30940  30940  30940  30940  30940  30940  30940  30940  30940  30940  30940  30940  30940  30940  30940  30940  30940  30940  30940  30940  30940  30940  30940  30940  30940  30940  30940  30940  30940  30940  30940  30940  30940  30940  30940  30940  30940  30940  30940  30940  30940  30940  30940  30940  30940  30940  30940  30940  30940  30940  30940  30940  30940  30940  30940  30940  30940  30940  30940  30940  30940  30940  30940  30940  30940  30940  30940  30940  30940  30940  30940  30940  30940  30940  30940  30940  30940  30940  30940  30940  30940  30940  30940  30940  30940  30940  30940  30940  30940  30940  30940  30940  30940  30940  30940  30940  30940  30940  30940  30940  30940  30940  30940  30940  30940  30940  30940  30940  30940  30940  30940  30940  30940  30940  30940  30940  30940  30940  30940  30940  30940  30940  30940  30940  30940  30940  30940  30940  30940  30940  30940  30940  30940  30940  30940  30940  30940  30940  30940  30940  30940  30940  30940  30940  30940  30940  30940  30940  30940  30940  30940  30940  30940  30940  30940  30940  30940  30940  30940  30940  30940  30940  30940  30940  30940  30940  30940  30940  30940  30940  30940  30940  30940  30940  30940  30940  30940  30940  30940  30940  30940  30940  30940  30940  30940  30940  30940  30940  30940  30940  30940  30940  30940  30940  30940  30940  30940  30940  30940  30940  30940  30940  30940  30940  30940  30940  30940  30940  30940  30940  30940  30940  30940  30940  30940  30940  30940  30940  30940  30940  30940  30940  30940  30940  30940  30940  30940  30940  30940  30940  30940  30940  30940  30940  30940  30940  30940  30940  30940  30940  30940  30940  30940  30940
  30940  30940  30940  30940  30940  30940  30940  30940  30940  30940  30940  30940  30940  30940  30940  30940  30940  30940  30940  30940  30940  30940  30940  30940  30940  30940  30940  30940  30940  30940  30940  30940  30940  30940  30940  30940  30940  30940  30940  30940  30940  30940  30940  30940  30940  30940  30940  30940  30940  30940  30940  30940  30940  30940  30940  30940  30940  30940  30940  30940  30940  30940  30940  30940  30940  30940  30940  30940  30940  30940  30940  30940  30940  30940  30940  30940  30940  30940  30940  30940  30940  30940  30940  30940  30940  30940  30940  30940  30940  30940  30940  30940  30940  30940  30940  30940  30940  30940  30940  30940  30940  30940  30940  30940  30940  30940  30940  30940  30940  30940  30940  30940  30940  30940  30940  30940  30940  30940  30940  30940  30940  30940  30940  30940  30940  30940  30940  30940  30940  30940  30940  30940  30940  30940  30940  30940  30940  30940  30940  30940  30940    217  30940  30940  30940    213  30940  30940  30940  30940  30940  30940  30940  30940  30940  30940  30940  30940  30940  30940  30940  30940  30940  30940  30940  30940  30940  30940  30940  30940  30940  30940  30940  30940  30940  30940  30940  30940  30940  30940  30940  30940  30940  30940  30940  30940  30940  30940  30940  30940  30940  30940  30940  30940  30940  30940  30940  30940  30940  30940  30940  30940  30940  30940  30940  30940  30940  30940  30940  30940  30940  30940  30940  30940  30940  30940  30940  30940  30940  30940  30940  30940  30940  30940  30940  30940  30940  30940  30940  30940  30940  30940  30940  30940  30940  30940  30940  30940  30940  30940  30940  30940  30940  30940  30940  30940  30940  30940  30940  30940  30940  30940  30940  30940  30940  30940  30940  30940  30940  30940  30940  30940  30940  30940  30940  30940  30940  30940  30940  30940  30940  30940  30940  30940  30940  30940  30940  30940  30940  30940  30940  30940  30940  30940  30940  30940  30940  30940  30940  30940  30940  30940  30940  30940  30940  30940  30940  30940  30940  30940  30940  30940  30940  30940  30940  30940  30940  30940  30940  30940  30940  30940  30940  30940  30940  30940  30940  30940  30940  30940  30940  30940  30940  30940  30940  30940  30940  30940  30940  30940  30940  30940  30940  30940  30940  30940  30940  30940  30940  30940  30940  30940  30940  30940  30940  30940  30940  30940  30940  30940  30940  30940  30940  30940  30940  30940  30940  30940  30940  30940  30940  30940  30940  30940  30940  30940  30940  30940  30940  30940  30940  30940  30940  30940  30940  30940  30940  30940  30940  30940  30940  30940  30940  30940  30940  30940  30940  30940  30940  30940  30940  30940  30940  30940  30940  30940  30940  30940  30940  30940  30940  30940  30940  30940  30940  30940  30940  30940  30940  30940  30940  30940  30940  30940  30940  30940  30940  30940  30940  30940  30940  30940  30940  30940  30940  30940  30940  30940  30940  30940  30940  30940  30940  30940  30940  30940  30940  30940  30940  30940  30940  30940  30940  30940  30940  30940  30940  30940  30940  30940  30940  30940  30940  30940  30940  30940  30940  30940  30940  30940  30940  30940  30940  30940  30940  30940  30940  30940  30940  30940  30940  30940  30940  30940  30940  30940  30940  30940  30940  30940  30940  30940  30940  30940  30940  30940  30940  30940  30940  30940  30940  30940  30940  30940  30940  30940  30940  30940  30940  30940  30940  30940  30940  30940  30940  30940  30940  30940  30940  30940  30940  30940  30940  30940  30940  30940  30940  30940  30940  30940  30940  30940  30940  30940  30940  30940  30940  30940  30940  30940  30940  30940  30940  30940  30940  30940  30940  30940  30940  30940
  30940  30940  30940  30940  30940  30940  30940  30940  30940  30940  30940  30940  30940  30940  30940  30940  30940  30940  30940  30940  30940  30940  30940  30940  30940  30940  30940  30940  30940  30940  30940  30940  30940  30940  30940  30940  30940  30940  30940  30940  30940  30940  30940  30940  30940  30940  30940  30940  30940  30940  30940  30940  30940  30940  30940  30940  30940  30940  30940  30940  30940  30940  30940  30940  30940  30940  30940  30940  30940  30940  30940  30940  30940  30940  30940  30940  30940  30940  30940  30940  30940  30940  30940  30940  30940  30940  30940  30940  30940  30940  30940  30940  30940  30940  30940  30940  30940  30940  30940  30940  30940  30940  30940  30940  30940  30940  30940  30940  30940  30940  30940  30940  30940  30940  30940  30940  30940  30940  30940  30940  30940  30940  30940  30940  30940  30940  30940  30940  30940  30940  30940  30940  30940  30940  30940  30940  30940  30940  30940  30940  30940  30940  30940  30940  30940  30940  30940  30940  30940  30940  30940  30940  30940  30940  30940  30940  30940  30940  30940  30940  30940  30940  30940  30940  30940  30940  30940  30940  30940  30940  30940  30940  30940  30940  30940  30940  30940  30940  30940  30940  30940  30940  30940  30940  30940  30940  30940  30940  30940  30940  30940  30940  30940  30940  30940  30940  30940  30940  30940  30940  30940  30940  30940  30940  30940  30940  30940  30940  30940  30940  30940  30940  30940  30940  30940  30940  30940  30940  30940  30940  30940  30940  30940  30940  30940  30940  30940  30940  30940  30940  30940  30940  30940  30940  30940  30940  30940  30940  30940  30940  30940  30940  30940  30940  30940  30940  30940  30940  30940  30940  30940  30940  30940  30940  30940  30940  30940  30940  30940  30940  30940  30940  30940  30940  30940  30940  30940  30940  30940  30940  30940  30940  30940  30940  30940  30940  30940  30940  30940  30940  30940  30940  30940  30940  30940  30940  30940  30940  30940  30940  30940  30940  30940  30940  30940  30940  30940  30940  30940  30940  30940  30940  30940  30940  30940  30940  30940  30940  30940  30940  30940  30940  30940  30940  30940  30940  30940  30940  30940  30940  30940  30940  30940  30940  30940  30940  30940  30940  30940  30940  30940  30940  30940  30940  30940  30940  30940  30940  30940  30940  30940  30940  30940  30940  30940  30940  30940  30940  30940  30940  30940  30940  30940  30940  30940  30940  30940  30940  30940  30940  30940  30940  30940  30940  30940  30940  30940  30940  30940  30940  30940  30940  30940  30940  30940  30940  30940  30940  30940  30940  30940  30940  30940  30940  30940  30940  30940  30940  30940  30940  30940  30940  30940  30940  30940  30940  30940  30940  30940  30940  30940  30940  30940  30940  30940  30940  30940  30940  30940  30940  30940  30940  30940  30940  30940  30940  30940  30940  30940  30940  30940  30940  30940  30940  30940  30940  30940  30940  30940  30940  30940  30940  30940  30940  30940  30940  30940  30940  30940  30940  30940  30940  30940  30940  30940  30940  30940  30940  30940  30940  30940  30940  30940  30940  30940  30940  30940  30940  30940  30940  30940  30940  30940  30940  30940  30940  30940  30940  30940  30940  30940  30940  30940  30940  30940  30940  30940  30940  30940  30940  30940  30940  30940  30940  30940  30940  30940  30940  30940  30940  30940  30940  30940  30940  30940  30940  30940  30940  30940  30940  30940  30940  30940  30940  30940  30940  30940  30940  30940  30940  30940  30940  30940  30940  30940  30940  30940  30940  30940  30940  30940  30940  30940  30940  30940  30940  30940  30940  30940  30940  30940  30940  30940  30940  30940  30940  30940  30940  30940  30940
  30940  30940  30940  30940  30940  30940  30940  30940  30940  30940  30940  30940  30940  30940  30940  30940  30940  30940  30940  30940  30940  30940  30940  30940  30940  30940  30940  30940  30940  30940  30940  30940  30940  30940  30940  30940  30940  30940  30940  30940  30940  30940  30940  30940  30940  30940  30940  30940  30940  30940  30940  30940  30940  30940  30940  30940  30940  30940  30940  30940  30940  30940  30940  30940  30940  30940  30940  30940  30940  30940  30940  30940  30940  30940  30940  30940  30940  30940  30940  30940  30940  30940  30940  30940  30940  30940  30940  30940  30940  30940  30940  30940  30940  30940  30940  30940  30940  30940  30940  30940  30940  30940  30940  30940  30940  30940  30940  30940  30940  30940  30940  30940  30940  30940  30940  30940  30940  30940  30940  30940  30940  30940  30940  30940  30940  30940  30940  30940  30940  30940  30940  30940  30940  30940  30940  30940  30940  30940  30940  30940  30940  30940  30940  30940  30940  30940  30940  30940  30940  30940  30940  30940  30940  30940  30940  30940  30940  30940  30940  30940  30940  30940  30940  30940  30940  30940  30940    193  30940  30940  30940  30940  30940  30940  30940  30940  30940  30940  30940  30940  30940  30940  30940  30940  30940  30940  30940  30940  30940  30940  30940  30940  30940  30940  30940  30940  30940  30940  30940  30940  30940  30940  30940  30940  30940  30940  30940  30940  30940  30940  30940  30940  30940  30940  30940  30940  30940  30940  30940  30940  30940  30940  30940  30940  30940  30940  30940  30940  30940  30940  30940  30940  30940  30940  30940  30940  30940  30940  30940  30940  30940  30940  30940  30940  30940  30940  30940  30940  30940  30940  30940  30940  30940  30940  30940  30940  30940  30940  30940  30940  30940  30940  30940  30940  30940  30940  30940  30940  30940  30940  30940  30940  30940  30940  30940  30940  30940  30940  30940  30940  30940  30940  30940  30940  30940  30940  30940  30940  30940  30940  30940  30940  30940  30940  30940  30940  30940  30940  30940  30940  30940  30940  30940  30940  30940  30940  30940  30940  30940  30940  30940  30940  30940  30940  30940  30940  30940  30940  30940  30940  30940  30940  30940  30940  30940  30940  30940  30940  30940  30940  30940  30940  30940  30940  30940  30940  30940  30940  30940  30940  30940  30940  30940  30940  30940  30940  30940  30940  30940  30940  30940  30940  30940  30940  30940  30940  30940  30940  30940  30940  30940  30940  30940  30940  30940  30940  30940  30940  30940  30940  30940  30940  30940  30940  30940  30940  30940  30940  30940  30940  30940  30940  30940  30940  30940  30940  30940  30940  30940  30940  30940  30940  30940  30940  30940  30940  30940  30940  30940  30940  30940  30940  30940  30940  30940  30940  30940  30940  30940  30940  30940  30940  30940  30940  30940  30940  30940  30940  30940  30940  30940  30940  30940  30940  30940  30940  30940  30940  30940  30940    205  30940  30940  30940  30940  30940  30940  30940  30940  30940  30940  30940  30940  30940  30940  30940  30940  30940  30940  30940  30940  30940  30940  30940  30940  30940  30940  30940  30940  30940  30940  30940  30940  30940  30940  30940  30940  30940  30940  30940  30940  30940  30940  30940  30940  30940  30940  30940  30940  30940  30940  30940  30940  30940  30940  30940  30940  30940  30940  30940  30940  30940  30940  30940  30940  30940  30940  30940  30940  30940  30940  30940  30940  30940  30940  30940  30940  30940  30940  30940  30940  30940  30940  30940  30940  30940  30940  30940  30940  30940  30940  30940  30940  30940  30940  30940  30940  30940  30940  30940  30940  30940  30940  30940  30940  30940  30940  30940  30940  30940
  30940  30940  30940  30940  30940  30940  30940  30940  30940  30940  30940  30940  30940  30940  30940  30940  30940  30940  30940  30940  30940  30940  30940  30940  30940  30940  30940  30940  30940  30940  30940  30940  30940  30940  30940  30940  30940  30940  30940  30940  30940  30940  30940  30940  30940  30940  30940  30940  30940  30940  30940  30940  30940  30940  30940  30940  30940  30940  30940  30940  30940  30940  30940  30940  30940  30940  30940  30940  30940  30940  30940  30940  30940  30940  30940  30940  30940  30940  30940  30940  30940  30940  30940  30940  30940  30940  30940  30940  30940  30940  30940  30940  30940  30940  30940  30940  30940  30940  30940  30940  30940  30940  30940  30940  30940  30940  30940  30940  30940  30940  30940  30940  30940  30940  30940  30940  30940  30940  30940  30940  30940  30940  30940  30940  30940  30940  30940  30940  30940  30940  30940  30940  30940  30940  30940  30940  30940  30940  30940  30940  30940  30940  30940  30940  30940  30940  30940  30940  30940  30940  30940  30940  30940  30940  30940  30940  30940  30940  30940  30940  30940  30940  30940  30940  30940  30940  30940  30940  30940  30940  30940  30940  30940  30940  30940  30940  30940  30940  30940  30940  30940  30940  30940  30940  30940  30940  30940  30940  30940  30940  30940  30940  30940  30940  30940  30940  30940  30940  30940  30940  30940  30940  30940  30940  30940  30940  30940  30940  30940  30940  30940  30940  30940  30940  30940  30940  30940  30940  30940  30940  30940  30940  30940  30940  30940  30940  30940  30940  30940  30940  30940  30940  30940  30940  30940  30940  30940  30940  30940  30940  30940  30940  30940  30940  30940  30940  30940  30940  30940  30940  30940  30940  30940  30940  30940  30940  30940  30940  30940  30940  30940  30940  30940  30940  30940  30940  30940  30940  30940  30940  30940  30940  30940  30940  30940  30940  30940  30940  30940  30940  30940  30940  30940  30940  30940  30940  30940  30940  30940  30940  30940  30940  30940  30940  30940  30940  30940  30940  30940  30940  30940  30940  30940  30940  30940  30940  30940  30940  30940  30940  30940  30940  30940  30940  30940  30940  30940  30940  30940  30940  30940  30940  30940  30940  30940  30940  30940  30940  30940  30940  30940  30940  30940  30940  30940  30940  30940  30940  30940  30940  30940  30940  30940  30940  30940  30940  30940  30940  30940  30940  30940  30940  30940  30940  30940  30940  30940  30940  30940  30940  30940  30940  30940  30940  30940  30940  30940  30940  30940  30940  30940  30940  30940  30940  30940  30940  30940  30940  30940  30940  30940  30940  30940  30940  30940  30940  30940  30940  30940  30940  30940  30940  30940  30940  30940  30940  30940  30940  30940  30940  30940  30940  30940  30940  30940  30940  30940  30940  30940  30940  30940    227  30940  30940  30940  30940  30940  30940  30940    210  30940  30940  30940  30940  30940  30940  30940  30940  30940  30940  30940  30940  30940  30940  30940  30940  30940  30940    228  30940  30940  30940  30940  30940  30940  30940  30940  30940  30940  30940  30940  30940  30940  30940  30940  30940  30940  30940  30940  30940  30940  30940  30940  30940  30940  30940  30940  30940  30940  30940  30940  30940  30940  30940  30940  30940  30940  30940  30940  30940  30940  30940  30940  30940  30940  30940  30940  30940  30940  30940  30940  30940  30940  30940  30940  30940  30940  30940  30940  30940  30940  30940  30940  30940  30940  30940  30940  30940  30940  30940  30940  30940  30940  30940  30940  30940  30940  30940  30940  30940  30940  30940  30940  30940  30940  30940  30940  30940  30940  30940  30940  30940  30940  30940  30940  30940  30940  30940  30940  30940
  30940  30940  30940  30940  30940  30940  30940  30940  30940  30940  30940  30940  30940  30940  30940  30940  30940  30940  30940  30940  30940  30940  30940  30940  30940  30940  30940  30940  30940  30940  30940  30940  30940  30940  30940  30940  30940  30940  30940  30940  30940  30940  30940  30940  30940  30940  30940  30940  30940  30940  30940  30940  30940  30940  30940  30940  30940  30940  30940  30940  30940  30940  30940  30940  30940  30940  30940  30940  30940  30940  30940  30940  30940  30940  30940  30940  30940  30940  30940  30940  30940  30940  30940  30940  30940  30940  30940  30940  30940  30940  30940  30940  30940  30940  30940    197  30940  30940  30940    197  30940  30940  30940  30940  30940  30940  30940  30940  30940  30940  30940  30940  30940  30940  30940  30940  30940  30940  30940  30940  30940  30940  30940  30940  30940  30940  30940  30940  30940  30940  30940  30940  30940  30940  30940  30940  30940  30940  30940  30940  30940  30940  30940  30940  30940  30940  30940  30940  30940  30940  30940  30940  30940  30940  30940  30940  30940  30940  30940  30940  30940  30940  30940  30940  30940  30940  30940  30940  30940  30940  30940  30940  30940  30940  30940  30940  30940  30940  30940  30940  30940  30940  30940  30940  30940  30940  30940  30940  30940  30940  30940  30940  30940  30940  30940  30940  30940  30940  30940  30940  30940  30940  30940  30940  30940  30940  30940  30940  30940  30940  30940  30940  30940  30940  30940  30940  30940  30940  30940  30940  30940  30940  30940  30940  30940  30940  30940  30940  30940  30940  30940  30940  30940  30940  30940  30940  30940  30940  30940  30940  30940  30940  30940  30940  30940  30940  30940  30940  30940  30940  30940  30940  30940  30940  30940  30940  30940  30940  30940  30940  30940  30940  30940  30940  30940  30940  30940  30940  30940  30940  30940  30940  30940  30940  30940  30940  30940  30940  30940  30940  30940  30940  30940  30940  30940  30940  30940  30940  30940  30940  30940  30940  30940  30940  30940  30940  30940  30940  30940  30940  30940  30940  30940  30940  30940  30940  30940  30940  30940  30940  30940  30940  30940  30940  30940  30940  30940  30940  30940  30940  30940  30940  30940  30940  30940  30940  30940  30940  30940  30940  30940  30940  30940  30940  30940  30940  30940  30940  30940  30940  30940  30940  30940  30940  30940  30940  30940  30940  30940  30940  30940  30940  30940  30940  30940  30940  30940  30940  30940  30940  30940  30940  30940  30940  30940  30940  30940  30940  30940  30940  30940  30940  30940  30940  30940  30940  30940  30940  30940  30940  30940  30940  30940  30940  30940  30940  30940  30940  30940  30940  30940  30940  30940  30940  30940  30940  30940  30940  30940  30940  30940  30940  30940  30940  30940  30940  30940    214    205  30940  30940  30940  30940  30940  30940    211  30940  30940  30940    217    226  30940    202  30940  30940  30940  30940  30940  30940    207  30940    215  30940    205  30940  30940  30940  30940  30940  30940  30940  30940  30940  30940  30940  30940  30940  30940  30940  30940  30940  30940  30940  30940  30940  30940  30940  30940  30940  30940  30940  30940  30940  30940  30940  30940  30940  30940  30940  30940  30940  30940  30940  30940  30940  30940  30940  30940  30940  30940  30940  30940  30940  30940  30940  30940  30940  30940  30940  30940  30940  30940  30940  30940  30940  30940  30940  30940  30940  30940  30940  30940  30940  30940  30940  30940  30940  30940  30940  30940  30940  30940  30940  30940  30940  30940  30940  30940  30940  30940  30940  30940  30940  30940  30940  30940  30940  30940  30940  30940  30940  30940  30940  30940  30940  30940  30940  30940  30940  30940
  30940  30940  30940  30940  30940  30940  30940  30940  30940  30940  30940  30940  30940  30940  30940  30940  30940  30940  30940  30940  30940  30940  30940  30940  30940  30940  30940  30940  30940  30940  30940  30940  30940  30940  30940  30940  30940  30940  30940  30940  30940  30940  30940  30940  30940  30940  30940  30940  30940  30940  30940  30940  30940  30940  30940  30940  30940  30940  30940  30940  30940  30940  30940  30940  30940  30940  30940  30940  30940  30940  30940  30940  30940  30940  30940  30940  30940  30940  30940  30940  30940  30940  30940  30940  30940  30940  30940  30940  30940  30940  30940  30940  30940  30940  30940  30940  30940  30940  30940  30940  30940  30940  30940    199  30940  30940  30940  30940  30940    182  30940  30940  30940  30940  30940  30940  30940  30940  30940  30940  30940  30940  30940  30940  30940  30940  30940  30940  30940  30940  30940  30940  30940  30940  30940  30940  30940  30940  30940  30940  30940  30940  30940  30940  30940  30940  30940  30940  30940  30940  30940  30940  30940  30940  30940  30940  30940  30940  30940  30940  30940  30940  30940  30940  30940  30940  30940  30940  30940  30940  30940  30940  30940  30940  30940  30940  30940  30940  30940  30940  30940  30940  30940  30940  30940  30940  30940  30940  30940  30940  30940  30940  30940  30940  30940  30940  30940  30940  30940  30940  30940  30940  30940  30940  30940  30940  30940  30940  30940  30940  30940  30940  30940  30940  30940  30940  30940  30940  30940  30940  30940  30940  30940  30940  30940  30940  30940  30940  30940  30940  30940  30940  30940  30940  30940  30940  30940  30940  30940  30940  30940  30940  30940  30940  30940  30940  30940  30940  30940  30940  30940  30940  30940  30940  30940  30940  30940  30940  30940  30940  30940  30940  30940  30940  30940  30940  30940  30940  30940  30940  30940  30940  30940  30940  30940  30940  30940  30940  30940  30940  30940  30940  30940  30940  30940  30940  30940  30940  30940  30940  30940  30940  30940  30940  30940  30940  30940  30940  30940  30940  30940  30940  30940  30940  30940  30940  30940  30940  30940  30940  30940  30940  30940  30940  30940  30940  30940  30940  30940  30940  30940  30940  30940  30940  30940  30940  30940  30940  30940  30940  30940  30940  30940  30940  30940  30940  30940  30940  30940  30940  30940  30940  30940  30940  30940  30940  30940  30940  30940  30940  30940  30940  30940  30940  30940  30940  30940  30940  30940  30940  30940  30940  30940  30940  30940  30940  30940  30940  30940  30940  30940  30940  30940  30940  30940  30940  30940  30940  30940  30940  30940  30940  30940  30940  30940  30940  30940  30940  30940  30940  30940  30940  30940  30940  30940  30940  30940  30940  30940  30940  30940  30940    229  30940  30940    217    226    220  30940  30940    216  30940    223  30940    198  30940    218  30940    222    206  30940    198    220    207  30940  30940  30940  30940  30940    216  30940  30940  30940  30940    217    218  30940  30940  30940  30940  30940  30940  30940  30940  30940  30940  30940  30940  30940  30940  30940  30940  30940  30940  30940  30940  30940  30940  30940  30940  30940  30940  30940  30940  30940  30940  30940  30940  30940  30940  30940  30940  30940  30940  30940  30940  30940  30940  30940  30940  30940  30940  30940  30940  30940  30940  30940  30940  30940  30940  30940  30940  30940  30940  30940  30940  30940  30940  30940  30940  30940  30940  30940  30940  30940  30940  30940  30940  30940  30940  30940  30940  30940  30940  30940  30940  30940  30940  30940  30940  30940  30940  30940  30940  30940  30940  30940  30940  30940  30940  30940  30940  30940  30940  30940  30940  30940  30940  30940  30940
  30940  30940  30940  30940  30940  30940  30940  30940  30940  30940  30940  30940  30940  30940  30940  30940  30940  30940  30940  30940  30940  30940  30940  30940  30940  30940  30940  30940  30940  30940  30940  30940  30940  30940  30940  30940  30940  30940  30940  30940  30940  30940  30940  30940  30940  30940  30940  30940  30940  30940  30940  30940  30940  30940  30940  30940  30940  30940  30940  30940  30940  30940  30940  30940  30940  30940  30940  30940  30940  30940  30940  30940  30940  30940  30940  30940  30940  30940  30940  30940  30940  30940  30940  30940  30940  30940  30940    200  30940  30940  30940  30940  30940  30940  30940  30940  30940  30940  30940  30940  30940  30940  30940  30940  30940  30940  30940  30940  30940  30940  30940  30940  30940  30940  30940  30940  30940  30940  30940  30940  30940  30940  30940  30940  30940  30940  30940  30940  30940  30940  30940  30940  30940  30940  30940  30940  30940  30940  30940  30940  30940  30940  30940  30940  30940  30940  30940  30940  30940  30940  30940  30940  30940  30940  30940  30940  30940  30940  30940  30940  30940  30940  30940  30940  30940  30940  30940  30940  30940  30940  30940  30940  30940  30940  30940  30940  30940  30940  30940  30940  30940  30940  30940  30940  30940  30940  30940  30940  30940  30940  30940  30940  30940  30940  30940  30940  30940  30940  30940  30940  30940  30940  30940  30940  30940  30940  30940  30940  30940  30940  30940  30940  30940  30940  30940  30940  30940  30940  30940  30940  30940  30940  30940  30940  30940  30940  30940  30940  30940  30940  30940  30940  30940  30940  30940  30940  30940    203  30940  30940    215  30940  30940  30940  30940  30940  30940  30940  30940  30940  30940  30940  30940  30940  30940  30940  30940  30940  30940  30940  30940  30940  30940  30940  30940  30940  30940  30940  30940  30940  30940  30940  30940  30940  30940  30940  30940  30940  30940  30940  30940  30940  30940  30940  30940  30940  30940  30940  30940  30940  30940  30940  30940  30940  30940  30940  30940  30940  30940  30940  30940  30940  30940  30940  30940  30940  30940  30940  30940  30940  30940  30940  30940  30940  30940  30940  30940  30940  30940  30940  30940  30940  30940  30940  30940  30940  30940  30940  30940  30940  30940  30940  30940  30940  30940  30940  30940  30940  30940  30940  30940  30940  30940  30940  30940  30940  30940  30940  30940  30940  30940  30940  30940  30940  30940  30940  30940  30940  30940  30940  30940  30940  30940  30940  30940  30940  30940  30940  30940  30940  30940  30940  30940  30940  30940  30940  30940  30940  30940  30940  30940  30940  30940  30940  30940  30940  30940  30940  30940  30940  30940  30940  30940  30940  30940  30940  30940  30940  30940  30940  30940    227    217    220  30940    218  30940    215  30940    212  30940  30940  30940  30940  30940    194  30940  30940  30940  30940    211  30940  30940  30940  30940    205    224    216  30940  30940    210  30940    224  30940    226    231  30940  30940  30940  30940  30940  30940  30940  30940  30940  30940  30940  30940  30940  30940  30940  30940  30940  30940  30940  30940  30940  30940  30940  30940  30940  30940  30940  30940  30940  30940  30940  30940  30940  30940  30940  30940  30940  30940  30940  30940  30940  30940  30940  30940  30940  30940  30940  30940  30940  30940  30940  30940  30940  30940  30940  30940  30940  30940  30940  30940  30940  30940  30940  30940  30940  30940  30940  30940  30940  30940  30940  30940  30940  30940  30940  30940  30940  30940  30940  30940  30940  30940  30940  30940  30940  30940  30940  30940  30940  30940  30940  30940  30940  30940  30940  30940  30940  30940  30940  30940  30940  30940  30940  30940
  30940  30940  30940  30940  30940  30940  30940  30940  30940  30940  30940  30940  30940  30940  30940  30940  30940  30940  30940  30940  30940  30940  30940  30940  30940  30940  30940  30940  30940  30940  30940  30940  30940  30940  30940  30940  30940  30940  30940  30940  30940  30940  30940  30940  30940  30940  30940  30940  30940  30940  30940  30940  30940  30940  30940  30940  30940  30940  30940  30940  30940  30940  30940  30940  30940  30940  30940  30940  30940  30940  30940  30940  30940  30940  30940  30940  30940  30940  30940  30940  30940  30940  30940  30940  30940    209  30940  30940  30940  30940  30940  30940  30940  30940  30940    202  30940  30940  30940  30940  30940  30940  30940  30940  30940  30940  30940  30940  30940  30940  30940  30940  30940  30940  30940  30940  30940  30940  30940  30940  30940  30940  30940  30940  30940  30940  30940  30940  30940  30940  30940  30940  30940  30940  30940  30940  30940  30940  30940  30940  30940  30940  30940  30940  30940  30940  30940  30940  30940  30940  30940  30940  30940  30940  30940  30940  30940  30940  30940  30940  30940  30940  30940  30940  30940  30940  30940  30940  30940  30940  30940  30940  30940  30940  30940  30940  30940  30940  30940  30940  30940  30940  30940  30940  30940  30940  30940  30940  30940  30940  30940  30940  30940  30940  30940  30940  30940  30940  30940  30940  30940  30940  30940  30940  30940  30940  30940  30940  30940  30940  30940  30940  30940  30940  30940  30940  30940  30940  30940  30940  30940  30940  30940  30940  30940  30940  30940  30940  30940  30940  30940  30940  30940  30940    241  30940  30940  30940  30940  30940  30940  30940  30940  30940  30940  30940  30940  30940  30940  30940  30940  30940  30940  30940  30940  30940  30940  30940  30940  30940  30940  30940  30940  30940  30940  30940  30940  30940  30940  30940  30940  30940  30940  30940  30940  30940  30940  30940  30940  30940  30940  30940  30940  30940  30940  30940  30940  30940  30940  30940  30940  30940  30940  30940  30940  30940  30940  30940  30940  30940  30940  30940  30940  30940  30940  30940  30940  30940  30940  30940  30940  30940  30940  30940  30940  30940  30940  30940  30940  30940  30940  30940  30940  30940  30940  30940  30940  30940  30940  30940  30940  30940  30940  30940  30940  30940  30940  30940  30940  30940  30940  30940  30940  30940  30940  30940  30940  30940  30940  30940  30940  30940  30940  30940  30940  30940  30940  30940  30940  30940  30940  30940  30940  30940  30940  30940  30940  30940  30940  30940  30940  30940  30940  30940  30940  30940  30940  30940  30940  30940  30940  30940  30940  30940  30940  30940  30940  30940  30940  30940  30940  30940  30940  30940  30940  30940  30940  30940  30940  30940    239    234    221    207  30940    211  30940  30940    211    202  30940  30940  30940  30940  30940  30940  30940  30940    202  30940  30940  30940  30940    224  30940    206    213  30940  30940    219  30940    226  30940  30940  30940  30940  30940  30940  30940  30940  30940  30940  30940  30940  30940  30940  30940  30940  30940  30940  30940  30940  30940  30940  30940  30940  30940  30940  30940  30940  30940  30940  30940  30940  30940  30940  30940  30940  30940  30940  30940  30940  30940  30940  30940  30940  30940  30940  30940  30940  30940  30940  30940  30940  30940  30940  30940  30940  30940  30940  30940  30940  30940  30940  30940  30940  30940  30940  30940  30940  30940  30940  30940  30940  30940  30940  30940  30940  30940  30940  30940  30940  30940  30940  30940  30940  30940  30940  30940  30940  30940  30940  30940  30940  30940  30940  30940  30940  30940  30940  30940  30940  30940  30940  30940  30940  30940  30940  30940  30940
  30940  30940  30940  30940  30940  30940  30940  30940  30940  30940  30940  30940  30940  30940  30940  30940  30940  30940  30940  30940  30940  30940  30940  30940  30940  30940  30940  30940  30940  30940  30940  30940  30940  30940  30940  30940  30940  30940  30940  30940  30940  30940  30940  30940  30940  30940  30940  30940  30940  30940  30940  30940  30940  30940  30940  30940  30940  30940  30940  30940  30940  30940  30940  30940  30940  30940  30940  30940  30940  30940  30940  30940  30940  30940  30940  30940  30940  30940  30940  30940  30940  30940  30940  30940    203    202    197  30940  30940  30940  30940  30940  30940    196  30940    199  30940  30940  30940  30940  30940  30940  30940  30940  30940  30940  30940  30940  30940  30940  30940  30940  30940  30940  30940  30940  30940  30940  30940  30940  30940  30940  30940  30940  30940  30940  30940  30940  30940  30940  30940  30940  30940  30940  30940  30940  30940  30940  30940  30940  30940  30940  30940  30940  30940  30940  30940  30940  30940  30940  30940  30940  30940  30940  30940  30940  30940  30940  30940  30940  30940  30940  30940  30940  30940  30940  30940  30940  30940  30940  30940  30940  30940  30940  30940  30940  30940  30940  30940  30940  30940  30940  30940  30940  30940  30940  30940  30940  30940  30940  30940  30940  30940  30940  30940  30940  30940  30940  30940  30940  30940  30940  30940  30940  30940  30940  30940  30940  30940  30940  30940  30940  30940  30940  30940  30940  30940  30940  30940  30940  30940  30940  30940  30940  30940  30940  30940  30940  30940  30940  30940  30940  30940  30940  30940  30940  30940    196    186  30940  30940  30940  30940  30940  30940  30940  30940  30940  30940  30940  30940  30940  30940  30940  30940  30940  30940  30940  30940  30940  30940  30940  30940  30940  30940  30940  30940  30940  30940  30940  30940  30940  30940  30940  30940  30940  30940  30940  30940  30940  30940  30940  30940  30940  30940  30940  30940  30940  30940  30940  30940  30940  30940  30940  30940  30940  30940  30940  30940  30940  30940  30940  30940  30940  30940  30940  30940  30940  30940  30940  30940  30940  30940  30940  30940  30940  30940  30940  30940  30940  30940  30940  30940  30940  30940  30940  30940  30940  30940  30940  30940  30940  30940  30940  30940  30940  30940  30940  30940  30940  30940  30940  30940  30940  30940  30940  30940  30940  30940  30940  30940  30940  30940  30940  30940  30940  30940  30940  30940  30940  30940  30940  30940  30940  30940  30940  30940  30940  30940  30940  30940  30940  30940  30940  30940  30940  30940  30940  30940  30940  30940  30940  30940  30940  30940  30940  30940  30940  30940  30940  30940  30940    231  30940    223  30940    215  30940    230  30940  30940    223    217    214    215    226    210  30940    203    206    216    202    210    212  30940    214  30940    208  30940    218  30940    207    221  30940    204  30940  30940    205  30940  30940  30940  30940  30940  30940  30940  30940  30940  30940  30940  30940  30940  30940  30940  30940  30940  30940  30940  30940  30940  30940  30940  30940  30940  30940  30940  30940  30940  30940  30940  30940  30940  30940  30940  30940  30940  30940  30940  30940  30940  30940  30940  30940  30940  30940  30940  30940  30940  30940  30940  30940  30940  30940  30940  30940  30940  30940  30940  30940  30940  30940  30940  30940  30940  30940  30940  30940  30940  30940  30940  30940  30940  30940  30940  30940  30940  30940  30940  30940  30940  30940  30940  30940  30940  30940  30940  30940  30940  30940  30940  30940  30940  30940  30940  30940  30940  30940  30940  30940  30940  30940  30940  30940  30940  30940  30940  30940  30940  30940  30940  30940
  30940  30940  30940  30940  30940  30940  30940  30940  30940  30940  30940  30940  30940  30940  30940  30940  30940  30940  30940  30940  30940  30940  30940  30940  30940  30940  30940  30940  30940  30940  30940  30940  30940  30940  30940  30940  30940  30940  30940  30940  30940  30940  30940  30940  30940  30940  30940  30940  30940  30940  30940  30940  30940  30940  30940  30940  30940  30940  30940  30940  30940  30940  30940  30940  30940  30940  30940  30940  30940  30940  30940  30940  30940  30940  30940  30940  30940  30940  30940  30940  30940  30940  30940  30940    193  30940  30940    197    197    195  30940  30940  30940  30940  30940  30940  30940  30940  30940  30940  30940  30940  30940  30940  30940  30940  30940  30940  30940  30940  30940  30940  30940  30940  30940  30940  30940  30940  30940  30940  30940  30940  30940  30940  30940  30940  30940  30940  30940  30940  30940  30940  30940  30940  30940  30940  30940  30940  30940  30940  30940  30940  30940  30940  30940  30940  30940  30940  30940  30940  30940  30940  30940  30940  30940  30940  30940  30940  30940  30940  30940  30940  30940  30940  30940  30940  30940  30940  30940  30940  30940  30940  30940  30940  30940  30940  30940  30940  30940  30940  30940  30940  30940  30940  30940  30940  30940    226  30940  30940  30940  30940  30940  30940  30940  30940  30940  30940  30940  30940  30940  30940  30940  30940  30940  30940  30940  30940  30940  30940  30940  30940  30940  30940  30940  30940  30940  30940  30940  30940  30940  30940  30940  30940  30940  30940  30940  30940  30940  30940  30940  30940  30940  30940  30940  30940  30940  30940  30940  30940  30940  30940  30940  30940  30940  30940  30940  30940  30940  30940  30940  30940  30940  30940  30940  30940  30940  30940  30940  30940  30940  30940  30940  30940  30940  30940  30940  30940  30940  30940  30940  30940  30940  30940  30940  30940  30940  30940  30940  30940  30940  30940  30940  30940  30940  30940  30940  30940  30940  30940  30940  30940  30940  30940  30940  30940  30940  30940  30940  30940  30940  30940  30940  30940  30940  30940  30940  30940  30940  30940  30940  30940  30940  30940  30940  30940  30940  30940  30940  30940  30940  30940  30940  30940  30940  30940  30940  30940  30940  30940  30940  30940  30940  30940  30940  30940  30940  30940  30940  30940  30940  30940  30940  30940  30940  30940  30940  30940  30940  30940  30940  30940  30940  30940  30940  30940  30940  30940  30940  30940  30940  30940  30940  30940  30940  30940  30940  30940  30940  30940  30940  30940  30940  30940  30940  30940  30940  30940  30940  30940  30940  30940  30940  30940  30940  30940  30940  30940  30940    227  30940  30940    211  30940  30940  30940  30940  30940  30940  30940  30940    211    220  30940  30940    206    217    221    227    217    219    221    232    217    218    223    206    211    218  30940    219  30940    194    212  30940  30940  30940  30940  30940  30940  30940  30940  30940  30940  30940  30940  30940  30940  30940  30940  30940  30940  30940  30940  30940  30940  30940  30940  30940  30940  30940  30940  30940  30940  30940  30940  30940  30940  30940  30940  30940  30940  30940  30940  30940  30940  30940  30940  30940  30940  30940  30940  30940  30940  30940  30940  30940  30940  30940  30940  30940  30940  30940  30940  30940  30940  30940  30940  30940  30940  30940  30940  30940  30940  30940  30940  30940  30940  30940  30940  30940  30940  30940  30940  30940  30940  30940  30940  30940  30940  30940  30940  30940  30940  30940  30940  30940  30940  30940  30940  30940  30940  30940  30940  30940  30940  30940  30940  30940  30940  30940  30940  30940  30940  30940  30940  30940  30940  30940  30940
  30940  30940  30940  30940  30940  30940  30940  30940  30940  30940  30940  30940  30940  30940  30940  30940  30940  30940  30940  30940  30940  30940  30940  30940  30940  30940  30940  30940  30940  30940  30940  30940  30940  30940  30940  30940  30940  30940  30940  30940  30940  30940  30940  30940  30940  30940  30940  30940  30940  30940  30940  30940  30940  30940  30940  30940  30940  30940  30940  30940  30940  30940  30940  30940  30940  30940  30940  30940  30940  30940  30940  30940  30940  30940  30940  30940  30940  30940  30940  30940  30940  30940  30940    194    189    194    186  30940    187  30940  30940  30940  30940  30940  30940  30940    199  30940  30940  30940  30940  30940  30940  30940  30940  30940  30940  30940  30940  30940  30940  30940  30940  30940  30940  30940  30940  30940  30940  30940  30940  30940  30940  30940  30940  30940  30940  30940  30940  30940  30940  30940  30940  30940  30940  30940  30940  30940  30940  30940  30940  30940  30940  30940  30940  30940  30940  30940  30940  30940  30940  30940  30940    231  30940  30940  30940  30940  30940  30940  30940  30940  30940  30940  30940  30940  30940  30940  30940  30940  30940  30940  30940  30940  30940  30940  30940  30940  30940  30940  30940  30940  30940  30940  30940  30940  30940  30940    234  30940  30940  30940  30940  30940  30940  30940  30940  30940  30940  30940  30940  30940  30940  30940  30940  30940  30940  30940  30940  30940  30940  30940  30940  30940  30940  30940  30940  30940  30940  30940  30940  30940  30940  30940  30940  30940  30940  30940  30940  30940  30940  30940  30940  30940  30940  30940  30940  30940  30940  30940  30940  30940  30940  30940  30940  30940  30940  30940  30940  30940  30940  30940  30940  30940  30940  30940  30940  30940  30940  30940  30940  30940  30940  30940  30940  30940  30940  30940  30940  30940  30940  30940  30940  30940  30940  30940  30940  30940  30940  30940  30940  30940  30940  30940  30940  30940  30940  30940  30940  30940  30940  30940  30940  30940  30940  30940  30940  30940  30940  30940  30940  30940  30940  30940  30940  30940  30940  30940  30940  30940  30940  30940  30940  30940  30940  30940  30940  30940  30940  30940  30940  30940  30940  30940  30940  30940  30940  30940  30940  30940  30940  30940  30940  30940  30940  30940  30940  30940  30940  30940  30940  30940  30940  30940  30940  30940  30940  30940  30940  30940    234  30940    210  30940  30940  30940  30940  30940  30940  30940  30940  30940  30940  30940  30940  30940  30940  30940  30940  30940  30940  30940  30940  30940  30940    221    224  30940  30940  30940  30940  30940  30940  30940  30940  30940  30940    226  30940  30940  30940  30940    228    227    220  30940    214    226    227    216    207  30940    226    209    221    223    222  30940    218    216    217    214    218    209    208    211    213    211    217  30940  30940  30940  30940  30940  30940  30940  30940  30940  30940  30940  30940  30940  30940  30940  30940  30940  30940  30940  30940  30940  30940  30940  30940  30940  30940  30940  30940  30940  30940  30940  30940  30940  30940  30940  30940  30940  30940  30940  30940  30940  30940  30940  30940  30940  30940  30940  30940  30940  30940  30940  30940  30940  30940  30940  30940  30940  30940  30940  30940  30940  30940  30940  30940  30940  30940  30940  30940  30940  30940  30940  30940  30940  30940  30940  30940  30940  30940  30940  30940  30940  30940  30940  30940  30940  30940  30940  30940  30940  30940  30940  30940  30940  30940  30940  30940  30940  30940  30940  30940  30940  30940  30940  30940  30940  30940  30940  30940  30940  30940  30940  30940  30940  30940  30940  30940  30940  30940  30940  30940  30940
  30940  30940  30940  30940  30940  30940  30940  30940  30940  30940  30940  30940  30940  30940  30940  30940  30940  30940  30940  30940  30940  30940  30940  30940  30940  30940  30940  30940  30940  30940  30940  30940  30940  30940  30940  30940  30940  30940  30940  30940  30940  30940  30940  30940  30940  30940  30940  30940  30940  30940  30940  30940  30940  30940  30940  30940  30940  30940  30940  30940  30940  30940  30940  30940  30940  30940  30940  30940  30940  30940  30940  30940  30940  30940  30940  30940  30940  30940  30940  30940  30940  30940  30940  30940  30940    198  30940  30940  30940  30940  30940  30940  30940  30940  30940    198  30940  30940  30940  30940  30940  30940  30940  30940    218  30940  30940  30940  30940  30940  30940  30940    211  30940  30940  30940  30940  30940  30940  30940  30940  30940  30940  30940  30940  30940  30940  30940  30940  30940  30940  30940  30940  30940  30940  30940  30940  30940  30940  30940  30940  30940  30940    229  30940  30940  30940  30940  30940  30940  30940  30940  30940  30940  30940  30940  30940  30940  30940  30940  30940  30940  30940  30940  30940  30940  30940  30940  30940  30940  30940  30940  30940  30940  30940  30940  30940  30940  30940  30940  30940  30940  30940  30940  30940  30940  30940  30940    214  30940  30940  30940  30940  30940  30940  30940  30940  30940  30940  30940  30940  30940  30940  30940  30940  30940  30940  30940  30940  30940  30940  30940  30940  30940  30940  30940  30940  30940  30940  30940  30940  30940  30940  30940  30940  30940  30940  30940  30940  30940  30940  30940  30940  30940  30940  30940  30940  30940  30940  30940  30940  30940  30940  30940  30940  30940  30940  30940  30940  30940  30940  30940  30940  30940  30940  30940  30940  30940  30940  30940  30940  30940  30940  30940  30940  30940  30940  30940  30940  30940  30940  30940  30940  30940  30940  30940  30940  30940  30940  30940  30940  30940  30940  30940  30940  30940  30940  30940  30940  30940  30940  30940  30940  30940  30940  30940  30940  30940  30940  30940  30940  30940  30940  30940  30940  30940  30940  30940  30940  30940  30940  30940  30940  30940  30940  30940  30940  30940  30940  30940  30940  30940  30940  30940  30940  30940  30940  30940  30940  30940  30940  30940  30940  30940  30940  30940  30940  30940  30940  30940  30940  30940  30940  30940  30940  30940  30940  30940  30940  30940  30940  30940  30940  30940  30940  30940  30940  30940  30940  30940  30940  30940  30940  30940  30940  30940  30940  30940  30940  30940  30940  30940  30940  30940  30940    221  30940    221    219  30940  30940  30940  30940    242  30940  30940  30940  30940    213  30940  30940    220  30940  30940    220    221    226    223    220    222    222    221    219  30940    208  30940    218  30940    210    220  30940    217    218    198  30940    216  30940  30940  30940  30940  30940  30940  30940  30940  30940  30940  30940  30940  30940  30940  30940  30940  30940  30940  30940  30940  30940  30940  30940  30940  30940  30940  30940  30940  30940  30940  30940  30940  30940  30940  30940  30940  30940  30940  30940  30940  30940  30940  30940  30940  30940  30940  30940  30940  30940  30940  30940  30940  30940  30940  30940  30940  30940  30940  30940  30940  30940  30940  30940  30940  30940  30940  30940  30940  30940  30940  30940  30940  30940  30940  30940  30940  30940  30940  30940  30940  30940  30940  30940  30940  30940  30940  30940  30940  30940  30940  30940  30940  30940  30940  30940  30940  30940  30940  30940  30940  30940  30940  30940  30940  30940  30940  30940  30940  30940  30940  30940  30940  30940  30940  30940  30940  30940  30940  30940  30940  30940  30940  30940  30940
  30940  30940  30940  30940  30940  30940  30940  30940  30940  30940  30940  30940  30940  30940  30940  30940  30940  30940  30940  30940  30940  30940  30940  30940  30940  30940  30940  30940  30940  30940  30940  30940  30940  30940  30940  30940  30940  30940  30940  30940  30940  30940  30940  30940  30940  30940  30940  30940  30940  30940  30940  30940  30940  30940  30940  30940  30940  30940  30940  30940  30940  30940  30940  30940  30940  30940  30940  30940  30940  30940  30940  30940  30940  30940  30940  30940  30940  30940  30940  30940  30940  30940  30940  30940  30940  30940    209  30940  30940  30940  30940  30940  30940  30940  30940  30940  30940  30940  30940  30940  30940  30940  30940  30940  30940  30940    199  30940  30940  30940  30940  30940  30940  30940  30940  30940  30940  30940  30940  30940  30940  30940  30940  30940  30940  30940  30940  30940  30940  30940  30940  30940  30940  30940  30940  30940  30940  30940  30940  30940  30940  30940  30940  30940  30940  30940  30940  30940  30940  30940  30940  30940  30940  30940  30940  30940  30940  30940  30940  30940  30940  30940  30940  30940  30940  30940  30940  30940  30940  30940  30940  30940  30940  30940  30940  30940  30940  30940  30940  30940  30940  30940  30940  30940  30940  30940  30940    221  30940  30940  30940  30940  30940  30940  30940  30940  30940  30940  30940  30940  30940  30940  30940  30940  30940  30940  30940  30940  30940  30940  30940  30940  30940  30940  30940  30940  30940  30940  30940  30940  30940  30940  30940  30940  30940  30940  30940  30940  30940  30940  30940  30940  30940    215    206    212  30940  30940  30940  30940  30940  30940  30940  30940  30940  30940  30940  30940  30940  30940  30940  30940  30940  30940  30940  30940  30940  30940  30940  30940  30940  30940  30940  30940  30940  30940  30940  30940  30940  30940  30940  30940  30940  30940  30940  30940  30940  30940  30940  30940  30940  30940  30940  30940  30940  30940  30940  30940  30940  30940  30940  30940  30940  30940  30940  30940  30940  30940  30940  30940  30940  30940  30940  30940  30940  30940  30940  30940  30940  30940  30940  30940  30940  30940  30940  30940  30940  30940  30940  30940  30940  30940  30940  30940  30940  30940  30940  30940  30940  30940  30940  30940  30940  30940  30940  30940  30940  30940  30940  30940  30940  30940  30940  30940  30940  30940  30940  30940  30940  30940  30940    225    231  30940  30940  30940  30940  30940  30940  30940  30940  30940  30940  30940  30940  30940  30940  30940  30940  30940  30940  30940  30940    226    220    216  30940  30940  30940  30940    229    218  30940    226  30940  30940    212  30940    216    213  30940    217    208    223    220  30940    223    222    221    215    213    218    213    221    214    215    217    221  30940    220  30940  30940    204  30940  30940  30940  30940  30940  30940  30940  30940  30940  30940  30940  30940  30940  30940  30940  30940  30940  30940  30940  30940  30940  30940  30940  30940  30940  30940  30940  30940  30940  30940  30940  30940  30940  30940  30940  30940  30940  30940  30940  30940  30940  30940  30940  30940  30940  30940  30940  30940  30940  30940  30940  30940  30940  30940  30940  30940  30940  30940  30940  30940  30940  30940  30940  30940  30940  30940  30940  30940  30940  30940  30940  30940  30940  30940  30940  30940  30940  30940  30940  30940  30940  30940  30940  30940  30940  30940  30940  30940  30940  30940  30940  30940  30940  30940  30940  30940  30940  30940  30940  30940  30940  30940  30940  30940  30940  30940  30940  30940  30940  30940  30940  30940  30940  30940  30940  30940  30940  30940  30940  30940  30940  30940  30940  30940  30940  30940  30940
  30940  30940  30940  30940  30940  30940  30940  30940  30940  30940  30940  30940  30940  30940  30940  30940  30940  30940  30940  30940  30940  30940  30940  30940  30940  30940  30940  30940  30940  30940  30940  30940  30940  30940  30940  30940  30940  30940  30940  30940  30940  30940  30940  30940  30940  30940  30940  30940  30940  30940  30940  30940  30940  30940  30940  30940  30940  30940  30940  30940  30940  30940  30940  30940  30940  30940  30940  30940  30940  30940  30940  30940  30940  30940  30940  30940  30940  30940  30940  30940  30940  30940  30940  30940  30940  30940  30940  30940  30940  30940  30940  30940  30940  30940  30940  30940  30940  30940  30940  30940  30940  30940  30940  30940  30940  30940  30940  30940  30940  30940  30940  30940  30940  30940  30940  30940  30940  30940  30940  30940  30940  30940  30940  30940  30940  30940  30940  30940  30940  30940  30940  30940  30940  30940  30940  30940  30940  30940  30940  30940    227    226  30940  30940    229  30940  30940  30940  30940  30940  30940    229    222  30940  30940  30940  30940  30940  30940  30940  30940  30940  30940  30940  30940  30940  30940  30940  30940  30940  30940  30940  30940  30940  30940  30940  30940  30940  30940  30940  30940  30940  30940  30940  30940  30940  30940  30940  30940  30940  30940  30940  30940    234  30940  30940  30940  30940  30940  30940  30940  30940  30940  30940  30940  30940  30940  30940  30940  30940  30940  30940  30940  30940  30940  30940  30940  30940  30940  30940  30940  30940  30940  30940  30940  30940  30940  30940  30940  30940  30940  30940  30940  30940    204  30940  30940  30940  30940  30940  30940  30940  30940  30940  30940  30940  30940  30940  30940  30940  30940  30940  30940  30940  30940  30940  30940  30940  30940  30940  30940  30940  30940  30940  30940  30940  30940  30940  30940  30940  30940  30940  30940  30940  30940  30940  30940  30940  30940  30940  30940  30940  30940  30940  30940  30940  30940  30940  30940  30940  30940  30940  30940  30940  30940  30940  30940  30940  30940  30940  30940  30940  30940  30940  30940  30940  30940    227  30940  30940  30940  30940    199  30940  30940  30940  30940  30940  30940  30940  30940  30940  30940  30940  30940  30940  30940  30940  30940  30940  30940  30940  30940  30940  30940  30940  30940  30940  30940  30940  30940  30940  30940  30940  30940  30940  30940  30940  30940  30940  30940    213  30940    229  30940  30940  30940  30940  30940  30940  30940  30940  30940  30940  30940  30940  30940  30940  30940  30940    236    217    215    217    213  30940    214  30940    220  30940  30940    215  30940  30940  30940    230  30940  30940    217    216    217  30940    216    214  30940  30940    216    208    222    222    208    213    208    215    220    220    220    205    218  30940  30940  30940  30940  30940  30940  30940  30940  30940  30940  30940  30940  30940  30940  30940  30940  30940  30940  30940  30940  30940  30940  30940  30940  30940  30940  30940  30940  30940  30940  30940  30940  30940  30940  30940  30940  30940  30940  30940  30940  30940  30940  30940  30940  30940  30940  30940  30940  30940  30940  30940  30940  30940  30940  30940  30940  30940  30940  30940  30940  30940  30940  30940  30940  30940  30940  30940  30940  30940  30940  30940  30940  30940  30940  30940  30940  30940  30940  30940  30940  30940  30940  30940  30940  30940  30940  30940  30940  30940  30940  30940  30940  30940  30940  30940  30940  30940  30940  30940  30940  30940  30940  30940  30940  30940  30940  30940  30940  30940  30940  30940  30940  30940  30940  30940  30940  30940  30940  30940  30940  30940  30940  30940  30940  30940  30940  30940  30940  30940  30940  30940
  30940  30940  30940  30940  30940  30940  30940  30940  30940  30940  30940  30940  30940  30940  30940  30940  30940  30940  30940  30940  30940  30940  30940  30940  30940  30940  30940  30940  30940  30940  30940  30940  30940  30940  30940  30940  30940  30940  30940  30940  30940  30940  30940  30940  30940  30940  30940  30940  30940  30940  30940  30940  30940  30940  30940  30940  30940  30940  30940  30940  30940  30940  30940  30940  30940  30940  30940  30940  30940  30940  30940  30940  30940  30940  30940  30940  30940  30940  30940  30940  30940  30940  30940  30940  30940  30940  30940  30940  30940  30940  30940  30940  30940  30940  30940  30940  30940  30940  30940  30940  30940  30940  30940  30940  30940  30940    198  30940  30940    199  30940  30940  30940  30940    208  30940  30940  30940  30940  30940  30940  30940  30940  30940  30940  30940  30940  30940  30940  30940  30940  30940  30940  30940  30940  30940  30940  30940  30940  30940    226  30940  30940  30940    233  30940  30940  30940  30940    239  30940  30940  30940    237  30940  30940  30940  30940  30940  30940  30940    226  30940  30940  30940  30940    230  30940  30940  30940  30940  30940  30940  30940  30940  30940  30940  30940  30940  30940  30940  30940  30940  30940  30940  30940  30940  30940  30940  30940  30940  30940  30940  30940    205  30940  30940  30940  30940  30940  30940  30940  30940  30940  30940  30940  30940  30940  30940  30940  30940  30940  30940  30940  30940  30940  30940  30940  30940  30940  30940  30940  30940  30940  30940  30940  30940  30940  30940  30940  30940  30940  30940  30940  30940  30940    178  30940  30940  30940  30940  30940  30940  30940  30940  30940  30940  30940  30940  30940  30940  30940  30940  30940  30940  30940  30940  30940  30940  30940  30940  30940  30940  30940  30940  30940  30940  30940  30940  30940  30940  30940  30940  30940  30940  30940  30940  30940  30940  30940  30940  30940  30940  30940  30940  30940  30940  30940  30940  30940  30940  30940  30940  30940  30940  30940  30940  30940  30940  30940  30940  30940  30940  30940  30940  30940  30940    186  30940  30940  30940  30940    242  30940  30940  30940  30940  30940  30940  30940  30940  30940  30940  30940  30940  30940  30940  30940  30940  30940  30940  30940  30940  30940  30940  30940  30940  30940  30940  30940  30940  30940  30940  30940  30940  30940  30940  30940  30940  30940  30940  30940  30940  30940  30940  30940  30940  30940  30940  30940  30940  30940  30940  30940  30940  30940  30940  30940  30940  30940  30940  30940    216    216    210    220    220    216    233  30940  30940  30940    220  30940    216    224  30940    214    220    208    219    215    218    219    215  30940    210    223  30940    224    216    211    218    220    219    215  30940  30940  30940  30940  30940  30940  30940  30940  30940  30940  30940  30940  30940  30940  30940  30940  30940  30940  30940  30940  30940  30940  30940  30940  30940  30940  30940  30940  30940  30940  30940  30940  30940  30940  30940  30940  30940  30940  30940  30940  30940  30940  30940  30940  30940  30940  30940  30940  30940  30940  30940  30940  30940  30940  30940  30940  30940  30940  30940  30940  30940  30940  30940  30940  30940  30940  30940  30940  30940  30940  30940  30940  30940  30940  30940  30940  30940  30940  30940  30940  30940  30940  30940  30940  30940  30940  30940  30940  30940  30940  30940  30940  30940  30940  30940  30940  30940  30940  30940  30940  30940  30940  30940  30940  30940  30940  30940  30940  30940  30940  30940  30940  30940  30940  30940  30940  30940  30940  30940  30940  30940  30940  30940  30940  30940  30940  30940  30940  30940  30940  30940  30940  30940  30940
  30940  30940  30940  30940  30940  30940  30940  30940  30940  30940  30940  30940  30940  30940  30940  30940  30940  30940  30940  30940  30940  30940  30940  30940  30940  30940  30940  30940  30940  30940  30940  30940  30940  30940  30940  30940  30940  30940  30940  30940  30940  30940  30940  30940  30940  30940  30940  30940  30940  30940  30940  30940  30940  30940  30940  30940  30940  30940  30940  30940  30940  30940  30940  30940  30940  30940  30940  30940  30940  30940  30940  30940  30940  30940  30940  30940  30940  30940  30940  30940  30940  30940  30940  30940  30940  30940  30940  30940  30940  30940  30940  30940  30940  30940  30940  30940  30940    226  30940  30940    226  30940  30940  30940    226  30940  30940  30940    215  30940  30940  30940  30940  30940    226  30940    229  30940  30940  30940  30940  30940  30940  30940  30940  30940  30940  30940  30940  30940  30940  30940  30940  30940  30940  30940  30940  30940  30940  30940  30940  30940  30940  30940  30940  30940  30940  30940  30940    231    224  30940  30940  30940  30940  30940  30940  30940  30940  30940  30940  30940  30940  30940  30940  30940  30940  30940  30940  30940  30940  30940  30940  30940  30940  30940  30940  30940  30940  30940  30940  30940  30940  30940  30940  30940  30940  30940  30940  30940  30940  30940  30940  30940  30940  30940  30940  30940  30940  30940  30940  30940  30940  30940  30940  30940  30940  30940  30940  30940  30940  30940  30940  30940  30940  30940  30940  30940  30940  30940  30940  30940  30940  30940  30940  30940  30940  30940  30940  30940  30940  30940  30940  30940  30940  30940  30940  30940  30940  30940  30940  30940  30940  30940  30940  30940  30940  30940  30940  30940  30940  30940  30940  30940  30940  30940  30940  30940  30940  30940  30940  30940  30940  30940  30940  30940  30940  30940  30940  30940  30940  30940  30940  30940  30940  30940  30940  30940  30940  30940  30940  30940  30940  30940  30940  30940  30940  30940  30940  30940  30940  30940  30940  30940  30940  30940  30940  30940    239    236  30940    238  30940    244  30940    229  30940  30940  30940  30940    225    209    198    221  30940  30940  30940  30940  30940  30940  30940  30940  30940  30940  30940  30940  30940  30940  30940  30940  30940  30940  30940  30940  30940  30940  30940  30940  30940  30940  30940  30940  30940  30940  30940  30940  30940  30940  30940  30940  30940  30940  30940  30940  30940  30940  30940  30940    225  30940    227  30940  30940  30940  30940  30940  30940  30940  30940  30940  30940    211    215    217    218    215    202  30940    223  30940  30940    216    215    217    215    219    208  30940  30940    217    208    208    209    215    215  30940    208    218    217    215    212  30940  30940  30940  30940  30940  30940  30940  30940  30940  30940  30940  30940  30940  30940  30940  30940  30940  30940  30940  30940  30940  30940  30940  30940  30940  30940  30940  30940  30940  30940  30940  30940  30940  30940  30940  30940  30940  30940  30940  30940  30940  30940  30940  30940  30940  30940  30940  30940  30940  30940  30940  30940  30940  30940  30940  30940  30940  30940  30940  30940  30940  30940  30940  30940  30940  30940  30940  30940  30940  30940  30940  30940  30940  30940  30940  30940  30940  30940  30940  30940  30940  30940  30940  30940  30940  30940  30940  30940  30940  30940  30940  30940  30940  30940  30940  30940  30940  30940  30940  30940  30940  30940  30940  30940  30940  30940  30940  30940  30940  30940  30940  30940  30940  30940  30940  30940  30940  30940  30940  30940  30940  30940  30940  30940  30940  30940  30940  30940  30940  30940  30940  30940  30940  30940  30940  30940  30940  30940  30940
  30940  30940  30940  30940  30940  30940  30940  30940  30940  30940  30940  30940  30940  30940  30940  30940  30940  30940  30940  30940  30940  30940  30940  30940  30940  30940    226    223    231    224    228    224    218    223    221    220    213    216    224    228    228    226    219    231    224    225    215    221  30940    223    210  30940    219    208    221    224    208    231    218    224    217  30940  30940  30940  30940  30940  30940  30940  30940    234  30940  30940    228  30940  30940  30940    198  30940    211    208  30940  30940    212    226  30940  30940  30940  30940  30940  30940  30940  30940  30940  30940  30940  30940  30940  30940  30940  30940  30940  30940  30940  30940  30940    222  30940    212    207    223  30940  30940  30940    227  30940    226  30940  30940  30940  30940  30940  30940  30940  30940  30940  30940  30940  30940  30940  30940    222  30940  30940  30940  30940  30940  30940  30940  30940  30940  30940  30940  30940  30940  30940  30940    238  30940  30940  30940  30940  30940  30940  30940  30940    207    228  30940    222  30940  30940  30940  30940  30940  30940  30940  30940  30940  30940  30940  30940  30940  30940  30940  30940  30940  30940  30940  30940  30940  30940  30940  30940  30940  30940  30940  30940  30940  30940  30940    215  30940  30940    226  30940  30940  30940  30940  30940  30940  30940  30940  30940  30940  30940  30940  30940  30940  30940  30940  30940  30940  30940  30940  30940  30940  30940  30940  30940  30940  30940  30940  30940  30940  30940  30940  30940  30940  30940  30940  30940  30940  30940  30940  30940  30940  30940  30940  30940  30940  30940  30940  30940  30940  30940  30940  30940  30940  30940  30940  30940  30940  30940  30940  30940  30940  30940  30940  30940  30940  30940  30940  30940  30940  30940  30940  30940  30940  30940  30940  30940  30940  30940  30940  30940  30940  30940  30940  30940  30940  30940  30940  30940  30940  30940  30940  30940  30940  30940  30940  30940  30940  30940  30940  30940  30940  30940    214  30940  30940    234  30940    242  30940    224    225    209    234  30940    192    218    244    212  30940    209    216    207    241  30940  30940  30940  30940  30940  30940  30940  30940  30940  30940  30940  30940  30940  30940  30940  30940  30940  30940  30940  30940  30940  30940  30940  30940  30940  30940  30940  30940  30940  30940  30940  30940  30940  30940  30940  30940  30940  30940  30940  30940  30940  30940  30940    224    226    243    214    227  30940  30940  30940  30940  30940    217  30940    226    217    223  30940    224    220  30940  30940    217  30940    209    217    222    215    225    222    221    220  30940  30940    217    218    220    215    215    219    214    214  30940    227  30940    214  30940    205  30940    215    213    213  30940  30940  30940    210    216    206    207    209    207    224    223    202    218    211    215    211    212    212    191    214    205    221    200    212    208    195    207    209    210    218    222    210    217    204    204  30940  30940    216    214    214    222    219  30940    219    210  30940    219    216  30940    216    209    221  30940    218  30940    198    215    212    216  30940    219    204    221    211    213    230    197    209    212    207    187    202    204    202    209  30940    210    209    212    217    207    202  30940    213    213    209    214    219    220    214    231  30940    228    225    230    212    218    205    216    202    228    221    217    225    218    220    223    224    231  30940  30940    228  30940  30940  30940  30940    197    208    230    227    215    227    228    235  30940  30940  30940  30940  30940
  30940  30940  30940  30940  30940  30940  30940  30940  30940  30940  30940  30940  30940  30940  30940  30940  30940  30940  30940  30940  30940  30940  30940  30940  30940    209    230  30940    228    193  30940    206    218    218    224    222    213    228    226    218    218    222    214    214    215    206  30940    208  30940  30940  30940    201    183    174  30940    218  30940  30940    192    209    226    185    224  30940  30940  30940  30940  30940    224  30940    194    218  30940    226    212    222    215    223    228    211    213    216  30940    229    219  30940    218    201    226  30940  30940    224    215  30940  30940  30940  30940  30940  30940  30940    226    220  30940  30940    213  30940  30940    223  30940  30940  30940  30940  30940    226  30940  30940  30940  30940  30940  30940  30940  30940  30940  30940  30940  30940  30940  30940  30940  30940    222  30940    227  30940  30940  30940  30940  30940  30940  30940  30940  30940  30940  30940  30940  30940    230    239  30940  30940  30940  30940  30940  30940  30940  30940  30940    227    222  30940  30940  30940  30940  30940  30940  30940  30940  30940  30940  30940  30940  30940  30940  30940  30940  30940  30940  30940  30940  30940  30940  30940  30940  30940  30940  30940  30940  30940  30940  30940  30940  30940  30940  30940    190    198  30940  30940  30940  30940  30940  30940  30940  30940  30940  30940  30940  30940  30940  30940  30940  30940  30940  30940  30940  30940  30940  30940  30940  30940  30940  30940  30940  30940  30940  30940  30940  30940  30940  30940  30940  30940  30940  30940  30940  30940  30940  30940  30940  30940  30940  30940  30940  30940  30940  30940  30940  30940  30940  30940  30940  30940  30940  30940  30940  30940  30940  30940  30940  30940  30940  30940  30940  30940  30940  30940  30940  30940  30940  30940  30940  30940  30940  30940  30940  30940  30940  30940  30940  30940  30940  30940  30940  30940  30940  30940  30940  30940  30940  30940  30940  30940  30940  30940  30940  30940  30940    215    211  30940  30940    226    222    225    213    219    209    215    224    221    229    221  30940    234    238  30940    216    220    219    234    204    230    226    221  30940  30940  30940  30940  30940  30940  30940  30940  30940  30940  30940  30940  30940  30940  30940  30940  30940  30940  30940    223    219    218  30940  30940  30940  30940  30940  30940  30940  30940  30940  30940  30940  30940  30940  30940  30940  30940    233    218    222    217    219    221    223  30940  30940  30940  30940    228    214    214    225    225    228  30940  30940  30940  30940  30940  30940  30940    218    210    217    218    219    216    216    221    211    211  30940    218    221    219    220    212    209    206    218    210    205  30940  30940  30940  30940    208    187  30940  30940    193    194    198    213    218    202    199    223    211    216    210    214    221    223    210    204    221    197    216    204    215    199    202    207    205    203    223    223    225    221    203    202    211    218    211    208    218    194    219    219    211  30940    213    214    206    214    200  30940  30940    205  30940    214    198    207    210    218    213    213    208    209    208    212    213    183    222    218    212    217    215    208    213  30940    217    221    208    202    208    218    217    220    218    221    206    217    212    231    219    241    235    204    220    224    216    220  30940  30940    202    216    202  30940    213    223    202  30940    213    227    229  30940    221    227  30940  30940    222    205    209    226  30940    213    225  30940    222    208    234    224    226
  30940    222  30940  30940  30940  30940  30940  30940  30940  30940  30940  30940  30940  30940  30940  30940  30940  30940  30940  30940  30940    210    218    211    205    201    216  30940    207  30940  30940  30940    207    221    203    220    215    215  30940    208    208    210    211    204    206    200    201    193  30940    226  30940  30940  30940    192  30940  30940    226    192    204    209  30940    223  30940    220    223    222    226    214    221    218    212  30940    222    222    204    204    222    203    223    198    218    215    203    219    218  30940    224  30940  30940    219    218  30940  30940    224    226    222  30940  30940  30940  30940  30940  30940  30940  30940  30940  30940  30940  30940    223    221  30940  30940  30940    223  30940  30940  30940  30940  30940  30940  30940  30940  30940  30940  30940    232  30940  30940  30940  30940  30940  30940    224    224  30940  30940  30940  30940  30940  30940  30940  30940  30940  30940  30940  30940  30940    227  30940  30940  30940  30940  30940  30940  30940  30940  30940    223  30940    233    224  30940    226    230  30940  30940  30940  30940  30940  30940  30940  30940  30940  30940  30940  30940  30940  30940  30940  30940  30940  30940  30940  30940  30940  30940  30940  30940  30940  30940  30940    222    223  30940  30940  30940  30940  30940  30940  30940  30940  30940  30940  30940  30940  30940  30940  30940  30940  30940  30940  30940  30940  30940  30940  30940  30940  30940  30940  30940  30940  30940  30940  30940  30940  30940  30940  30940  30940  30940  30940  30940  30940  30940  30940  30940  30940  30940  30940  30940  30940  30940  30940  30940  30940  30940  30940  30940  30940  30940  30940  30940  30940  30940  30940  30940  30940  30940  30940  30940  30940  30940  30940  30940  30940  30940  30940  30940  30940  30940  30940  30940  30940  30940  30940  30940  30940  30940  30940  30940  30940  30940  30940  30940  30940  30940  30940  30940  30940  30940  30940  30940    199    218  30940  30940    220  30940  30940  30940    209    217    219    217    218    222    220    217    224    218  30940    224    227    240    228    235    226    214    197    248    240    213    210  30940    213    232    237  30940  30940  30940  30940  30940  30940  30940  30940  30940  30940    230  30940  30940  30940  30940  30940  30940  30940  30940  30940  30940  30940  30940    223  30940  30940  30940    223    220  30940    222    232  30940    214    218  30940    216    228    217    218    217    206    223    219    219  30940  30940  30940    219    215    215    212    215    224  30940    217    216  30940    217  30940    212    218    221    223    222    227    214    212    217    215    214    211    214    215    214    209    213    215  30940    216    212  30940    223  30940    218    225  30940    209    203    202    207    213    210    215    216    223    214    211    226    203    220    211    214  30940    214    199    200    200    223    221    225    223    208    209    193    216    218    218    220    227    223    218    206    218    212    218    223    217    215    211    213    215    219    218    198  30940  30940    213    208    208    208    231    194    210    191  30940    215    213    213    218  30940    206    180    211    207    218    214  30940  30940  30940    202    206    210    215  30940    200  30940  30940    220    221    215    223  30940    219    229    223    214    194    202    204  30940    220    224    221    221    210    217    203    204    213    205    197  30940    217    210    210    204    214    227    224  30940    196  30940    202    215  30940    205    202    208  30940    208    221    234
  30940  30940  30940    224    223  30940  30940  30940  30940  30940  30940  30940  30940  30940  30940  30940  30940  30940  30940  30940  30940  30940    213    206    214    203  30940    205    199    214    209  30940    204    198  30940    205    203    202    196    205  30940  30940  30940    202  30940  30940    221  30940  30940    191  30940    214    223    193    212    189  30940    197  30940  30940  30940    228    209    214  30940  30940    225  30940    236    208    190  30940    210    205    194    215    208    212    217    218    226    200    223    221    222    220    213  30940    214    217    223    219    215    216    222    222    218    204  30940  30940  30940  30940  30940  30940  30940  30940  30940  30940  30940  30940    220    221  30940  30940  30940  30940  30940  30940  30940  30940  30940  30940    214    226    227  30940  30940  30940    214    230  30940  30940  30940  30940  30940  30940  30940    215  30940  30940  30940  30940    237  30940  30940  30940  30940  30940  30940  30940  30940  30940  30940  30940  30940    214    225    230    227  30940  30940  30940  30940    230  30940  30940  30940  30940  30940  30940  30940  30940  30940  30940  30940  30940  30940  30940  30940  30940  30940  30940  30940  30940  30940  30940  30940  30940  30940  30940    230    223    239  30940  30940  30940  30940  30940  30940  30940  30940  30940  30940  30940  30940  30940  30940  30940  30940  30940  30940  30940  30940  30940  30940  30940  30940  30940  30940  30940  30940  30940  30940  30940  30940  30940  30940  30940  30940  30940  30940  30940  30940  30940  30940  30940  30940  30940  30940  30940  30940  30940  30940  30940  30940  30940  30940  30940  30940  30940  30940  30940  30940  30940  30940  30940  30940  30940  30940  30940  30940  30940  30940  30940  30940  30940  30940  30940  30940  30940  30940  30940  30940  30940  30940  30940  30940  30940  30940  30940  30940  30940  30940  30940  30940  30940  30940  30940  30940  30940  30940  30940  30940  30940    221    219  30940  30940  30940    231    221    222    223    217    213    235  30940    227    231    216    223    227    222    236    226    232    210    221    248    231  30940    233    220    209    218    227    221  30940    214  30940  30940  30940  30940  30940  30940  30940  30940    215    218    221  30940  30940  30940  30940  30940  30940    225    234    222    227    228  30940    239    218  30940  30940    230    214    226    219  30940    213  30940    218    215    208    219    226    223    214    214    214    229    224    223    204    218    231    218    219  30940  30940  30940    218    207    212  30940  30940    220  30940  30940    222    220    213    215    215    216    209    211    216    209    213    216    210    212    210    214  30940  30940    215    212    205    222    220    217    201  30940    203    212    202    218    211    207    217    211    217    215    217    218    222    214    217    207    202    212    202    226    206    216    224    224    207    200  30940    212    224    198    213    219    208    220    212    207    207    220    223    220    215    207    210    208    199    200  30940    209    192  30940    214    221    218    213    209    200    226    218    191    220    210  30940    220    212    225    218    220    176    195    215    211    219    210    223    219    215  30940    215    209    220    208  30940    223    204    218    215    223    215  30940    212    210    221    209    202    214    230    212    217    225  30940    221    213    222    216    212    201  30940    222    231    228    220    226  30940    232    199  30940  30940    198  30940    223    200    214    230
  30940    224    221    213    228    218    235    227  30940  30940  30940  30940  30940  30940  30940  30940  30940  30940  30940  30940  30940  30940  30940  30940    219    212    213    206  30940  30940    215    224  30940    215  30940    223  30940    199    191    213  30940    208    218  30940    224  30940    201    206    195    182    192    198    202    200    178    217  30940    200    214    193    210    215    197    219    216    204    210    220    213  30940    205    217    214    216  30940    216    195    207    226    214  30940    230    215    218    217    210    225  30940    223    227    222    205    223    220    216    202    223    209  30940    215    207  30940  30940    226    221  30940    218  30940  30940    225    226    220  30940  30940    219    216    212  30940    215    213  30940    214  30940  30940  30940  30940  30940    227  30940  30940  30940  30940  30940  30940  30940  30940  30940  30940  30940  30940  30940  30940  30940  30940  30940  30940  30940  30940  30940  30940  30940  30940  30940  30940  30940  30940    216  30940  30940  30940  30940  30940  30940  30940  30940  30940  30940  30940  30940  30940  30940  30940  30940  30940  30940  30940  30940  30940  30940  30940  30940  30940  30940  30940  30940  30940  30940  30940  30940  30940  30940  30940  30940  30940    224  30940  30940  30940  30940  30940  30940  30940  30940  30940  30940  30940  30940  30940  30940  30940  30940  30940  30940  30940  30940  30940  30940  30940  30940  30940  30940  30940  30940  30940  30940  30940  30940  30940  30940  30940  30940  30940  30940  30940  30940  30940  30940  30940  30940  30940  30940  30940  30940  30940  30940  30940  30940  30940  30940  30940  30940  30940  30940  30940  30940  30940  30940  30940  30940  30940  30940  30940  30940  30940  30940  30940  30940  30940  30940  30940  30940  30940  30940  30940  30940  30940  30940  30940  30940  30940  30940  30940  30940  30940  30940  30940  30940  30940  30940  30940  30940  30940  30940    220    221  30940  30940    222  30940    233    211    202  30940    209    222    231    207    208    212    201    217    230    216    191    213    229    219    220    237  30940    224    211    227    214    230    226    220  30940    231    227    221    232  30940  30940  30940  30940    223    257  30940  30940  30940  30940    217    223    218    229  30940    220    233    245    213    226    213    217    216    223    222    219    231    207    224    219    218    214  30940  30940  30940    213  30940  30940    200    218    215    202    223    221  30940    213    218  30940  30940  30940    219    226    217    213  30940  30940    225    223    199  30940    221    221    216    215    210    218    212    213    214  30940    211    213    215    215  30940    210    213    209    205    206    213    194    207    215    226    226    203    208    222    212    211    210    222    215    212    212    211    218    214    224    224    224    207    211    221  30940    218    223    222    212  30940    200    210  30940    208    207    216    209    218    209    208    215    206    205    208    214    213    208  30940  30940  30940    206    200    213    222    209    203    205  30940  30940    215    206    215    197    214    195  30940  30940    218    206    216  30940    216    190    218    219  30940    209    222    202    224    215    215    212    213    221    219    223    219    216    218    220    215    215    204    209  30940    219    194    224    206    222    223    226    223    197    214    198  30940    222    207  30940  30940  30940  30940    238  30940    221    204  30940  30940    209    221    221  30940  30940  30940    208
  30940    218    218    221  30940  30940  30940    227  30940  30940  30940  30940  30940  30940  30940  30940  30940  30940  30940  30940  30940  30940  30940  30940  30940  30940    214    216    215    212    187    208    210    211  30940    218    206    212    205    220    224    164    222    211    176    171    209  30940    223    208    214    194    231    210    192  30940    204    218    225    216    186    197    239  30940  30940    216    203    203    204    231  30940  30940    223    200    191    216    199    212    211    198    223  30940  30940    223    214    214  30940    214    214    214    219  30940  30940  30940    214  30940    213  30940  30940    222    206    225  30940  30940  30940  30940    220  30940  30940  30940  30940    226    222  30940  30940    201    215    215    224    222  30940  30940  30940  30940  30940    226  30940    240  30940  30940  30940  30940  30940  30940  30940    228  30940  30940  30940  30940    227    229    213    229  30940  30940  30940  30940  30940  30940  30940  30940  30940  30940  30940  30940  30940  30940  30940  30940  30940  30940    223  30940  30940  30940  30940  30940  30940  30940  30940  30940  30940  30940  30940  30940  30940  30940  30940  30940  30940  30940  30940  30940  30940  30940  30940  30940  30940  30940  30940    214  30940    230    228  30940  30940  30940  30940  30940  30940  30940  30940  30940  30940  30940  30940  30940  30940  30940  30940  30940  30940  30940  30940  30940  30940  30940  30940  30940  30940  30940  30940  30940  30940  30940  30940  30940  30940  30940  30940  30940  30940  30940  30940  30940  30940  30940  30940  30940  30940  30940  30940  30940  30940  30940  30940  30940  30940  30940  30940  30940  30940  30940  30940  30940  30940  30940  30940  30940  30940  30940  30940  30940  30940  30940  30940  30940  30940  30940  30940  30940  30940  30940  30940  30940  30940  30940  30940  30940  30940  30940  30940  30940  30940  30940  30940  30940  30940  30940  30940  30940  30940    192    222  30940    210    220  30940    221    200    207    210    216    220    206    212    222    202    222    228    205    210    208    233    236    196    220    214  30940    236    233    234    210    229    227    241    208    226    222    198    228    211  30940  30940  30940  30940    235    227  30940  30940  30940  30940  30940    220    225    220    229    225    229    214    221    239    213    215    214    233  30940    219    220    211    227    212    237    221    225    223    218    207  30940    213    218    220    210    205    225    213  30940  30940  30940  30940    212    211    224    219    216    220    234    219    216  30940  30940    219    218    216    226    216    208    211    212  30940    216    205  30940    227    218    209    209  30940  30940    209    218    205    213    219  30940    224    196    209    219    214    218    201    220    201    220    213    199    204    205    219    219    202    216    211    209    220    209    211    214    206    211    219    199    203    209    200    223    219    202    210    219    209    208    210  30940    213    206    208    203  30940  30940    220    203    198    217    204    221    218    216    221    207    215    224    211    205    215    220    238    215  30940  30940    207    216    208  30940    225    189    211    218    229    219    225    214    223    215    210    220    214    220    209    222    200    221    209    205    206    207    210    209    216    212    224    224  30940    202    217    212    221    218    220    218    219    215    214    212    218    219    223    219    217    209    209    224    223    213  30940  30940    224    205
  30940  30940    216    222  30940    209    226    203    232    232  30940  30940    228    214  30940  30940  30940  30940  30940  30940  30940  30940  30940    202    221  30940  30940  30940    226  30940    218    214    208    209    188    216    209    203    206    203  30940    215    200    207    208  30940  30940    222    195  30940  30940    200    186    209    211    207    190    217    208    196    186    209    199  30940    226    200  30940  30940    225    213    208    202    209    211    213    221  30940    200    209    226    214    204    215    215    217    220    210  30940  30940  30940    218    201    208  30940    200    222    219    221    227    222    228  30940  30940    216    218    218  30940    239  30940  30940  30940  30940  30940    240    216  30940    218    213  30940  30940  30940  30940  30940  30940  30940    229  30940  30940  30940  30940  30940  30940  30940    214  30940    230  30940  30940  30940  30940  30940    229  30940  30940  30940  30940  30940  30940  30940  30940  30940  30940  30940  30940  30940  30940  30940  30940  30940  30940    221    215  30940  30940  30940  30940  30940  30940  30940  30940    227  30940  30940  30940  30940  30940  30940  30940  30940  30940  30940  30940  30940  30940  30940  30940  30940  30940  30940  30940    221  30940    226  30940    224    212  30940  30940  30940  30940  30940  30940  30940  30940  30940  30940  30940  30940  30940  30940  30940  30940  30940  30940  30940  30940  30940  30940  30940  30940  30940  30940  30940  30940  30940  30940  30940  30940  30940  30940  30940  30940  30940  30940  30940  30940  30940  30940  30940  30940  30940  30940  30940  30940  30940  30940  30940  30940  30940  30940  30940  30940  30940  30940  30940  30940  30940  30940  30940  30940  30940  30940  30940  30940  30940  30940  30940  30940  30940  30940  30940  30940  30940  30940  30940  30940  30940  30940  30940  30940  30940  30940  30940  30940  30940  30940  30940  30940  30940  30940    216  30940  30940  30940    231    234    226    224    217    189  30940    217    209    219    205    212    222    209    212    224    213  30940    229    207  30940    225  30940    224    226  30940  30940  30940  30940    229    218    226  30940    225    224    219    224  30940  30940  30940  30940  30940  30940    219    231    219    239    227    230    214    221    227    229    216    214    239    222    222    215    216    216    236  30940    236    221    228    225    223    214    224    213  30940  30940    219    200    213    220    217    243    218  30940    235    221  30940  30940    219    220    223    212    211    220    223    218    227    211    210    206    210    211    221    220    213    210    206    200    211    217    222    218    211    214    216    216    208    210    211    222    214    216    215    208    215    207    209    224    219    222    208    209    201    206    218    211    205    220    224    215    216    218    200    215    228    193    200    224    197  30940  30940    211    210    210    216    217    211    224    208    215    213    213    215    195    209    219    215    215    203  30940  30940  30940  30940    213    215  30940    220    219    230    197    219    220    215    227  30940    211    226  30940    216    222    216  30940    199    218    209    224  30940    222  30940    210    212    211    217    202  30940    218    218    209    213    202    204    220    214    208    215    222    206    211    211    220    225    217    220    215    223    214    206    200    218    217    198    215    220    219    200    212    218    217    220    219    222  30940  30940    229  30940  30940    208  30940  30940
  30940  30940  30940    213  30940    205  30940  30940  30940    214    227    216    226    222    231    227  30940  30940  30940  30940    225  30940    218    222    222    229  30940  30940    206    216    222    216    200    206    212    200    208    232    209    207    211    190  30940    216    222    218    205    209    197    206    209    211    215    199    176    218    212    204    187    206  30940    213  30940    211  30940  30940    194    220    223    218    220    216  30940    212    203  30940  30940    215    215    227    202  30940    224  30940  30940    209    212    200  30940  30940  30940  30940  30940    214    212    215    221  30940    221    223  30940    224  30940    221    202  30940  30940  30940    212  30940  30940  30940  30940    215    207    205  30940  30940  30940    221  30940  30940    239  30940  30940    213  30940  30940  30940  30940  30940  30940  30940  30940  30940  30940  30940  30940  30940  30940  30940  30940  30940  30940  30940  30940  30940  30940  30940  30940  30940  30940  30940  30940  30940  30940  30940  30940  30940  30940  30940  30940  30940  30940    236    205    225  30940    214  30940  30940    223  30940  30940  30940    221  30940  30940  30940  30940  30940  30940  30940  30940  30940  30940  30940  30940  30940  30940  30940  30940  30940  30940  30940  30940  30940  30940  30940  30940  30940  30940  30940  30940  30940  30940  30940  30940  30940  30940  30940  30940  30940  30940  30940  30940  30940  30940  30940  30940  30940  30940  30940  30940  30940  30940  30940  30940  30940  30940  30940  30940  30940  30940  30940  30940  30940  30940  30940  30940  30940    185    234  30940    235    216    234    217  30940  30940  30940  30940  30940  30940  30940  30940  30940  30940  30940  30940  30940  30940  30940  30940  30940  30940  30940  30940  30940  30940  30940  30940  30940  30940  30940  30940  30940  30940  30940  30940  30940  30940  30940  30940  30940  30940  30940  30940    266    221  30940  30940    211  30940  30940    234    190  30940    212    211    207    205    213    202    215    207    208    202    205    212    213  30940    217    210    201    227  30940    209    219    228    198    218  30940  30940  30940  30940  30940  30940  30940  30940  30940  30940    242    224    224    215  30940    232    220    224    224    221    251    218    222    220    226    217    217    225    224    220    230    223    217    235    232    228    217  30940    238    220    226    228    213  30940  30940    215    222    207    224    224    216    219    218    218    220    201    219    220    219    210    215    209    209    218    208    222    218    213    214    212    211    209    208    217    212    208    218    211    206    215    209    216    211    219    218    223    220    211    210    220    208  30940    206    204    202    207    208    209    207    216    204    205    204    202    226    202    202    211    207    222    203  30940    199    212    232    213    201    217    231    214    210    198    206    222  30940    227    207    209    219    219    217    208    220    213    204    218    205  30940  30940  30940  30940    213  30940  30940    215    209    220    212    217    211    213  30940    193    190    200    216    214    221  30940  30940  30940    219    186    218    222    210    207  30940  30940  30940  30940    222    215    216    208  30940    208    217    226    200    222    214    217    218    215    219    215    211    208    224    223    210    217  30940  30940    219    213    213    202    209    208    211    204    192    219    207    226    226    219    223  30940    215    219    216    222    224    231    231
  30940  30940  30940    207  30940  30940  30940    226  30940    218    221    221    222  30940  30940  30940  30940  30940  30940    223  30940    217    217    218    217    211  30940    204    211    214    202    222    207    210    214    204    205    223    193    214    212    235    217    212  30940    209    214    185    207    200    218  30940  30940    219  30940  30940    205  30940    211    188  30940  30940    223    190    208  30940    199  30940    217    209    208    218    216    206    209    216  30940    212    191    220    214  30940    199  30940  30940    206  30940  30940  30940    210  30940    223    226    200    216    208    200    229    227  30940  30940  30940  30940    230    210  30940    211  30940    215    215    232  30940    226  30940    198    240  30940  30940  30940  30940  30940  30940  30940    207    223    230  30940  30940  30940    220    226  30940  30940  30940  30940  30940  30940  30940  30940  30940  30940  30940  30940  30940  30940  30940  30940  30940  30940  30940  30940  30940  30940  30940  30940  30940  30940  30940  30940  30940    210  30940  30940  30940  30940  30940  30940  30940  30940  30940  30940  30940  30940  30940  30940  30940  30940  30940  30940  30940  30940  30940  30940  30940  30940  30940  30940  30940  30940  30940  30940  30940  30940  30940  30940  30940  30940  30940  30940  30940  30940  30940  30940  30940  30940  30940  30940  30940  30940  30940  30940  30940  30940  30940  30940  30940  30940  30940  30940  30940  30940  30940  30940  30940  30940  30940  30940  30940  30940  30940  30940  30940  30940  30940    222  30940    243  30940  30940  30940    260    239  30940  30940    232  30940  30940    239    214    222  30940  30940  30940  30940  30940  30940  30940  30940  30940  30940  30940  30940  30940  30940  30940  30940  30940  30940  30940  30940  30940  30940  30940  30940  30940  30940  30940  30940  30940  30940  30940  30940  30940  30940  30940  30940  30940  30940  30940  30940    231    221  30940  30940  30940    220    241    224    220    219    224    201    214  30940    220  30940  30940  30940    205    214    206    215    223    219    220    195    217    217    215    212    181    205    225  30940  30940  30940  30940  30940  30940  30940    225    210    212    225    212    210    223    211    226    235  30940    229    224    206    213    222    218    231    209    220    225    229    226    227    219    223    213    216    204    220  30940    220    208  30940    205    217    213  30940    236    219    207    215    217    211    213    225    218  30940    215    215    214    219    217    201    213    210    190    218    214    205    211    212    210    216    213    211    212    220    206    221    212    211    239    220    221    212    221    211    213    216    213    216    210    218    216    209    199    210    189    202    218    216    213    211    210    199    207    216    205    217    219    208    218    206    216    213    192    210    208    215    205    205    211    208    222    224    203    220    219    215    216    216    222  30940    178    203    211    207    208    214  30940  30940    209  30940    209    213  30940  30940    216  30940    210  30940    219    195    204  30940    214    220    195  30940    201  30940  30940    226  30940    225  30940    216    217    220    210    219    223  30940  30940    209    219    214    201    213    210    216    220  30940  30940    218    216    214    221    221    222    212    200    202    221    218  30940    208    214    218    203    203    227    215    201  30940    217    211    225    226    223    222  30940    219    221    212    218    217  30940    229
  30940  30940  30940  30940  30940  30940  30940    227    228  30940  30940    218  30940  30940  30940  30940  30940  30940  30940  30940    230    222  30940  30940  30940    221  30940    223    206    201    200    210    213    209    197    206    211    207  30940    196    208    196    210    208    203    216    222    215    220    220  30940    221  30940    228  30940    208  30940    183    211    214    209    194    203    231  30940    204  30940  30940  30940  30940    224  30940  30940    192    206  30940  30940  30940  30940    215    212    220  30940  30940  30940    217  30940  30940    212  30940    217    207  30940    199    229  30940  30940    207  30940    213    208    221  30940  30940  30940    218  30940    234  30940    210    226    219  30940  30940  30940    213    224  30940  30940  30940  30940  30940  30940    226    211    229  30940  30940    219  30940  30940  30940  30940  30940    224  30940  30940  30940  30940  30940  30940  30940  30940  30940    211  30940  30940  30940  30940  30940  30940  30940  30940  30940    209    225    220  30940  30940    229  30940  30940  30940  30940  30940  30940  30940  30940  30940  30940  30940  30940  30940  30940  30940  30940  30940  30940  30940  30940  30940  30940  30940  30940  30940  30940  30940  30940  30940  30940  30940  30940  30940  30940  30940  30940  30940  30940  30940  30940  30940  30940  30940  30940  30940  30940  30940  30940  30940  30940  30940  30940  30940  30940  30940  30940  30940  30940  30940  30940  30940  30940  30940  30940  30940  30940  30940  30940  30940  30940  30940  30940  30940  30940  30940  30940  30940  30940  30940  30940  30940  30940  30940  30940  30940  30940  30940    220  30940    250  30940  30940  30940  30940  30940  30940  30940  30940  30940  30940  30940  30940  30940  30940  30940  30940  30940  30940  30940  30940  30940  30940  30940  30940  30940  30940  30940  30940  30940  30940  30940  30940  30940  30940  30940  30940  30940  30940    269  30940    213  30940    249  30940    207    236    227    221    212  30940    208    221    208  30940  30940  30940  30940    201  30940    196    198    193    202    220    206    208  30940    213    203    200  30940    191    224  30940  30940  30940    235  30940  30940  30940  30940    222    216    220    225    228    237    217    228    215    240    225    222    201    209    230    221    231    226    226    222    229    217    222    217    216    213    219    213  30940  30940    213  30940    210    229    209    214    231    233    208    213    223    214    217    206    214    228    217  30940    216  30940    209    215    221    219    220    227    200    209    211    208    205    212  30940    209    220    222    206    217    208  30940  30940    218    211    228    216    213    221    209    210    213    208    204    209    194    211    205  30940    205    211    211    208    215    212    210    218    203    204    217    211    209    203    217    213    192    218    217    201    205    205    200    201    227    218    211    219    212    220    220    217    214    220    216    220    208    195    202  30940    196    203    216    205    213    215    208  30940    210    211    194    193    210    215    202    211    219    190    221    206    213    223    213    211  30940    218  30940    221  30940    225  30940  30940    214    212  30940    209  30940    210    207    209    211    215    219    228    222    214    212    215    208    219    225    223    218    222    219    216    211    203  30940    227    204    205    218    215    202    223  30940    227    232    226    213    222    221    222    224    235    228  30940    208    217  30940    213
  30940  30940  30940  30940  30940  30940  30940  30940  30940    216  30940    216  30940  30940  30940  30940  30940  30940  30940  30940  30940  30940    215    247  30940  30940    201  30940  30940    191  30940    206    205    218    212    210    209    208    198    200    198    209    227  30940    197    209    207    190    203    207    229    213  30940    215  30940    193    202  30940    206  30940    200  30940  30940    192  30940  30940  30940    224    212  30940  30940  30940    210  30940  30940  30940    203  30940  30940  30940    211  30940    198  30940    203    219  30940    207    223    223    214  30940    209    216    192    193    216    199    230    215    214    195  30940    209  30940  30940    216    199  30940  30940    214    220    203  30940  30940    218    222    205    221    231    223  30940  30940  30940    218  30940  30940    234  30940    218  30940  30940  30940  30940    228  30940  30940    223  30940  30940  30940  30940    204  30940  30940  30940  30940  30940  30940  30940  30940  30940  30940  30940  30940    222    216    223    232  30940  30940  30940  30940  30940  30940  30940  30940  30940  30940  30940  30940  30940  30940  30940  30940  30940  30940  30940  30940  30940  30940  30940  30940  30940  30940  30940  30940  30940  30940  30940  30940  30940  30940  30940    232  30940  30940  30940  30940  30940  30940  30940  30940  30940  30940  30940  30940  30940  30940  30940  30940  30940  30940  30940  30940  30940  30940  30940  30940  30940  30940  30940  30940  30940  30940  30940  30940  30940  30940  30940  30940  30940  30940  30940  30940  30940  30940    248  30940  30940    228  30940  30940  30940  30940  30940  30940  30940    247  30940  30940  30940  30940  30940  30940  30940  30940  30940  30940  30940  30940  30940  30940  30940  30940  30940  30940  30940  30940  30940  30940  30940  30940  30940  30940  30940  30940  30940  30940  30940  30940  30940  30940  30940  30940  30940    189    230    193  30940  30940    210    213    216    216    219    224    217    207    216    206    202    225  30940  30940  30940  30940    206    211    199    212    210    220    214    215    231    207    227    215    202    246    215    198  30940  30940  30940    216    219    228    205    222    213    222    206    210    212    204    219    218    200    201    210  30940    206    206    201    221    222    212    219    208    211    224    205    209    215    223    221    222    218  30940    219    217    212    214    215    206    219  30940    247    216    220    212    213    222    211    203    219    207    212  30940    214    220    221    206    208    221    218    203    218    215    207    218    206    213    208    213    210    217    217    231  30940    208    212    216    211    210    213    210    215    191    214    223    224    214    213    213    205    206    206    217    189    208    207    207    189    210    207    218    216    215    217    218    212    207    222    215    221    216    218    211    222    210    198    222    204    215    209    209    214    212    203    226    210    216    217    201    207  30940  30940    211    200    207    226    215    214    201    223  30940  30940    222    193    221  30940    216    223    205    207    215    228    218    209    220    222    213    214  30940    197    227    213    211    196    218    216    186    208    217    213    219    203    218    205    209    208    218    220    203    225    219  30940    214    202    196    208    210  30940    228    194    210    215    203    192    211    228    224    222  30940    205    224    219    221    220    238  30940    219    228    228  30940  30940  30940
  30940  30940  30940  30940  30940  30940  30940  30940  30940  30940  30940  30940  30940  30940  30940  30940  30940  30940  30940  30940  30940  30940  30940  30940  30940  30940  30940  30940  30940    200    195    206  30940    210    215    204    199    199    213    199    203    218    203    205    213    216    212    222  30940    214    201    226    206    205    187    199    215    217    215    208    204    199    219    206    200    182    207    211  30940  30940  30940    198    215  30940    223  30940    222  30940  30940    203    198    196    193    201    207    210    207    216    203    203    196    191    201    212    206    238    193    236    224    211    230  30940    213    235    210  30940    194  30940    214  30940  30940    222  30940  30940    215    205    218    197    225    218    237    231    207  30940    202  30940  30940  30940  30940  30940    232    222    203  30940  30940  30940  30940  30940  30940  30940  30940    224    233  30940    212  30940  30940  30940  30940  30940  30940  30940  30940  30940  30940  30940  30940  30940  30940  30940  30940  30940  30940  30940    200  30940  30940    214  30940  30940  30940  30940  30940  30940  30940  30940  30940  30940  30940  30940  30940  30940  30940  30940  30940  30940  30940  30940  30940  30940  30940  30940  30940  30940  30940  30940  30940  30940  30940  30940  30940  30940  30940  30940  30940  30940  30940  30940  30940  30940  30940  30940  30940  30940  30940  30940  30940  30940  30940  30940  30940  30940  30940  30940  30940  30940  30940  30940  30940  30940  30940  30940  30940  30940  30940  30940  30940    215    206    222  30940  30940  30940  30940  30940  30940  30940  30940  30940  30940  30940  30940  30940  30940  30940  30940  30940  30940  30940  30940  30940  30940  30940  30940  30940  30940  30940  30940  30940  30940  30940  30940  30940  30940  30940  30940  30940  30940  30940  30940  30940  30940  30940  30940  30940    220    223  30940    220  30940  30940    195    223    203    230    227    208  30940    214    199    220    200  30940  30940  30940  30940    193    205    195    207    211    202    213    207    214    221    229    206    226  30940    221    209    239    215    210  30940  30940  30940    219    221    219    193    218    202    223    216    212    230    191    199    273    204    220    206    191    215    192    223    215    200    212    221    223    217    228    225    203    210    216    228    214    213    219    206    217    213    207    213    247    192    217    212    216    237    208    213    231    248    229  30940    228    227    208    254    213    257    220    220    212    213    220    219    216    222    196    215    204    206    221    212    217    221    222    217    206    210    216    214    212    219    217    216    214    201    218    211    201  30940    214    208    211    215    212    209    200    223    212    218    203    224    216    212    202    229    222    206    212    201    204    213    212    216    214    213    200    211    221    223    223    214    222    209    203    206    219    221    206    192    225    202    212    225    212    218    211    214    209  30940    193  30940    218    224    222    219  30940  30940  30940  30940    210  30940    224    207    225  30940  30940    209  30940    214    216    221    222    223    209    220    216    200  30940    210    210    211    201    211    209    220    219    214    210  30940    201    191    194    222    211    207    211    209  30940    211    211    218    211    208    223    227    228    206    215    222    230  30940    217    222  30940    225    229    223  30940    226  30940  30940
  30940  30940  30940  30940  30940  30940  30940  30940  30940  30940  30940  30940  30940    222  30940  30940  30940  30940  30940  30940  30940  30940  30940  30940  30940  30940  30940  30940  30940  30940    205    220    193    192    202    214  30940    203    206    218    207    175    208    216    198  30940  30940  30940  30940  30940  30940    219  30940  30940    200    236    212    207    200    201    232    200    206    204    189  30940    204    213    207  30940  30940    204    204  30940    201    201  30940  30940  30940  30940  30940    219    197    209    222  30940    219    200    206    195    213    212    205    207    202    210    194  30940    204    231    232    204    199  30940    230    221    224  30940    217    213    223    222  30940    227    220    205    222  30940    231    215    213  30940  30940    205    182  30940    241    223    232    206  30940  30940  30940  30940    219  30940  30940  30940  30940  30940  30940  30940  30940  30940  30940  30940  30940  30940  30940  30940  30940  30940  30940  30940  30940  30940  30940  30940  30940  30940  30940  30940  30940  30940  30940  30940  30940  30940  30940    230  30940  30940  30940  30940  30940  30940  30940  30940  30940  30940  30940  30940  30940  30940  30940  30940  30940  30940  30940  30940  30940  30940  30940    224  30940  30940  30940  30940  30940  30940  30940  30940  30940  30940  30940  30940  30940  30940  30940  30940  30940  30940  30940  30940  30940  30940  30940  30940  30940  30940  30940  30940  30940  30940  30940  30940  30940  30940  30940  30940  30940  30940  30940  30940  30940  30940  30940  30940  30940  30940    213  30940  30940  30940  30940  30940  30940  30940  30940  30940  30940  30940  30940  30940  30940  30940  30940  30940  30940  30940  30940  30940  30940  30940  30940  30940  30940  30940  30940  30940  30940  30940  30940  30940  30940  30940  30940  30940  30940  30940  30940  30940  30940    229  30940    226  30940  30940    228    232  30940    210    226    236    219    218    217    203    216    227  30940  30940  30940  30940    201    198    203    197    197  30940  30940    197    189    200    196    221    243    224    214    206    224    206    232    214    207    207    230    224    222    218    216    229    210    243    203    201    196    217    217    208    208    198    200  30940  30940    202    217    218    196    227    220    211    226    201    197    194    209    206    213    212  30940    217    211    219    197    209    213    234  30940    211    212    213    235    216    254    235  30940    224    247  30940    212    201    217    210    208    214    220    207    221    226    216    217    213    213    206    197    205    208    227    215    210    208    213    219    213    218    210    214    211    203    210    217    205    199    212    223    205    220  30940    213    190    219    208    204    192    214    224    211    205    218    225    208    211    224    216    183    212    212    220    219    199    215    215    198    213    203  30940    216    216    200    200    206    210    201    200    210    209    211    218  30940  30940    208    218    219    214    219    216    207    210    212    221    204    217    210    223    193    216  30940    224    225  30940    219    209    191    225    212  30940    200    209    212    214  30940    223    215    214  30940    218    212    212    221    198    215    219    220    215    210    217    216  30940    210    207    212  30940    206    207  30940  30940  30940    206    215    209    216  30940    213  30940    215    244    200    213    218  30940  30940    213    222    223    227    230    216  30940  30940
  30940  30940  30940  30940  30940  30940  30940  30940  30940  30940  30940  30940  30940  30940  30940  30940  30940  30940  30940  30940  30940  30940  30940  30940    227  30940    217    218    233    200    204    225    211    210    215    201    218    191    214    244    186    200    202  30940  30940  30940  30940  30940    215  30940    209  30940    219    209    236    224    173    175    230    204    190    190    190    198    202    200    218    192    179  30940  30940  30940    202    208    238    207    211    231  30940    202    192    191  30940    214    211  30940    202    218    211    198    212    206    207    226    206    216    216    225    220    205  30940    225    216  30940    223    215  30940    237    214    215    212  30940    225  30940    213    210    233  30940  30940    216    217    213  30940  30940    223    216    216    207  30940  30940  30940    226    222    216  30940  30940  30940  30940  30940  30940  30940  30940  30940  30940  30940  30940  30940  30940  30940  30940  30940  30940  30940  30940  30940  30940  30940  30940  30940  30940  30940  30940  30940  30940  30940    221  30940  30940  30940  30940  30940  30940  30940  30940  30940  30940  30940  30940  30940  30940  30940  30940  30940  30940  30940  30940  30940  30940  30940  30940  30940  30940  30940  30940  30940  30940  30940  30940  30940  30940  30940  30940  30940  30940  30940  30940  30940  30940  30940  30940  30940  30940  30940  30940  30940  30940  30940  30940  30940  30940  30940  30940  30940  30940  30940  30940  30940  30940  30940  30940  30940  30940  30940  30940  30940  30940  30940  30940  30940  30940  30940  30940  30940  30940  30940  30940  30940  30940  30940  30940  30940  30940  30940  30940  30940  30940  30940  30940  30940  30940  30940  30940  30940  30940  30940  30940  30940  30940  30940  30940  30940  30940  30940  30940  30940  30940  30940  30940  30940  30940  30940  30940    216    223    235    222    227    227    237    242    214    229    194    227  30940    228    203    203  30940  30940  30940  30940    201  30940    205    191    196    212    207    208    201    201  30940    218    209    205  30940    231    231    217    215    218    221    208    207    201    215    206    216  30940    233    192    205    201    229    212    197    207    210    193    202    195    213    203    243    212    199    213    211    203    218    195    232    221    207    203    214    215  30940    219    197    214    230    216    206    201    233    216    233    226    220    222    213    214    214    196    216    220    219    202    218    213    218    221    220    222    205  30940    202    221    210    217    220    210    223    222    212    218    217    203    205    212    211    214    210    216    216    198    197    220    218    209    220    214    209    214    206    215  30940    210    218    209    195    215    235    202    209    218    212    211    205    213    211    204    232    214    222    234    217  30940    201    210    225  30940    211    206    212    221    219    210    222    205    205  30940    214  30940    205    209  30940    199    210    209  30940    199    220    209    229  30940    214  30940    219    219    210  30940    215    214  30940    188    217  30940    223    220    217    214    222    211    210    215  30940    197  30940  30940  30940    208    215    218    211    220    215    210    210    227    211    221    211    222    220    214    214    220    224    211    205    215    223    230  30940    198    229    232    228  30940    230    199    208    212    224    220    217    210    211  30940  30940    197    222    222  30940  30940  30940  30940
  30940  30940  30940  30940  30940  30940  30940  30940  30940  30940  30940  30940  30940  30940  30940  30940  30940  30940  30940  30940  30940  30940  30940  30940  30940    224    187  30940    211    213    223    199    209    190    216    221    215  30940    197    218    211  30940    183  30940    212    220  30940  30940    211    193    216    208    215    212    210    220  30940    198    210    201    224    212    211    202    216    220  30940    196    214  30940    212    211  30940    215  30940    215    200  30940    215  30940    184  30940    200    190    211  30940    216    212    184    213    209    214  30940    221    224  30940    220  30940    196    201    208    231    217  30940  30940  30940    202    219    218    220  30940  30940    218  30940    215  30940    214  30940    223    229    201    213    217  30940    222    230    219    222    223    211  30940  30940  30940  30940  30940  30940  30940  30940  30940  30940  30940  30940  30940  30940  30940  30940    230  30940  30940  30940  30940  30940  30940    252  30940  30940  30940  30940  30940  30940  30940  30940  30940  30940    211  30940  30940  30940  30940  30940  30940  30940  30940  30940  30940  30940  30940  30940  30940  30940  30940  30940  30940  30940  30940  30940  30940  30940  30940  30940  30940  30940  30940  30940  30940  30940  30940  30940  30940  30940  30940  30940  30940  30940  30940  30940  30940  30940  30940  30940  30940  30940  30940  30940  30940  30940  30940  30940  30940  30940  30940  30940  30940  30940  30940  30940  30940  30940  30940  30940  30940  30940  30940  30940  30940  30940  30940  30940  30940  30940  30940  30940  30940  30940  30940  30940  30940  30940  30940  30940  30940  30940  30940  30940  30940  30940  30940  30940  30940  30940  30940  30940  30940  30940  30940  30940  30940  30940  30940  30940  30940  30940  30940  30940  30940  30940  30940  30940  30940    222    231  30940  30940    265    191    209  30940    229    231  30940    226    219    216    208  30940    213    196  30940  30940  30940  30940  30940  30940    190    214    209    185    204    208  30940    208    229    215    208    218    188    216    235    237    246    204    220  30940  30940    228    223    201    183    218    202    232    218    194    202    209    198    222    205    218    214    218    211    192    194  30940    197    212    210    208    187    220    194    218    225    218    205    208    219    197    200    215    215    226    206    216    224    212    211    209    223    217    213    221    215    190    202    182    225    219    203    216    187    218    221    233    222    210    222    222    204    245    210    227    215    210    218  30940    202    217    216    207    209    205    217    222    215    210    212    208    203    206    210    216    202    201    209    217    200    204    230    215  30940  30940    202    214  30940    206    214    203    207    199    232  30940    209    215    219  30940    211    207    222    227    206    216    219    217    217    214  30940    200    216    218  30940    212    221    206    203    210    220  30940    205  30940    221    213    208    204  30940    215    214    212    213    205    214    229    216  30940    212    207  30940  30940    224    203  30940    225    220    201  30940    213  30940  30940    226    206  30940    213    208    201    205    208    209  30940    215    212    217    212    191    209    204    215  30940    220  30940  30940    218    216    228    221  30940  30940  30940    223    226    223    219    227    228  30940    209    233    222    215    209    223    202    226    226    225  30940  30940  30940  30940  30940
  30940  30940  30940  30940  30940  30940  30940  30940  30940  30940  30940  30940  30940  30940  30940  30940  30940  30940  30940  30940  30940  30940    220  30940    215    216    216    230    215    207    217    206    205    217    209    206    201    231    215  30940  30940    208  30940    200    216    196  30940  30940  30940    225    224    208    219  30940  30940    173  30940    203  30940    198    203  30940  30940    209    222    191    233    199    208  30940    201  30940  30940    198    217    195  30940  30940  30940    200  30940    205  30940    201    206    207  30940  30940    207    222    208    208    229    223    224  30940    201    226  30940  30940    212  30940  30940  30940    201    202    214    230    224    206    230  30940    224  30940    218    235  30940    225  30940    222    225    217    222    210    231    229    232    232    218    234    227  30940  30940  30940  30940  30940  30940  30940  30940  30940  30940  30940  30940  30940  30940  30940  30940  30940  30940  30940  30940  30940  30940    217  30940  30940    240  30940  30940  30940    182  30940  30940  30940  30940  30940  30940  30940  30940  30940  30940  30940  30940  30940  30940  30940  30940  30940  30940  30940  30940  30940  30940  30940  30940  30940  30940  30940  30940  30940  30940  30940  30940  30940  30940  30940  30940  30940  30940  30940  30940  30940  30940  30940  30940  30940  30940  30940  30940  30940  30940  30940  30940  30940  30940  30940  30940  30940  30940  30940  30940  30940  30940  30940  30940  30940  30940  30940  30940  30940  30940  30940  30940  30940  30940  30940  30940  30940  30940  30940  30940  30940  30940  30940  30940  30940  30940  30940  30940  30940  30940  30940  30940  30940  30940  30940  30940  30940  30940  30940  30940  30940  30940  30940  30940  30940  30940  30940  30940  30940  30940  30940  30940  30940  30940  30940  30940  30940    227    237  30940  30940  30940    221  30940    210  30940    227    239    224    216  30940    226    249    228    221    236  30940  30940  30940  30940  30940    216    193    230    200    203    221    210    197    201    220    196    202    204    209    216    219  30940    209    208    226  30940    216    177    201    182    185    198    220    209    194    200    217    215    240    226    197    187    189    193    191    196    256    206    198    189    223    207    194    216    211    217    226    214    203  30940    199    218  30940    193    213    212    203    210    236    213    215    202    225    211    211    212    228    211    195    196    205    229    227    219    208    218    208    214    221    204  30940    213    219  30940    217    221    200    217    211    208    231    218    220    209    218    218    219    220    212    213    208    215    200    217    218    217    216  30940    215  30940    206    215    211    206    198    213    204  30940    201    203    210    195    210    209    198    214    212    206    220    221    220    213    207    201    214    214    197    209    221    209    218    221  30940  30940    218    201    202    213    204    194    225    202    221    209    226    208    216    208    214    208    212    210    211    214  30940    226    223    222    215    219    217    217  30940    189  30940  30940    225    198  30940  30940    249    210  30940    209    220    215    229    221  30940    208    230    218    221  30940    213    212    213    225    225  30940  30940    198    232    224    227  30940    214    220  30940  30940    206    224    222    222    220    219    206    226    226    224    214  30940    195    212    233  30940  30940  30940  30940  30940  30940  30940  30940
  30940  30940  30940  30940  30940  30940  30940  30940  30940  30940  30940  30940  30940  30940  30940  30940  30940  30940  30940  30940  30940  30940    242  30940    227    207    203  30940    218    217    226    206    217    205    211    206    213    201    209  30940  30940  30940  30940    224    193    219  30940    211  30940  30940  30940    201    195  30940    217  30940    194  30940  30940    201    204    196  30940    215    206  30940    209  30940    183    190    222  30940    213  30940    213  30940    199  30940  30940    216    201    224  30940  30940    211    215    214    212    210    209    209    213  30940    221    197    212    223  30940  30940  30940  30940  30940    213    205  30940  30940  30940    219  30940  30940  30940  30940    234    206    230  30940    216  30940    229    207    231  30940    232    218  30940    221    218    219    231  30940  30940  30940  30940  30940  30940  30940  30940  30940  30940  30940  30940  30940  30940  30940  30940  30940  30940  30940  30940  30940  30940  30940  30940  30940  30940  30940  30940    214  30940    230    212    214  30940  30940  30940  30940  30940  30940  30940  30940  30940  30940  30940  30940  30940  30940  30940  30940  30940  30940  30940  30940  30940  30940  30940  30940  30940  30940  30940  30940  30940  30940  30940  30940  30940  30940    222  30940  30940  30940  30940  30940  30940  30940  30940  30940  30940  30940  30940  30940  30940  30940  30940  30940  30940  30940  30940  30940  30940  30940  30940  30940  30940  30940  30940  30940  30940  30940  30940  30940  30940  30940  30940  30940  30940  30940  30940  30940  30940  30940  30940  30940  30940  30940  30940  30940  30940  30940  30940  30940  30940  30940  30940  30940  30940  30940  30940  30940  30940  30940  30940  30940  30940  30940  30940  30940  30940  30940  30940  30940  30940  30940  30940  30940  30940  30940  30940    219    236    226  30940  30940  30940    235  30940    222    230    201  30940    252  30940    250    211    224    197  30940  30940  30940  30940  30940  30940  30940  30940    210    214    192  30940    202  30940    198    216  30940    268    200  30940    199  30940  30940    236  30940    200    193    199  30940  30940  30940    199    219    215  30940    206    219    199    211    221    191    208  30940    203  30940    207    184    207    209    209    213    192    199    238    202    219    217    200    215    207    213    208    208    203    204  30940    234    210  30940    211    215  30940    218    229    255    217    216    208    214    193    226    208    215    219    234    194    221    209    211    200    207    212    217    214    211    230    206    208    216    233    192    224    209    215    208    217    217    210    234    217    213    224    215    205    218    215    210    198    201    211    200    207    220  30940    195    215    196  30940    206    210    215  30940    208    213    219    196    213    218    213    209    218  30940    221    215    212    206    204  30940    207    211    215    220    222    203    217    216  30940    202    215    223    217    219    208    209    212    212    204    205    212  30940    200    194    205    215  30940    220    219    220    222    207    207    211    202    224    212    212    224    239    171  30940  30940    202  30940  30940  30940  30940  30940  30940    193  30940  30940    220    211    223    213    220    213  30940  30940  30940    234  30940  30940  30940  30940  30940  30940    220  30940  30940  30940    213    222    231    228  30940  30940    225    241    202    227  30940    220  30940    241    220  30940  30940  30940  30940  30940  30940  30940  30940  30940
  30940  30940  30940  30940  30940  30940  30940  30940  30940  30940  30940  30940  30940  30940  30940  30940  30940  30940  30940  30940  30940  30940  30940    227  30940  30940    230    211    212    208    209    238  30940    197    224    211    212    215    232    212    195  30940    215    210  30940  30940    206  30940  30940    254  30940    204    188  30940  30940  30940    203    216  30940  30940  30940  30940    210    219    210    245    221    206  30940    209  30940    206    209    200  30940  30940  30940    223  30940  30940    199    214    212    236    198    214    203    220    192    181    210    220    217    219    209  30940  30940  30940  30940  30940  30940    215    212    220    215    203  30940    218    195    216    208    215    203    216    231    210    217    221    237  30940  30940    239    224  30940    225    223    219    214    233  30940  30940  30940  30940  30940  30940  30940  30940  30940  30940  30940  30940  30940  30940  30940  30940  30940  30940  30940  30940  30940  30940  30940  30940  30940  30940    226    229  30940  30940  30940    213  30940  30940    238    242  30940  30940  30940  30940  30940  30940  30940  30940  30940  30940  30940  30940  30940  30940  30940  30940  30940  30940  30940  30940  30940  30940  30940  30940  30940  30940  30940  30940  30940  30940  30940  30940  30940  30940  30940  30940  30940  30940  30940  30940  30940  30940  30940  30940  30940  30940  30940  30940  30940  30940  30940  30940  30940  30940  30940  30940  30940  30940  30940  30940  30940  30940  30940  30940  30940  30940  30940  30940  30940  30940  30940  30940  30940  30940  30940  30940  30940  30940  30940  30940  30940  30940  30940  30940  30940  30940  30940  30940  30940  30940  30940  30940  30940  30940  30940  30940  30940  30940  30940  30940  30940  30940  30940  30940  30940  30940  30940  30940  30940  30940  30940  30940  30940  30940    215    259  30940  30940    226    219    215    196    222    207    211    207    214    234    216    223    190  30940  30940  30940  30940  30940  30940    217    205    206  30940    209    212    184    214    209    216  30940    200  30940    225  30940  30940  30940    197    211  30940  30940    221  30940    188    213    200    204    210    209    179    187    213    220    204    204    197    193    207    195    231    174    187    191    176    205    183    196    222    219    198    216    223    218    212    209    195    211    215    210    211    220    233    201    210  30940    215    222    209    227  30940  30940  30940  30940    208    207  30940    226    212    222    221  30940  30940  30940    222    213    219    208    217    205    216    235    220    222    222    215    208    198    182    223    226    220    207  30940    205    220    208    213    208    215    218    208    203  30940    216    220    221    222    204    208    224    219    204  30940    213    197    201    212    200    205    227    197    213    209    212    199    200    211    204  30940    219    193    208    215  30940  30940    207    215    218  30940    218    208    198    203  30940    220    211    216  30940    219    218    217    215    200  30940    226    206    215    210    215    211  30940    219    208    193    205  30940  30940    211  30940    207    223  30940  30940    213    217  30940  30940    212    221  30940  30940    220    214    218  30940  30940    214    198    229    216    215  30940    217  30940  30940  30940  30940  30940  30940    219  30940  30940  30940  30940    228  30940    215    236    220    220    228    233    211    242    227    227  30940  30940  30940  30940  30940  30940  30940  30940  30940  30940  30940  30940
  30940  30940  30940  30940  30940  30940  30940  30940  30940  30940  30940  30940  30940  30940  30940  30940  30940  30940  30940  30940  30940  30940    194    206  30940    194  30940    217    211    221    201  30940    209    230    222    199    204    211    191    225    243    199  30940    255    201  30940    207  30940  30940  30940  30940  30940  30940  30940  30940  30940  30940  30940  30940  30940  30940  30940  30940    203  30940  30940    216    212    215    197  30940  30940    224    203  30940    244    209    191    201    189    207  30940    204  30940    199    205    202    201  30940    215    215    216    213    212  30940    219    217    211    219    232    184  30940    202    228  30940    213    206  30940    200    206    215    224    197    210    208    213    202    205    221    224    211    231    229  30940    215    230    218  30940    221  30940  30940  30940  30940  30940  30940  30940  30940  30940  30940  30940  30940  30940  30940  30940  30940  30940  30940  30940  30940  30940  30940  30940  30940  30940    234    211    212    208    219  30940    215  30940  30940  30940    209  30940  30940  30940  30940  30940  30940  30940  30940  30940  30940  30940  30940  30940  30940  30940  30940  30940  30940  30940  30940  30940  30940  30940  30940  30940  30940  30940  30940  30940  30940  30940  30940  30940  30940  30940  30940    200  30940  30940  30940  30940  30940  30940  30940  30940  30940  30940  30940  30940  30940  30940  30940  30940  30940  30940  30940  30940  30940  30940  30940  30940  30940  30940  30940  30940  30940  30940  30940  30940  30940  30940  30940  30940  30940  30940  30940  30940  30940  30940  30940  30940  30940  30940  30940  30940  30940  30940  30940  30940  30940  30940  30940  30940  30940  30940  30940  30940  30940  30940  30940  30940  30940  30940  30940  30940  30940  30940  30940  30940  30940  30940  30940  30940    208    248  30940  30940    231    245    226    230    203    216    222  30940    222    220    268    216    226    211  30940  30940  30940  30940  30940  30940    230  30940    203    191    208    214    217    200    218    217    199    222  30940    207  30940  30940  30940  30940    218    191    195    212    205    195    188    199    219    182    218    202    192    213    199    214    196    205    193    207    208    242    176    181    194    192    193    204    211    204    188    217    212    220    188    218    180    195    193    213    219    220    204    217    210    199    248    221    207    183  30940    218    212    194    244    220    206    232    219    211    222    185    228    217    236    218    216  30940    213  30940    215    208    221    220    224    205    219    224    202  30940    221    226    216    236  30940    220    227    206  30940    220    187    215    208    202    224    212    234    216    217    208    203    221    214    213    199    191    213    209    215    197    218  30940    221    207    195    218    219    213    209  30940    202    197    194    211    218    212    220    208    193    199    217    217    222    203    231    215    219    218    223    223    193    222    230    207    217    224    224    218    221  30940  30940    219    209    210    212  30940  30940    201    207  30940    227    224    201    219    217    210    206  30940    215  30940    199    211  30940  30940    213  30940    210  30940  30940  30940    199  30940    210  30940  30940  30940  30940  30940  30940  30940  30940  30940  30940  30940    228    218    231    233    208    222    239  30940    241  30940    218    208  30940  30940  30940  30940  30940  30940  30940  30940  30940  30940  30940  30940  30940  30940
  30940  30940  30940  30940  30940  30940  30940  30940  30940  30940  30940  30940  30940  30940  30940  30940  30940  30940  30940  30940  30940  30940  30940  30940    205    205    220    217  30940    224  30940    202  30940    232    230    213    231    218  30940    208  30940    222  30940    210  30940  30940  30940  30940  30940  30940  30940  30940  30940  30940  30940  30940  30940    178    197  30940  30940  30940  30940    213    215    230  30940    201  30940    213    208  30940    212  30940  30940    184    218    221    193  30940    215    204    211  30940    207    205    213    227    192    204    213    212    200    206    217    222    205    197    216    207    218    218    213    213    217    204    211  30940    194    219    205    211    236    214    223    217    223  30940    220    202  30940    224    207    229    218  30940    209    234  30940  30940  30940  30940  30940  30940  30940  30940  30940  30940  30940  30940  30940  30940  30940  30940  30940  30940  30940  30940  30940  30940  30940  30940  30940  30940    219    192  30940  30940  30940    234    217  30940    218    206  30940  30940  30940  30940  30940  30940  30940  30940  30940  30940  30940  30940  30940  30940  30940  30940  30940  30940  30940  30940  30940  30940  30940  30940  30940  30940  30940  30940  30940  30940  30940  30940  30940  30940  30940  30940  30940  30940  30940  30940  30940    220  30940  30940  30940  30940  30940  30940  30940  30940  30940  30940  30940  30940  30940  30940  30940  30940  30940  30940  30940  30940  30940  30940  30940  30940  30940  30940  30940  30940  30940  30940  30940  30940  30940  30940  30940  30940  30940  30940  30940  30940  30940  30940  30940  30940  30940  30940  30940  30940  30940  30940  30940  30940  30940  30940  30940  30940  30940  30940  30940  30940  30940  30940    187  30940  30940  30940  30940  30940  30940  30940  30940  30940    211    210  30940    235    227    212    218    185    215    187    215    216    239    194    215    239    237    187    221  30940    216  30940    227    294  30940  30940    197    182    192  30940  30940  30940  30940  30940  30940  30940  30940    200  30940  30940    177  30940    223    199    200    193    200    218  30940    214    212    204    178    176    210    191    215    218    206    196    194    199    192    198    180    211    221    194    194    193    206  30940    210    211    214    199    217    181    218  30940    208    217    215    214    209    229    214    217    216  30940    211  30940  30940  30940    203    205    258    204    214    205    220    200    206    219    216    231    237    213    212    208    206    220  30940    231    211    203    203    220    206    235    229    221    202    200    229  30940    213    231    191    212    201    206    229    196    236    193    227    207    215    225    213    209    202    221    214    217    215    199    209  30940    192    218    214    196    202    205    227    239    210    217    222    193    216    196    217    222    213    198    239    210    229    215    227    201    205  30940    213    208    213    192    225    208    208    221    228    205    208    214    205    216    207    213    229    220    219    203    211    197    210    204    225    223    215  30940    218    210    220    216    222    221    216    224    213    228    223    218    220  30940    229    217  30940    221    228    218  30940  30940  30940  30940  30940  30940  30940  30940  30940  30940  30940  30940    225    237    227    228  30940  30940  30940  30940  30940  30940  30940  30940  30940  30940  30940  30940  30940  30940  30940  30940  30940  30940  30940  30940  30940  30940
  30940  30940  30940  30940  30940  30940  30940  30940  30940  30940  30940  30940  30940  30940  30940  30940  30940  30940  30940  30940  30940  30940  30940  30940  30940  30940  30940  30940  30940    212  30940    207    201    213    219    178    236  30940  30940    197  30940  30940  30940    206    204  30940  30940  30940  30940  30940  30940  30940  30940  30940  30940  30940  30940  30940  30940  30940  30940    164  30940  30940  30940  30940    190  30940    225  30940    202  30940    199  30940    195    213  30940  30940  30940    201  30940    222    206    221    206    210    213    210    196    187    189    196    198    193    205    212    216    208    217    209  30940  30940    203    215  30940    222  30940    229    208  30940    225    215    197    210    195    222    207    198    207    217    210    227    198    213  30940    220  30940    223  30940  30940  30940  30940  30940  30940  30940  30940  30940  30940  30940  30940  30940  30940  30940  30940  30940  30940  30940  30940  30940  30940  30940  30940  30940  30940    203    243    204  30940    246  30940    216    233    193    232    230    225  30940  30940  30940  30940  30940  30940  30940  30940    236  30940  30940  30940  30940  30940  30940  30940  30940  30940  30940  30940  30940  30940  30940  30940  30940  30940  30940  30940  30940  30940  30940  30940  30940  30940  30940  30940  30940  30940  30940  30940  30940  30940  30940  30940  30940  30940  30940  30940  30940  30940  30940  30940  30940  30940  30940  30940  30940  30940  30940  30940  30940  30940  30940  30940  30940  30940  30940  30940  30940  30940  30940  30940  30940  30940  30940  30940  30940  30940  30940  30940  30940  30940  30940  30940  30940  30940  30940  30940  30940  30940  30940  30940  30940  30940  30940  30940  30940  30940  30940  30940  30940  30940  30940  30940  30940  30940  30940  30940  30940  30940  30940  30940    255    180  30940    221    202  30940    224    188    200    205    214  30940    205    220    226    241  30940    191    193    188    224  30940  30940  30940  30940  30940  30940  30940  30940  30940  30940    180  30940  30940  30940    190    192    207    198    227  30940    224    187    197    216  30940    198    191    219    183    197    217    234    216    191    198    194    202    206  30940    214    194    186    187    186    200    194    177    198  30940    187    203    219    203    209    194    191    184    195  30940    190    222    205    210    220    224    199    211    209  30940    224    234    249    201  30940  30940  30940    226  30940    194    235    222    205    197    209    211    201    215  30940    221    224  30940  30940    202    225    211    196    220    219    216    221    210    203    220    206    210    218    221    211    219    210    203    219    209    222  30940    217    224    210    202    206    201    223    216    208    206    200    190    198    202    203  30940    214    203    218    209    223    199    214    212    199    208    209    203  30940    206    213  30940    194  30940    221    239    208    212    191    198    233  30940    216    224    221    224    204    219    215    211    230    225    222    217    219    214    209    212    239    226    224    214    219    200    212    208    225    218    209  30940    221  30940  30940    225    226    214    228    195  30940    222  30940  30940    201  30940    211    216  30940    219  30940  30940  30940  30940  30940  30940  30940  30940  30940    228  30940    230  30940  30940  30940  30940  30940  30940  30940  30940  30940  30940  30940  30940  30940  30940  30940  30940  30940  30940  30940  30940  30940  30940  30940  30940  30940  30940
  30940  30940  30940  30940  30940  30940  30940  30940  30940  30940  30940  30940  30940  30940  30940  30940  30940  30940  30940  30940  30940  30940  30940  30940  30940  30940  30940  30940    220    223  30940    196    205    245    241    231  30940    183  30940  30940  30940  30940  30940  30940  30940  30940  30940  30940  30940  30940  30940  30940  30940  30940  30940  30940  30940  30940  30940  30940  30940  30940  30940  30940  30940  30940  30940  30940  30940    205    198  30940    216    206    202    222  30940    213  30940    201  30940    205    202    199    206    205    220    178  30940    192    192    221  30940    199    208    188    206    218    218    200    215    209    219    208    228  30940  30940  30940    205    218    199    203    219    204    206    223    217    211    215  30940  30940    222    221    211    210    226    228    228  30940  30940  30940  30940  30940  30940  30940  30940  30940  30940  30940  30940  30940  30940  30940  30940  30940  30940  30940  30940  30940  30940  30940  30940  30940    239  30940    199    204    211  30940  30940    206    219  30940    197    206    212    226  30940  30940  30940  30940  30940    227  30940  30940    223  30940  30940  30940  30940  30940  30940  30940  30940  30940  30940  30940  30940  30940  30940  30940  30940  30940  30940  30940  30940  30940  30940  30940  30940  30940  30940  30940  30940  30940  30940  30940  30940  30940  30940  30940  30940  30940  30940  30940  30940  30940  30940  30940  30940  30940  30940  30940  30940  30940  30940  30940  30940  30940  30940  30940  30940  30940  30940  30940  30940  30940  30940  30940  30940  30940  30940  30940  30940  30940  30940  30940  30940  30940  30940  30940  30940  30940  30940  30940  30940  30940  30940  30940  30940  30940  30940  30940  30940  30940    154  30940  30940  30940  30940  30940  30940  30940  30940  30940  30940  30940  30940  30940    232  30940  30940    223    242    209    206  30940    241    214    239  30940    205    194    207    205    216    209    190  30940  30940  30940  30940  30940  30940  30940  30940    213    215    204    185    207    210  30940    210    209  30940    213    210    199    209    203    209    196    177    221  30940    196    174    198    196    195    185    195  30940    198    206  30940    199  30940    177    175    218    201    212    187    186    186    198    191    210    174    196    174    192    188    217    181    205    200    212    222    192  30940    218    220    199    211    209    211    192    215    215    229    229    207    189    222    220    224    216    228    233  30940  30940  30940    210  30940    216    220  30940  30940  30940    199  30940    223  30940    219    214    218    205    195    218    214    213    213    211    221    214    218    217    221    222    213    222    228    208  30940    228    243    206    204    225    225    221    190    214    206    213    210    235  30940    215    222    207    205    202    223    222    192    217    211    232    211    209    205    208    239    207    221    221    215    215    200    219    207    204  30940    227  30940    200    214  30940  30940  30940    227    221    212    217    210    204    232    210    220    201    220  30940    194  30940    223    207    216    215    197    222  30940  30940  30940  30940  30940  30940  30940  30940  30940  30940  30940  30940  30940    214    229    223  30940  30940  30940  30940  30940  30940  30940  30940  30940  30940    230    230  30940  30940    236  30940  30940  30940  30940  30940  30940  30940  30940  30940  30940  30940  30940  30940  30940  30940  30940  30940  30940  30940  30940  30940  30940  30940  30940  30940
  30940  30940  30940  30940  30940  30940  30940  30940  30940  30940  30940  30940  30940  30940  30940  30940  30940  30940  30940  30940  30940  30940  30940  30940  30940  30940  30940  30940  30940  30940  30940  30940  30940  30940    235  30940  30940    221    194    233  30940    214  30940  30940  30940  30940  30940  30940  30940  30940  30940  30940  30940  30940  30940  30940  30940  30940  30940  30940  30940  30940  30940  30940  30940  30940  30940    173  30940    169  30940    211  30940    198    203  30940    197  30940  30940    198    203    184  30940    208    191    212    210    198    211    207    210    181    228    222  30940    213  30940    214    218    216    227    207  30940  30940  30940    195    206    282    259    215    200    233  30940    250    197    201    212    235    221    210  30940    210    215    213  30940    202    205    227    206    232    212  30940  30940  30940  30940  30940  30940  30940  30940  30940  30940  30940  30940  30940  30940  30940  30940  30940  30940  30940  30940  30940  30940    230  30940    227  30940    213  30940  30940    209  30940    219    206    233    231    223    205  30940  30940  30940  30940    213    229  30940  30940  30940  30940  30940  30940  30940  30940  30940  30940  30940  30940  30940  30940  30940  30940  30940  30940  30940  30940  30940  30940  30940  30940  30940  30940  30940  30940  30940  30940  30940  30940  30940  30940  30940  30940  30940  30940  30940  30940  30940  30940  30940  30940  30940  30940  30940  30940  30940  30940  30940  30940  30940  30940  30940  30940  30940  30940  30940  30940  30940  30940  30940  30940  30940  30940  30940  30940  30940  30940  30940  30940  30940  30940  30940  30940  30940  30940  30940  30940  30940  30940  30940  30940  30940  30940  30940  30940  30940  30940    189    205  30940  30940  30940  30940  30940  30940  30940  30940  30940  30940  30940  30940  30940    218    222    228    227    225  30940  30940  30940    234    216  30940    207    178  30940    224    185    240  30940  30940  30940  30940  30940  30940  30940  30940    186    241    197  30940    190    214  30940  30940    213    192    204    201    229  30940    214    191    184    209    203    193    200    207    208    205    183    196    202    191    183    180    190    202  30940    192    191    186    179    214    171    183    191    189    194    205    197    193    220    188    199    185  30940    179    198    227    194    221    198    206    232    232    216    198    205    218    210    201    207  30940    209    208    204    216    226  30940    219    222    203    224    216  30940  30940    219    212    197    231    208    212    212    214    218    215    219    216    199    216    213    190    193  30940  30940    211    204    212    197    209    215    199    203    216  30940    163    239  30940    222    219    239    225    222    209    211    174    209    197    217    208    219    224    209  30940    190    200    199    227    213    203    214    201    219    210    198    207    229    223    207    216    215    218    183    219    208    214  30940    215    197  30940  30940  30940  30940  30940  30940    203    216  30940    218    206    217    223    209    207    218    206    207    206    215    212    231  30940    219  30940  30940  30940  30940  30940  30940  30940  30940  30940  30940  30940  30940  30940  30940  30940  30940  30940  30940  30940  30940  30940  30940  30940  30940  30940  30940  30940    240    229  30940  30940    233  30940  30940  30940  30940  30940  30940  30940  30940  30940  30940  30940  30940  30940  30940  30940  30940  30940  30940  30940  30940  30940  30940  30940  30940  30940  30940
  30940  30940  30940  30940  30940  30940  30940  30940  30940  30940  30940  30940  30940  30940  30940  30940  30940  30940  30940  30940  30940  30940  30940  30940  30940  30940  30940  30940  30940  30940  30940  30940  30940  30940    216  30940  30940  30940  30940  30940    203  30940  30940  30940  30940  30940  30940  30940  30940  30940  30940  30940  30940  30940  30940  30940  30940  30940  30940  30940  30940  30940  30940  30940  30940  30940  30940    172  30940    221  30940  30940    230    210    206    213    206    207  30940    194    216  30940  30940  30940    194    218    215    207    198    205    209  30940    217    214    228    226    233    214    216    221    206    227    218    231    252    223  30940  30940    192  30940  30940    190    210  30940    217    238    221    236  30940    226    199    227  30940    225    202    224    223  30940    217    222  30940  30940  30940  30940  30940  30940  30940  30940  30940  30940  30940  30940  30940  30940  30940  30940  30940  30940  30940  30940  30940  30940  30940  30940    211    215    225  30940    191  30940    229    239    182    210    209  30940    221    206    223    232    222    211    209  30940  30940  30940    242  30940  30940  30940  30940  30940  30940  30940  30940  30940  30940  30940  30940  30940  30940  30940  30940  30940  30940  30940  30940  30940  30940  30940  30940  30940  30940  30940  30940  30940  30940  30940  30940  30940  30940  30940  30940  30940  30940  30940  30940  30940  30940  30940  30940  30940  30940  30940  30940  30940  30940  30940  30940  30940  30940  30940  30940  30940  30940  30940  30940  30940  30940  30940  30940  30940  30940  30940  30940  30940  30940  30940  30940  30940  30940  30940  30940  30940  30940  30940  30940  30940  30940  30940    248  30940  30940    185    248  30940  30940  30940  30940  30940  30940  30940  30940  30940  30940  30940  30940  30940  30940  30940  30940    225  30940  30940  30940  30940  30940  30940    209    200    208    220    197    232    203  30940  30940  30940  30940  30940  30940  30940  30940  30940  30940  30940  30940    189    212  30940    176    177  30940    187    230    198    199    220    203    212    187    199    198    194    188  30940  30940    194    205    188    175  30940    192    194    202    206    180    204    201    193    198    215    223    191    189    182    181    178    187    188    184    165  30940    167    196  30940    191    206  30940    206    201    175    196    177    192    191    199    198  30940    205    220    220    203    182    207    217    209    197  30940    227    200    226  30940    216    219    214    228    224    210    211    208    204    217    204    215    225    202    222    204    221    213    198    208    206    191    201    204    207    202    199    219    223  30940    186    205    227    214    217    213  30940    191    181    206    218    213    212    224    216    218    214    216    220    223  30940    229    216    190    218    214    222  30940    220    209    211    215  30940  30940    210    223    213  30940    214  30940    219    197    209    227    218    203    213  30940    216    214  30940  30940  30940    216  30940    214    199    208    216    214    209    234  30940    210    209    224    216    218  30940  30940  30940  30940  30940  30940  30940  30940  30940  30940  30940  30940  30940  30940  30940  30940  30940  30940  30940  30940  30940  30940  30940  30940  30940  30940  30940    223    232  30940  30940  30940  30940  30940  30940  30940  30940  30940  30940  30940  30940  30940  30940  30940  30940  30940  30940  30940  30940  30940  30940  30940  30940  30940  30940  30940  30940  30940  30940
  30940  30940  30940  30940  30940  30940  30940  30940  30940  30940  30940  30940  30940  30940  30940  30940  30940  30940  30940  30940  30940  30940  30940  30940  30940  30940  30940  30940  30940  30940  30940  30940  30940  30940  30940    231  30940  30940  30940  30940    203  30940  30940  30940  30940  30940  30940  30940  30940  30940  30940  30940  30940  30940  30940  30940  30940  30940  30940  30940  30940  30940  30940  30940  30940  30940  30940  30940  30940  30940  30940  30940  30940  30940  30940    215  30940  30940  30940    227  30940    173    230    198  30940    223    228    206    188    214    210  30940    191    193    219    227    206    216    203    199    222    214    225  30940    236    215    219    203  30940    196    274  30940  30940  30940    209  30940  30940  30940    214    215    202    220    240  30940    205    204    221    213    218    228    231    212  30940  30940  30940  30940  30940  30940  30940  30940  30940  30940  30940  30940  30940  30940  30940  30940  30940  30940  30940  30940  30940  30940  30940    219    211    214    239    239    197    191    215  30940    223    216    211    224    219  30940    213  30940  30940  30940    228  30940    227    228  30940  30940  30940  30940  30940  30940  30940  30940  30940  30940  30940  30940  30940  30940  30940  30940  30940  30940  30940  30940  30940  30940  30940  30940  30940  30940  30940  30940  30940  30940  30940  30940  30940  30940  30940  30940  30940  30940  30940  30940  30940  30940  30940  30940  30940  30940  30940  30940  30940  30940  30940  30940  30940  30940  30940  30940  30940  30940  30940  30940  30940  30940  30940  30940  30940  30940  30940  30940  30940  30940  30940  30940  30940  30940  30940  30940  30940  30940  30940  30940  30940  30940    225  30940  30940    194    188  30940    295  30940  30940  30940  30940  30940  30940  30940  30940  30940  30940  30940  30940  30940  30940  30940  30940  30940  30940    183  30940  30940    188    245    183    284    217    224    215  30940  30940  30940    197  30940  30940  30940  30940    231  30940  30940  30940    188    187    228    209    202    167    220  30940  30940    215  30940    204    203    177    190    220    165    187    177    182  30940    197    189    169  30940    183    185    199    203    189    189    198    187    185    188    185    184    180    186    183    189    183    182    252    179    168    177    183    191  30940    205    186    213    209    210    189    201    191  30940  30940    203    206    214    209    206    210    200    208  30940    217    198    192    201    217    209    216  30940    222    220    224    209    215    204    217    232    214    189    215    219    209    207    207  30940    196    213    198    193    200    198    200    201    210    216    205    210    200    195    235    222    220  30940    224  30940    209    230    215    228    224    210    212    217    219    216    213    229    210    218    219    211    216    220    204    205    211    220  30940    235    220    199    211    217  30940  30940    212  30940    207    213    207    209    216    217    213    198    219    218  30940    220  30940  30940    212    216  30940    228    198    210    206    200  30940    229    205    237  30940  30940  30940  30940  30940  30940  30940  30940  30940  30940  30940  30940  30940  30940  30940  30940  30940  30940  30940  30940  30940  30940  30940  30940  30940  30940  30940  30940    222    240    233    225  30940  30940    241  30940  30940  30940  30940  30940  30940  30940  30940  30940  30940  30940  30940  30940  30940  30940  30940  30940  30940  30940  30940  30940  30940  30940  30940  30940  30940  30940
  30940  30940  30940  30940  30940  30940  30940  30940  30940  30940  30940  30940  30940  30940  30940  30940  30940  30940  30940  30940  30940  30940  30940  30940  30940  30940  30940  30940  30940  30940  30940  30940  30940    220  30940    211  30940  30940  30940  30940  30940  30940  30940  30940  30940  30940  30940  30940  30940  30940  30940  30940  30940  30940  30940  30940  30940  30940  30940  30940  30940  30940  30940  30940  30940  30940  30940    148  30940    214  30940    226  30940  30940  30940  30940  30940  30940    237    227    219    219    203    220    230    208    206    192    203  30940    206    205  30940  30940    197    199    211    216    204  30940    226    205    220    211    209    218    206    202    181    216    227    200    224    233    198    204    227  30940    188    218    219    232  30940    217  30940    229    199    220    222    232    223  30940    227    224    228  30940  30940  30940  30940  30940  30940  30940  30940  30940  30940  30940  30940  30940  30940  30940  30940  30940  30940  30940  30940  30940    215    217    215    236    208    215    219    199    215    208    229    182    220    213    237    218  30940    217  30940    247    222    221  30940  30940  30940  30940  30940  30940  30940  30940  30940  30940  30940  30940  30940  30940  30940  30940  30940  30940  30940  30940  30940  30940  30940  30940  30940  30940  30940  30940  30940  30940  30940  30940  30940  30940  30940  30940  30940  30940  30940  30940  30940  30940  30940  30940  30940  30940  30940  30940  30940  30940  30940  30940  30940  30940  30940  30940  30940  30940  30940  30940  30940  30940  30940  30940  30940  30940  30940  30940  30940  30940  30940  30940  30940  30940  30940  30940  30940  30940  30940  30940  30940  30940  30940    211    222    214    268    233    241  30940  30940  30940  30940  30940  30940  30940  30940  30940  30940  30940  30940  30940  30940  30940  30940    274    188  30940  30940  30940  30940  30940    223    205    223    229    209  30940  30940  30940  30940  30940  30940  30940  30940    197    183    220    211    234    192    206    180    223    188  30940  30940    195    183    191    194    208    204    208    191    197  30940    200    196    181    195    192    187    184    194    189    190  30940    206    195    189    182    196    194    201    188    189  30940    192    195    184    201    174    230    210    186    200    182    173    182    188    230    206  30940    185    275  30940    186    198    186    189  30940  30940    203    208  30940    199    202    205    212    207  30940    207    195    202  30940    219    214    213    204    198    217    219    223    222    200    198    217    208  30940    201    203    210    214    192    205    202    207    190    199    216    200    194    222    204    208    212    217  30940    209  30940    197  30940    210  30940    220    216    226    217    227    235    229    223    199    221    199    210    219    188    223  30940    214    213    213    212    195    214  30940  30940  30940    217  30940    199    223    218    210    208    214    197    222    206    224  30940  30940    229    218    214    186    228    199    235    225    225    203    223  30940    223    221    232  30940  30940  30940  30940  30940  30940  30940  30940  30940  30940  30940  30940  30940  30940  30940  30940  30940  30940  30940  30940  30940  30940  30940  30940  30940  30940  30940  30940    232  30940  30940    226  30940    237    238    228    248    235  30940  30940  30940  30940  30940  30940  30940  30940  30940  30940  30940  30940  30940  30940  30940  30940  30940  30940  30940  30940  30940  30940  30940  30940  30940
  30940  30940  30940  30940  30940  30940  30940  30940  30940  30940  30940  30940  30940  30940  30940  30940  30940  30940  30940  30940  30940  30940  30940  30940  30940  30940  30940  30940  30940  30940  30940    218  30940    229    208  30940  30940  30940  30940    193  30940  30940  30940  30940  30940  30940  30940  30940  30940  30940  30940  30940  30940  30940  30940  30940  30940  30940  30940  30940  30940  30940  30940  30940  30940  30940  30940  30940  30940  30940  30940    110  30940  30940  30940  30940    230  30940    211    221    187  30940  30940  30940    213    200  30940    203    206  30940    215  30940  30940    194    215    218    221    202    226    208    210    223    217    202    213    233    206  30940    208    203    244    216    189    199    218    218  30940    220    217    208    217    204    182  30940  30940    226    235    217    214    202    222    216    223  30940    207    212    213    241  30940  30940  30940  30940  30940  30940  30940  30940  30940  30940  30940  30940  30940  30940  30940  30940  30940  30940  30940  30940  30940  30940    209    205    206    215  30940    238  30940    215    223    220    212    207    239    215    224    213    225  30940  30940  30940  30940  30940  30940  30940  30940  30940  30940  30940  30940  30940  30940  30940  30940  30940  30940  30940  30940  30940  30940  30940  30940  30940  30940  30940  30940  30940  30940  30940  30940  30940  30940  30940  30940  30940  30940  30940  30940  30940  30940  30940  30940  30940  30940  30940  30940  30940  30940  30940  30940  30940  30940  30940  30940  30940  30940  30940  30940  30940  30940  30940  30940  30940  30940  30940  30940  30940  30940  30940  30940  30940  30940  30940  30940  30940  30940  30940  30940  30940  30940  30940  30940    205    233    235    222    199    186  30940  30940  30940  30940  30940  30940  30940  30940  30940  30940  30940  30940  30940  30940  30940  30940    226    234    173  30940  30940  30940  30940    211    209    227  30940    215  30940  30940  30940  30940  30940  30940  30940    238    214    193    174  30940    175  30940    179  30940  30940    205    209    203    206    233    180    197  30940    199    195    183    179    211    193    206  30940    190    188    165    203    214  30940    203    201    195  30940    181    201    191    190    210    184    184    168    201    187    203    186    222    183    214    174    182    192    197    187    199    195    198    206    190    190    204    198    185    187  30940    203  30940    201    193    192    217  30940  30940    198    201    207  30940    206    191    211    193    201    209    212    202    210    204    207    217  30940    206    202  30940  30940    187    190    196  30940    215    209  30940    197    191  30940    189    194  30940    192    207  30940    193    204    209    203  30940    223  30940    213    201    213    219    202    223    199    213    214    203    197    211    210    208    229  30940  30940  30940    225  30940    254    229    233  30940    209    212  30940    216  30940    216    213    227    221  30940    214    198    217    229    209    206    215    228    213  30940    226    223  30940    213    201    215    212  30940    226    229    229    233  30940  30940  30940  30940  30940  30940  30940  30940  30940  30940  30940  30940  30940  30940  30940  30940  30940  30940  30940  30940  30940  30940  30940  30940  30940  30940  30940    233    228    223  30940    217    214    225  30940  30940    235    235  30940  30940  30940  30940  30940  30940  30940  30940  30940  30940  30940  30940  30940  30940  30940  30940  30940  30940  30940  30940  30940  30940  30940  30940  30940
  30940  30940  30940  30940  30940  30940  30940  30940  30940  30940  30940  30940  30940  30940  30940  30940  30940  30940  30940  30940  30940  30940  30940  30940  30940  30940  30940  30940  30940  30940    186    215    214  30940  30940  30940  30940  30940  30940  30940  30940  30940  30940  30940  30940  30940  30940  30940  30940  30940  30940  30940  30940  30940  30940  30940  30940  30940  30940  30940  30940  30940  30940  30940  30940  30940  30940  30940  30940  30940  30940    186  30940    161  30940  30940    214    214    203  30940    209    248  30940  30940    220    206  30940    210    220    199    245    208    211    183    209    215    205    218    203  30940    220    216    208    201    213    221    218    210    209    211    204    214    216  30940    221  30940    205    220    228    231    205    213  30940    214    218    210    218    197    212    189    236  30940    206    216    222    223    218    234    223  30940  30940  30940  30940  30940  30940  30940  30940  30940  30940  30940  30940  30940  30940  30940  30940    233    231    190    211    227  30940    238  30940    225    208    219    233    213    214    219    219    209    197  30940    225    232  30940    217  30940  30940  30940  30940  30940  30940  30940  30940  30940  30940  30940  30940  30940  30940  30940  30940  30940  30940  30940  30940  30940  30940  30940  30940  30940  30940  30940  30940  30940  30940  30940  30940  30940  30940  30940  30940  30940  30940  30940  30940  30940  30940  30940  30940  30940  30940  30940  30940  30940  30940  30940  30940  30940  30940  30940  30940  30940  30940  30940  30940  30940  30940  30940  30940  30940  30940  30940  30940  30940  30940  30940  30940  30940  30940  30940  30940  30940  30940  30940  30940  30940  30940  30940  30940    232    195    213  30940  30940  30940  30940  30940  30940  30940  30940  30940  30940  30940  30940  30940  30940  30940  30940  30940  30940    180    188  30940  30940  30940    301    186    193  30940  30940  30940  30940  30940  30940  30940  30940  30940  30940  30940  30940    254    185    213    174  30940  30940  30940    185  30940    217    210    222    208  30940    193    222    199    183    202    198    200  30940    183    183    184    196    190    193    180  30940    178    195    179    180    202    182    193    208    182  30940    216    182    183    187    213    163    194    176    180    214    179    186    186    199    195    205    192    188    192    181    200    202    187    231    181    189    188    189    202    205    200    174    198  30940  30940    215    216    206    201    195    221    212    215  30940    213    210    206    218    198    194    190    198    211    211    189    213  30940    200    201    195    181  30940    172  30940    214    203    205    193    189  30940  30940    212    201    202    192    215    199    208    212    227    227  30940    230    212    231    206    226    225    210    220    218    230    227  30940    223    235    212    233    219    209  30940    219    197    223  30940  30940    219    225  30940    217    238  30940    227    203    217  30940    229    228    218    200    217    223    202    219    224    202    230    207  30940    212    219    225    225    214  30940  30940  30940  30940  30940  30940  30940  30940  30940  30940  30940  30940  30940  30940  30940  30940  30940  30940  30940  30940  30940  30940  30940  30940  30940  30940  30940    231  30940  30940  30940    220    231    237  30940    240  30940  30940  30940  30940  30940  30940  30940  30940  30940  30940  30940  30940  30940  30940  30940  30940  30940  30940  30940  30940  30940  30940  30940  30940  30940  30940  30940
  30940  30940  30940  30940  30940  30940  30940  30940  30940  30940  30940  30940  30940  30940  30940  30940  30940  30940  30940  30940  30940  30940  30940  30940  30940  30940  30940  30940  30940    195  30940  30940  30940  30940  30940  30940  30940  30940  30940  30940  30940  30940  30940  30940  30940  30940  30940  30940  30940  30940  30940  30940  30940  30940  30940  30940  30940  30940  30940  30940  30940  30940  30940  30940  30940  30940  30940  30940  30940  30940  30940    231  30940  30940    162    162  30940  30940    195    207    190    216    199    198    204    177    207    191    198    206  30940    208  30940    213    220    227    214    208    223    216    209    221    220    214    199    213    220  30940    218  30940    210    200    263    193    221    223    238    227    222    195    228  30940    208    228    211    218    199    221    214    208  30940    210    211    213  30940    219    241    202    217    214    241    238  30940  30940  30940  30940  30940  30940  30940  30940  30940  30940  30940  30940    212    222    215    231    228    238    247    211    228    229    226    223    228    251  30940    203    217  30940  30940    211  30940  30940  30940  30940  30940    241  30940  30940  30940  30940  30940  30940  30940  30940  30940  30940  30940  30940  30940  30940  30940  30940  30940  30940  30940  30940  30940  30940  30940  30940  30940  30940  30940  30940  30940  30940  30940  30940  30940  30940  30940  30940  30940  30940  30940  30940  30940  30940  30940  30940  30940  30940  30940  30940  30940  30940  30940  30940  30940  30940  30940  30940  30940  30940  30940  30940  30940  30940  30940  30940  30940  30940  30940  30940  30940  30940  30940  30940  30940  30940  30940  30940  30940  30940  30940  30940  30940  30940    240    180    217    217    159    180  30940  30940  30940  30940  30940  30940  30940  30940  30940  30940  30940  30940  30940  30940    270    170    175    157  30940    170  30940  30940    180    172  30940  30940  30940  30940  30940  30940  30940  30940  30940  30940  30940  30940  30940    194    170    183  30940  30940  30940  30940    221  30940    191    185    207  30940    199    216    181    199    206    194    189    196  30940    185    198    222    191    223    211    213    182    198    166  30940    187    193    183    187    186  30940    227    196    171    181    193    189    204  30940  30940    182    179    204    175    200    197    198    206    193    205    203    233  30940    209    211    207    216  30940    177  30940    191  30940    202  30940    206    199    200    201    200    197    234    226  30940    198  30940  30940    205    190  30940    197    219    193    198    190    198    194  30940    201    203    215    198    205    183    194    196    188    213    200    201    208  30940    193    200    206    213    212  30940    196    219    217    202    219    225    215    209    203    215    216    227    216    218  30940    225  30940  30940    217  30940    201    193    222    236    221    213  30940    208    210    201    228    224    209    222    230    217    221    223    224    214    223    223    225    223    220    210    208    196    210  30940    221    225  30940  30940  30940  30940  30940  30940  30940  30940  30940  30940  30940  30940  30940  30940  30940  30940  30940  30940  30940  30940  30940  30940  30940  30940  30940  30940  30940  30940  30940  30940  30940  30940    242  30940  30940    215    235    224    242  30940  30940  30940  30940  30940  30940  30940  30940  30940  30940  30940  30940  30940  30940  30940  30940  30940  30940  30940  30940  30940  30940  30940  30940  30940  30940  30940  30940  30940
  30940  30940  30940  30940  30940  30940  30940  30940  30940  30940  30940  30940  30940  30940  30940  30940  30940  30940  30940  30940  30940  30940  30940  30940  30940    197  30940  30940  30940  30940  30940  30940  30940  30940  30940  30940  30940  30940  30940  30940  30940  30940  30940  30940  30940  30940  30940  30940  30940  30940  30940  30940  30940  30940  30940  30940  30940  30940  30940  30940  30940  30940  30940  30940  30940  30940  30940  30940  30940  30940  30940  30940  30940  30940    239  30940  30940  30940    177    224  30940    186    192    198    213    187  30940    204    202    200    192    208    200  30940    197    205    222    228    213    206    220    221    205    227    208    208    213    196  30940  30940    205    217    256    201    210    216    222  30940    221    217    228    219    204    220    222  30940    234    207    213    228    210    223    211    222    205    220    214    220    218    233    221    215    232    218    223    206    210  30940  30940  30940  30940  30940  30940    216    217    213    211    223  30940    214    218  30940    225    209    210    216    217    227    227    211    208    217    200  30940    219    217    240    237    238  30940    218  30940  30940  30940  30940  30940  30940  30940  30940  30940  30940  30940  30940  30940  30940  30940  30940  30940  30940  30940  30940  30940  30940  30940  30940  30940  30940  30940  30940  30940  30940  30940  30940  30940  30940  30940  30940  30940  30940  30940  30940  30940  30940  30940  30940  30940  30940  30940  30940  30940  30940  30940  30940  30940  30940  30940  30940  30940  30940  30940  30940  30940  30940  30940  30940  30940  30940  30940  30940  30940  30940  30940  30940  30940  30940  30940  30940  30940    250  30940    190  30940  30940    206    209    277  30940    172  30940  30940  30940  30940  30940  30940  30940  30940  30940  30940  30940  30940  30940  30940  30940    185    235  30940  30940  30940    190  30940  30940  30940  30940  30940  30940  30940  30940  30940  30940  30940  30940  30940  30940    188    191  30940    185    208    192  30940  30940    217    199    184    224    198    237    192    178    179    183    187    190    205  30940    211    170    182    191    183  30940    193  30940    226    177  30940    206    177  30940    180    185    189    197    182  30940    190    191    192    164    193    196    184    197    188    177    192    197    181    191    206    246    196    230  30940    231    209    226    192  30940  30940    183    198  30940  30940  30940    207    196  30940    252    206    194    198    207    210    203  30940    202  30940    200    187    216    195  30940    195  30940    195    201    192    197    204    195  30940    200    213    198    199    190    196    191    205    208    222    213    206    212    203  30940  30940    213    198  30940    210    197    214    209    209    193    197  30940    203    199    208  30940    216  30940    216    231    229  30940    212  30940    194    221    217    220    226    224    217    209    227  30940  30940  30940    220    215    220    219    220  30940    217    219    220    229    224  30940  30940  30940    220    218    217    215    245  30940    239  30940  30940  30940    213  30940  30940  30940  30940  30940  30940  30940  30940  30940  30940  30940  30940  30940  30940  30940  30940  30940  30940  30940  30940  30940  30940  30940  30940  30940  30940  30940  30940  30940  30940  30940    225  30940  30940  30940  30940  30940  30940  30940  30940  30940  30940  30940  30940  30940  30940  30940  30940  30940  30940  30940  30940  30940  30940  30940  30940  30940  30940  30940  30940  30940  30940
  30940  30940  30940  30940  30940  30940  30940  30940  30940  30940  30940  30940  30940  30940  30940  30940  30940  30940  30940  30940  30940  30940  30940  30940  30940  30940  30940  30940  30940  30940  30940  30940  30940  30940  30940  30940  30940  30940  30940  30940  30940  30940  30940  30940  30940  30940  30940  30940  30940  30940  30940  30940  30940  30940  30940  30940  30940  30940  30940  30940  30940  30940  30940  30940  30940  30940  30940  30940  30940  30940  30940  30940  30940  30940  30940    175  30940    207    226  30940    199    213    203  30940    207    217  30940    196    225    210    205    187    216    200  30940    214    217    211    213    223    194    210    208    208    218  30940    209    216    215    216    215    212    212    204    215  30940  30940    238    220    218    219    209    205    198    214    233  30940    214    221    198    199  30940    213    216    224    223    217    201    221    219    221  30940    222    224    227    220    222  30940  30940  30940  30940    242    226    195    225    224    225    222    231    214    218    256    243    209    248  30940    211  30940  30940  30940    219    223  30940    219    222  30940    229  30940  30940  30940  30940  30940    237    222  30940  30940  30940  30940  30940  30940  30940  30940  30940  30940  30940  30940  30940  30940  30940  30940  30940  30940  30940  30940  30940  30940  30940  30940  30940  30940  30940  30940  30940  30940  30940  30940  30940  30940  30940  30940  30940  30940  30940  30940  30940  30940  30940  30940  30940  30940  30940  30940  30940  30940  30940  30940  30940  30940  30940  30940  30940  30940  30940  30940  30940  30940  30940  30940  30940  30940  30940  30940  30940  30940  30940  30940  30940  30940    232  30940  30940    176  30940  30940  30940    233    222    160    247  30940  30940  30940  30940  30940  30940  30940  30940  30940  30940  30940  30940  30940  30940  30940    194  30940  30940  30940  30940  30940  30940  30940  30940  30940  30940    201    165    226  30940  30940    223  30940    214  30940  30940    218  30940    212    202    167    206  30940    216    198  30940  30940    189    201    182    191  30940    175    195    187  30940    187    200    182    207    165    170  30940  30940    192    183    174    175    180    180    178    175    168    200  30940    181    168    187    192    208    196    197    188    192    187    173    174    193    220    204    190    203    190    199    227    183  30940    190    194  30940  30940  30940  30940  30940    198  30940    203    209    205    198    217    193    203  30940    201    199    217  30940  30940    198    221  30940    202    214    193    208  30940    188    219    217    247    198  30940    195    191    240    253    208    204    183  30940    197  30940    205  30940    212    217  30940    236  30940    198    216    197    203    182    221    212    218    230    206    225  30940    217  30940  30940  30940    211    202    222    239  30940    224    228    230    218    211    223    218  30940    233    218    221    227    221    196    216    219    229  30940    225    225    221  30940    226    228    224    227    223    225  30940  30940    221    228    224    230  30940    219  30940  30940  30940  30940  30940  30940  30940  30940  30940  30940  30940  30940  30940  30940  30940  30940  30940  30940  30940  30940  30940  30940  30940  30940  30940  30940  30940  30940  30940    224    229    215  30940    236  30940  30940    240  30940  30940  30940  30940  30940  30940  30940  30940  30940  30940  30940  30940  30940  30940  30940  30940  30940  30940  30940  30940  30940  30940  30940  30940  30940  30940  30940
  30940  30940  30940  30940  30940  30940  30940  30940  30940  30940  30940  30940  30940  30940  30940  30940  30940  30940  30940  30940  30940  30940  30940  30940  30940  30940  30940  30940  30940  30940  30940  30940  30940  30940  30940  30940  30940  30940  30940  30940  30940  30940  30940  30940  30940  30940  30940  30940  30940  30940  30940  30940  30940  30940  30940  30940  30940  30940  30940  30940  30940  30940  30940  30940  30940  30940  30940  30940  30940  30940  30940  30940  30940  30940  30940    244  30940    197    226    223    212    204  30940    169  30940    183    213    191    245    171  30940  30940    209    201    202    205    203    213    226    200    221    213    238    204    216    209    220    207    198    225    219    219    216    218    211    211    238    228    215  30940  30940    215    213    218    222    205    208    225    227    224    200    209    215    220    213    218    217    211    239    232    226    224    222    258    219    229    214  30940  30940  30940  30940  30940    219    219  30940  30940    215    216    215    217  30940    218  30940    240    188    227    212    196    232    217    216    230  30940  30940  30940  30940  30940    232    220    202    231  30940    219    216  30940  30940  30940  30940  30940  30940  30940  30940  30940  30940  30940  30940  30940  30940  30940  30940  30940  30940  30940  30940  30940  30940  30940  30940  30940  30940  30940  30940  30940  30940  30940  30940  30940  30940  30940  30940  30940  30940  30940  30940  30940  30940  30940  30940  30940  30940  30940  30940  30940  30940  30940  30940  30940  30940  30940  30940  30940  30940  30940  30940  30940  30940  30940  30940  30940  30940  30940  30940  30940  30940  30940    103    200    244    246    176    157  30940  30940  30940  30940    191    188    259    162    178  30940  30940  30940  30940  30940  30940  30940  30940  30940  30940  30940  30940  30940  30940  30940    167    163  30940    233    168    172  30940  30940    170    186    187  30940    186    170    170  30940    171    174    185    172    173    179    224    167    179  30940    186    171  30940    206    189    210    190  30940    201    201    194    185    192    208  30940    177    167  30940    181    172    184    183    173    205  30940    188    192    182    198    183    181    187  30940  30940    187    175    169    171    206    193    182    208    186  30940    195    207    215    191    197    189    195    199    171    172  30940  30940    172    189    208  30940    205    223    208    211    209    213  30940    195  30940    212    198  30940  30940  30940    236  30940    219    206  30940  30940    197  30940    194    195    188    192    182  30940    213  30940  30940    178    199  30940    202    215    267    205    198    196    200  30940    196    249    215    213    219    211  30940    213    218    220  30940    210  30940    206    231    225    218    214  30940    209  30940  30940  30940    221    229    223    219    230    217    210    228    218  30940  30940    226    228    224    215    227    219    219    226    223    230    229    226    230    228    224    228    223    226    226    225    218    224    225  30940    222    207    233    228    238  30940  30940  30940  30940    227  30940  30940  30940    214  30940  30940  30940  30940  30940  30940  30940  30940  30940  30940  30940  30940  30940  30940  30940  30940  30940  30940  30940    243    224    228  30940  30940    216  30940  30940  30940  30940  30940  30940  30940  30940  30940  30940  30940  30940  30940  30940  30940  30940  30940  30940  30940  30940  30940  30940  30940  30940  30940  30940  30940  30940  30940  30940
  30940  30940  30940  30940  30940  30940  30940  30940  30940  30940  30940  30940  30940  30940  30940  30940  30940  30940  30940  30940  30940  30940  30940  30940  30940  30940  30940  30940  30940  30940  30940  30940  30940  30940  30940  30940  30940  30940  30940  30940  30940  30940  30940  30940  30940  30940  30940  30940  30940  30940  30940  30940  30940  30940  30940  30940  30940  30940  30940  30940  30940  30940  30940  30940  30940  30940  30940  30940  30940  30940  30940    232  30940  30940  30940  30940  30940  30940    216  30940    227    238  30940    207    215    194    201    215    227    197  30940    187  30940    241    215    194    209    201  30940    232    214    216    217    208    199    198  30940  30940    214    220    202  30940    211    202    252    212    231  30940    218    211    209    228  30940  30940  30940    204    221    219    205    222    218    217    211    218    212    211    250    217  30940  30940    214    207    216    222    224  30940    218  30940  30940  30940  30940  30940    228    224  30940  30940  30940  30940    208    222    213    230    217    215    203    241  30940    205    218    204    271    204    251    207  30940    201    229    231  30940    221  30940    219    235    234  30940    213  30940  30940  30940  30940  30940  30940  30940  30940  30940  30940  30940  30940  30940  30940  30940  30940  30940  30940  30940  30940  30940  30940  30940  30940  30940  30940  30940  30940  30940  30940  30940  30940  30940  30940  30940  30940  30940  30940  30940  30940  30940  30940  30940  30940  30940  30940  30940  30940  30940  30940  30940  30940  30940  30940  30940  30940  30940  30940  30940  30940  30940  30940  30940  30940  30940  30940  30940  30940  30940    206    255    216    146    239    191  30940  30940  30940  30940  30940    173  30940     41    153  30940  30940  30940  30940  30940  30940  30940  30940  30940  30940  30940  30940    135    212    218    241    181    233    160    199    211    232    193    174    186    223    172    219    174    170    168    237    222    173    205    184    191    216    163    194    189  30940  30940    217    172    198  30940  30940    178    177    177    194    207    208    175  30940  30940    185    176    179    176    181    189    187    191    195    183    189    199    199    186    191    185    179    184    180    173    172    193    172    195    187    211    189    167    193    178    191    196    196    196    192  30940    196    202  30940    191  30940  30940    204  30940    189    209    207    206    205    208    205  30940  30940    201    203    202    225    208    205    203    194    220    197  30940    202    193  30940    203    207    240    202    243    185  30940    195    202    207    209    224  30940    269    199    195    207    200    195  30940  30940  30940    222    235    204  30940    208    221    212  30940  30940  30940    202    214    190  30940    227    211  30940  30940  30940    206    216    217    219    219    218  30940    224    216    223    228    205    235    223    221    230    225    187    228    227    227    235    214    226    227    215    222    229    218    221    229    222    226  30940    225    227  30940    233    225    225  30940  30940    227    215    223  30940  30940  30940  30940    235  30940  30940  30940  30940  30940  30940  30940  30940  30940  30940  30940  30940  30940  30940  30940  30940  30940  30940  30940    230    195  30940  30940  30940  30940  30940  30940  30940  30940  30940  30940  30940  30940  30940  30940  30940  30940  30940  30940  30940  30940  30940  30940  30940  30940  30940  30940  30940  30940  30940  30940  30940  30940  30940  30940
  30940  30940  30940  30940  30940  30940  30940  30940  30940  30940  30940  30940  30940  30940  30940  30940  30940    228  30940  30940  30940  30940  30940  30940  30940  30940  30940  30940  30940  30940  30940  30940  30940  30940  30940  30940  30940  30940  30940  30940  30940  30940  30940  30940  30940  30940  30940  30940  30940  30940  30940  30940  30940  30940  30940  30940  30940  30940  30940  30940  30940  30940  30940  30940  30940  30940  30940  30940  30940  30940  30940  30940  30940  30940  30940  30940  30940  30940  30940  30940  30940    221  30940    187    217  30940    197  30940    182    222    222    234    223    209    216    217    217    213    183    213    178    207    199    201    289    204    209    206    193    211    201    232    212  30940    209    220    222    206    201  30940    228    231    211  30940  30940    220    217    242  30940    224    238    198    204    235    213    210    218    215    215    209    219    228    209    237    238    222    219  30940    231  30940  30940  30940    214    217    226    210    214  30940    198    207    210    262  30940    204    228    210    215  30940    195    221    216    226    225    217    218  30940    206    221    247    212    203    219    212    215    232    227    212  30940  30940  30940  30940  30940  30940  30940  30940  30940  30940  30940  30940  30940  30940  30940  30940  30940  30940  30940  30940  30940  30940  30940  30940  30940  30940  30940  30940  30940  30940  30940  30940  30940  30940  30940  30940  30940  30940  30940  30940  30940  30940  30940  30940  30940  30940  30940  30940  30940  30940  30940  30940  30940  30940  30940  30940  30940  30940  30940  30940  30940  30940  30940  30940  30940  30940  30940  30940  30940    212    241    251    184    235  30940  30940  30940    209    178    114    195    200    179    159  30940  30940  30940  30940  30940  30940    250    233    234    211    261  30940    207    176    222    224    216  30940    226    224    154    169    186    165    179    165    221    166    171    165    191    218    179    182    169    174    169    187  30940  30940  30940  30940    203    194    242    269    200    191    187    190    209    182    177    202    187    174    200    185  30940    198    188    190    207    236    153    181    188    190    183    168    194  30940    194    217    192    201    195    190    184    173    183    191    212    193  30940    190    169    187  30940    174    161    201    177    202  30940    172    178    164    204  30940  30940    220  30940    213    208    220    210    151    192    263    148    253    203  30940    213  30940  30940  30940    224    201  30940  30940  30940    195    226    201    181    189    219  30940    198    217    202    204    207  30940    201    199    199    207    174    212    218    221    221    213  30940    210    220    211    209  30940    215  30940    189    214    202  30940    215    188  30940  30940    213    217    226    214    220    224    216    233    224    214    222    224    227    220    214    203    230    225  30940    228    222    223    223    227    228    230    221    222    211    221    225    224    222    225    199    217    234    232  30940    203    228    215    235    238  30940    229    237    210    206  30940    243    238  30940  30940  30940  30940  30940  30940  30940  30940  30940  30940  30940  30940  30940  30940  30940  30940  30940  30940  30940  30940  30940    195  30940  30940  30940  30940  30940  30940  30940  30940  30940  30940  30940  30940  30940  30940  30940  30940  30940  30940  30940  30940  30940  30940  30940  30940  30940  30940  30940  30940  30940  30940  30940  30940  30940
  30940  30940  30940  30940  30940  30940  30940  30940  30940  30940  30940  30940  30940  30940  30940  30940  30940  30940  30940  30940  30940  30940  30940  30940  30940  30940  30940  30940  30940  30940  30940  30940  30940  30940  30940  30940  30940  30940  30940  30940  30940  30940  30940  30940  30940  30940  30940  30940  30940  30940  30940  30940  30940  30940  30940  30940  30940  30940  30940  30940  30940  30940  30940  30940  30940  30940  30940  30940  30940  30940  30940  30940  30940  30940  30940  30940  30940    225    191  30940  30940    230    198  30940  30940    225  30940    195    190    183  30940    222  30940    237  30940    217    221    215    207    205    199    205    197    198    204    190    209    218    207    202    218    189    218    208    200  30940    214    214    231    213  30940    230    236  30940  30940    221    211    198    221    213    213    213    213    202    218    232  30940    211  30940  30940    218    221    215    212    209    219    224    224  30940  30940  30940  30940    211    232    206    231  30940    172    205    212    206    220    215    221    223  30940    226    236    214    226    248  30940    215    213    246  30940    221    237    225  30940    230    221    229    222    227    211    232  30940  30940  30940  30940  30940  30940  30940  30940  30940  30940  30940  30940  30940  30940  30940  30940  30940  30940  30940  30940  30940  30940  30940  30940  30940  30940  30940  30940  30940  30940  30940  30940  30940  30940  30940  30940  30940  30940  30940  30940  30940  30940  30940  30940  30940  30940  30940  30940  30940  30940  30940  30940  30940  30940  30940  30940  30940  30940  30940  30940  30940  30940  30940  30940  30940  30940  30940  30940    326    240    250  30940    135    182  30940  30940  30940    198  30940    174    173    146    159    150    161    155  30940  30940  30940  30940    142  30940    144    213    267    165    240    293    234    188    150    229  30940    214    227    250  30940    237    147    158    161    172    202    168  30940    230  30940    198    219    255    184    215    213    195    216    215    242    190    227    178    185    177    168    192    177    201    165    181    185    177    177  30940    170    188    167  30940    193    155    181    191    198    187    194    189    174    194    185    184    211  30940    235    190    171  30940    192    190    188    191    191    200    179  30940  30940  30940    169  30940    178  30940    163    167    196  30940  30940    143  30940  30940    204  30940    180    192    245    218    211  30940    261    259    149    155  30940    249  30940    220  30940    194    199    195    211    213    189    204    208    201    195  30940    197  30940  30940    212    224    213    243    205    219    197    218    216    215    220    201    208  30940    231    217    228    233  30940    216    199  30940  30940  30940    200  30940  30940  30940    203    210    218    176    208    223    216    221    226    217    223    215    222    212    219    223    232    215    224    228    238    225    229  30940    232    229    209    218    208    222    227    221    220    217    224    222    202    231    214    224    215  30940    226    225    228    229  30940    233    232    231  30940  30940    259  30940  30940  30940  30940  30940  30940  30940  30940  30940  30940  30940  30940  30940  30940  30940  30940  30940  30940  30940  30940    231    212  30940  30940  30940  30940  30940  30940  30940  30940  30940  30940  30940  30940  30940  30940  30940  30940  30940  30940  30940  30940  30940  30940  30940  30940  30940  30940  30940  30940  30940  30940  30940  30940  30940
  30940  30940  30940  30940  30940  30940  30940  30940  30940  30940  30940  30940  30940  30940  30940  30940  30940  30940  30940  30940  30940  30940  30940  30940  30940  30940  30940  30940  30940  30940  30940  30940  30940  30940  30940  30940  30940  30940  30940  30940  30940  30940  30940  30940  30940  30940  30940  30940  30940  30940  30940  30940  30940  30940  30940  30940  30940  30940  30940  30940  30940  30940  30940  30940  30940  30940  30940  30940  30940  30940  30940  30940  30940  30940  30940  30940  30940  30940    174    179  30940    161  30940  30940  30940  30940    179    182  30940    206    189  30940  30940  30940    221  30940    218    232    220    201    261    204    220    199    206    191  30940    213    197    194    193    203    192    185    198    200    190    211    200  30940  30940  30940    219  30940  30940    215    214  30940    221  30940    204    211    206    214    219    214  30940    224    209    234    215  30940    220    216    237    225    221    225  30940  30940  30940  30940    247    220    214    218    227    214    228    221    200    219    215    203    221    207    226    209  30940    208    215    230    259    199    241    215    223    207    209    213    221    235    238    208    224    213    228  30940  30940  30940  30940  30940  30940  30940  30940  30940  30940  30940  30940  30940  30940  30940  30940  30940  30940  30940  30940  30940  30940  30940  30940  30940  30940  30940  30940  30940  30940  30940  30940  30940  30940  30940  30940  30940  30940  30940  30940  30940  30940  30940  30940  30940  30940  30940  30940  30940  30940  30940  30940  30940  30940  30940  30940  30940  30940  30940  30940  30940  30940  30940  30940  30940  30940  30940  30940    231    253    231    267  30940  30940  30940  30940    175    173    176    165    145    165    156    150    151    153  30940  30940  30940  30940    129    224    227    244    181    171  30940    179    186    163    180    156    233    254    215    193    220    172    158    161    185    168    151  30940  30940    181    165    172    177    201    214    244    174    224    223    236    189    240    213    234    187    227    195    189    189    186    203    186    184    178    185    185    193    205    185    187  30940    198    196    198    166    187  30940    190    168    222    200    286    150    171    174  30940    189    167    163    194    189    182    178    160    160  30940  30940  30940  30940    202    165    170    156    162    158    201    145  30940    208    194  30940    204  30940  30940    203    156    205    159    147    254    135    217    245    216    189    232    183    197    200  30940    193    203    218    197    188    196    184    197    204    208    201    209    214    212    198    231    222  30940    212    217    220    212    193    219    206    227    216    212  30940  30940  30940  30940  30940    219    215  30940  30940    206    201    214    240  30940    222    192  30940    218    217    225    213    225    220    202    210    230    221  30940    226    215    223    226    231    198  30940    234    233    226    214    215    217    210    221    219  30940    218  30940    227    216    224    226  30940    233    226    223    231    231    234    229    225    236  30940    236  30940  30940  30940  30940  30940  30940  30940  30940  30940  30940  30940  30940  30940  30940  30940  30940  30940  30940  30940  30940  30940  30940    244    246  30940  30940  30940  30940  30940  30940  30940  30940  30940  30940  30940  30940  30940  30940  30940  30940  30940  30940  30940  30940  30940  30940  30940  30940  30940  30940  30940  30940  30940  30940  30940  30940
  30940  30940  30940  30940  30940  30940  30940  30940  30940  30940  30940  30940  30940  30940  30940  30940  30940  30940  30940  30940  30940  30940  30940  30940  30940  30940  30940  30940  30940  30940  30940  30940  30940  30940  30940  30940  30940  30940  30940  30940  30940  30940  30940  30940  30940  30940  30940  30940  30940  30940  30940  30940  30940  30940  30940  30940  30940  30940  30940  30940  30940  30940  30940  30940  30940  30940  30940  30940  30940  30940  30940  30940  30940  30940  30940  30940  30940  30940    236    230    231  30940  30940  30940    228  30940    236    231    207    197    209    199    208  30940    214  30940  30940    214    204    200    195    199    273    201    182    203    192    217    208    202    191    208    199    204    208    217  30940    204    210    228    225  30940    218    221  30940  30940    214    205    219    215    227    224  30940    208    217    215    229    191    232    216    223    212    203    220    252    202    217    240    235    215  30940    234    237  30940    221    214  30940    234    190    213    214    205    201    234    202  30940    208    221    224    208    222    203    236    242    207    220    225    207    232    233    246    228  30940    211    233  30940    209  30940  30940  30940  30940  30940  30940  30940  30940  30940  30940  30940  30940  30940  30940  30940  30940  30940  30940  30940  30940  30940  30940  30940  30940  30940  30940  30940  30940  30940  30940  30940  30940  30940  30940  30940  30940  30940  30940  30940  30940  30940  30940  30940  30940  30940  30940  30940  30940  30940  30940  30940  30940  30940  30940  30940  30940  30940  30940  30940  30940  30940  30940  30940  30940  30940  30940  30940  30940  30940    272  30940  30940  30940  30940  30940  30940  30940  30940    224    141    119    160    214    261    162  30940  30940  30940  30940    190    210    241    112    197    142  30940  30940    201    172    150    151    156    274    135    282    219    214    182    167  30940    167    180    171    168    179    173    173    181    194    207    195    236    230    213    224    209  30940    205    212    192    155    192    205    203    174  30940    183    173    167    203    194    188    195    200    218    199    187    191    181    154    197  30940    183    170    147    153  30940    178    160    172    162    175  30940    185    205    155    153  30940    174  30940    164    160  30940    180    165    164  30940  30940    177  30940    153  30940  30940  30940  30940    154    173    177  30940  30940  30940    150    152  30940    157    249  30940    136  30940    258    218  30940    207  30940    209    199    165    187    204    194  30940    195    200    199    215    217    211    229    215    211    250    252  30940    248    151    236    253    218  30940    210    220    217    230    205    211    216    214    220  30940  30940  30940    216    191    199    226    212    217    212    217    220    205    229    216  30940    213    216  30940    181    211    218    222    224    215    218    222    225    239  30940  30940    221    226    223    220    226    214    227    211    219    217    219    228    214  30940    216    234    238    208    231    233    227    216    227  30940    240    204  30940    233    242  30940  30940  30940  30940  30940  30940  30940  30940  30940  30940  30940  30940  30940  30940  30940  30940  30940  30940  30940  30940  30940    222  30940  30940  30940  30940  30940  30940  30940  30940  30940  30940  30940  30940  30940  30940  30940  30940  30940  30940  30940  30940  30940  30940  30940  30940  30940  30940  30940  30940  30940  30940  30940  30940  30940
  30940  30940  30940  30940  30940  30940  30940  30940  30940  30940  30940  30940  30940  30940  30940  30940  30940  30940  30940  30940  30940  30940  30940  30940  30940  30940  30940  30940  30940  30940  30940  30940  30940  30940  30940  30940  30940  30940  30940  30940  30940  30940  30940  30940  30940  30940  30940  30940  30940  30940  30940  30940  30940  30940  30940  30940  30940  30940  30940  30940  30940  30940  30940  30940  30940  30940  30940  30940  30940  30940  30940  30940  30940  30940  30940  30940  30940  30940  30940    102  30940    236  30940  30940  30940    190  30940  30940    209    213    176    227  30940    263  30940  30940    256    236  30940    234    207  30940    201    201    201    194  30940    211    204    197    160    207  30940  30940    199  30940  30940    228    227    197    222    224  30940  30940    208  30940    189    221    238  30940  30940    208    229    236    225    209    198    222    216    216    215    237    206    215    216    235    218    216    200    211    219    216    251    214    200    224    211    221    248    219    208    210    187    225    216    228    255    225    213    213    201  30940    223    208    234  30940    209    218    227    229    206    217  30940  30940  30940    220    238  30940  30940  30940  30940  30940  30940  30940  30940  30940  30940  30940  30940  30940  30940  30940  30940  30940  30940  30940  30940  30940  30940  30940  30940  30940  30940  30940  30940  30940  30940  30940  30940  30940  30940  30940  30940  30940  30940  30940  30940  30940  30940  30940  30940  30940  30940  30940  30940  30940  30940  30940  30940  30940  30940  30940  30940  30940  30940  30940  30940  30940  30940  30940  30940  30940  30940  30940  30940  30940  30940  30940  30940  30940  30940  30940  30940  30940    199    153    148    172    158    157    242    166  30940  30940    147    107    219    161    246    158    179    271    215    160    147    178    184    166    170    171    157    218    192    211    183    163    165  30940    156    211    242    207    228    229    176    180  30940    220    224    216  30940    209    206  30940    195    185    198    182    205    172    202    202    184  30940    180    195    165    174  30940  30940    215    184  30940    206    205    204    157    170    179    182    162    155    163    187    168    162    158    163    180    153    151  30940  30940    177    161    159    154    161    176    175    156    186    157  30940  30940    195  30940    173  30940    201  30940  30940    154    196    166    162    201  30940    164  30940  30940  30940  30940    249    139    132    157    219    245    213  30940    148    214    173    183    202    200    210    209    192    207    218    215    225    210    248    247    221    209    207    221  30940  30940    223    210    216    212  30940    222    240    219    219    217    206    205    216    211    209    217    233    209    221    227    207    219    218    215    218    219    220    225    217    207    210  30940    210    198    223    222    212    210    223    216    222    223    221    219    218    219    194    213    223    211    226  30940    220    216    223    233    226    211    231  30940    206    226    230    244    233    218    219    238  30940  30940  30940  30940  30940  30940  30940  30940  30940  30940  30940  30940  30940  30940  30940  30940  30940  30940  30940  30940  30940  30940  30940  30940  30940  30940  30940  30940  30940  30940  30940  30940  30940  30940  30940  30940  30940  30940  30940  30940  30940  30940  30940  30940  30940  30940  30940  30940  30940  30940  30940  30940  30940  30940  30940  30940  30940  30940  30940
  30940  30940  30940  30940  30940  30940  30940  30940  30940  30940  30940  30940  30940  30940  30940  30940  30940  30940  30940  30940  30940  30940  30940  30940  30940  30940  30940  30940  30940  30940  30940  30940  30940  30940  30940  30940  30940  30940  30940  30940  30940  30940  30940  30940  30940  30940  30940  30940  30940  30940  30940  30940  30940  30940  30940  30940  30940  30940  30940  30940  30940  30940  30940  30940  30940  30940  30940  30940  30940  30940  30940  30940  30940  30940  30940  30940  30940  30940  30940    224    231    184  30940    214  30940  30940  30940  30940  30940    182    192    194    203    178  30940  30940  30940  30940  30940    194  30940    209    202    209    207    194  30940    197    199    198    229    200    184    194    211    207    211    196    199  30940    208    234    222    227    199  30940    202    198    220    223    212    198    206    220    216    210    211    241    209    225    227    207    220    223    206    215    202    218    222    226    210    212    213    215    218    193    187    195    242  30940    217    214    214    229    220    210    274  30940    218    206    206    216    222  30940    219    216    204    222    205  30940    224  30940  30940  30940    262    258  30940  30940  30940  30940  30940  30940  30940  30940  30940  30940  30940  30940  30940  30940  30940  30940  30940  30940  30940  30940  30940  30940  30940  30940  30940  30940  30940  30940  30940  30940  30940  30940  30940  30940  30940  30940  30940  30940  30940  30940  30940  30940  30940  30940  30940  30940  30940  30940  30940  30940  30940  30940  30940  30940  30940  30940  30940  30940  30940  30940  30940  30940  30940  30940  30940  30940  30940  30940  30940  30940  30940  30940  30940  30940  30940  30940  30940    218    213  30940  30940  30940  30940  30940  30940  30940  30940    142    173    225  30940    241    170    220    219    248    229    167    186    224  30940  30940    164    265  30940    245    204    222    207    168  30940    184    218  30940    175    228    216    216    242    219    167    198    241    179    183    186    185    179    180    183    204  30940    198    193    178    195    169    191    193    180  30940  30940  30940    190  30940    167    219    155    156    167    164    196    188    149  30940    166    147    170    159    154    151    154    138    152    155    166    149    159    175    156    170    162    143    159    158    174    164    157    152    151  30940  30940  30940    197    200    154  30940    140    151    150    149  30940  30940  30940  30940    256    159    166    252    252    140    150    154    158    216  30940    229    191    195    200    210    208    207    211    188    221    206    211    214    228    228    251    250  30940    205    229    241    206    215    205    216  30940    220    218    229    237    242    221    215    214    208    240    222    195    185    223    228    219    218    207    230    222    222    207    213    207    220    214    213    222    213    198    221    228    200    222    217    219    211    216    225    211    211  30940    225  30940    200    194    213    222    212    221    223    232    212    235    236    222    202    221    197    221    226    214    228  30940  30940  30940  30940    227  30940  30940  30940  30940  30940  30940  30940  30940  30940  30940  30940  30940  30940  30940  30940  30940  30940  30940  30940  30940  30940  30940  30940  30940  30940  30940  30940  30940  30940  30940  30940  30940  30940  30940  30940  30940  30940  30940  30940  30940  30940  30940  30940  30940  30940  30940  30940  30940  30940  30940  30940  30940  30940  30940
  30940  30940  30940  30940  30940  30940  30940  30940  30940  30940  30940  30940  30940  30940  30940  30940  30940  30940  30940  30940  30940  30940  30940  30940  30940  30940  30940  30940  30940  30940  30940  30940  30940  30940  30940  30940  30940  30940  30940  30940  30940  30940  30940  30940  30940  30940  30940  30940  30940  30940  30940  30940  30940  30940  30940  30940  30940  30940  30940  30940  30940  30940  30940  30940  30940  30940  30940  30940  30940  30940  30940  30940  30940  30940  30940  30940  30940  30940  30940  30940    223    217  30940    240    271    246    262  30940    182    180    191  30940    216    219  30940    214    225    201    226    200    195    198  30940  30940  30940    204    174    199    201    193  30940  30940    206  30940    195    212    193    208    197    218    240    206    206    251    242    253    227    215  30940    223    206    206  30940    180    238    206    213  30940    227    212    217    226    222    217    215    218    219    224    215    248    207    209    221    222    209    219    213    209  30940    217  30940    208    218    214    217    207    228  30940    237  30940  30940  30940  30940  30940  30940  30940  30940  30940  30940  30940  30940  30940  30940  30940    231  30940  30940  30940  30940  30940  30940  30940  30940  30940  30940  30940  30940  30940  30940  30940  30940  30940  30940  30940  30940  30940  30940  30940  30940  30940  30940  30940  30940  30940  30940  30940  30940  30940  30940  30940  30940  30940  30940  30940  30940  30940  30940  30940  30940  30940  30940  30940  30940  30940  30940  30940  30940  30940  30940  30940  30940  30940  30940  30940  30940  30940  30940  30940  30940  30940  30940  30940  30940  30940  30940  30940  30940  30940  30940  30940  30940  30940    224  30940  30940  30940  30940  30940  30940  30940  30940  30940    263    160    215    169    222    206    209    224    192    199    249    203    192    171    205    182    171    220    170    207    165    283  30940    199  30940    181    191  30940    181    211  30940    226    187    189    184  30940    174    193    206    186    177    165    238    241    169  30940    167    170    191    189    200    201    180    187    211    210    169  30940    158    220    200    164    153    213    151    198    164    235    145    162    155  30940  30940    149    142    219    140    146    156    145    154    147    149    141  30940  30940    167    153  30940  30940    229    151    150    156    229    168    138    147    156  30940    135    134    146    142    149    200    160    158  30940    237    152    150    149    159    234    155    223  30940    161  30940    168    157    192    200    185    200    202    216    194  30940    196    247    208    227    215    238    161  30940  30940  30940    242    251    215    217    205  30940    232    238    239    230    219    215    216    207    213    224  30940    184    206    233    207    202    218    216    211    214    225    215    210    215    218    205    227    205    198    205    200    219  30940    214    216    224    221    218    221    216    213    221    215    228    227    193    216    211    215    221    216    226    228    221    229    216    224  30940    226    221    213    211    235  30940  30940  30940    243    233  30940  30940  30940  30940  30940  30940  30940  30940  30940  30940  30940  30940  30940  30940  30940  30940  30940    231  30940  30940  30940  30940  30940  30940  30940  30940  30940  30940  30940  30940  30940  30940  30940  30940  30940  30940  30940  30940  30940  30940  30940  30940  30940  30940  30940  30940  30940  30940  30940  30940  30940  30940  30940  30940
  30940  30940  30940  30940  30940  30940  30940  30940  30940  30940  30940  30940  30940  30940  30940  30940  30940  30940  30940  30940  30940  30940  30940  30940  30940  30940  30940  30940  30940  30940  30940  30940  30940  30940  30940  30940  30940  30940  30940  30940  30940  30940  30940  30940  30940  30940  30940  30940  30940  30940  30940  30940  30940  30940  30940  30940  30940  30940  30940  30940  30940  30940  30940  30940  30940  30940  30940  30940  30940  30940  30940  30940  30940  30940  30940  30940  30940  30940  30940  30940  30940  30940    223  30940  30940  30940  30940    226    229  30940    188    219  30940    230    144    228    168    221    268    194    225    206    190    192    201    195    194    188  30940  30940  30940    195    198    214    200    201    191    212    210    202    206    242    196  30940  30940    215    214    195  30940    219    210    233    234  30940    200    201    221  30940    211    222    206    215    216    225    219    223    215    224    212    215    198    214    245    221    225    224    249    212    185    213    234    216    207    221    222  30940    220    225    228  30940  30940  30940  30940  30940  30940    226    221  30940  30940  30940  30940  30940  30940  30940    216    238    238  30940    213  30940  30940  30940  30940  30940  30940  30940  30940  30940  30940  30940  30940  30940  30940  30940  30940  30940  30940  30940  30940  30940  30940  30940  30940  30940  30940  30940  30940  30940  30940  30940  30940  30940  30940  30940  30940  30940  30940  30940  30940  30940  30940  30940  30940  30940  30940  30940  30940  30940  30940  30940  30940  30940  30940  30940  30940  30940  30940  30940  30940  30940  30940  30940  30940  30940  30940  30940  30940  30940  30940  30940  30940  30940  30940  30940  30940  30940  30940  30940  30940  30940  30940    205    123    164    225    169    164    227  30940    162    194    146    155    242  30940    177  30940    235    155    168    164    152  30940    181    180    189    172    229    261    203  30940    193    229  30940    220  30940    193    175    212    187    184    190    229    182  30940    185    187    218  30940    223    227    156    208    176    198    197  30940    165    173  30940  30940    206    165    177    167    208    191    196    223    154    133    153  30940    141    134    137    139  30940    133    145    137    142    157    159    146    153    154    152    148    149    147  30940    150    154    140    140    143    147    142  30940  30940    150  30940    149    142    147    150    133    162    197    164    226    247    203    185    222    222    162    155  30940    148  30940    230  30940    199    202    206    186    194    189    219    211    211    209    240    197    253  30940    248    227    242    239    221    239    262    243    238    239    248    241    226  30940    247    226    226    244    227    212    214    177    202    188    217    227  30940    219    225    205    208    206    217    221    212    221    215    210    205    192    212  30940    191    202    221    222    209    212    217    229    227    222    215    223    226    227    197  30940    211    214    226    230    201    229    218  30940    225    215    211    204    214    232    232  30940  30940  30940    209  30940    215  30940  30940  30940  30940  30940  30940  30940  30940  30940  30940  30940  30940  30940  30940  30940  30940  30940  30940  30940  30940  30940  30940  30940  30940  30940  30940  30940  30940  30940  30940  30940  30940  30940  30940  30940  30940  30940  30940  30940  30940  30940  30940  30940  30940  30940  30940  30940  30940  30940  30940  30940  30940  30940
  30940  30940  30940  30940  30940  30940  30940  30940  30940  30940  30940  30940  30940  30940  30940  30940  30940  30940  30940  30940  30940  30940  30940  30940  30940  30940  30940  30940  30940  30940  30940  30940  30940  30940  30940  30940  30940  30940  30940  30940  30940  30940  30940  30940  30940  30940  30940  30940  30940  30940  30940  30940  30940  30940  30940  30940  30940  30940  30940  30940  30940  30940  30940  30940  30940  30940  30940  30940  30940  30940  30940  30940  30940  30940  30940  30940  30940  30940  30940  30940  30940  30940    215  30940    227  30940    165    150    205    214  30940    197    198    233    220    201    205    201    202  30940    214    202    191    193  30940    186    186    196    192    199  30940    202    193    194    212    195    228    205    251    198    217    187    216    246    197    207    245  30940    222  30940    220    220    225    213    214    218    213    222    209    203    209    207    213    213    186    215    218    204    209    205  30940    233    195    222    209    217    211    211    213    221    197    227    231  30940    209    239  30940    224  30940  30940    230    221    224    212  30940  30940  30940  30940  30940  30940  30940  30940  30940    209    251    250    224    282    239  30940  30940  30940  30940  30940  30940  30940  30940  30940  30940  30940  30940  30940  30940  30940  30940  30940  30940  30940  30940  30940  30940  30940  30940  30940  30940  30940  30940  30940  30940  30940  30940  30940  30940  30940  30940  30940  30940  30940  30940  30940  30940  30940  30940  30940  30940  30940  30940  30940  30940  30940  30940  30940  30940  30940  30940  30940  30940  30940  30940  30940  30940  30940  30940  30940  30940  30940  30940  30940  30940  30940  30940  30940  30940  30940  30940  30940  30940  30940    254    144    160    214    165    154    168    170    151    154    205    273    134    215    225    159    156    250    178    194    161    227    227  30940  30940  30940  30940    249    218    217    223    224  30940  30940    203    243    220    208    194    183    264    166    174    186    200    155    153    176    185    195    172    212    212    191    189    172    195    167  30940    143    191  30940  30940  30940    195    207    155    148  30940    173    190    152  30940    155    149  30940    134  30940    133  30940    130    132    213    141    207    158    145    144    163  30940    143    159    137    148    221  30940    143    150    145    173    135    141    149  30940    150    125    155    154    150  30940    143    166    242    181    187    149    187    197    161    178    163    152    147    134    161    190    192    218    172    195    198    207  30940  30940  30940    246    249    250  30940    279  30940  30940  30940    205    231  30940    243    238    192    209    212    233    241    250    235    239    246  30940    221    258    217    187    203    203    214    220    217    212    214    212    224    217    225    207    214    206    184    182  30940    226    218    216    205    196    210  30940    217    206    228    231    222    200    224    229    230    224    218    207    214    225    214    203    219    219    214    214    214    232    210    214    228  30940    229  30940  30940    224  30940  30940  30940  30940  30940  30940  30940  30940  30940  30940  30940  30940  30940  30940  30940  30940  30940  30940  30940  30940  30940  30940  30940  30940  30940  30940  30940  30940  30940  30940  30940  30940  30940  30940  30940  30940  30940  30940  30940  30940  30940  30940  30940  30940  30940  30940  30940  30940  30940  30940  30940  30940  30940  30940  30940  30940
  30940  30940  30940  30940  30940  30940  30940  30940  30940  30940  30940  30940  30940  30940  30940  30940  30940  30940  30940  30940  30940  30940  30940  30940  30940  30940  30940  30940  30940  30940  30940  30940  30940  30940  30940  30940  30940  30940  30940  30940  30940  30940  30940  30940  30940  30940  30940  30940  30940  30940  30940  30940  30940  30940  30940  30940  30940  30940  30940  30940  30940  30940  30940  30940  30940  30940  30940  30940  30940  30940  30940  30940  30940  30940  30940  30940  30940  30940  30940  30940  30940  30940  30940  30940  30940  30940    151    183  30940  30940    206    203    173  30940    185    222    211    181    214    176  30940    192    200    186    185    177    184    186    197    173  30940    175    198    208    192    200  30940    201    202    231    206    201    204    186    199    230  30940    206    222    207    223  30940    229    207    212    212    212    231  30940  30940  30940    205    212    211    220    219    225    233    224    227    231    223    227    178    209    209    219    208    221    215    217    231  30940    239    198    218  30940  30940    211    218    206    207    216    224  30940  30940  30940  30940  30940  30940  30940  30940    266  30940    240    215    234    227    231    231  30940  30940  30940  30940  30940  30940  30940  30940  30940  30940  30940  30940  30940  30940  30940  30940  30940  30940  30940  30940  30940  30940  30940  30940  30940  30940  30940  30940  30940  30940  30940  30940  30940  30940  30940  30940  30940  30940  30940  30940  30940  30940  30940  30940  30940  30940  30940  30940  30940  30940  30940  30940  30940  30940  30940  30940  30940  30940  30940  30940  30940  30940  30940  30940  30940  30940  30940  30940  30940  30940  30940  30940  30940      8    241    226  30940    138    219    136    215    140  30940    168    141    161    164  30940    167    135    176    224  30940    201    248  30940    178    194  30940  30940    244    265    246    169    185  30940    184  30940    175    245    247    174    178    178    236    222  30940    207    191    195  30940    226    164    209    180    192    163    184    193    197    216    179    180    175  30940    210    152    181    189    196  30940    211    229    153    163    189  30940    195    208    147    144  30940    175    248  30940  30940    214  30940  30940    147    197    140    149    141    133    138    142    141    152    141    142    222  30940    225    145    154    138    133  30940    139    149    154    153    143    136    137    158    156    149    155  30940  30940    175    160    173  30940  30940  30940  30940    167    138    168    165    154    174    206  30940    181  30940  30940  30940    185    225    200  30940    249    238    240    239    247  30940    185    228    251    236    234    226    211    232    227    219    225    215    233    240    227    267    267    251    230    189    195    217    205    220    209    195    198    206    221    238    222    220    212    215    193    208    214    223    214    219    215    232    212  30940    222    222    229    227    230    225    216    215    212    215    211    211    205    213  30940  30940    225    221    180  30940    200    201  30940    229    235    238  30940  30940  30940    235  30940  30940  30940  30940  30940  30940  30940  30940  30940  30940  30940  30940  30940  30940  30940  30940  30940  30940  30940  30940  30940  30940  30940  30940  30940  30940  30940  30940  30940  30940  30940  30940  30940  30940  30940  30940  30940  30940  30940  30940  30940  30940  30940  30940  30940  30940  30940  30940  30940  30940  30940  30940  30940  30940  30940
  30940  30940  30940  30940  30940  30940  30940  30940  30940  30940  30940  30940  30940  30940  30940  30940  30940  30940  30940  30940  30940  30940  30940  30940  30940  30940  30940  30940  30940  30940  30940  30940  30940  30940  30940  30940  30940  30940  30940  30940  30940  30940  30940  30940  30940  30940  30940  30940  30940  30940  30940  30940  30940  30940  30940  30940  30940  30940  30940  30940  30940  30940  30940  30940  30940  30940  30940  30940  30940  30940  30940  30940  30940  30940  30940  30940  30940  30940  30940  30940  30940  30940  30940    223    252    205  30940    195  30940  30940    172  30940    156    175    166    183    177    177    205    215    207    194    170    175    173    195    185  30940    170    178    217    180    191    204    178  30940  30940    196    207    201    216    218    226    204  30940    221  30940    220    208    196    228    232    215    211    219    225  30940    206  30940  30940  30940    228    209    207    211    202    222    218    212    206    243    216    217    227    218    211    217    209    215    202    219    200    239    220    198    248    232  30940  30940    236    231  30940    250  30940  30940  30940  30940  30940  30940  30940  30940  30940    260    221    209    245    223  30940    242    244  30940  30940  30940  30940  30940  30940  30940  30940  30940  30940  30940  30940  30940  30940  30940  30940  30940  30940  30940  30940  30940  30940  30940  30940  30940  30940  30940  30940  30940  30940  30940  30940  30940  30940  30940  30940  30940  30940  30940  30940  30940  30940  30940  30940  30940  30940  30940  30940  30940  30940  30940  30940  30940  30940  30940  30940  30940  30940  30940  30940  30940  30940  30940  30940  30940  30940  30940  30940  30940  30940  30940  30940  30940  30940    292    250    130    137     93    143    167    133    148    146    222    150    143    164    140    198    197    236    203    165    173    241    190    182    232    182    190  30940  30940    215    256  30940    153    153    174    248    202    214    270    244    228    216    241  30940    183    198    228    217    224    168    171    179    160    191    202    212    167    194    208    166    184  30940  30940    191    191    188    236    159    171    139    177    155    188    147    141  30940  30940    146    144  30940    204    187    140    134    130  30940    133  30940    127  30940    140  30940    159  30940    135    146    144    144    191    135    131    133    140    133  30940  30940    144    144    143    135  30940    143    129    131    133    148    157    159    141    146  30940    170  30940    139    146    153    160    151    189    152    235    172  30940    185    188    197    173    211    248  30940    215    217  30940    216  30940    244  30940  30940    219    216    228    227    214    217  30940    205    211    216    224    229    224    263    254    251    250    211    218    220    217    216    211    207    205    260    228    212    223    220    220    206    208    219    207    189    217    218    214    225    219    204    221    221    229    213    226    230  30940    229    215    225    202    211    209    220    220    217    225    233  30940  30940  30940    210    205    218    223    224  30940  30940  30940  30940  30940  30940  30940  30940  30940  30940  30940  30940  30940  30940  30940  30940  30940  30940  30940  30940  30940  30940  30940  30940  30940  30940  30940  30940  30940  30940  30940  30940  30940  30940  30940  30940  30940  30940  30940  30940  30940  30940  30940  30940  30940  30940  30940  30940  30940  30940  30940  30940  30940  30940  30940  30940  30940  30940  30940  30940
  30940  30940  30940  30940  30940  30940  30940  30940  30940  30940  30940  30940  30940  30940  30940  30940  30940  30940  30940  30940  30940  30940  30940  30940  30940  30940  30940  30940  30940  30940  30940  30940  30940  30940  30940  30940  30940  30940  30940  30940  30940  30940  30940  30940  30940  30940  30940  30940  30940  30940  30940  30940  30940  30940  30940  30940  30940  30940  30940  30940  30940  30940  30940  30940  30940  30940  30940  30940  30940  30940  30940  30940  30940  30940  30940  30940  30940  30940  30940  30940  30940  30940  30940  30940    219    236  30940    210    219    167  30940  30940    157    166    174  30940    192    182    158    205    191    194    195    189    190  30940    178    181  30940  30940    183    185    171    172    202  30940    210    187    195    195    217    187    196    194    236    224    246    217    236    229    224    209    212    222  30940  30940  30940  30940  30940  30940  30940  30940  30940    205    239    205    234    204    242    232    219    181    234    220    218    195    233    200    220    208    223    214    236    219    221  30940    244  30940    223    239    221    230  30940  30940  30940  30940  30940  30940  30940  30940  30940  30940  30940  30940  30940  30940    220  30940    232  30940    229  30940  30940  30940  30940  30940  30940  30940  30940  30940  30940  30940  30940  30940  30940  30940  30940  30940  30940  30940  30940  30940  30940  30940  30940  30940  30940  30940  30940  30940  30940  30940  30940  30940  30940  30940  30940  30940  30940  30940  30940  30940  30940  30940  30940  30940  30940  30940  30940  30940  30940  30940  30940  30940  30940  30940  30940  30940  30940  30940  30940  30940  30940  30940  30940  30940  30940  30940  30940  30940  30940  30940  30940  30940  30940  30940    127    138    127    207    141    136    166    213    124    141    159    170    144    146    224    219    178    250    198    183    198    190    196    215  30940  30940    204    255    210  30940  30940    233    218    193    143    158    217    240    210    174    204    170    225    210    188  30940    207    183    179    175    174    203    206    205    160  30940  30940    195    217    212    195    147    190    226    182    161  30940    207    159    144    152    147    138    128    209    145  30940    239    212    286    302  30940  30940  30940  30940    140    139    133    133  30940    145    151    139    136    140    131    134    149    257    158    198    236    128    125    138    133  30940    129    130    134    138    134    145    143    142    133    141  30940  30940  30940    133    126    124  30940    145    157    179    202    161    187    178    194    169    164    171    214    199    248  30940    201    192  30940  30940    249  30940  30940    200  30940    239    234    227    224  30940    206    223    222    206    222    226    195    227    195    174    245    255    246    244    234    239    213    227    220    205    211    209    168    215    220    228    214    214    209    224    197  30940    213    212    214    215    232    206    215    220    216    227    227    209    216    214    187    222    224    217    230    228    226  30940    216    222    220    197  30940    218  30940  30940  30940  30940    245  30940  30940  30940  30940  30940  30940  30940  30940  30940  30940  30940  30940  30940  30940  30940  30940  30940  30940  30940  30940  30940  30940  30940  30940  30940  30940  30940  30940  30940  30940  30940  30940  30940  30940  30940  30940  30940  30940  30940  30940  30940  30940  30940  30940  30940  30940  30940  30940  30940  30940  30940  30940  30940  30940  30940  30940
  30940  30940  30940  30940  30940  30940  30940  30940  30940  30940  30940  30940  30940  30940  30940  30940  30940  30940  30940  30940  30940  30940  30940  30940  30940  30940  30940  30940  30940  30940  30940  30940  30940  30940  30940  30940  30940  30940  30940  30940  30940  30940  30940  30940  30940  30940  30940  30940  30940  30940  30940  30940  30940  30940  30940  30940  30940  30940  30940  30940  30940  30940  30940  30940  30940  30940  30940  30940  30940  30940  30940  30940  30940  30940  30940  30940  30940  30940  30940  30940  30940  30940  30940  30940    227    193    178  30940    189  30940  30940    203    141    147    187    196    210    215    203  30940  30940    271    183    206    214    183    187    166  30940    186    186    184    184    195    195    190    189    193    192  30940    198    227    193    206    229  30940    236    192    220    219    209    228    214  30940    185  30940  30940    220  30940  30940  30940  30940  30940    231    216    203    213    246    207    216    224    210    198    222    224    216    220    217    223    226    214    247    217  30940  30940    249    232  30940    212    220    222    224    240  30940  30940  30940  30940  30940  30940  30940  30940  30940  30940  30940  30940  30940  30940    229  30940    287    219  30940  30940  30940  30940  30940  30940  30940  30940  30940  30940  30940  30940  30940  30940  30940  30940  30940  30940  30940  30940  30940  30940  30940  30940  30940  30940  30940  30940  30940  30940  30940  30940  30940  30940  30940  30940  30940  30940  30940  30940  30940  30940  30940  30940  30940  30940  30940  30940  30940  30940  30940  30940  30940  30940  30940  30940  30940  30940  30940  30940  30940  30940  30940  30940  30940  30940  30940  30940  30940  30940  30940  30940  30940  30940  30940  30940    133    136    111    212    152    138    131    146    143    172    188    203    203  30940    169    263    191    225    239    230    234  30940  30940    218    211    239    201    252    246    233  30940    155    238  30940    157    258    188    240    236    210    234  30940    189    243    220    179    207    197    238    177    180    146    218    170    210    198    194  30940    200  30940  30940  30940    174    149    164  30940    187    149    176    152    136  30940  30940    128  30940    311    204    321  30940  30940  30940    204    233    230    143    148    151    137  30940    132    135    261  30940    141    131    179  30940    148    133  30940    139    146    122    133    268    132    126    132    133    126  30940    138    143    127    127    133    208    138  30940  30940    241    137    150    123    165    204    202    153  30940    216    198    221    192    231    209    157    161    159  30940    210    189    241    207    246    220    226  30940    237    221    231    225    239    233  30940    211    205    219    238    237    232    227    186    246    250    253    250    235    230    222    215    245    219    208    226    247    207    214  30940    198  30940    220    217    216    217    203    220    221    210    222  30940    216    227    226    230    229    225    217    226    230  30940    229    226  30940    234    222    209  30940    217    198    223    237  30940  30940  30940  30940  30940  30940    193  30940  30940  30940  30940  30940  30940  30940  30940  30940  30940  30940  30940  30940  30940  30940  30940  30940  30940  30940  30940  30940  30940  30940  30940  30940  30940  30940  30940  30940  30940  30940  30940  30940  30940  30940  30940  30940  30940  30940  30940  30940  30940  30940  30940  30940  30940  30940  30940  30940  30940  30940  30940  30940  30940  30940
  30940  30940  30940  30940  30940  30940  30940  30940  30940  30940  30940  30940  30940  30940  30940  30940  30940  30940  30940  30940  30940  30940  30940  30940  30940  30940  30940  30940  30940  30940  30940  30940  30940  30940  30940  30940  30940  30940  30940  30940  30940  30940  30940  30940  30940  30940  30940  30940  30940  30940  30940  30940  30940  30940  30940  30940  30940  30940  30940  30940  30940  30940  30940  30940  30940  30940  30940  30940  30940  30940  30940  30940  30940  30940  30940  30940  30940  30940  30940  30940  30940  30940  30940  30940  30940    206  30940    194    180    257  30940    202    130    113    127    149    202    236    213    147    145    177    173    189    202    190    178    185    192    168    174    181    179    181    197    184    189    197    191    237    232    188    236    206  30940    241  30940    233    245    227    230    212    225    230    221    234    213    229    217  30940    193    238    235  30940    242    195    228    201  30940    213    219    228    210    237    236    211    216    210    223    210  30940    221  30940    213  30940    242    210    222    201    194    238    239    226  30940  30940  30940  30940  30940  30940    218  30940  30940  30940  30940  30940  30940  30940  30940  30940  30940  30940  30940  30940  30940  30940  30940  30940  30940  30940  30940  30940  30940  30940  30940  30940  30940  30940  30940  30940  30940  30940  30940  30940  30940  30940  30940  30940  30940  30940  30940  30940  30940  30940  30940  30940  30940  30940  30940  30940  30940  30940  30940  30940  30940  30940  30940  30940  30940  30940  30940  30940  30940  30940  30940  30940  30940  30940  30940  30940  30940  30940  30940  30940  30940  30940  30940  30940  30940  30940  30940  30940  30940  30940  30940  30940  30940  30940  30940     99    122    133    140    208    145    141    137    154    139    197    259    254    259  30940  30940    192    208    238    222  30940    210    221    254  30940    191    237    232    176    240    202    248    138    172    192    223  30940    196    241    243    239    197    247    191    216    213    196    169    231  30940  30940    259    185    135    182  30940  30940  30940  30940  30940    190  30940    191  30940    198  30940    149    146    151    142    145    158    304    309    244  30940    236  30940  30940  30940  30940  30940    253  30940    137    134    135    163    163  30940    229    168  30940  30940    226  30940    148  30940    138  30940  30940    123    126    127    125  30940  30940    130    130    123    134  30940    251    243  30940  30940  30940  30940  30940  30940  30940    137    128    151    230    179    210    240  30940    196    213    313    268    158  30940  30940  30940    259    254    245    235    198    231  30940    221    239  30940    238    233    236    221    235    218    216    209    246    240    236    237    236    249    237    250    252    254  30940  30940    235    238    216    254  30940    218    219    210    205    207    203    208    223    221    220    218    215    209    219    226    229  30940    216    213    227    223    229    216    205    193    233    214    224    232  30940    211    217    182    217    230    209    207    243  30940  30940  30940  30940  30940    260  30940  30940  30940  30940  30940  30940  30940  30940  30940  30940  30940  30940  30940  30940  30940  30940  30940  30940  30940  30940  30940  30940  30940  30940  30940  30940  30940  30940  30940  30940  30940  30940  30940  30940  30940  30940  30940  30940  30940  30940  30940  30940  30940  30940  30940  30940  30940  30940  30940  30940  30940  30940  30940  30940  30940  30940
  30940  30940  30940  30940  30940  30940  30940  30940  30940  30940  30940  30940  30940  30940  30940  30940  30940  30940  30940  30940  30940  30940  30940  30940  30940  30940  30940  30940  30940  30940  30940  30940  30940  30940  30940  30940  30940  30940  30940  30940  30940  30940  30940  30940  30940  30940  30940  30940  30940  30940  30940  30940  30940  30940  30940  30940  30940  30940  30940  30940  30940  30940  30940  30940  30940  30940  30940  30940  30940  30940  30940  30940  30940  30940  30940  30940  30940  30940  30940  30940  30940  30940  30940  30940  30940    203    216    212    178    138    122    210    167    193    151    150    158    201    207    208  30940    205    191    182  30940    188  30940    178    158    173    173    181    182    192    188    186    186  30940  30940    188    211    231    185    248  30940    229  30940    227    234    214    226    228    235    242    206    214    217    216    224    204    235    239  30940  30940  30940  30940  30940    287    229    192    232    238    243    217    217    226    208    213    199    208    235    241  30940    197    223  30940    231    210    212    261    226    218    240    234  30940  30940  30940  30940    227  30940  30940  30940  30940  30940  30940  30940  30940  30940  30940  30940  30940  30940  30940  30940  30940  30940  30940  30940  30940  30940  30940  30940  30940  30940  30940  30940  30940  30940  30940  30940  30940  30940  30940  30940  30940  30940  30940  30940  30940  30940  30940  30940  30940  30940  30940  30940  30940  30940  30940  30940  30940  30940  30940  30940  30940  30940  30940  30940  30940  30940  30940  30940  30940  30940  30940  30940  30940  30940  30940  30940  30940  30940  30940  30940  30940  30940  30940  30940  30940  30940  30940  30940  30940  30940  30940  30940  30940  30940  30940    118    141    137    151    150    153    179    186    218    209    196    219  30940    224    258    214  30940    256    238    224    221    234    240  30940    255    227    238    237    226    227    165    243    250    174    223    209    219    192    203    204  30940    250    175    221    175    163    171  30940  30940  30940  30940  30940    166  30940  30940  30940  30940  30940    246    150    148    153    214  30940    154  30940  30940    148  30940  30940    137  30940    150  30940    169  30940  30940  30940  30940  30940  30940    197  30940    144    129    146    134    136    145    122    131  30940  30940  30940    289    129    128    259  30940    123  30940    127    127    209  30940    131    131    130    131    134    131    135  30940    249    142  30940    128    138    148    159    164    154    170    210    183    184  30940    173    239  30940  30940    270    169    263    265    261  30940    264    256  30940    266    208    207  30940    253    225    230    213  30940  30940    208    202    218    228    226    237    237    229    249    250    251    253    252    264  30940  30940  30940    238    210    204    254    247    212    223    205  30940    209    207    203  30940    217    213    217    221    218    218    258    221    217    208    208    220    214    220  30940    224    229    222    227    228    229    231  30940    213  30940    209    227    240  30940  30940  30940  30940  30940  30940    246  30940  30940  30940  30940  30940  30940  30940  30940  30940  30940  30940    218  30940  30940  30940  30940  30940  30940  30940  30940  30940  30940  30940  30940  30940  30940  30940  30940  30940  30940  30940  30940  30940  30940  30940  30940  30940  30940  30940  30940  30940  30940  30940  30940  30940  30940  30940  30940  30940  30940  30940  30940  30940  30940  30940  30940
  30940  30940  30940  30940  30940  30940  30940  30940  30940  30940  30940  30940  30940  30940  30940  30940  30940  30940  30940  30940  30940  30940  30940  30940  30940  30940  30940  30940  30940  30940  30940  30940  30940  30940  30940  30940  30940  30940  30940  30940  30940  30940  30940  30940  30940  30940  30940  30940  30940  30940  30940  30940  30940  30940  30940  30940  30940  30940  30940  30940  30940  30940  30940  30940  30940  30940  30940  30940  30940  30940  30940  30940  30940  30940  30940  30940  30940  30940  30940  30940  30940  30940  30940  30940  30940    207     94    218  30940    133    113  30940    158    157    148    199  30940  30940    206    198  30940    170  30940    181  30940    197    179    177    160    166  30940    188    180    166    178    186    182  30940    187  30940  30940  30940  30940    239  30940    237    221    216    218  30940    242  30940    231    208    224    206    202    239    220  30940    235  30940  30940    253  30940  30940  30940  30940  30940  30940    185    233    222    223    222  30940    216    254    232    264  30940  30940    221    211    227    221    232    236    226    224  30940    228    239    229    231    226  30940    223  30940  30940  30940  30940  30940  30940  30940  30940  30940  30940  30940  30940  30940  30940  30940  30940  30940  30940  30940  30940  30940  30940  30940  30940  30940  30940  30940  30940  30940  30940  30940  30940  30940  30940  30940  30940  30940  30940  30940  30940  30940  30940  30940  30940  30940  30940  30940  30940  30940  30940  30940  30940  30940  30940  30940  30940  30940  30940  30940  30940  30940  30940  30940  30940  30940  30940  30940  30940  30940  30940  30940  30940  30940  30940  30940  30940  30940  30940  30940  30940  30940  30940  30940  30940  30940  30940  30940  30940  30940  30940  30940    133    221    168    186    182  30940    193    128    126    158    211  30940  30940    197    256    253    248  30940  30940    217    209  30940    215  30940    188    204    226    206    230    208    226    232    231    229  30940    219    205    234  30940    207    227    228    230    251    143    217  30940  30940  30940  30940  30940    147    206    147  30940  30940  30940  30940  30940    188    199    184    208  30940    134    218  30940    148    148    116    141    131    143  30940  30940  30940  30940  30940  30940  30940  30940  30940  30940  30940  30940    135    146    134    141  30940  30940  30940    130  30940  30940    132    135  30940  30940  30940  30940    124  30940    122    132    132    118    125    134    123    135    135  30940    219  30940    143    132    142    134    165    164    204    161    206    171    250    232  30940    253    213    199  30940    267    267    259    263    269  30940  30940  30940  30940    139    225    233  30940    240    227  30940  30940    235    258  30940    252    262  30940    240    252    236  30940  30940    254  30940    247    253    253  30940  30940  30940    229    230    219    220    210    204    211    223    220    189    205  30940    224    224    226    214    215    199    214    216    213    214    228    215    225    228  30940    226    240    214    231    219    215    235    209    184  30940    214    221  30940  30940  30940  30940  30940  30940  30940  30940  30940  30940  30940  30940  30940  30940  30940  30940  30940  30940  30940  30940  30940  30940  30940  30940  30940  30940  30940  30940  30940  30940  30940  30940  30940  30940  30940  30940  30940  30940  30940  30940  30940  30940  30940  30940  30940  30940  30940  30940  30940  30940  30940  30940  30940  30940  30940  30940  30940  30940  30940  30940  30940  30940  30940  30940
  30940  30940  30940  30940  30940  30940  30940  30940  30940  30940  30940  30940  30940  30940  30940  30940  30940  30940  30940  30940  30940  30940  30940  30940  30940  30940  30940  30940  30940  30940  30940  30940  30940  30940  30940  30940  30940  30940  30940  30940  30940  30940  30940  30940  30940  30940  30940  30940  30940  30940  30940  30940  30940  30940  30940  30940  30940  30940  30940  30940  30940  30940  30940  30940  30940  30940  30940  30940  30940  30940  30940  30940  30940  30940  30940  30940  30940  30940  30940  30940  30940  30940  30940  30940    221    117    166    221    134    122    155    184    290    157  30940    171    214  30940    290    171    148    191    185    200    181    250    190    188    201    180    180    182    175    171    171    182    185    167  30940    193    165  30940    221  30940    211    187    228    241    223  30940  30940  30940    211    224    231    229    209    217    244    260  30940  30940  30940  30940    224  30940  30940  30940  30940  30940    260    220    220    209    230    216  30940    205    212    217  30940    261    211    244  30940    225    218    224    232    218  30940  30940  30940    212    225    224    255    242  30940  30940  30940  30940  30940  30940  30940  30940  30940  30940  30940  30940  30940  30940  30940  30940  30940  30940  30940  30940  30940  30940  30940  30940  30940  30940  30940  30940  30940  30940  30940  30940  30940  30940  30940  30940  30940  30940  30940  30940  30940  30940  30940  30940  30940  30940  30940  30940  30940  30940  30940  30940  30940  30940  30940  30940  30940  30940  30940  30940  30940  30940  30940  30940  30940  30940  30940  30940  30940  30940  30940  30940  30940  30940  30940  30940  30940  30940  30940  30940  30940  30940  30940  30940  30940  30940  30940  30940  30940  30940  30940     45    159    198    154    177    193    147  30940    170    195    192    200    244    157    235    155    207    252    211    222  30940  30940    262  30940  30940    223  30940    226    228    222    229    162    164    212    218    214    195    234    205    210    207  30940    222    224    166    274  30940  30940  30940  30940  30940  30940    160    173    142  30940  30940    156    138    147  30940    204    204    199    168    152    148  30940  30940    124    129  30940  30940  30940  30940  30940  30940  30940    145  30940    246    206  30940    212    142  30940    140    140    139  30940    140  30940  30940  30940  30940  30940    138    254    221    225  30940    279    133    134    127    137  30940    136    121    132    122    122  30940    166    214    149    156  30940    149  30940    223  30940  30940    230    150  30940    148    230    234    144    230    210    273    192  30940  30940  30940  30940  30940    270  30940  30940  30940  30940    248  30940  30940    259    252  30940  30940    241  30940  30940    247  30940  30940    257  30940  30940  30940    252  30940  30940  30940  30940  30940  30940  30940  30940    207    237    206    241    247    223    207    222    223    207  30940    214    225    222    234    221    227    228    216    213    205    226    222    230    220    204    236    218    235  30940  30940    218    239    211  30940    211  30940  30940  30940  30940  30940  30940  30940  30940  30940  30940  30940  30940  30940  30940  30940  30940  30940  30940  30940  30940  30940  30940  30940  30940  30940  30940  30940  30940  30940  30940  30940  30940  30940  30940  30940  30940  30940  30940  30940  30940  30940  30940  30940  30940  30940  30940  30940  30940  30940  30940  30940  30940  30940  30940  30940  30940  30940  30940  30940  30940  30940  30940  30940  30940  30940
  30940  30940  30940  30940  30940  30940  30940  30940  30940  30940  30940  30940  30940  30940  30940  30940  30940  30940  30940  30940  30940  30940  30940  30940  30940  30940  30940  30940  30940  30940  30940  30940  30940  30940  30940  30940  30940  30940  30940  30940  30940  30940  30940  30940  30940  30940  30940  30940  30940  30940  30940  30940  30940  30940  30940  30940  30940  30940  30940  30940  30940  30940  30940  30940  30940  30940  30940  30940  30940  30940  30940  30940  30940  30940  30940  30940  30940  30940  30940  30940  30940  30940  30940  30940    211    175    283    210    200    189    142    165    171  30940    168  30940    218  30940  30940    157    179    204    205    207    225  30940    196    192    167  30940    179  30940    172    185    178    183    169    177    162  30940    180  30940  30940    223    234    229    230    231    240    229    222    230    230  30940  30940  30940    228    240  30940  30940    170    267    223    214    218  30940  30940  30940    220  30940  30940  30940    199    226    204  30940    215  30940    207    205    227    227    228    232    228    229    234    217    220  30940  30940  30940    212    230  30940  30940  30940  30940  30940  30940  30940  30940  30940  30940  30940  30940  30940  30940  30940  30940  30940  30940  30940  30940  30940  30940  30940  30940  30940  30940  30940  30940  30940  30940  30940  30940  30940  30940  30940  30940  30940  30940  30940  30940  30940  30940  30940  30940  30940  30940  30940  30940  30940  30940  30940  30940  30940  30940  30940  30940  30940  30940  30940  30940  30940  30940  30940  30940  30940  30940  30940  30940  30940  30940  30940  30940  30940  30940  30940  30940  30940  30940  30940  30940  30940  30940  30940  30940  30940  30940  30940  30940  30940  30940  30940  30940  30940  30940    162    192    198    143    218    277    150  30940    191    169    178  30940    189    207    209  30940    252    213  30940    193    176  30940  30940  30940  30940    183    224  30940    259  30940  30940    235    260    207    229    146    239    198    177    184    183    135    206    219    208    239  30940  30940  30940  30940  30940  30940  30940    223  30940  30940  30940  30940  30940  30940    214    210    182  30940    229    160    178    212    182    221    133    131    200  30940  30940    159  30940    311    125  30940    135  30940  30940    260  30940    252    182    136    131  30940  30940  30940  30940  30940  30940  30940  30940    288  30940  30940  30940    207    186    125    303    118    128    131    136    150    132    282    140    125    132    133  30940    236    152    142    203    169    203    189    229    167  30940  30940    226    215    223    218    201    167    136    306  30940  30940  30940  30940  30940  30940  30940  30940  30940  30940  30940  30940  30940  30940  30940  30940  30940  30940  30940  30940    240  30940  30940    261  30940  30940  30940  30940  30940  30940  30940  30940  30940  30940  30940    225    222    233    212    206  30940    229    222    225    223    227    214    219    220    223    235    222    215    231    227    221    227    226    220    215    224    232    202    213  30940    217    211    217  30940    237    256  30940  30940  30940  30940  30940  30940  30940  30940  30940  30940  30940  30940  30940  30940  30940  30940  30940  30940  30940  30940  30940  30940  30940  30940  30940  30940  30940  30940  30940  30940  30940  30940  30940  30940  30940  30940  30940  30940  30940  30940  30940  30940  30940  30940  30940  30940  30940  30940  30940  30940  30940  30940  30940  30940  30940  30940  30940  30940  30940  30940  30940  30940  30940  30940  30940
  30940  30940  30940  30940  30940  30940  30940  30940  30940  30940  30940  30940  30940  30940  30940  30940  30940  30940  30940  30940  30940  30940  30940  30940  30940  30940  30940  30940  30940  30940  30940  30940  30940  30940  30940  30940  30940  30940  30940  30940  30940  30940  30940  30940  30940  30940  30940  30940  30940  30940  30940  30940  30940  30940  30940  30940  30940  30940  30940  30940  30940  30940  30940  30940  30940  30940  30940  30940  30940  30940  30940  30940  30940  30940  30940  30940  30940  30940  30940  30940  30940  30940  30940  30940    203    157    189    211    157  30940    131     21  30940    152    101    128    172  30940    218    182  30940    179    194    204    212    214    191    178    269    169    168    173    179    177    213    192    173    183    179    189    185    194  30940    190    232    225    232    230    234    241    222    219    253    227  30940    221    206    236    233  30940  30940    218    251    233    211  30940  30940  30940    213    224  30940  30940    235    224  30940  30940    228    230    209    205    232    205    219    215    198    217    220    275  30940  30940  30940    216    231  30940  30940  30940  30940  30940  30940  30940  30940  30940  30940  30940  30940  30940  30940  30940  30940  30940  30940  30940  30940  30940  30940  30940  30940  30940  30940  30940  30940  30940  30940  30940  30940  30940  30940  30940  30940  30940  30940  30940  30940  30940  30940  30940  30940  30940  30940  30940  30940  30940  30940  30940  30940  30940  30940  30940  30940  30940  30940  30940  30940  30940  30940  30940  30940  30940  30940  30940  30940  30940  30940  30940  30940  30940  30940  30940  30940  30940  30940  30940  30940  30940  30940  30940  30940  30940  30940  30940  30940  30940  30940  30940  30940  30940  30940  30940    260    205    184    133    223    136    190    148    139    152    173    138    189  30940    194  30940  30940    200    227    201    146  30940  30940  30940  30940  30940    174    181    198  30940    160    204    216    234    245    169    162    230    218    159    144  30940    231    137    223  30940  30940  30940  30940  30940  30940  30940  30940  30940  30940  30940  30940  30940  30940  30940  30940    215    210    194    210    174    188  30940    202  30940    148  30940    272  30940  30940  30940    159  30940  30940    149  30940  30940    189  30940    195    153    154  30940  30940    165  30940  30940  30940  30940  30940  30940  30940  30940    120    122  30940    116  30940    112    143    123    147    133    141    120    139    125    118    132    137    115    129    139    129  30940    145  30940    134    190    223    206    182  30940    243    209    222    155    145    211    139    243    140    188  30940    268    252    227  30940  30940  30940  30940  30940  30940  30940  30940  30940  30940  30940  30940  30940  30940  30940  30940  30940  30940    240  30940    248  30940  30940  30940  30940  30940  30940    232  30940  30940    245    237    208    233    240    225    222    230    212    238    222    219  30940    224    225    217    229    209  30940    181    227    182    210    224    226    233    235    217    224    249    204    206    240  30940  30940  30940  30940  30940  30940  30940  30940  30940  30940  30940  30940    228    217  30940  30940  30940  30940  30940  30940  30940  30940  30940  30940  30940  30940  30940  30940  30940  30940  30940  30940  30940  30940  30940  30940  30940  30940  30940  30940  30940  30940  30940  30940  30940  30940  30940  30940  30940  30940  30940  30940  30940  30940  30940  30940  30940  30940  30940  30940  30940  30940  30940  30940  30940  30940  30940
  30940  30940  30940  30940  30940  30940  30940  30940  30940  30940  30940  30940  30940  30940  30940  30940  30940  30940  30940  30940  30940  30940  30940  30940  30940  30940  30940  30940  30940  30940  30940  30940  30940  30940  30940  30940  30940  30940  30940  30940  30940  30940  30940  30940  30940  30940  30940  30940  30940  30940  30940  30940  30940  30940  30940  30940  30940  30940  30940  30940  30940  30940  30940  30940  30940  30940  30940  30940  30940  30940  30940  30940  30940  30940  30940  30940  30940  30940  30940  30940  30940  30940  30940  30940    196    188    199    222  30940    168    160    149    171    160    146    142    173    197    192    181    167  30940    181    201    172  30940    197    179    163    187    157    174    193    184    177    175    241    193    181    175    227    190  30940    179    237    206    235    241    233    237    230    232    231    203    200    215    227    230    258  30940  30940    255    162    232    211    225  30940  30940    229  30940    266  30940  30940  30940  30940  30940    215    209    211    204  30940    201    209  30940    215  30940  30940  30940  30940  30940  30940  30940  30940  30940  30940  30940  30940  30940  30940  30940  30940  30940  30940  30940  30940  30940  30940  30940  30940  30940  30940  30940  30940  30940  30940  30940  30940  30940  30940  30940  30940  30940  30940  30940  30940  30940  30940  30940  30940  30940  30940  30940  30940  30940  30940  30940  30940  30940  30940  30940  30940  30940  30940  30940  30940  30940  30940  30940  30940  30940  30940  30940  30940  30940  30940  30940  30940  30940  30940  30940  30940  30940  30940  30940  30940  30940  30940  30940  30940  30940  30940  30940  30940  30940  30940  30940  30940  30940  30940  30940     50    128  30940  30940  30940  30940  30940  30940    209    233     99    147    145    175    232    284  30940  30940    143    155  30940  30940  30940  30940  30940  30940    167    195    243    172    175  30940  30940  30940    151    229    200    189    204    205    226    191    247    187    202    162    255    240    138    214    200    199    194  30940  30940  30940  30940  30940  30940  30940  30940  30940  30940  30940  30940  30940  30940  30940  30940  30940    240    231  30940  30940    198    210    154    175    158    192    157    241    312  30940    118  30940  30940    283    269    269  30940    227    126    132    130  30940  30940  30940    244    174  30940  30940  30940  30940    121    126    111    113  30940    113    123    217    130    130    127    133    171    119    103    116    103    121    159    148    129    157    158    142    164    147    146    187    159    222    225    210    215    233  30940  30940    234    218    273    248    230  30940    237  30940    258    251    224    213  30940  30940  30940  30940  30940  30940  30940  30940    154  30940  30940  30940  30940  30940    242  30940    249  30940  30940  30940  30940  30940  30940    263  30940  30940    229  30940    158    212    223    222    235    209    225    223    221    221    207    214    223    219    227    162    221    208    226  30940  30940  30940    228    225    216    217    238    226    230    201    226    196    220  30940  30940  30940  30940  30940  30940  30940  30940  30940  30940    217  30940    234  30940  30940    198  30940  30940  30940  30940  30940  30940  30940  30940  30940  30940  30940  30940  30940  30940  30940  30940  30940  30940  30940  30940  30940  30940  30940  30940  30940  30940  30940  30940  30940  30940  30940  30940  30940  30940  30940  30940  30940  30940  30940  30940  30940  30940  30940  30940  30940  30940  30940  30940  30940  30940  30940
  30940  30940  30940  30940  30940  30940  30940  30940  30940  30940  30940  30940  30940  30940  30940  30940  30940  30940  30940  30940  30940  30940  30940  30940  30940  30940  30940  30940  30940  30940  30940  30940  30940  30940  30940  30940  30940  30940  30940  30940  30940  30940  30940  30940  30940  30940  30940  30940  30940  30940  30940  30940  30940  30940  30940  30940  30940  30940  30940  30940  30940  30940  30940  30940  30940  30940  30940  30940  30940  30940  30940  30940  30940  30940  30940  30940  30940  30940  30940  30940  30940  30940  30940  30940    196    191  30940  30940  30940    163    178    155    143    134    149    162    146    129    134  30940  30940    192    186    196  30940    183  30940    175    160    171    175    163  30940    177    180    185  30940    222    189    187    156    151    183    165    218    226    226    234    225    233    232    220    228  30940    228    202  30940    215  30940  30940  30940    294    212    224    209    206    213    227  30940  30940  30940    233    250    231    229    208    234  30940  30940    217    210    207    196    207  30940  30940  30940  30940  30940  30940  30940  30940  30940  30940  30940  30940  30940  30940  30940  30940  30940  30940  30940  30940  30940  30940  30940  30940  30940  30940  30940  30940  30940  30940  30940  30940  30940  30940  30940  30940  30940  30940  30940  30940  30940  30940  30940  30940  30940  30940  30940  30940  30940  30940  30940  30940  30940  30940  30940  30940  30940  30940  30940  30940  30940  30940  30940  30940  30940  30940  30940  30940  30940  30940  30940  30940  30940  30940  30940  30940  30940  30940  30940  30940  30940  30940  30940  30940  30940  30940  30940  30940  30940  30940  30940  30940    174    199    154    175    210  30940    166    194    302    150    219    201    203    243    154    172    146    170  30940  30940  30940  30940  30940  30940  30940  30940  30940  30940  30940  30940    191    181    135    170    277  30940  30940  30940  30940  30940  30940    180    205    216  30940    242    201    229    188    210    188    162    199    204  30940    173  30940  30940  30940  30940  30940  30940  30940  30940  30940  30940  30940  30940  30940  30940  30940  30940  30940  30940  30940  30940    212  30940  30940    207    193    239    202    204    185    160  30940      2  30940  30940  30940  30940  30940    280    280    144    117    136    311    151  30940  30940    240    195  30940  30940  30940    105    270    117    111    110    131    107    106    125    228  30940    117    149    138    254    182    145    142    206    154    167    170    221  30940    197    238    200    171    183  30940    203  30940  30940  30940  30940  30940    201    191    225  30940  30940  30940  30940  30940  30940  30940  30940  30940    249  30940    238  30940  30940  30940  30940  30940  30940  30940  30940  30940  30940  30940  30940  30940  30940  30940  30940  30940    266  30940  30940    263    254    240    245  30940  30940  30940  30940    237    247    225    217    235    222    230    216    251  30940    224    235    220    229    214    214    220  30940    154    228  30940    226    184    230    194    250  30940    173    230  30940  30940  30940  30940  30940  30940  30940  30940  30940  30940    264    270    234  30940    214    207    246  30940  30940  30940  30940  30940  30940  30940  30940  30940  30940  30940  30940  30940  30940  30940  30940  30940  30940  30940  30940  30940  30940  30940  30940  30940  30940  30940  30940  30940  30940  30940  30940  30940  30940  30940  30940  30940  30940  30940  30940  30940  30940  30940  30940  30940  30940  30940  30940  30940  30940  30940  30940
  30940  30940  30940  30940  30940  30940  30940  30940  30940  30940  30940  30940  30940  30940  30940  30940  30940  30940  30940  30940  30940  30940  30940  30940  30940  30940  30940  30940  30940  30940  30940  30940  30940  30940  30940  30940  30940  30940  30940  30940  30940  30940  30940  30940  30940  30940  30940  30940  30940  30940  30940  30940  30940  30940  30940  30940  30940  30940  30940  30940  30940  30940  30940  30940  30940  30940  30940  30940  30940  30940  30940  30940  30940  30940  30940  30940  30940  30940  30940  30940  30940  30940  30940  30940  30940    208    174  30940  30940  30940    161    163    189  30940    142  30940    159    151    220    220    157    174    213    208    200    194    187    179    237    165    171    189    175    185    187    186    224    165    189    204    238    196    181    181    228    228    223    222    229    230    223    225    221    224  30940  30940    223  30940  30940  30940    185    174    206    210    211    185    225    225  30940  30940  30940  30940    231  30940    204    215    206  30940    183    223    228    218    233    238  30940  30940  30940  30940  30940  30940  30940  30940  30940  30940  30940  30940  30940  30940  30940  30940  30940  30940  30940  30940  30940  30940  30940  30940  30940  30940  30940  30940  30940  30940  30940  30940  30940  30940  30940  30940  30940  30940  30940  30940  30940  30940  30940  30940  30940  30940  30940  30940  30940  30940  30940  30940  30940  30940  30940  30940  30940  30940  30940  30940  30940  30940  30940  30940  30940  30940  30940  30940  30940  30940  30940  30940  30940  30940  30940  30940  30940  30940  30940  30940  30940  30940  30940  30940  30940  30940  30940  30940  30940  30940  30940  30940  30940    202    196    197    309    173    134    145    157    142    228    119    119    135    246    220    200    207    189  30940  30940  30940  30940  30940  30940  30940  30940  30940    210  30940  30940    130    167    166    173    130  30940  30940  30940  30940  30940  30940    267    163    236    162    219    211    209    197    206    205    190  30940    249    246  30940  30940  30940  30940  30940  30940  30940  30940  30940  30940  30940  30940  30940  30940  30940  30940  30940  30940  30940  30940  30940    243  30940    200    216    234    236    209    215    188  30940  30940    163  30940  30940  30940  30940    132    298  30940    276    288  30940  30940  30940  30940    161    254    103    115    100    288    288    114    121    121    115    115    107    116    117    138    139  30940    158    230    225    151    198    222  30940    200    230  30940  30940  30940  30940    205    227    204    209    204    225  30940  30940    218  30940    254    188  30940    238  30940  30940  30940  30940  30940  30940  30940  30940    282  30940  30940  30940  30940  30940  30940  30940  30940  30940  30940  30940  30940  30940  30940  30940  30940  30940    295  30940  30940    246  30940    265    259  30940    256    273    248  30940    245    238    233    233    231  30940    238    233    226    229    222    227    230    217    202  30940    211    225    231    154    238    212    174    221    250    237  30940  30940  30940  30940  30940  30940  30940  30940  30940  30940  30940  30940  30940  30940  30940    181    258    243    241  30940  30940  30940  30940  30940  30940  30940  30940  30940  30940  30940  30940  30940  30940  30940  30940  30940  30940  30940  30940  30940  30940  30940  30940  30940  30940  30940  30940  30940  30940  30940  30940  30940  30940  30940  30940  30940  30940  30940  30940  30940  30940  30940  30940  30940  30940  30940  30940  30940  30940  30940  30940  30940  30940
  30940  30940  30940  30940  30940  30940  30940  30940  30940  30940  30940  30940  30940  30940  30940  30940  30940  30940  30940  30940  30940  30940  30940  30940  30940  30940  30940  30940  30940  30940  30940  30940  30940  30940  30940  30940  30940  30940  30940  30940  30940  30940  30940  30940  30940  30940  30940  30940  30940  30940  30940  30940  30940  30940  30940  30940  30940  30940  30940  30940  30940  30940  30940  30940  30940  30940  30940  30940  30940  30940  30940  30940  30940  30940  30940  30940  30940  30940  30940  30940  30940  30940  30940  30940    192    222    193    117  30940    193    139    175    179    148    142    153    177    177    169    177    166    133    198    178    186    162  30940  30940    166    155    167    167    189    184    237    191    205    187    183    185    184    190    184    223    196    225    212    230    230    219    233    215    223  30940    256    224    232    226    274  30940  30940    217    228    218  30940    231  30940  30940  30940  30940    201    227    209    221    213    199    213    211    240    233    219    242    242    218  30940  30940  30940  30940  30940  30940  30940  30940  30940  30940  30940  30940  30940  30940  30940  30940  30940  30940  30940  30940  30940  30940  30940  30940  30940  30940  30940  30940  30940  30940  30940  30940  30940  30940  30940  30940  30940  30940  30940  30940  30940  30940  30940  30940  30940  30940  30940  30940  30940  30940  30940  30940  30940  30940  30940  30940  30940  30940  30940  30940  30940  30940  30940  30940  30940  30940  30940  30940  30940  30940  30940  30940  30940  30940  30940  30940  30940  30940  30940  30940  30940  30940  30940  30940  30940  30940  30940  30940  30940  30940  30940  30940  30940    204    194    170    181    130    121    357  30940    153    184    162    257  30940    153    191    274    141    189  30940  30940  30940  30940  30940  30940  30940  30940    119    136  30940  30940  30940    169    136    149    221  30940  30940  30940  30940  30940  30940  30940    210  30940    216  30940    147    189    217    275  30940    182    141    147    173  30940  30940  30940  30940  30940  30940  30940  30940  30940  30940  30940  30940  30940  30940  30940  30940  30940  30940  30940  30940  30940    217    200    215    265    151    178    208    228    196    137  30940    163    302  30940  30940    318    139  30940  30940  30940    161  30940  30940  30940    296    238    255    232  30940    149    116    121    116    115    123    125    106     93    102    244    115  30940  30940    170    183    184  30940    230    240    182  30940  30940    202    205  30940  30940    213  30940    199  30940    212  30940    208  30940  30940  30940    235  30940  30940  30940  30940  30940  30940  30940  30940  30940  30940  30940  30940  30940  30940    180  30940  30940  30940  30940  30940  30940  30940  30940  30940  30940  30940  30940  30940  30940  30940  30940  30940    254    239    244    248    246  30940    257    241    236    243    233    232    220    222    225    219    223    222    222    211    222    217  30940    226    213    213    243  30940    213    219    215    216    231    253  30940  30940  30940  30940  30940  30940  30940  30940  30940  30940  30940  30940  30940  30940  30940    231  30940  30940  30940  30940  30940  30940  30940  30940  30940  30940  30940  30940  30940  30940  30940  30940  30940  30940  30940  30940  30940  30940  30940  30940  30940  30940  30940  30940  30940  30940  30940  30940  30940  30940  30940  30940  30940  30940  30940  30940  30940  30940  30940  30940  30940  30940  30940  30940  30940  30940  30940  30940  30940  30940  30940  30940  30940  30940
  30940  30940  30940  30940  30940  30940  30940  30940  30940  30940  30940  30940  30940  30940  30940  30940  30940  30940  30940  30940  30940  30940  30940  30940  30940  30940  30940  30940  30940  30940  30940  30940  30940  30940  30940  30940  30940  30940  30940  30940  30940  30940  30940  30940  30940  30940  30940  30940  30940  30940  30940  30940  30940  30940  30940  30940  30940  30940  30940  30940  30940  30940  30940  30940  30940  30940  30940  30940  30940  30940  30940  30940  30940  30940  30940  30940  30940  30940  30940  30940  30940  30940  30940  30940    218    231  30940  30940    163  30940    165    162    154    162    155    139    205    166    175    145    146    138    188    169    172  30940  30940  30940    150  30940  30940    170  30940    185    254    154    190    197    189    186    184    245    204    224    223    225    234    222    229    215    217    217    233    222    235    233    235    230    230    183    232    232  30940  30940    220    233  30940  30940    241    153    234    211    209    185  30940    207    175    212    195  30940    219    213    231  30940    236  30940  30940  30940  30940  30940  30940  30940  30940  30940  30940  30940  30940  30940  30940  30940  30940  30940  30940  30940  30940  30940  30940  30940  30940  30940  30940  30940  30940  30940  30940  30940  30940  30940  30940  30940  30940  30940  30940  30940  30940  30940  30940  30940  30940  30940  30940  30940  30940  30940  30940  30940  30940  30940  30940  30940  30940  30940  30940  30940  30940  30940  30940  30940  30940  30940  30940  30940  30940  30940  30940  30940  30940  30940  30940  30940  30940  30940  30940  30940  30940  30940  30940  30940  30940  30940  30940  30940  30940  30940  30940  30940  30940    106    174     41  30940  30940  30940    134    128    156    324    155    123  30940    338  30940    127    311  30940  30940  30940  30940  30940  30940  30940  30940  30940  30940  30940  30940  30940  30940  30940    127  30940    192    139    120  30940  30940  30940  30940  30940  30940    257  30940  30940    123    238    140    185    242    155    175    137    201    211  30940  30940  30940  30940  30940    220    239    193    170    143    186    201  30940  30940  30940  30940  30940  30940  30940  30940    202    195  30940  30940  30940    180    144  30940    184    183    209     89    347    117  30940  30940    288  30940  30940  30940    281  30940  30940    103    109  30940    305    245    237  30940    122    115    118    131    120    107     94    101  30940    261    101    161    176    184    160    171  30940  30940    187  30940    183  30940  30940    241    214  30940  30940    264  30940  30940  30940    233    282    284  30940  30940    250  30940    261    267  30940  30940  30940  30940  30940  30940  30940  30940  30940  30940  30940  30940  30940  30940  30940    289  30940  30940  30940  30940  30940  30940  30940  30940  30940  30940  30940    246    248    247    238  30940    240    239    245    245    235    235    226    221    221    229    210    227    203    222    219    224    220    217    219    195    211    214  30940    218    243    154    233    217    218    180  30940  30940  30940  30940  30940  30940  30940  30940  30940  30940  30940  30940  30940  30940  30940    212  30940  30940  30940  30940  30940  30940  30940  30940  30940  30940  30940  30940  30940  30940  30940  30940  30940  30940  30940  30940  30940  30940  30940  30940  30940  30940  30940  30940  30940  30940  30940  30940  30940  30940  30940  30940  30940  30940  30940  30940  30940  30940  30940  30940  30940  30940  30940  30940  30940  30940  30940  30940  30940  30940  30940  30940  30940  30940  30940
  30940  30940  30940  30940  30940  30940  30940  30940  30940  30940  30940  30940  30940  30940  30940  30940  30940  30940  30940  30940  30940  30940  30940  30940  30940  30940  30940  30940  30940  30940  30940  30940  30940  30940  30940  30940  30940  30940  30940  30940  30940  30940  30940  30940  30940  30940  30940  30940  30940  30940  30940  30940  30940  30940  30940  30940  30940  30940  30940  30940  30940  30940  30940  30940  30940  30940  30940  30940  30940  30940  30940  30940  30940  30940  30940  30940  30940  30940  30940  30940  30940  30940  30940  30940    217    202    183    177    186  30940    141    138    150  30940    144  30940    178  30940    171  30940  30940  30940    256    214  30940    196    184    168    132    172    215  30940    170    183    186    189  30940    236    202    191    183    186    245    213    213    234    217    228    228    218  30940  30940    233    232    219    229    232    235  30940    225    234    218  30940    234  30940    237    219  30940    230    186    210  30940    221    191    201    207    183    189    195    183  30940  30940    227  30940  30940  30940  30940  30940  30940  30940  30940  30940  30940  30940  30940  30940  30940  30940  30940  30940  30940  30940  30940  30940  30940  30940  30940  30940  30940  30940  30940  30940  30940  30940  30940  30940  30940  30940  30940  30940  30940  30940  30940  30940  30940  30940  30940  30940  30940  30940  30940  30940  30940  30940  30940  30940  30940  30940  30940  30940  30940  30940  30940  30940  30940  30940  30940  30940  30940  30940  30940  30940  30940  30940  30940  30940  30940  30940  30940  30940  30940  30940  30940  30940  30940  30940  30940  30940  30940  30940  30940  30940  30940  30940  30940  30940  30940    171    168    126    146    122    117  30940    130    189  30940  30940    135    148  30940    162  30940  30940  30940  30940  30940  30940  30940  30940  30940  30940  30940  30940    109  30940  30940  30940  30940  30940  30940    119    193    139    118     75  30940  30940  30940  30940    150  30940    158    178    139    214    238    217    240  30940  30940    169    175  30940    189    163    210    199    196    172    178    165    147    170    160    173    196  30940  30940    208  30940    194    258    193  30940    209    202    197    148  30940    145    152    217  30940  30940    187  30940    295  30940  30940  30940  30940  30940    103    109    123  30940    286  30940    134    123    312    290  30940    118    135    129    128    109    109  30940     86    251    213    244    152    144    131    237    229  30940    191    202    196  30940  30940  30940  30940    245    222  30940  30940    327  30940    183    205    197  30940    208  30940  30940  30940  30940  30940  30940  30940  30940  30940  30940  30940  30940  30940  30940  30940  30940  30940  30940  30940  30940  30940  30940  30940  30940  30940  30940  30940  30940    264  30940  30940    249  30940    220  30940    213    261    248    243    226    239    216    242    221    223    219    232    209    226    221    222    226    203    217    224    204    213    200    219    158    241    231    216    206    239    240  30940  30940  30940  30940  30940  30940  30940  30940  30940  30940  30940  30940  30940  30940  30940  30940  30940    218  30940  30940  30940  30940  30940  30940  30940  30940  30940  30940  30940  30940  30940  30940  30940  30940  30940  30940  30940  30940  30940  30940  30940  30940  30940  30940  30940  30940  30940  30940  30940  30940  30940  30940  30940  30940  30940  30940  30940  30940  30940  30940  30940  30940  30940  30940  30940  30940  30940  30940  30940  30940  30940  30940  30940  30940  30940
  30940  30940  30940  30940  30940  30940  30940  30940  30940  30940  30940  30940  30940  30940  30940  30940  30940  30940  30940  30940  30940  30940  30940  30940  30940  30940  30940  30940  30940  30940  30940  30940  30940  30940  30940  30940  30940  30940  30940  30940  30940  30940  30940  30940  30940  30940  30940  30940  30940  30940  30940  30940  30940  30940  30940  30940  30940  30940  30940  30940  30940  30940  30940  30940  30940  30940  30940  30940  30940  30940  30940  30940  30940  30940  30940  30940  30940  30940  30940  30940  30940  30940  30940  30940    216    227    218    137  30940    172    146    157    140    173    160    133    139    160    162  30940  30940    151  30940    202    218  30940    163  30940    151    173    223    203    176    200    184    171    127    230    228    223    189  30940    229    227    221    227    234    229    239    204    248    262    207    220    231    238  30940    219  30940    216    213    225    224    212    224    225  30940  30940  30940    190    222  30940  30940    208    206    214  30940    197    190  30940  30940  30940  30940  30940  30940  30940  30940  30940  30940  30940  30940  30940  30940  30940  30940  30940  30940  30940  30940  30940  30940  30940  30940  30940  30940  30940  30940  30940  30940  30940  30940  30940  30940  30940  30940  30940  30940  30940  30940  30940  30940  30940  30940  30940  30940  30940  30940  30940  30940  30940  30940  30940  30940  30940  30940  30940  30940  30940  30940  30940  30940  30940  30940  30940  30940  30940  30940  30940  30940  30940  30940  30940  30940  30940  30940  30940  30940  30940  30940  30940  30940  30940  30940  30940  30940  30940  30940  30940  30940  30940  30940  30940  30940  30940  30940  30940  30940    139    174    136    109    186  30940    111    118    121    177    171  30940    282     17  30940  30940  30940  30940  30940  30940  30940  30940  30940  30940  30940  30940    115  30940  30940  30940  30940  30940  30940  30940  30940  30940    176    196    139  30940    201  30940  30940    171    181    142    199    224    116  30940  30940  30940  30940    200  30940  30940  30940    209    150    204    167  30940    173    176    148    171    140    183    181    192    205    200  30940    198    177    196    182    192    173    209  30940    169    186    101    170  30940    137    119  30940  30940  30940    322  30940  30940    113    118    105    103    107    130    118  30940    324    283    260    104    118    306    254    119    117    108  30940    144     94    117    243    229  30940    235    257    241    236    176  30940  30940  30940    211    206    178    232    294  30940  30940    193    215  30940  30940  30940  30940  30940  30940  30940  30940  30940  30940  30940  30940  30940  30940  30940  30940  30940  30940  30940    293  30940    230    233  30940  30940  30940  30940  30940  30940  30940  30940  30940  30940  30940  30940  30940  30940    227    248  30940    237    214    242    237    221    235  30940    214    223    214    230    224    203    215    226    229    221    222  30940  30940  30940    203    198    214    154    236    235    219    235    215  30940  30940  30940  30940  30940  30940  30940  30940  30940  30940  30940  30940  30940  30940  30940  30940  30940    237  30940    238  30940  30940  30940  30940  30940  30940  30940  30940  30940  30940  30940  30940  30940  30940  30940  30940  30940  30940  30940  30940  30940  30940  30940  30940  30940  30940  30940  30940  30940  30940  30940  30940  30940  30940  30940  30940  30940  30940  30940  30940  30940  30940  30940  30940  30940  30940  30940  30940  30940  30940  30940  30940  30940  30940  30940  30940  30940
  30940  30940  30940  30940  30940  30940  30940  30940  30940  30940  30940  30940  30940  30940  30940  30940  30940  30940  30940  30940  30940  30940  30940  30940  30940  30940  30940  30940  30940  30940  30940  30940  30940  30940  30940  30940  30940  30940  30940  30940  30940  30940  30940  30940  30940  30940  30940  30940  30940  30940  30940  30940  30940  30940  30940  30940  30940  30940  30940  30940  30940  30940  30940  30940  30940  30940  30940  30940  30940  30940  30940  30940  30940  30940  30940  30940  30940  30940  30940  30940  30940  30940  30940  30940    215    186    183     87    196  30940    140    156  30940    164    234    172  30940    163    178  30940    172    140    152  30940  30940    168    135  30940  30940    222    195    167    176    189    197    140    245    198    248    189    200  30940    250    237    240    247    230    229    233    260    201    158    200    196    229    213    217    225    221    223    227  30940  30940    231  30940    206    225    208    171    187    197    236    221    225    192    188    216    225    213  30940  30940  30940  30940  30940  30940  30940  30940  30940  30940  30940  30940  30940  30940  30940  30940  30940  30940  30940  30940  30940  30940  30940  30940  30940  30940  30940  30940  30940  30940  30940  30940  30940  30940  30940  30940  30940  30940  30940  30940  30940  30940  30940  30940  30940  30940  30940  30940  30940  30940  30940  30940  30940  30940  30940  30940  30940  30940  30940  30940  30940  30940  30940  30940  30940  30940  30940  30940  30940  30940  30940  30940  30940  30940  30940  30940  30940  30940  30940  30940  30940  30940  30940  30940  30940  30940  30940  30940  30940  30940  30940  30940  30940  30940  30940  30940  30940  30940    157  30940    129    200    101     90     29     95    230    124  30940    344    171  30940  30940  30940  30940  30940  30940    152  30940  30940  30940  30940  30940  30940    112    148  30940  30940  30940  30940  30940  30940  30940  30940    174    206  30940  30940    104  30940  30940    179    170    144    158  30940  30940  30940  30940  30940  30940    157    182    129    162    218    166    232    157    166    178    164    139    169    181  30940    159    173  30940  30940    177    171    184    194    150    158  30940    166    171  30940  30940    168    139    228    241     92  30940  30940  30940    169  30940  30940    105    108    107  30940    105    120    136    120    110    114    310    117    131    103    111    208    249    109    258    240    178    125    121  30940    149    175  30940  30940    224  30940    209  30940    217  30940  30940    216  30940  30940  30940  30940  30940  30940  30940  30940  30940  30940  30940  30940  30940  30940  30940  30940  30940  30940  30940  30940  30940  30940  30940  30940  30940  30940  30940  30940  30940  30940  30940  30940    196  30940  30940  30940  30940  30940  30940  30940    260  30940  30940  30940    250    237    245    256    243    238    256    229    220    224    225    237    230    208    229    218    222    223    215  30940  30940  30940    218    213    224    159  30940    162    235    225    228    227  30940  30940  30940  30940  30940  30940  30940  30940  30940  30940  30940  30940  30940  30940  30940  30940  30940    231    233    223  30940  30940  30940  30940  30940  30940  30940  30940  30940  30940  30940  30940  30940  30940  30940  30940  30940  30940  30940  30940  30940  30940  30940  30940  30940  30940  30940  30940  30940  30940  30940  30940  30940  30940  30940  30940  30940  30940  30940  30940  30940  30940  30940  30940  30940  30940  30940  30940  30940  30940  30940  30940  30940  30940  30940  30940  30940
  30940  30940  30940  30940  30940  30940  30940  30940  30940  30940  30940  30940  30940  30940  30940  30940  30940  30940  30940  30940  30940  30940  30940  30940  30940  30940  30940  30940  30940  30940  30940  30940  30940  30940  30940  30940  30940  30940  30940  30940  30940  30940  30940  30940  30940  30940  30940  30940  30940  30940  30940  30940  30940  30940  30940  30940  30940  30940  30940  30940  30940  30940  30940  30940  30940  30940  30940  30940  30940  30940  30940  30940  30940  30940  30940  30940  30940  30940  30940  30940  30940  30940  30940  30940  30940    332  30940    117    351  30940    142    150    165    183    137    159  30940  30940  30940  30940    132    161    135    211    310    173    243    199    195  30940    207  30940    241    182    163    229    246    182    117    235    249    253    145    136    216    249    167    219    241    193    241    206    240    236    208  30940    218  30940    225    222    233    218    205    212    224    238    189    215    196    218    215    202    212    215  30940    209    190    226    218  30940  30940  30940  30940  30940  30940  30940  30940  30940  30940  30940  30940  30940  30940  30940  30940  30940  30940  30940  30940  30940  30940  30940  30940  30940  30940  30940  30940  30940  30940  30940  30940  30940  30940  30940  30940  30940  30940  30940  30940  30940  30940  30940  30940  30940  30940  30940  30940  30940  30940  30940  30940  30940  30940  30940  30940  30940  30940  30940  30940  30940  30940  30940  30940  30940  30940  30940  30940  30940  30940  30940  30940  30940  30940  30940  30940  30940  30940  30940  30940  30940  30940  30940  30940  30940  30940  30940  30940  30940  30940  30940  30940  30940  30940  30940  30940  30940  30940    154  30940    103     98    105  30940    184     27    137    126    118  30940    128  30940  30940  30940  30940     96     71  30940  30940  30940  30940  30940  30940  30940    112    110  30940  30940  30940  30940  30940  30940  30940  30940  30940    242  30940  30940  30940  30940  30940  30940    192  30940    232    227  30940  30940  30940  30940  30940  30940  30940    140  30940    194    181    179  30940  30940    162    150    145    166    160    165    167    177    205    171    190    178    179  30940  30940    165    173    172  30940  30940    173    158    112    117    298  30940  30940  30940    122  30940  30940    106  30940     99    116    101     98    106     96     94    108    223    110    118    141    108  30940    308    116     89    115     77    239    165  30940  30940  30940    202    223    191    182  30940    208    228    264    231    230  30940  30940  30940  30940  30940  30940  30940  30940  30940  30940  30940  30940  30940  30940  30940  30940    267  30940  30940  30940  30940  30940  30940  30940  30940  30940    231  30940    218    230  30940    206  30940  30940  30940  30940    308  30940  30940  30940  30940    259  30940  30940  30940  30940  30940    234    232    243    246    228    230    232    208    225    210    227    252    238    218    242    144  30940  30940  30940    224    218  30940  30940  30940  30940  30940    227    219    231  30940  30940  30940  30940  30940  30940  30940  30940  30940  30940  30940  30940  30940  30940  30940  30940  30940  30940  30940    257    250    245  30940  30940  30940  30940  30940  30940  30940  30940  30940  30940  30940  30940  30940  30940  30940  30940  30940  30940  30940  30940  30940  30940  30940  30940  30940  30940  30940  30940  30940  30940  30940  30940  30940  30940  30940  30940  30940  30940  30940  30940  30940  30940  30940  30940  30940  30940  30940  30940  30940  30940  30940  30940  30940  30940  30940  30940
  30940  30940  30940  30940  30940  30940  30940  30940  30940  30940  30940  30940  30940  30940  30940  30940  30940  30940  30940  30940  30940  30940  30940  30940  30940  30940  30940  30940  30940  30940  30940  30940  30940  30940  30940  30940  30940  30940  30940  30940  30940  30940  30940  30940  30940  30940  30940  30940  30940  30940  30940  30940  30940  30940  30940  30940  30940  30940  30940  30940  30940  30940  30940  30940  30940  30940  30940  30940  30940  30940  30940  30940  30940  30940  30940  30940  30940  30940  30940  30940  30940  30940  30940  30940  30940    107    209  30940    114    287    179    141    164    150    188    183  30940  30940  30940    236     33    124    134    211  30940  30940  30940    129    227    282    230  30940    231    173  30940    175    231    185  30940    161    206    171    205    239    195    250    240    246    203    203    200    178    248    211    241  30940    197    228    220    203    213    227    224    260    231    234    226    233    210    204    230    230    184    198    200    225    215  30940  30940  30940  30940  30940  30940  30940  30940  30940  30940  30940  30940  30940  30940  30940  30940  30940  30940  30940  30940  30940  30940  30940  30940  30940  30940  30940  30940  30940  30940  30940  30940  30940  30940  30940  30940  30940  30940  30940  30940  30940  30940  30940  30940  30940  30940  30940  30940  30940  30940  30940  30940  30940  30940  30940  30940  30940  30940  30940  30940  30940  30940  30940  30940  30940  30940  30940  30940  30940  30940  30940  30940  30940  30940  30940  30940  30940  30940  30940  30940  30940  30940  30940  30940  30940  30940  30940  30940  30940  30940  30940  30940  30940  30940  30940  30940  30940  30940  30940    121    151  30940  30940     99     15     97  30940    116    154  30940    136     18    120  30940  30940    118  30940  30940  30940  30940  30940  30940  30940  30940  30940  30940    233  30940  30940  30940  30940  30940  30940  30940  30940  30940  30940  30940    263  30940  30940  30940  30940  30940    127    176    183    225  30940  30940  30940  30940  30940  30940    157    157    164    177    166  30940    135  30940  30940  30940  30940    177  30940  30940    177    156    159  30940    180  30940    166    176    172    170  30940    170  30940    166    175    113    132    125    132  30940  30940  30940  30940    163    211  30940  30940  30940  30940    104     94     99     98    105     99  30940  30940    313  30940  30940  30940    136    113    104    125    245  30940  30940  30940    158  30940  30940  30940  30940    231  30940  30940  30940    225    300  30940  30940    294  30940  30940  30940  30940  30940  30940  30940  30940  30940  30940  30940  30940  30940  30940  30940  30940  30940    227    226    223  30940  30940  30940  30940  30940    230  30940    223    228    235    230    222    254    249    276  30940  30940    287  30940  30940    247    217    224    236    234  30940    236    234    225    246    237    205    242    223    232    230    234    219    154  30940  30940  30940  30940  30940  30940  30940  30940  30940  30940  30940    162    190    238    229  30940  30940  30940  30940  30940  30940  30940  30940  30940  30940  30940  30940  30940  30940  30940  30940  30940  30940  30940    219  30940  30940  30940  30940  30940  30940  30940  30940  30940  30940  30940  30940  30940  30940  30940  30940  30940  30940  30940  30940  30940  30940  30940  30940  30940  30940  30940  30940  30940  30940  30940  30940  30940  30940  30940  30940  30940  30940  30940  30940  30940  30940  30940  30940  30940  30940  30940  30940  30940  30940  30940  30940  30940  30940  30940  30940  30940  30940
  30940  30940  30940  30940  30940  30940  30940  30940  30940  30940  30940  30940  30940  30940  30940  30940  30940  30940  30940  30940  30940  30940  30940  30940  30940  30940  30940  30940  30940  30940  30940  30940  30940  30940  30940  30940  30940  30940  30940  30940  30940  30940  30940  30940  30940  30940  30940  30940  30940  30940  30940  30940  30940  30940  30940  30940  30940  30940  30940  30940  30940  30940  30940  30940  30940  30940  30940  30940  30940  30940  30940  30940  30940  30940  30940  30940  30940  30940  30940  30940  30940  30940  30940  30940  30940    212    182    153    106    156  30940    162    178    160    152  30940    171    155    214  30940  30940    221    205    258    235  30940    229    213    179    229    217  30940    234    164    269    137    196    112    155    105    253    233    132    203    156    181    231    253    257    170    173    142    168    171    184    214    216    210    217    239    199    207    178    186    219    181    190    185    180    192    220    213    205    209  30940    230    224    217  30940  30940  30940  30940  30940  30940  30940  30940  30940  30940  30940  30940  30940  30940  30940  30940  30940  30940  30940  30940  30940  30940  30940  30940  30940  30940  30940  30940  30940  30940  30940  30940  30940  30940  30940  30940  30940  30940  30940  30940  30940  30940  30940  30940  30940  30940  30940  30940  30940  30940  30940  30940  30940  30940  30940  30940  30940  30940  30940  30940  30940  30940  30940  30940  30940  30940  30940  30940  30940  30940  30940  30940  30940  30940  30940  30940  30940  30940  30940  30940  30940  30940  30940  30940  30940  30940  30940  30940  30940  30940  30940  30940  30940  30940  30940  30940  30940  30940  30940  30940    123     87    106     77     86    109    109    126  30940    112    122  30940  30940  30940  30940  30940  30940  30940  30940  30940  30940  30940  30940  30940  30940  30940  30940  30940  30940  30940  30940  30940  30940  30940  30940  30940  30940  30940  30940  30940  30940  30940  30940  30940    202  30940    293  30940    125  30940  30940    165  30940    284    246  30940    139  30940    144  30940    141    130    199    138    135    194    158    173    172  30940    169    136    168  30940    161    153  30940  30940    175    159    264    171    168  30940    125    205    274    202  30940  30940  30940  30940  30940     98    119     99     99    118    127    115    113    320     93    106    259    107     98    114    252    114    108     92    143    210  30940    186    165  30940  30940  30940  30940  30940  30940  30940    223  30940    228  30940    216  30940  30940  30940  30940  30940  30940  30940  30940  30940  30940  30940  30940    232  30940  30940    258  30940  30940  30940  30940  30940  30940  30940  30940  30940  30940  30940    240    182    222    232    227    255  30940    193    252    249  30940    191    229  30940  30940    229  30940    243    233    235    235    236    246    224    225    219    227    227  30940  30940  30940    238    240  30940  30940  30940  30940  30940  30940  30940  30940  30940  30940  30940  30940    162    162    222    248  30940  30940  30940  30940  30940  30940  30940  30940  30940  30940  30940  30940  30940  30940  30940  30940  30940    259  30940    183  30940  30940  30940  30940  30940  30940  30940  30940  30940  30940  30940  30940  30940  30940  30940  30940  30940  30940  30940  30940  30940  30940  30940  30940  30940  30940  30940  30940  30940  30940  30940  30940  30940  30940  30940  30940  30940  30940  30940  30940  30940  30940  30940  30940  30940  30940  30940  30940  30940  30940  30940  30940  30940  30940  30940  30940  30940
  30940  30940  30940  30940  30940  30940  30940  30940  30940  30940  30940  30940  30940  30940  30940  30940  30940  30940  30940  30940  30940  30940  30940  30940  30940  30940  30940  30940  30940  30940  30940  30940  30940  30940  30940  30940  30940  30940  30940  30940  30940  30940  30940  30940  30940  30940  30940  30940  30940  30940  30940  30940  30940  30940  30940  30940  30940  30940  30940  30940  30940  30940  30940  30940  30940  30940  30940  30940  30940  30940  30940  30940  30940  30940  30940  30940  30940  30940  30940  30940  30940  30940  30940  30940  30940  30940    152  30940    106    126  30940    226  30940    213    169    190    145    246  30940    185    162    176    238  30940  30940    268    222  30940    233    233    224  30940    203    149    135    259    189    187  30940    124  30940    201    126    249    245    177    249    187    212    151    157    274    190    203    242    212    217    214    223    209    234    212    161    151    167    210    200    219    215    240    207    233    214    208    191    228  30940    198  30940  30940  30940  30940  30940  30940  30940  30940  30940  30940  30940  30940  30940  30940  30940  30940  30940  30940  30940  30940  30940  30940  30940  30940  30940  30940  30940  30940  30940  30940  30940  30940  30940  30940  30940  30940  30940  30940  30940  30940  30940  30940  30940  30940  30940  30940  30940  30940  30940  30940  30940  30940  30940  30940  30940  30940  30940  30940  30940  30940  30940  30940  30940  30940  30940  30940  30940  30940  30940  30940  30940  30940  30940  30940  30940  30940  30940  30940  30940  30940  30940  30940  30940  30940  30940  30940  30940  30940  30940  30940  30940  30940  30940  30940  30940  30940  30940  30940  30940  30940  30940  30940    119  30940    115    104  30940     65    132    123    121  30940  30940  30940  30940  30940  30940  30940  30940  30940  30940  30940  30940  30940  30940  30940  30940  30940  30940  30940  30940     33    113  30940    152    164    117  30940  30940  30940  30940  30940  30940  30940     53    207  30940     95  30940  30940  30940  30940  30940    178  30940    212  30940    130    156    142    168     81  30940  30940    233    171    164    169    164    181    145    124    133    129    135    162    173  30940    159    180  30940    158    160    157    158    216  30940  30940  30940    141  30940  30940  30940  30940    134    113    110    135    141    129    146    107     99    119    124    120    103     87     94    102    131     92  30940    101    111    116    259  30940  30940    192  30940  30940  30940  30940    218    226    199  30940    223  30940  30940  30940  30940  30940  30940  30940  30940  30940  30940    275  30940  30940  30940  30940  30940  30940  30940  30940  30940  30940  30940  30940  30940  30940  30940  30940    230    184    207  30940    228    219    234    238    218    233    215  30940  30940  30940  30940    236  30940  30940    245    254    240    237    254    229    229    233    215    228  30940  30940    223  30940  30940  30940    238  30940  30940  30940  30940  30940  30940  30940  30940  30940  30940    245  30940    202    224  30940  30940  30940  30940  30940  30940  30940  30940  30940  30940  30940  30940  30940  30940  30940  30940    232    244    150  30940  30940  30940  30940  30940  30940  30940  30940  30940  30940  30940  30940  30940  30940  30940  30940  30940  30940  30940  30940  30940  30940  30940  30940  30940  30940  30940  30940  30940  30940  30940  30940  30940  30940  30940  30940  30940  30940  30940  30940  30940  30940  30940  30940  30940  30940  30940  30940  30940  30940  30940  30940  30940  30940  30940  30940  30940  30940
[truncated: 967,938 more chars]
