# Supplementary material for: A Novel Large-Scale Temperature Dominated Model for Predicting the End of the Growing Season
Source: PLoS One. 2016 Nov 28;11(11):e0167302. doi: 10.1371/journal.pone.0167302 (PMC5125685; doi:10.1371/journal.pone.0167302)
Supplement: S1 File — (ZIP) [file pone.0167302.s001.zip › MCD12Q2 product from 2001 to 2010/2006.txt]

  30575  30575  30575  30575  30575  30575  30575  30575  30575  30575  30575  30575  30575  30575  30575  30575  30575  30575  30575  30575  30575  30575  30575  30575  30575  30575  30575  30575  30575  30575  30575  30575  30575  30575  30575  30575  30575  30575  30575  30575  30575  30575  30575  30575  30575  30575  30575  30575  30575  30575  30575  30575  30575  30575  30575  30575  30575  30575  30575  30575  30575  30575  30575  30575  30575  30575  30575  30575  30575  30575  30575  30575  30575  30575  30575  30575  30575  30575  30575  30575  30575  30575  30575  30575  30575  30575  30575  30575  30575  30575  30575  30575  30575  30575  30575  30575  30575  30575  30575  30575  30575  30575  30575  30575  30575  30575  30575  30575  30575  30575  30575  30575  30575  30575  30575  30575  30575  30575  30575  30575  30575  30575  30575  30575  30575  30575  30575  30575  30575  30575  30575  30575  30575  30575  30575  30575  30575  30575  30575  30575  30575  30575  30575  30575  30575  30575  30575  30575  30575  30575  30575  30575  30575  30575  30575  30575  30575  30575  30575  30575  30575  30575  30575  30575  30575  30575  30575  30575  30575  30575  30575  30575  30575  30575  30575  30575  30575  30575  30575  30575  30575  30575  30575  30575  30575  30575  30575  30575  30575  30575  30575  30575  30575  30575  30575  30575  30575  30575  30575  30575  30575  30575  30575  30575  30575  30575  30575  30575  30575  30575  30575  30575  30575  30575  30575  30575  30575  30575  30575  30575  30575  30575  30575  30575  30575  30575  30575  30575  30575  30575  30575  30575  30575  30575  30575  30575  30575  30575  30575  30575  30575  30575  30575  30575  30575  30575  30575  30575  30575  30575  30575  30575  30575  30575  30575  30575  30575  30575  30575  30575  30575  30575  30575  30575  30575  30575  30575  30575  30575  30575  30575  30575  30575  30575  30575  30575  30575  30575  30575  30575  30575  30575  30575  30575  30575  30575  30575  30575  30575  30575  30575  30575  30575  30575  30575  30575  30575  30575  30575  30575  30575  30575  30575  30575  30575  30575  30575  30575  30575  30575  30575  30575  30575  30575  30575  30575  30575  30575  30575  30575  30575  30575  30575  30575  30575  30575  30575  30575  30575  30575  30575  30575  30575  30575  30575  30575  30575  30575  30575  30575  30575  30575  30575  30575  30575  30575  30575  30575  30575  30575  30575  30575  30575  30575  30575  30575  30575  30575  30575  30575  30575  30575  30575  30575  30575  30575  30575  30575  30575  30575  30575  30575  30575  30575  30575  30575  30575  30575  30575  30575  30575  30575  30575  30575  30575  30575  30575  30575  30575  30575  30575  30575  30575  30575  30575  30575  30575  30575  30575  30575  30575  30575  30575  30575  30575  30575  30575  30575  30575  30575  30575  30575  30575  30575  30575  30575  30575  30575  30575  30575  30575  30575  30575  30575  30575  30575  30575  30575  30575  30575  30575  30575  30575  30575  30575  30575  30575  30575  30575  30575  30575  30575  30575  30575  30575  30575  30575  30575  30575  30575  30575  30575  30575  30575  30575  30575  30575  30575  30575  30575  30575  30575  30575  30575  30575  30575  30575  30575  30575  30575  30575  30575  30575  30575  30575  30575  30575  30575  30575  30575  30575  30575  30575  30575  30575  30575  30575  30575  30575  30575  30575  30575  30575  30575  30575  30575  30575  30575  30575  30575  30575  30575  30575  30575  30575  30575  30575  30575  30575  30575  30575  30575  30575  30575  30575  30575  30575  30575  30575  30575  30575  30575  30575  30575  30575  30575  30575  30575  30575  30575  30575  30575  30575  30575  30575  30575  30575  30575  30575  30575
  30575  30575  30575  30575  30575  30575  30575  30575  30575  30575  30575  30575  30575  30575  30575  30575  30575  30575  30575  30575  30575  30575  30575  30575  30575  30575  30575  30575  30575  30575  30575  30575  30575  30575  30575  30575  30575  30575  30575  30575  30575  30575  30575  30575  30575  30575  30575  30575  30575  30575  30575  30575  30575  30575  30575  30575  30575  30575  30575  30575  30575  30575  30575  30575  30575  30575  30575  30575  30575  30575  30575  30575  30575  30575  30575  30575  30575  30575  30575  30575  30575  30575  30575  30575  30575  30575  30575  30575  30575  30575  30575  30575  30575  30575  30575  30575  30575  30575  30575  30575  30575  30575  30575  30575  30575  30575  30575  30575  30575  30575  30575  30575  30575  30575  30575  30575  30575  30575  30575  30575  30575  30575  30575  30575  30575  30575  30575  30575  30575  30575  30575  30575  30575  30575  30575  30575  30575  30575  30575  30575  30575  30575  30575  30575  30575  30575  30575  30575  30575  30575  30575  30575  30575  30575  30575  30575  30575  30575  30575  30575  30575  30575  30575  30575  30575  30575  30575  30575  30575  30575  30575  30575  30575  30575  30575  30575  30575  30575  30575  30575  30575  30575  30575  30575  30575  30575  30575  30575  30575  30575  30575  30575  30575  30575  30575  30575  30575  30575  30575  30575  30575  30575  30575  30575  30575  30575  30575  30575  30575  30575  30575  30575  30575  30575  30575  30575  30575  30575  30575  30575  30575  30575  30575  30575  30575  30575  30575  30575  30575  30575  30575  30575  30575  30575  30575  30575  30575  30575  30575  30575  30575  30575  30575  30575  30575  30575  30575  30575  30575  30575  30575  30575  30575  30575  30575  30575  30575  30575  30575  30575  30575  30575  30575  30575  30575  30575  30575  30575  30575  30575  30575  30575  30575  30575  30575  30575  30575  30575  30575  30575  30575  30575  30575  30575  30575  30575  30575  30575  30575  30575  30575  30575  30575  30575  30575  30575  30575  30575  30575  30575  30575  30575  30575  30575  30575  30575  30575  30575  30575  30575  30575  30575  30575  30575  30575  30575  30575  30575  30575  30575  30575  30575  30575  30575  30575  30575  30575  30575  30575  30575  30575  30575  30575  30575  30575  30575  30575  30575  30575  30575  30575  30575  30575  30575  30575  30575  30575  30575  30575  30575  30575  30575  30575  30575  30575  30575  30575  30575  30575  30575  30575  30575  30575  30575  30575  30575  30575  30575  30575  30575  30575  30575  30575  30575  30575  30575  30575  30575  30575  30575  30575  30575  30575  30575  30575  30575  30575  30575  30575  30575  30575  30575  30575  30575  30575  30575  30575  30575  30575  30575  30575  30575  30575  30575  30575  30575  30575  30575  30575  30575  30575  30575  30575  30575  30575  30575  30575  30575  30575  30575  30575  30575  30575  30575  30575  30575  30575  30575  30575  30575  30575  30575  30575  30575  30575  30575  30575  30575  30575  30575  30575  30575  30575  30575  30575  30575  30575  30575  30575  30575  30575  30575  30575  30575  30575  30575  30575  30575  30575  30575  30575  30575  30575  30575  30575  30575  30575  30575  30575  30575  30575  30575  30575  30575  30575  30575  30575  30575  30575  30575  30575  30575  30575  30575  30575  30575  30575  30575  30575  30575  30575  30575  30575  30575  30575  30575  30575  30575  30575  30575  30575  30575  30575  30575  30575  30575  30575  30575  30575  30575  30575  30575  30575  30575  30575  30575  30575  30575  30575  30575  30575  30575  30575  30575  30575  30575  30575  30575  30575  30575  30575  30575  30575  30575  30575  30575  30575  30575  30575  30575
  30575  30575  30575  30575  30575  30575  30575  30575  30575  30575  30575  30575  30575  30575  30575  30575  30575  30575  30575  30575  30575  30575  30575  30575  30575  30575  30575  30575  30575  30575  30575  30575  30575  30575  30575  30575  30575  30575  30575  30575  30575  30575  30575  30575  30575  30575  30575  30575  30575  30575  30575  30575  30575  30575  30575  30575  30575  30575  30575  30575  30575  30575  30575  30575  30575  30575  30575  30575  30575  30575  30575  30575  30575  30575  30575  30575  30575  30575  30575  30575  30575  30575  30575  30575  30575  30575  30575  30575  30575  30575  30575  30575  30575  30575  30575  30575  30575  30575  30575  30575  30575  30575  30575  30575  30575  30575  30575  30575  30575  30575  30575  30575  30575  30575  30575  30575  30575  30575  30575  30575  30575  30575  30575  30575  30575  30575  30575  30575  30575  30575  30575  30575  30575  30575  30575  30575  30575  30575  30575  30575  30575  30575  30575  30575  30575  30575  30575  30575  30575  30575  30575  30575  30575  30575  30575  30575  30575  30575  30575  30575  30575  30575  30575  30575  30575  30575  30575  30575  30575  30575  30575  30575  30575  30575  30575  30575  30575  30575  30575  30575  30575  30575  30575  30575  30575  30575  30575  30575  30575  30575  30575  30575  30575  30575  30575  30575  30575  30575  30575  30575  30575  30575  30575  30575  30575  30575  30575  30575  30575  30575  30575  30575  30575  30575  30575  30575  30575  30575  30575  30575  30575  30575  30575  30575  30575  30575  30575  30575  30575  30575  30575  30575  30575  30575  30575  30575  30575  30575  30575  30575  30575  30575  30575  30575  30575  30575  30575  30575  30575  30575  30575  30575  30575  30575  30575  30575  30575  30575  30575  30575  30575  30575  30575  30575  30575  30575  30575  30575  30575  30575  30575  30575  30575  30575  30575  30575  30575  30575  30575  30575  30575  30575  30575  30575  30575  30575  30575  30575  30575  30575  30575  30575  30575  30575  30575  30575  30575  30575  30575  30575  30575  30575  30575  30575  30575  30575  30575  30575  30575  30575  30575  30575  30575  30575  30575  30575  30575  30575  30575  30575  30575  30575  30575  30575  30575  30575  30575  30575  30575  30575  30575  30575  30575  30575  30575  30575  30575  30575  30575  30575  30575  30575  30575  30575  30575  30575  30575  30575  30575  30575  30575  30575  30575  30575  30575  30575  30575  30575  30575  30575  30575  30575  30575  30575  30575  30575  30575  30575  30575  30575  30575  30575  30575  30575  30575  30575  30575  30575  30575  30575  30575  30575  30575  30575  30575  30575  30575  30575  30575  30575  30575  30575  30575  30575  30575  30575  30575  30575  30575  30575  30575  30575  30575  30575  30575  30575  30575  30575  30575  30575  30575  30575  30575  30575  30575  30575  30575  30575  30575  30575  30575  30575  30575  30575  30575  30575  30575  30575  30575  30575  30575  30575  30575  30575  30575  30575  30575  30575  30575  30575  30575  30575  30575  30575  30575  30575  30575  30575  30575  30575  30575  30575  30575  30575  30575  30575  30575  30575  30575  30575  30575  30575  30575  30575  30575  30575  30575  30575  30575  30575  30575  30575  30575  30575  30575  30575  30575  30575  30575  30575  30575  30575  30575  30575  30575  30575  30575  30575  30575  30575  30575  30575  30575  30575  30575  30575  30575  30575  30575  30575  30575  30575  30575  30575  30575  30575  30575  30575  30575  30575  30575  30575  30575  30575  30575  30575  30575  30575  30575  30575  30575  30575  30575  30575  30575  30575  30575  30575  30575  30575  30575  30575  30575  30575  30575  30575  30575  30575  30575  30575
  30575  30575  30575  30575  30575  30575  30575  30575  30575  30575  30575  30575  30575  30575  30575  30575  30575  30575  30575  30575  30575  30575  30575  30575  30575  30575  30575  30575  30575  30575  30575  30575  30575  30575  30575  30575  30575  30575  30575  30575  30575  30575  30575  30575  30575  30575  30575  30575  30575  30575  30575  30575  30575  30575  30575  30575  30575  30575  30575  30575  30575  30575  30575  30575  30575  30575  30575  30575  30575  30575  30575  30575  30575  30575  30575  30575  30575  30575  30575  30575  30575  30575  30575  30575  30575  30575  30575  30575  30575  30575  30575  30575  30575  30575  30575  30575  30575  30575  30575  30575  30575  30575  30575  30575  30575  30575  30575  30575  30575  30575  30575  30575  30575  30575  30575  30575  30575  30575  30575  30575  30575  30575  30575  30575  30575  30575  30575  30575  30575  30575  30575  30575  30575  30575  30575  30575  30575  30575  30575  30575  30575  30575  30575  30575  30575  30575  30575  30575  30575  30575  30575  30575  30575  30575  30575  30575  30575  30575  30575  30575  30575  30575  30575  30575  30575  30575  30575  30575  30575  30575  30575  30575  30575  30575  30575  30575  30575  30575  30575  30575  30575  30575  30575  30575  30575  30575  30575  30575  30575  30575  30575  30575  30575  30575  30575  30575  30575  30575  30575  30575  30575  30575  30575  30575  30575  30575  30575  30575  30575  30575  30575  30575  30575  30575  30575  30575  30575  30575  30575  30575  30575  30575  30575  30575  30575  30575  30575  30575  30575  30575  30575  30575  30575  30575  30575  30575  30575  30575  30575  30575  30575  30575  30575  30575  30575  30575  30575  30575  30575  30575  30575  30575  30575  30575  30575  30575  30575  30575  30575  30575  30575  30575  30575  30575  30575  30575  30575  30575  30575  30575  30575  30575  30575  30575  30575  30575  30575  30575  30575  30575  30575  30575  30575  30575  30575  30575  30575  30575  30575  30575  30575  30575  30575  30575  30575  30575  30575  30575  30575  30575  30575  30575  30575  30575  30575  30575  30575  30575  30575  30575  30575  30575  30575  30575  30575  30575  30575  30575  30575  30575  30575  30575  30575  30575  30575  30575  30575  30575  30575  30575  30575  30575  30575  30575  30575  30575  30575  30575  30575  30575  30575  30575  30575  30575  30575  30575  30575  30575  30575  30575  30575  30575  30575  30575  30575  30575  30575  30575  30575  30575  30575  30575  30575  30575  30575  30575  30575  30575  30575  30575  30575  30575  30575  30575  30575  30575  30575  30575  30575  30575  30575  30575  30575  30575  30575  30575  30575  30575  30575  30575  30575  30575  30575  30575  30575  30575  30575  30575  30575  30575  30575  30575  30575  30575  30575  30575  30575  30575  30575  30575  30575  30575  30575  30575  30575  30575  30575  30575  30575  30575  30575  30575  30575  30575  30575  30575  30575  30575  30575  30575  30575  30575  30575  30575  30575  30575  30575  30575  30575  30575  30575  30575  30575  30575  30575  30575  30575  30575  30575  30575  30575  30575  30575  30575  30575  30575  30575  30575  30575  30575  30575  30575  30575  30575  30575  30575  30575  30575  30575  30575  30575  30575  30575  30575  30575  30575  30575  30575  30575  30575  30575  30575  30575  30575  30575  30575  30575  30575  30575  30575  30575  30575  30575  30575  30575  30575  30575  30575  30575  30575  30575  30575  30575  30575  30575  30575  30575  30575  30575  30575  30575  30575  30575  30575  30575  30575  30575  30575  30575  30575  30575  30575  30575  30575  30575  30575  30575  30575  30575  30575  30575  30575  30575  30575  30575  30575  30575  30575  30575  30575
  30575  30575  30575  30575  30575  30575  30575  30575  30575  30575  30575  30575  30575  30575  30575  30575  30575  30575  30575  30575  30575  30575  30575  30575  30575  30575  30575  30575  30575  30575  30575  30575  30575  30575  30575  30575  30575  30575  30575  30575  30575  30575  30575  30575  30575  30575  30575  30575  30575  30575  30575  30575  30575  30575  30575  30575  30575  30575  30575  30575  30575  30575  30575  30575  30575  30575  30575  30575  30575  30575  30575  30575  30575  30575  30575  30575  30575  30575  30575  30575  30575  30575  30575  30575  30575  30575  30575  30575  30575  30575  30575  30575  30575  30575  30575  30575  30575  30575  30575  30575  30575  30575  30575  30575  30575  30575  30575  30575  30575  30575  30575  30575  30575  30575  30575  30575  30575  30575  30575  30575  30575  30575  30575  30575  30575  30575  30575  30575  30575  30575  30575  30575  30575  30575  30575  30575  30575  30575  30575  30575  30575  30575  30575  30575  30575  30575  30575  30575  30575  30575  30575  30575  30575  30575  30575  30575  30575  30575  30575  30575  30575  30575  30575  30575  30575  30575  30575  30575  30575  30575  30575  30575  30575  30575  30575  30575  30575  30575  30575  30575  30575  30575  30575  30575  30575  30575  30575  30575  30575  30575  30575  30575  30575  30575  30575  30575  30575  30575  30575  30575  30575  30575  30575  30575  30575  30575  30575  30575  30575  30575  30575  30575  30575  30575  30575  30575  30575  30575  30575  30575  30575  30575  30575  30575  30575  30575  30575  30575  30575  30575  30575  30575  30575  30575  30575  30575  30575  30575  30575  30575  30575  30575  30575  30575  30575  30575  30575  30575  30575  30575  30575  30575  30575  30575  30575  30575  30575  30575  30575  30575  30575  30575  30575  30575  30575  30575  30575  30575  30575  30575  30575  30575  30575  30575  30575  30575  30575  30575  30575  30575  30575  30575  30575  30575  30575  30575  30575  30575  30575  30575  30575  30575  30575  30575  30575  30575  30575  30575  30575  30575  30575  30575  30575  30575  30575  30575  30575  30575  30575  30575  30575  30575  30575  30575  30575  30575  30575  30575  30575  30575  30575  30575  30575  30575  30575  30575  30575  30575  30575  30575  30575  30575  30575  30575  30575  30575  30575  30575  30575  30575  30575  30575  30575  30575  30575  30575  30575  30575  30575  30575  30575  30575  30575  30575  30575  30575  30575  30575  30575  30575  30575  30575  30575  30575  30575  30575  30575  30575  30575  30575  30575  30575  30575  30575  30575  30575  30575  30575  30575  30575  30575  30575  30575  30575  30575  30575  30575  30575  30575  30575  30575  30575  30575  30575  30575  30575  30575  30575  30575  30575  30575  30575  30575  30575  30575  30575  30575  30575  30575  30575  30575  30575  30575  30575  30575  30575  30575  30575  30575  30575  30575  30575  30575  30575  30575  30575  30575  30575  30575  30575  30575  30575  30575  30575  30575  30575  30575  30575  30575  30575  30575  30575  30575  30575  30575  30575  30575  30575  30575  30575  30575  30575  30575  30575  30575  30575  30575  30575  30575  30575  30575  30575  30575  30575  30575  30575  30575  30575  30575  30575  30575  30575  30575  30575  30575  30575  30575  30575  30575  30575  30575  30575  30575  30575  30575  30575  30575  30575  30575  30575  30575  30575  30575  30575  30575  30575  30575  30575  30575  30575  30575  30575  30575  30575  30575  30575  30575  30575  30575  30575  30575  30575  30575  30575  30575  30575  30575  30575  30575  30575  30575  30575  30575  30575  30575  30575  30575  30575  30575  30575  30575  30575  30575  30575  30575  30575  30575  30575  30575  30575
  30575  30575  30575  30575  30575  30575  30575  30575  30575  30575  30575  30575  30575  30575  30575  30575  30575  30575  30575  30575  30575  30575  30575  30575  30575  30575  30575  30575  30575  30575  30575  30575  30575  30575  30575  30575  30575  30575  30575  30575  30575  30575  30575  30575  30575  30575  30575  30575  30575  30575  30575  30575  30575  30575  30575  30575  30575  30575  30575  30575  30575  30575  30575  30575  30575  30575  30575  30575  30575  30575  30575  30575  30575  30575  30575  30575  30575  30575  30575  30575  30575  30575  30575  30575  30575  30575  30575  30575  30575  30575  30575  30575  30575  30575  30575  30575  30575  30575  30575  30575  30575  30575  30575  30575  30575  30575  30575  30575  30575  30575  30575  30575  30575  30575  30575  30575  30575  30575  30575  30575  30575  30575  30575  30575  30575  30575  30575  30575  30575  30575  30575  30575  30575  30575  30575  30575  30575  30575  30575  30575  30575  30575  30575  30575  30575  30575  30575  30575  30575  30575  30575  30575  30575  30575  30575  30575  30575  30575  30575  30575  30575  30575  30575  30575  30575  30575  30575  30575  30575  30575  30575  30575  30575  30575  30575  30575  30575  30575  30575  30575  30575  30575  30575  30575  30575  30575  30575  30575  30575  30575  30575  30575  30575  30575  30575  30575  30575  30575  30575  30575  30575  30575  30575  30575  30575  30575  30575  30575  30575  30575  30575  30575  30575  30575  30575  30575  30575  30575  30575  30575  30575  30575  30575  30575  30575  30575  30575  30575  30575  30575  30575  30575  30575  30575  30575  30575  30575  30575  30575  30575  30575  30575  30575  30575  30575  30575  30575  30575  30575  30575  30575  30575  30575  30575  30575  30575  30575  30575  30575  30575  30575  30575  30575  30575  30575  30575  30575  30575  30575  30575  30575  30575  30575  30575  30575  30575  30575  30575  30575  30575  30575  30575  30575  30575  30575  30575  30575  30575  30575  30575  30575  30575  30575  30575  30575  30575  30575  30575  30575  30575  30575  30575  30575  30575  30575  30575  30575  30575  30575  30575  30575  30575  30575  30575  30575  30575  30575  30575  30575  30575  30575  30575  30575  30575  30575  30575  30575  30575  30575  30575  30575  30575  30575  30575  30575  30575  30575  30575  30575  30575  30575  30575  30575  30575  30575  30575  30575  30575  30575  30575  30575  30575  30575  30575  30575  30575  30575  30575  30575  30575  30575  30575  30575  30575  30575  30575  30575  30575  30575  30575  30575  30575  30575  30575  30575  30575  30575  30575  30575  30575  30575  30575  30575  30575  30575  30575  30575  30575  30575  30575  30575  30575  30575  30575  30575  30575  30575  30575  30575  30575  30575  30575  30575  30575  30575  30575  30575  30575  30575  30575  30575  30575  30575  30575  30575  30575  30575  30575  30575  30575  30575  30575  30575  30575  30575  30575  30575  30575  30575  30575  30575  30575  30575  30575  30575  30575  30575  30575  30575  30575  30575  30575  30575  30575  30575  30575  30575  30575  30575  30575  30575  30575  30575  30575  30575  30575  30575  30575  30575  30575  30575  30575  30575  30575  30575  30575  30575  30575  30575  30575  30575  30575  30575  30575  30575  30575  30575  30575  30575  30575  30575  30575  30575  30575  30575  30575  30575  30575  30575  30575  30575  30575  30575  30575  30575  30575  30575  30575  30575  30575  30575  30575  30575  30575  30575  30575  30575  30575  30575  30575  30575  30575  30575  30575  30575  30575  30575  30575  30575  30575  30575  30575  30575  30575  30575  30575  30575  30575  30575  30575  30575  30575  30575  30575  30575  30575  30575  30575  30575  30575
  30575  30575  30575  30575  30575  30575  30575  30575  30575  30575  30575  30575  30575  30575  30575  30575  30575  30575  30575  30575  30575  30575  30575  30575  30575  30575  30575  30575  30575  30575  30575  30575  30575  30575  30575  30575  30575  30575  30575  30575  30575  30575  30575  30575  30575  30575  30575  30575  30575  30575  30575  30575  30575  30575  30575  30575  30575  30575  30575  30575  30575  30575  30575  30575  30575  30575  30575  30575  30575  30575  30575  30575  30575  30575  30575  30575  30575  30575  30575  30575  30575  30575  30575  30575  30575  30575  30575  30575  30575  30575  30575  30575  30575  30575  30575  30575  30575  30575  30575  30575  30575  30575  30575  30575  30575  30575  30575  30575  30575  30575  30575  30575  30575  30575  30575  30575  30575  30575  30575  30575  30575  30575  30575  30575  30575  30575  30575  30575  30575  30575  30575  30575  30575  30575  30575  30575  30575  30575  30575  30575  30575  30575  30575  30575  30575  30575  30575  30575  30575  30575  30575  30575  30575  30575  30575  30575  30575  30575  30575  30575  30575  30575  30575  30575  30575  30575  30575  30575  30575  30575  30575  30575  30575  30575  30575  30575  30575  30575  30575  30575  30575  30575  30575  30575  30575  30575  30575  30575  30575  30575  30575  30575  30575  30575  30575  30575  30575  30575  30575  30575  30575  30575  30575  30575  30575  30575  30575  30575  30575  30575  30575  30575  30575  30575  30575  30575  30575  30575  30575  30575  30575  30575  30575  30575  30575  30575  30575  30575  30575  30575  30575  30575  30575  30575  30575  30575  30575  30575  30575  30575  30575  30575  30575  30575  30575  30575  30575  30575  30575  30575  30575  30575  30575  30575  30575  30575  30575  30575  30575  30575  30575  30575  30575  30575  30575  30575  30575  30575  30575  30575  30575  30575  30575  30575  30575  30575  30575  30575  30575  30575  30575  30575  30575  30575  30575  30575  30575  30575  30575  30575  30575  30575  30575  30575  30575  30575  30575  30575  30575  30575  30575  30575  30575  30575  30575  30575  30575  30575  30575  30575  30575  30575  30575  30575  30575  30575  30575  30575  30575  30575  30575  30575  30575  30575  30575  30575  30575  30575  30575  30575  30575  30575  30575  30575  30575  30575  30575  30575  30575  30575  30575  30575  30575  30575  30575  30575  30575  30575  30575  30575  30575  30575  30575  30575  30575  30575  30575  30575  30575  30575  30575  30575  30575  30575  30575  30575  30575  30575  30575  30575  30575  30575  30575  30575  30575  30575  30575  30575  30575  30575  30575  30575  30575  30575  30575  30575  30575  30575  30575  30575  30575  30575  30575  30575  30575  30575  30575  30575  30575  30575  30575  30575  30575  30575  30575  30575  30575  30575  30575  30575  30575  30575  30575  30575  30575  30575  30575  30575  30575  30575  30575  30575  30575  30575  30575  30575  30575  30575  30575  30575  30575  30575  30575  30575  30575  30575  30575  30575  30575  30575  30575  30575  30575  30575  30575  30575  30575  30575  30575  30575  30575  30575  30575  30575  30575  30575  30575  30575  30575  30575  30575  30575  30575  30575  30575  30575  30575  30575  30575  30575  30575  30575  30575  30575  30575  30575  30575  30575  30575  30575  30575  30575  30575  30575  30575  30575  30575  30575  30575  30575  30575  30575  30575  30575  30575  30575  30575  30575  30575  30575  30575  30575  30575  30575  30575  30575  30575  30575  30575  30575  30575  30575  30575  30575  30575  30575  30575  30575  30575  30575  30575  30575  30575  30575  30575  30575  30575  30575  30575  30575  30575  30575  30575  30575  30575  30575  30575  30575  30575  30575
  30575  30575  30575  30575  30575  30575  30575  30575  30575  30575  30575  30575  30575  30575  30575  30575  30575  30575  30575  30575  30575  30575  30575  30575  30575  30575  30575  30575  30575  30575  30575  30575  30575  30575  30575  30575  30575  30575  30575  30575  30575  30575  30575  30575  30575  30575  30575  30575  30575  30575  30575  30575  30575  30575  30575  30575  30575  30575  30575  30575  30575  30575  30575  30575  30575  30575  30575  30575  30575  30575  30575  30575  30575  30575  30575  30575  30575  30575  30575  30575  30575  30575  30575  30575  30575  30575  30575  30575  30575  30575  30575  30575  30575  30575  30575  30575  30575  30575  30575  30575  30575  30575  30575  30575  30575  30575  30575  30575  30575  30575  30575  30575  30575  30575  30575  30575  30575  30575  30575  30575  30575  30575  30575  30575  30575  30575  30575  30575  30575  30575  30575  30575  30575  30575  30575  30575  30575  30575  30575  30575  30575  30575  30575  30575  30575  30575  30575  30575  30575  30575  30575  30575  30575  30575  30575  30575  30575  30575  30575  30575  30575  30575  30575  30575  30575  30575  30575  30575  30575  30575  30575  30575  30575  30575  30575  30575  30575  30575  30575  30575  30575  30575  30575  30575  30575  30575  30575  30575  30575  30575  30575  30575  30575  30575  30575  30575  30575  30575  30575  30575  30575  30575  30575  30575  30575  30575  30575  30575  30575  30575  30575  30575  30575  30575  30575  30575  30575  30575  30575  30575  30575  30575  30575  30575  30575  30575  30575  30575  30575  30575  30575  30575  30575  30575  30575  30575  30575  30575  30575  30575  30575  30575  30575  30575  30575  30575  30575  30575  30575  30575  30575  30575  30575  30575  30575  30575  30575  30575  30575  30575  30575  30575  30575  30575  30575  30575  30575  30575  30575  30575  30575  30575  30575  30575  30575  30575  30575  30575  30575  30575  30575  30575  30575  30575  30575  30575  30575  30575  30575  30575  30575  30575  30575  30575  30575  30575  30575  30575  30575  30575  30575  30575  30575  30575  30575  30575  30575  30575  30575  30575  30575  30575  30575  30575  30575  30575  30575  30575  30575  30575  30575  30575  30575  30575  30575  30575  30575  30575  30575  30575  30575  30575  30575  30575  30575  30575  30575  30575  30575  30575  30575  30575  30575  30575  30575  30575  30575  30575  30575  30575  30575  30575  30575  30575  30575  30575  30575  30575  30575  30575  30575  30575  30575  30575  30575  30575  30575  30575  30575  30575  30575  30575  30575  30575  30575  30575  30575  30575  30575  30575  30575  30575  30575  30575  30575  30575  30575  30575  30575  30575  30575  30575  30575  30575  30575  30575  30575  30575  30575  30575  30575  30575  30575  30575  30575  30575  30575  30575  30575  30575  30575  30575  30575  30575  30575  30575  30575  30575  30575  30575  30575  30575  30575  30575  30575  30575  30575  30575  30575  30575  30575  30575  30575  30575  30575  30575  30575  30575  30575  30575  30575  30575  30575  30575  30575  30575  30575  30575  30575  30575  30575  30575  30575  30575  30575  30575  30575  30575  30575  30575  30575  30575  30575  30575  30575  30575  30575  30575  30575  30575  30575  30575  30575  30575  30575  30575  30575  30575  30575  30575  30575  30575  30575  30575  30575  30575  30575  30575  30575  30575  30575  30575  30575  30575  30575  30575  30575  30575  30575  30575  30575  30575  30575  30575  30575  30575  30575  30575  30575  30575  30575  30575  30575  30575  30575  30575  30575  30575  30575  30575  30575  30575  30575  30575  30575  30575  30575  30575  30575  30575  30575  30575  30575  30575  30575  30575  30575  30575  30575  30575
  30575  30575  30575  30575  30575  30575  30575  30575  30575  30575  30575  30575  30575  30575  30575  30575  30575  30575  30575  30575  30575  30575  30575  30575  30575  30575  30575  30575  30575  30575  30575  30575  30575  30575  30575  30575  30575  30575  30575  30575  30575  30575  30575  30575  30575  30575  30575  30575  30575  30575  30575  30575  30575  30575  30575  30575  30575  30575  30575  30575  30575  30575  30575  30575  30575  30575  30575  30575  30575  30575  30575  30575  30575  30575  30575  30575  30575  30575  30575  30575  30575  30575  30575  30575  30575  30575  30575  30575  30575  30575  30575  30575  30575  30575  30575  30575  30575  30575  30575  30575  30575  30575  30575  30575  30575  30575  30575  30575  30575  30575  30575  30575  30575  30575  30575  30575  30575  30575  30575  30575  30575  30575  30575  30575  30575  30575  30575  30575  30575  30575  30575  30575  30575  30575  30575  30575  30575  30575  30575  30575  30575  30575  30575  30575  30575  30575  30575  30575  30575  30575  30575  30575  30575  30575  30575  30575  30575  30575  30575  30575  30575  30575  30575  30575  30575  30575  30575  30575  30575  30575  30575  30575  30575  30575  30575  30575  30575  30575  30575  30575  30575  30575  30575  30575  30575  30575  30575  30575  30575  30575  30575  30575  30575  30575  30575  30575  30575  30575  30575  30575  30575  30575  30575  30575  30575  30575  30575  30575  30575  30575  30575  30575  30575  30575  30575  30575  30575  30575  30575  30575  30575  30575  30575  30575  30575  30575  30575  30575  30575  30575  30575  30575  30575  30575  30575  30575  30575  30575  30575  30575  30575  30575  30575  30575  30575  30575  30575  30575  30575  30575  30575  30575  30575  30575  30575  30575  30575  30575  30575  30575  30575  30575  30575  30575  30575  30575  30575  30575  30575  30575  30575  30575  30575  30575  30575  30575  30575  30575  30575  30575  30575  30575  30575  30575  30575  30575  30575  30575  30575  30575  30575  30575  30575  30575  30575  30575  30575  30575  30575  30575  30575  30575  30575  30575  30575  30575  30575  30575  30575  30575  30575  30575  30575  30575  30575  30575  30575  30575  30575  30575  30575  30575  30575  30575  30575  30575  30575  30575  30575  30575  30575  30575  30575  30575  30575  30575  30575  30575  30575  30575  30575  30575  30575  30575  30575  30575  30575  30575  30575  30575  30575  30575  30575  30575  30575  30575  30575  30575  30575  30575  30575  30575  30575  30575  30575  30575  30575  30575  30575  30575  30575  30575  30575  30575  30575  30575  30575  30575  30575  30575  30575  30575  30575  30575  30575  30575  30575  30575  30575  30575  30575  30575  30575  30575  30575  30575  30575  30575  30575  30575  30575  30575  30575  30575  30575  30575  30575  30575  30575  30575  30575  30575  30575  30575  30575  30575  30575  30575  30575  30575  30575  30575  30575  30575  30575  30575  30575  30575  30575  30575  30575  30575  30575  30575  30575  30575  30575  30575  30575  30575  30575  30575  30575  30575  30575  30575  30575  30575  30575  30575  30575  30575  30575  30575  30575  30575  30575  30575  30575  30575  30575  30575  30575  30575  30575  30575  30575  30575  30575  30575  30575  30575  30575  30575  30575  30575  30575  30575  30575  30575  30575  30575  30575  30575  30575  30575  30575  30575  30575  30575  30575  30575  30575  30575  30575  30575  30575  30575  30575  30575  30575  30575  30575  30575  30575  30575  30575  30575  30575  30575  30575  30575  30575  30575  30575  30575  30575  30575  30575  30575  30575  30575  30575  30575  30575  30575  30575  30575  30575  30575  30575  30575  30575  30575  30575  30575  30575  30575  30575  30575
  30575  30575  30575  30575  30575  30575  30575  30575  30575  30575  30575  30575  30575  30575  30575  30575  30575  30575  30575  30575  30575  30575  30575  30575  30575  30575  30575  30575  30575  30575  30575  30575  30575  30575  30575  30575  30575  30575  30575  30575  30575  30575  30575  30575  30575  30575  30575  30575  30575  30575  30575  30575  30575  30575  30575  30575  30575  30575  30575  30575  30575  30575  30575  30575  30575  30575  30575  30575  30575  30575  30575  30575  30575  30575  30575  30575  30575  30575  30575  30575  30575  30575  30575  30575  30575  30575  30575  30575  30575  30575  30575  30575  30575  30575  30575  30575  30575  30575  30575  30575  30575  30575  30575  30575  30575  30575  30575  30575  30575  30575  30575  30575  30575  30575  30575  30575  30575  30575  30575  30575  30575  30575  30575  30575  30575  30575  30575  30575  30575  30575  30575  30575  30575  30575  30575  30575  30575  30575  30575  30575  30575  30575  30575  30575  30575  30575  30575  30575  30575  30575  30575  30575  30575  30575  30575  30575  30575  30575  30575  30575  30575  30575  30575  30575  30575  30575  30575  30575  30575  30575  30575  30575  30575  30575  30575  30575  30575  30575  30575  30575  30575  30575  30575  30575  30575  30575  30575  30575  30575  30575  30575  30575  30575  30575  30575  30575  30575  30575  30575  30575  30575  30575  30575  30575  30575  30575  30575  30575  30575  30575  30575  30575  30575  30575  30575  30575  30575  30575  30575  30575  30575  30575  30575  30575  30575  30575  30575  30575  30575  30575  30575  30575  30575  30575  30575  30575  30575  30575  30575  30575  30575  30575  30575  30575  30575  30575  30575  30575  30575  30575  30575  30575  30575  30575  30575  30575  30575  30575  30575  30575  30575  30575  30575  30575  30575  30575  30575  30575  30575  30575  30575  30575  30575  30575  30575  30575  30575  30575  30575  30575  30575  30575  30575  30575  30575  30575  30575  30575  30575  30575  30575  30575  30575  30575  30575  30575  30575  30575  30575  30575  30575  30575  30575  30575  30575  30575  30575  30575  30575  30575  30575  30575  30575  30575  30575  30575  30575  30575  30575  30575  30575  30575  30575  30575  30575  30575  30575  30575  30575  30575  30575  30575  30575  30575  30575  30575  30575  30575  30575  30575  30575  30575  30575  30575  30575  30575  30575  30575  30575  30575  30575  30575  30575  30575  30575  30575  30575  30575  30575  30575  30575  30575  30575  30575  30575  30575  30575  30575  30575  30575  30575  30575  30575  30575  30575  30575  30575  30575  30575  30575  30575  30575  30575  30575  30575  30575  30575  30575  30575  30575  30575  30575  30575  30575  30575  30575  30575  30575  30575  30575  30575  30575  30575  30575  30575  30575  30575  30575  30575  30575  30575  30575  30575  30575  30575  30575  30575  30575  30575  30575  30575  30575  30575  30575  30575  30575  30575  30575  30575  30575  30575  30575  30575  30575  30575  30575  30575  30575  30575  30575  30575  30575  30575  30575  30575  30575  30575  30575  30575  30575  30575  30575  30575  30575  30575  30575  30575  30575  30575  30575  30575  30575  30575  30575  30575  30575  30575  30575  30575  30575  30575  30575  30575  30575  30575  30575  30575  30575  30575  30575  30575  30575  30575  30575  30575  30575  30575  30575  30575  30575  30575  30575  30575  30575  30575  30575  30575  30575  30575  30575  30575  30575  30575  30575  30575  30575  30575  30575  30575  30575  30575  30575  30575  30575  30575  30575  30575  30575  30575  30575  30575  30575  30575  30575  30575  30575  30575  30575  30575  30575  30575  30575  30575  30575  30575  30575  30575  30575  30575  30575
  30575  30575  30575  30575  30575  30575  30575  30575  30575  30575  30575  30575  30575  30575  30575  30575  30575  30575  30575  30575  30575  30575  30575  30575  30575  30575  30575  30575  30575  30575  30575  30575  30575  30575  30575  30575  30575  30575  30575  30575  30575  30575  30575  30575  30575  30575  30575  30575  30575  30575  30575  30575  30575  30575  30575  30575  30575  30575  30575  30575  30575  30575  30575  30575  30575  30575  30575  30575  30575  30575  30575  30575  30575  30575  30575  30575  30575  30575  30575  30575  30575  30575  30575  30575  30575  30575  30575  30575  30575  30575  30575  30575  30575  30575  30575  30575  30575  30575  30575  30575  30575  30575  30575  30575  30575  30575  30575  30575  30575  30575  30575  30575  30575  30575  30575  30575  30575  30575  30575  30575  30575  30575  30575  30575  30575  30575  30575  30575  30575  30575  30575  30575  30575  30575  30575  30575  30575  30575  30575  30575  30575  30575  30575  30575  30575  30575  30575  30575  30575  30575  30575  30575  30575  30575  30575  30575  30575  30575  30575  30575  30575  30575  30575  30575  30575  30575  30575  30575  30575  30575  30575  30575  30575  30575  30575  30575  30575  30575  30575  30575  30575  30575  30575  30575  30575  30575  30575  30575  30575  30575  30575  30575  30575  30575  30575  30575  30575  30575  30575  30575  30575  30575  30575  30575  30575  30575  30575  30575  30575  30575  30575  30575  30575  30575  30575  30575  30575  30575  30575  30575  30575  30575  30575  30575  30575  30575  30575  30575  30575  30575  30575  30575  30575  30575  30575  30575  30575  30575  30575  30575  30575  30575  30575  30575  30575  30575  30575  30575  30575  30575  30575  30575  30575  30575  30575  30575  30575  30575  30575  30575  30575  30575  30575  30575  30575  30575  30575  30575  30575  30575  30575  30575  30575  30575  30575  30575  30575  30575  30575  30575  30575  30575  30575  30575  30575  30575  30575  30575  30575  30575  30575  30575  30575  30575  30575  30575  30575  30575  30575  30575  30575  30575  30575  30575  30575  30575  30575  30575  30575  30575  30575  30575  30575  30575  30575  30575  30575  30575  30575  30575  30575  30575  30575  30575  30575  30575  30575  30575  30575  30575  30575  30575  30575  30575  30575  30575  30575  30575  30575  30575  30575  30575  30575  30575  30575  30575  30575  30575  30575  30575  30575  30575  30575  30575  30575  30575  30575  30575  30575  30575  30575  30575  30575  30575  30575  30575  30575  30575  30575  30575  30575  30575  30575  30575  30575  30575  30575  30575  30575  30575  30575  30575  30575  30575  30575  30575  30575  30575  30575  30575  30575  30575  30575  30575  30575  30575  30575  30575  30575  30575  30575  30575  30575  30575  30575  30575  30575  30575  30575  30575  30575  30575  30575  30575  30575  30575  30575  30575  30575  30575  30575  30575  30575  30575  30575  30575  30575  30575  30575  30575  30575  30575  30575  30575  30575  30575  30575  30575  30575  30575  30575  30575  30575  30575  30575  30575  30575  30575  30575  30575  30575  30575  30575  30575  30575  30575  30575  30575  30575  30575  30575  30575  30575  30575  30575  30575  30575  30575  30575  30575  30575  30575  30575  30575  30575  30575  30575  30575  30575  30575  30575  30575  30575  30575  30575  30575  30575  30575  30575  30575  30575  30575  30575  30575  30575  30575  30575  30575  30575  30575  30575  30575  30575  30575  30575  30575  30575  30575  30575  30575  30575  30575  30575  30575  30575  30575  30575  30575  30575  30575  30575  30575  30575  30575  30575  30575  30575  30575  30575  30575  30575  30575  30575  30575  30575  30575  30575  30575  30575  30575
  30575  30575  30575  30575  30575  30575  30575  30575  30575  30575  30575  30575  30575  30575  30575  30575  30575  30575  30575  30575  30575  30575  30575  30575  30575  30575  30575  30575  30575  30575  30575  30575  30575  30575  30575  30575  30575  30575  30575  30575  30575  30575  30575  30575  30575  30575  30575  30575  30575  30575  30575  30575  30575  30575  30575  30575  30575  30575  30575  30575  30575  30575  30575  30575  30575  30575  30575  30575  30575  30575  30575  30575  30575  30575  30575  30575  30575  30575  30575  30575  30575  30575  30575  30575  30575  30575  30575  30575  30575  30575  30575  30575  30575  30575  30575  30575  30575  30575  30575  30575  30575  30575  30575  30575  30575  30575  30575  30575  30575  30575  30575  30575  30575  30575  30575  30575  30575  30575  30575  30575  30575  30575  30575  30575  30575  30575  30575  30575  30575  30575  30575  30575  30575  30575  30575  30575  30575  30575  30575  30575  30575  30575  30575  30575  30575  30575  30575  30575  30575  30575  30575  30575  30575  30575  30575  30575  30575  30575  30575  30575  30575  30575  30575  30575  30575  30575  30575  30575  30575  30575  30575  30575  30575  30575  30575  30575  30575  30575  30575  30575  30575  30575  30575  30575  30575  30575  30575  30575  30575  30575  30575  30575  30575  30575  30575  30575  30575  30575  30575  30575  30575  30575  30575  30575  30575  30575  30575  30575  30575  30575  30575  30575  30575  30575  30575  30575  30575  30575  30575  30575  30575  30575  30575  30575  30575  30575  30575  30575  30575  30575  30575  30575  30575  30575  30575  30575  30575  30575  30575  30575  30575  30575  30575  30575  30575  30575  30575  30575  30575  30575  30575  30575  30575  30575  30575  30575  30575  30575  30575  30575  30575  30575  30575  30575  30575  30575  30575  30575  30575  30575  30575  30575  30575  30575  30575  30575  30575  30575  30575  30575  30575  30575  30575  30575  30575  30575  30575  30575  30575  30575  30575  30575  30575  30575  30575  30575  30575  30575  30575  30575  30575  30575  30575  30575  30575  30575  30575  30575  30575  30575  30575  30575  30575  30575  30575  30575  30575  30575  30575  30575  30575  30575  30575  30575  30575  30575  30575  30575  30575  30575  30575  30575  30575  30575  30575  30575  30575  30575  30575  30575  30575  30575  30575  30575  30575  30575  30575  30575  30575  30575  30575  30575  30575  30575  30575  30575  30575  30575  30575  30575  30575  30575  30575  30575  30575  30575  30575  30575  30575  30575  30575  30575  30575  30575  30575  30575  30575  30575  30575  30575  30575  30575  30575  30575  30575  30575  30575  30575  30575  30575  30575  30575  30575  30575  30575  30575  30575  30575  30575  30575  30575  30575  30575  30575  30575  30575  30575  30575  30575  30575  30575  30575  30575  30575  30575  30575  30575  30575  30575  30575  30575  30575  30575  30575  30575  30575  30575  30575  30575  30575  30575  30575  30575  30575  30575  30575  30575  30575  30575  30575  30575  30575  30575  30575  30575  30575  30575  30575  30575  30575  30575  30575  30575  30575  30575  30575  30575  30575  30575  30575  30575  30575  30575  30575  30575  30575  30575  30575  30575  30575  30575  30575  30575  30575  30575  30575  30575  30575  30575  30575  30575  30575  30575  30575  30575  30575  30575  30575  30575  30575  30575  30575  30575  30575  30575  30575  30575  30575  30575  30575  30575  30575  30575  30575  30575  30575  30575  30575  30575  30575  30575  30575  30575  30575  30575  30575  30575  30575  30575  30575  30575  30575  30575  30575  30575  30575  30575  30575  30575  30575  30575  30575  30575  30575  30575  30575  30575  30575  30575  30575
  30575  30575  30575  30575  30575  30575  30575  30575  30575  30575  30575  30575  30575  30575  30575  30575  30575  30575  30575  30575  30575  30575  30575  30575  30575  30575  30575  30575  30575  30575  30575  30575  30575  30575  30575  30575  30575  30575  30575  30575  30575  30575  30575  30575  30575  30575  30575  30575  30575  30575  30575  30575  30575  30575  30575  30575  30575  30575  30575  30575  30575  30575  30575  30575  30575  30575  30575  30575  30575  30575  30575  30575  30575  30575  30575  30575  30575  30575  30575  30575  30575  30575  30575  30575  30575  30575  30575  30575  30575  30575  30575  30575  30575  30575  30575  30575  30575  30575  30575  30575  30575  30575  30575  30575  30575  30575  30575  30575  30575  30575  30575  30575  30575  30575  30575  30575  30575  30575  30575  30575  30575  30575  30575  30575  30575  30575  30575  30575  30575  30575  30575  30575  30575  30575  30575  30575  30575  30575  30575  30575  30575  30575  30575  30575  30575  30575  30575  30575  30575  30575  30575  30575  30575  30575  30575  30575  30575  30575  30575  30575  30575  30575  30575  30575  30575  30575  30575  30575  30575  30575  30575  30575  30575  30575  30575  30575  30575  30575  30575  30575  30575  30575  30575  30575  30575  30575  30575  30575  30575  30575  30575  30575  30575  30575  30575  30575  30575  30575  30575  30575  30575  30575  30575  30575  30575  30575  30575  30575  30575  30575  30575  30575  30575  30575  30575  30575  30575  30575  30575  30575  30575  30575  30575  30575  30575  30575  30575  30575  30575  30575  30575  30575  30575  30575  30575  30575  30575  30575  30575  30575  30575  30575  30575  30575  30575  30575  30575  30575  30575  30575  30575  30575  30575  30575  30575  30575  30575  30575  30575  30575  30575  30575  30575  30575  30575  30575  30575  30575  30575  30575  30575  30575  30575  30575  30575  30575  30575  30575  30575  30575  30575  30575  30575  30575  30575  30575  30575  30575  30575  30575  30575  30575  30575  30575  30575  30575  30575  30575  30575  30575  30575  30575  30575  30575  30575  30575  30575  30575  30575  30575  30575  30575  30575  30575  30575  30575  30575  30575  30575  30575  30575  30575  30575  30575  30575  30575  30575  30575  30575  30575  30575  30575  30575  30575  30575  30575  30575  30575  30575  30575  30575  30575  30575  30575  30575  30575  30575  30575  30575  30575  30575  30575  30575  30575  30575  30575  30575  30575  30575  30575  30575  30575  30575  30575  30575  30575  30575  30575  30575  30575  30575  30575  30575  30575  30575  30575  30575  30575  30575  30575  30575  30575  30575  30575  30575  30575  30575  30575  30575  30575  30575  30575  30575  30575  30575  30575  30575  30575  30575  30575  30575  30575  30575  30575  30575  30575  30575  30575  30575  30575  30575  30575  30575  30575  30575  30575  30575  30575  30575  30575  30575  30575  30575  30575  30575  30575  30575  30575  30575  30575  30575  30575  30575  30575  30575  30575  30575  30575  30575  30575  30575  30575  30575  30575  30575  30575  30575  30575  30575  30575  30575  30575  30575  30575  30575  30575  30575  30575  30575  30575  30575  30575  30575  30575  30575  30575  30575  30575  30575  30575  30575  30575  30575  30575  30575  30575  30575  30575  30575  30575  30575  30575  30575  30575  30575  30575  30575  30575  30575  30575  30575  30575  30575  30575  30575  30575  30575  30575  30575  30575  30575  30575  30575  30575  30575  30575  30575  30575  30575  30575  30575  30575  30575  30575  30575  30575  30575  30575  30575  30575  30575  30575  30575  30575  30575  30575  30575  30575  30575  30575  30575  30575  30575  30575  30575  30575  30575  30575  30575  30575
  30575  30575  30575  30575  30575  30575  30575  30575  30575  30575  30575  30575  30575  30575  30575  30575  30575  30575  30575  30575  30575  30575  30575  30575  30575  30575  30575  30575  30575  30575  30575  30575  30575  30575  30575  30575  30575  30575  30575  30575  30575  30575  30575  30575  30575  30575  30575  30575  30575  30575  30575  30575  30575  30575  30575  30575  30575  30575  30575  30575  30575  30575  30575  30575  30575  30575  30575  30575  30575  30575  30575  30575  30575  30575  30575  30575  30575  30575  30575  30575  30575  30575  30575  30575  30575  30575  30575  30575  30575  30575  30575  30575  30575  30575  30575  30575  30575  30575  30575  30575  30575  30575  30575  30575  30575  30575  30575  30575  30575  30575  30575  30575  30575  30575  30575  30575  30575  30575  30575  30575  30575  30575  30575  30575  30575  30575  30575  30575  30575  30575  30575  30575  30575  30575  30575  30575  30575  30575  30575  30575  30575  30575  30575  30575  30575  30575  30575  30575  30575  30575  30575  30575  30575  30575  30575  30575  30575  30575  30575  30575  30575  30575  30575  30575  30575  30575  30575  30575  30575  30575  30575  30575  30575  30575  30575  30575  30575  30575  30575  30575  30575  30575  30575  30575  30575  30575  30575  30575  30575  30575  30575  30575  30575  30575  30575  30575  30575  30575  30575  30575  30575  30575  30575  30575  30575  30575  30575  30575  30575  30575  30575  30575  30575  30575  30575  30575  30575  30575  30575  30575  30575  30575  30575  30575  30575  30575  30575  30575  30575  30575  30575  30575  30575  30575  30575  30575  30575  30575  30575  30575  30575  30575  30575  30575  30575  30575  30575  30575  30575  30575  30575  30575  30575  30575  30575  30575  30575  30575  30575  30575  30575  30575  30575  30575  30575  30575  30575  30575  30575  30575  30575  30575  30575  30575  30575  30575  30575  30575  30575  30575  30575  30575  30575  30575  30575  30575  30575  30575  30575  30575  30575  30575  30575  30575  30575  30575  30575  30575  30575  30575  30575  30575  30575  30575  30575  30575  30575  30575  30575  30575  30575  30575  30575  30575  30575  30575  30575  30575  30575  30575  30575  30575  30575  30575  30575  30575  30575  30575  30575  30575  30575  30575  30575  30575  30575  30575  30575  30575  30575  30575  30575  30575  30575  30575  30575  30575  30575  30575  30575  30575  30575  30575  30575  30575  30575  30575  30575  30575  30575  30575  30575  30575  30575  30575  30575  30575  30575  30575  30575  30575  30575  30575  30575  30575  30575  30575  30575  30575  30575  30575  30575  30575  30575  30575  30575  30575  30575  30575  30575  30575  30575  30575  30575  30575  30575  30575  30575  30575  30575  30575  30575  30575  30575  30575  30575  30575  30575  30575  30575  30575  30575  30575  30575  30575  30575  30575  30575  30575  30575  30575  30575  30575  30575  30575  30575  30575  30575  30575  30575  30575  30575  30575  30575  30575  30575  30575  30575  30575  30575  30575  30575  30575  30575  30575  30575  30575  30575  30575  30575  30575  30575  30575  30575  30575  30575  30575  30575  30575  30575  30575  30575  30575  30575  30575  30575  30575  30575  30575  30575  30575  30575  30575  30575  30575  30575  30575  30575  30575  30575  30575  30575  30575  30575  30575  30575  30575  30575  30575  30575  30575  30575  30575  30575  30575  30575  30575  30575  30575  30575  30575  30575  30575  30575  30575  30575  30575  30575  30575  30575  30575  30575  30575  30575  30575  30575  30575  30575  30575  30575  30575  30575  30575  30575  30575  30575  30575  30575  30575  30575  30575  30575  30575  30575  30575  30575  30575  30575  30575  30575  30575
  30575  30575  30575  30575  30575  30575  30575  30575  30575  30575  30575  30575  30575  30575  30575  30575  30575  30575  30575  30575  30575  30575  30575  30575  30575  30575  30575  30575  30575  30575  30575  30575  30575  30575  30575  30575  30575  30575  30575  30575  30575  30575  30575  30575  30575  30575  30575  30575  30575  30575  30575  30575  30575  30575  30575  30575  30575  30575  30575  30575  30575  30575  30575  30575  30575  30575  30575  30575  30575  30575  30575  30575  30575  30575  30575  30575  30575  30575  30575  30575  30575  30575  30575  30575  30575  30575  30575  30575  30575  30575  30575  30575  30575  30575  30575  30575  30575  30575  30575  30575  30575  30575  30575  30575  30575  30575  30575  30575  30575  30575  30575  30575  30575  30575  30575  30575  30575  30575  30575  30575  30575  30575  30575  30575  30575  30575  30575  30575  30575  30575  30575  30575  30575  30575  30575  30575  30575  30575  30575  30575  30575  30575  30575  30575  30575  30575  30575  30575  30575  30575  30575  30575  30575  30575  30575  30575  30575  30575  30575  30575  30575  30575  30575  30575  30575  30575  30575  30575  30575  30575  30575  30575  30575  30575  30575  30575  30575  30575  30575  30575  30575  30575  30575  30575  30575  30575  30575  30575  30575  30575  30575  30575  30575  30575  30575  30575  30575  30575  30575  30575  30575  30575  30575  30575  30575  30575  30575  30575  30575  30575  30575  30575  30575  30575  30575  30575  30575  30575  30575  30575  30575  30575  30575  30575  30575  30575  30575  30575  30575  30575  30575  30575  30575  30575  30575  30575  30575  30575  30575  30575  30575  30575  30575  30575  30575  30575  30575  30575  30575  30575  30575  30575  30575  30575  30575  30575  30575  30575  30575  30575  30575  30575  30575  30575  30575  30575  30575  30575  30575  30575  30575  30575  30575  30575  30575  30575  30575  30575  30575  30575  30575  30575  30575  30575  30575  30575  30575  30575  30575  30575  30575  30575  30575  30575  30575  30575  30575  30575  30575  30575  30575  30575  30575  30575  30575  30575  30575  30575  30575  30575  30575  30575  30575  30575  30575  30575  30575  30575  30575  30575  30575  30575  30575  30575  30575  30575  30575  30575  30575  30575  30575  30575  30575  30575  30575  30575  30575  30575  30575  30575  30575  30575  30575  30575  30575  30575  30575  30575  30575  30575  30575  30575  30575  30575  30575  30575  30575  30575  30575  30575  30575  30575  30575  30575  30575  30575  30575  30575  30575  30575  30575  30575  30575  30575  30575  30575  30575  30575  30575  30575  30575  30575  30575  30575  30575  30575  30575  30575  30575  30575  30575  30575  30575  30575  30575  30575  30575  30575  30575  30575  30575  30575  30575  30575  30575  30575  30575  30575  30575  30575  30575  30575  30575  30575  30575  30575  30575  30575  30575  30575  30575  30575  30575  30575  30575  30575  30575  30575  30575  30575  30575  30575  30575  30575  30575  30575  30575  30575  30575  30575  30575  30575  30575  30575  30575  30575  30575  30575  30575  30575  30575  30575  30575  30575  30575  30575  30575  30575  30575  30575  30575  30575  30575  30575  30575  30575  30575  30575  30575  30575  30575  30575  30575  30575  30575  30575  30575  30575  30575  30575  30575  30575  30575  30575  30575  30575  30575  30575  30575  30575  30575  30575  30575  30575  30575  30575  30575  30575  30575  30575  30575  30575  30575  30575  30575  30575  30575  30575  30575  30575  30575  30575  30575  30575  30575  30575  30575  30575  30575  30575  30575  30575  30575  30575  30575  30575  30575  30575  30575  30575  30575  30575  30575  30575  30575  30575  30575  30575  30575  30575
  30575  30575  30575  30575  30575  30575  30575  30575  30575  30575  30575  30575  30575  30575  30575  30575  30575  30575  30575  30575  30575  30575  30575  30575  30575  30575  30575  30575  30575  30575  30575  30575  30575  30575  30575  30575  30575  30575  30575  30575  30575  30575  30575  30575  30575  30575  30575  30575  30575  30575  30575  30575  30575  30575  30575  30575  30575  30575  30575  30575  30575  30575  30575  30575  30575  30575  30575  30575  30575  30575  30575  30575  30575  30575  30575  30575  30575  30575  30575  30575  30575  30575  30575  30575  30575  30575  30575  30575  30575  30575  30575  30575  30575  30575  30575  30575  30575  30575  30575  30575  30575  30575  30575  30575  30575  30575  30575  30575  30575  30575  30575  30575  30575  30575  30575  30575  30575  30575  30575  30575  30575  30575  30575  30575  30575  30575  30575  30575  30575  30575  30575  30575  30575  30575  30575  30575  30575  30575  30575  30575  30575  30575  30575  30575  30575  30575  30575  30575  30575  30575  30575  30575  30575  30575  30575  30575  30575  30575  30575  30575  30575  30575  30575  30575  30575  30575  30575  30575  30575  30575  30575  30575  30575  30575  30575  30575  30575  30575  30575  30575  30575  30575  30575  30575  30575  30575  30575  30575  30575  30575  30575  30575  30575  30575  30575  30575  30575  30575  30575  30575  30575  30575  30575  30575  30575  30575  30575  30575  30575  30575  30575  30575  30575  30575  30575  30575  30575  30575  30575  30575  30575  30575  30575  30575  30575  30575  30575  30575  30575  30575  30575  30575  30575  30575  30575  30575  30575  30575  30575  30575  30575  30575  30575  30575  30575  30575  30575  30575  30575  30575  30575  30575  30575  30575  30575  30575  30575  30575  30575  30575  30575  30575  30575  30575  30575  30575  30575  30575  30575  30575  30575  30575  30575  30575  30575  30575  30575  30575  30575  30575  30575  30575  30575  30575  30575  30575  30575  30575  30575  30575  30575  30575  30575  30575  30575  30575  30575  30575  30575  30575  30575  30575  30575  30575  30575  30575  30575  30575  30575  30575  30575  30575  30575  30575  30575  30575  30575  30575  30575  30575  30575  30575  30575  30575  30575  30575  30575  30575  30575  30575  30575  30575  30575  30575  30575  30575  30575  30575  30575  30575  30575  30575  30575  30575  30575  30575  30575  30575  30575  30575  30575  30575  30575  30575  30575  30575  30575  30575  30575  30575  30575  30575  30575  30575  30575  30575  30575  30575  30575  30575  30575  30575  30575  30575  30575  30575  30575  30575  30575  30575  30575  30575  30575  30575  30575  30575  30575  30575  30575  30575  30575  30575  30575  30575  30575  30575  30575  30575  30575  30575  30575  30575  30575  30575  30575  30575  30575  30575  30575  30575  30575  30575  30575  30575  30575  30575  30575  30575  30575  30575  30575  30575  30575  30575  30575  30575  30575  30575  30575  30575  30575  30575  30575  30575  30575  30575  30575  30575  30575  30575  30575  30575  30575  30575  30575  30575  30575  30575  30575  30575  30575  30575  30575  30575  30575  30575  30575  30575  30575  30575  30575  30575  30575  30575  30575  30575  30575  30575  30575  30575  30575  30575  30575  30575  30575  30575  30575  30575  30575  30575  30575  30575  30575  30575  30575  30575  30575  30575  30575  30575  30575  30575  30575  30575  30575  30575  30575  30575  30575  30575  30575  30575  30575  30575  30575  30575  30575  30575  30575  30575  30575  30575  30575  30575  30575  30575  30575  30575  30575  30575  30575  30575  30575  30575  30575  30575  30575  30575  30575  30575  30575  30575  30575  30575  30575  30575  30575  30575  30575  30575
  30575  30575  30575  30575  30575  30575  30575  30575  30575  30575  30575  30575  30575  30575  30575  30575  30575  30575  30575  30575  30575  30575  30575  30575  30575  30575  30575  30575  30575  30575  30575  30575  30575  30575  30575  30575  30575  30575  30575  30575  30575  30575  30575  30575  30575  30575  30575  30575  30575  30575  30575  30575  30575  30575  30575  30575  30575  30575  30575  30575  30575  30575  30575  30575  30575  30575  30575  30575  30575  30575  30575  30575  30575  30575  30575  30575  30575  30575  30575  30575  30575  30575  30575  30575  30575  30575  30575  30575  30575  30575  30575  30575  30575  30575  30575  30575  30575  30575  30575  30575  30575  30575  30575  30575  30575  30575  30575  30575  30575  30575  30575  30575  30575  30575  30575  30575  30575  30575  30575  30575  30575  30575  30575  30575  30575  30575  30575  30575  30575  30575  30575  30575  30575  30575  30575  30575  30575  30575  30575  30575  30575  30575  30575  30575  30575  30575  30575  30575  30575  30575  30575  30575  30575  30575  30575  30575  30575  30575  30575  30575  30575  30575  30575  30575  30575  30575  30575  30575  30575  30575  30575  30575  30575  30575  30575  30575  30575  30575  30575  30575  30575  30575  30575  30575  30575  30575  30575  30575  30575  30575  30575  30575  30575  30575  30575  30575  30575  30575  30575  30575  30575  30575  30575  30575  30575  30575  30575  30575  30575  30575  30575  30575  30575  30575  30575  30575  30575  30575  30575  30575  30575  30575  30575  30575  30575  30575  30575  30575  30575  30575  30575  30575  30575  30575  30575  30575  30575  30575  30575  30575  30575  30575  30575  30575  30575  30575  30575  30575  30575  30575  30575  30575  30575  30575  30575  30575  30575  30575  30575  30575  30575  30575  30575  30575  30575  30575  30575  30575  30575  30575  30575  30575  30575  30575  30575  30575  30575  30575  30575  30575  30575  30575  30575  30575  30575  30575  30575  30575  30575  30575  30575  30575  30575  30575  30575  30575  30575  30575  30575  30575  30575  30575  30575  30575  30575  30575  30575  30575  30575  30575  30575  30575  30575  30575  30575  30575  30575  30575  30575  30575  30575  30575  30575  30575  30575  30575  30575  30575  30575  30575  30575  30575  30575  30575  30575  30575  30575  30575  30575  30575  30575  30575  30575  30575  30575  30575  30575  30575  30575  30575  30575  30575  30575  30575  30575  30575  30575  30575  30575  30575  30575  30575  30575  30575  30575  30575  30575  30575  30575  30575  30575  30575  30575  30575  30575  30575  30575  30575  30575  30575  30575  30575  30575  30575  30575  30575  30575  30575  30575  30575  30575  30575  30575  30575  30575  30575  30575  30575  30575  30575  30575  30575  30575  30575  30575  30575  30575  30575  30575  30575  30575  30575  30575  30575  30575  30575  30575  30575  30575  30575  30575  30575  30575  30575  30575  30575  30575  30575  30575  30575  30575  30575  30575  30575  30575  30575  30575  30575  30575  30575  30575  30575  30575  30575  30575  30575  30575  30575  30575  30575  30575  30575  30575  30575  30575  30575  30575  30575  30575  30575  30575  30575  30575  30575  30575  30575  30575  30575  30575  30575  30575  30575  30575  30575  30575  30575  30575  30575  30575  30575  30575  30575  30575  30575  30575  30575  30575  30575  30575  30575  30575  30575  30575  30575  30575  30575  30575  30575  30575  30575  30575  30575  30575  30575  30575  30575  30575  30575  30575  30575  30575  30575  30575  30575  30575  30575  30575  30575  30575  30575  30575  30575  30575  30575  30575  30575  30575  30575  30575  30575  30575  30575  30575  30575  30575  30575  30575  30575  30575  30575
  30575  30575  30575  30575  30575  30575  30575  30575  30575  30575  30575  30575  30575  30575  30575  30575  30575  30575  30575  30575  30575  30575  30575  30575  30575  30575  30575  30575  30575  30575  30575  30575  30575  30575  30575  30575  30575  30575  30575  30575  30575  30575  30575  30575  30575  30575  30575  30575  30575  30575  30575  30575  30575  30575  30575  30575  30575  30575  30575  30575  30575  30575  30575  30575  30575  30575  30575  30575  30575  30575  30575  30575  30575  30575  30575  30575  30575  30575  30575  30575  30575  30575  30575  30575  30575  30575  30575  30575  30575  30575  30575  30575  30575  30575  30575  30575  30575  30575  30575  30575  30575  30575  30575  30575  30575  30575  30575  30575  30575  30575  30575  30575  30575  30575  30575  30575  30575  30575  30575  30575  30575  30575  30575  30575  30575  30575  30575  30575  30575  30575  30575  30575  30575  30575  30575  30575  30575  30575  30575  30575  30575  30575  30575  30575  30575  30575  30575  30575  30575  30575  30575  30575  30575  30575  30575  30575  30575  30575  30575  30575  30575  30575  30575  30575  30575  30575  30575  30575  30575  30575  30575  30575  30575  30575  30575  30575  30575  30575  30575  30575  30575  30575  30575  30575  30575  30575  30575  30575  30575  30575  30575  30575  30575  30575  30575  30575  30575  30575  30575  30575  30575  30575  30575  30575  30575  30575  30575  30575  30575  30575  30575  30575  30575  30575  30575  30575  30575  30575  30575  30575  30575  30575  30575  30575  30575  30575  30575  30575  30575  30575  30575  30575  30575  30575  30575  30575  30575  30575  30575  30575  30575  30575  30575  30575  30575  30575  30575  30575  30575  30575  30575  30575  30575  30575  30575  30575  30575  30575  30575  30575  30575  30575  30575  30575  30575  30575  30575  30575  30575  30575  30575  30575  30575  30575  30575  30575  30575  30575  30575  30575  30575  30575  30575  30575  30575  30575  30575  30575  30575  30575  30575  30575  30575  30575  30575  30575  30575  30575  30575  30575  30575  30575  30575  30575  30575  30575  30575  30575  30575  30575  30575  30575  30575  30575  30575  30575  30575  30575  30575  30575  30575  30575  30575  30575  30575  30575  30575  30575  30575  30575  30575  30575  30575  30575  30575  30575  30575  30575  30575  30575  30575  30575  30575  30575  30575  30575  30575  30575  30575  30575  30575  30575  30575  30575  30575  30575  30575  30575  30575  30575  30575  30575  30575  30575  30575  30575  30575  30575  30575  30575  30575  30575  30575  30575  30575  30575  30575  30575  30575  30575  30575  30575  30575  30575  30575  30575  30575  30575  30575  30575  30575  30575  30575  30575  30575  30575  30575  30575  30575  30575  30575  30575  30575  30575  30575  30575  30575  30575  30575  30575  30575  30575  30575  30575  30575  30575  30575  30575  30575  30575  30575  30575  30575  30575  30575  30575  30575  30575  30575  30575  30575  30575  30575  30575  30575  30575  30575  30575  30575  30575  30575  30575  30575  30575  30575  30575  30575  30575  30575  30575  30575  30575  30575  30575  30575  30575  30575  30575  30575  30575  30575  30575  30575  30575  30575  30575  30575  30575  30575  30575  30575  30575  30575  30575  30575  30575  30575  30575  30575  30575  30575  30575  30575  30575  30575  30575  30575  30575  30575  30575  30575  30575  30575  30575  30575  30575  30575  30575  30575  30575  30575  30575  30575  30575  30575  30575  30575  30575  30575  30575  30575  30575  30575  30575  30575  30575  30575  30575  30575  30575  30575  30575  30575  30575  30575  30575  30575  30575  30575  30575  30575  30575  30575  30575  30575  30575  30575  30575  30575  30575
  30575  30575  30575  30575  30575  30575  30575  30575  30575  30575  30575  30575  30575  30575  30575  30575  30575  30575  30575  30575  30575  30575  30575  30575  30575  30575  30575  30575  30575  30575  30575  30575  30575  30575  30575  30575  30575  30575  30575  30575  30575  30575  30575  30575  30575  30575  30575  30575  30575  30575  30575  30575  30575  30575  30575  30575  30575  30575  30575  30575  30575  30575  30575  30575  30575  30575  30575  30575  30575  30575  30575  30575  30575  30575  30575  30575  30575  30575  30575  30575  30575  30575  30575  30575  30575  30575  30575  30575  30575  30575  30575  30575  30575  30575  30575  30575  30575  30575  30575  30575  30575  30575  30575  30575  30575  30575  30575  30575  30575  30575  30575  30575  30575  30575  30575  30575  30575  30575  30575  30575  30575  30575  30575  30575  30575  30575  30575  30575  30575  30575  30575  30575  30575  30575  30575  30575  30575  30575  30575  30575  30575  30575  30575  30575  30575  30575  30575  30575  30575  30575  30575  30575  30575  30575  30575  30575  30575  30575  30575  30575  30575  30575  30575  30575  30575  30575  30575  30575  30575  30575  30575  30575  30575  30575  30575  30575  30575  30575  30575  30575  30575  30575  30575  30575  30575  30575  30575  30575  30575  30575  30575  30575  30575  30575  30575  30575  30575  30575  30575  30575  30575  30575  30575  30575  30575  30575  30575  30575  30575  30575  30575  30575  30575  30575  30575  30575  30575  30575  30575  30575  30575  30575  30575  30575  30575  30575  30575  30575  30575  30575  30575  30575  30575  30575  30575  30575  30575  30575  30575  30575  30575  30575  30575  30575  30575  30575  30575  30575  30575  30575  30575  30575  30575  30575  30575  30575  30575  30575  30575  30575  30575  30575  30575  30575  30575  30575  30575  30575  30575  30575  30575  30575  30575  30575  30575  30575  30575  30575  30575  30575  30575  30575  30575  30575  30575  30575  30575  30575  30575  30575  30575  30575  30575  30575  30575  30575  30575  30575  30575  30575  30575  30575  30575  30575  30575  30575  30575  30575  30575  30575  30575  30575  30575  30575  30575  30575  30575  30575  30575  30575  30575  30575  30575  30575  30575  30575  30575  30575  30575  30575  30575  30575  30575  30575  30575  30575  30575  30575  30575  30575  30575  30575  30575  30575  30575  30575  30575  30575  30575  30575  30575  30575  30575  30575  30575  30575  30575  30575  30575  30575  30575  30575  30575  30575  30575  30575  30575  30575  30575  30575  30575  30575  30575  30575  30575  30575  30575  30575  30575  30575  30575  30575  30575  30575  30575  30575  30575  30575  30575  30575  30575  30575  30575  30575  30575  30575  30575  30575  30575  30575  30575  30575  30575  30575  30575  30575  30575  30575  30575  30575  30575  30575  30575  30575  30575  30575  30575  30575  30575  30575  30575  30575  30575  30575  30575  30575  30575  30575  30575  30575  30575  30575  30575  30575  30575  30575  30575  30575  30575  30575  30575  30575  30575  30575  30575  30575  30575  30575  30575  30575  30575  30575  30575  30575  30575  30575  30575  30575  30575  30575  30575  30575  30575  30575  30575  30575  30575  30575  30575  30575  30575  30575  30575  30575  30575  30575  30575  30575  30575  30575  30575  30575  30575  30575  30575  30575  30575  30575  30575  30575  30575  30575  30575  30575  30575  30575  30575  30575  30575  30575  30575  30575  30575  30575  30575  30575  30575  30575  30575  30575  30575  30575  30575  30575  30575  30575  30575  30575  30575  30575  30575  30575  30575  30575  30575  30575  30575  30575  30575  30575  30575  30575  30575  30575  30575  30575  30575  30575  30575  30575
  30575  30575  30575  30575  30575  30575  30575  30575  30575  30575  30575  30575  30575  30575  30575  30575  30575  30575  30575  30575  30575  30575  30575  30575  30575  30575  30575  30575  30575  30575  30575  30575  30575  30575  30575  30575  30575  30575  30575  30575  30575  30575  30575  30575  30575  30575  30575  30575  30575  30575  30575  30575  30575  30575  30575  30575  30575  30575  30575  30575  30575  30575  30575  30575  30575  30575  30575  30575  30575  30575  30575  30575  30575  30575  30575  30575  30575  30575  30575  30575  30575  30575  30575  30575  30575  30575  30575  30575  30575  30575  30575  30575  30575  30575  30575  30575  30575  30575  30575  30575  30575  30575  30575  30575  30575  30575  30575  30575  30575  30575  30575  30575  30575  30575  30575  30575  30575  30575  30575  30575  30575  30575  30575  30575  30575  30575  30575  30575  30575  30575  30575  30575  30575  30575  30575  30575  30575  30575  30575  30575  30575  30575  30575  30575  30575  30575  30575  30575  30575  30575  30575  30575  30575  30575  30575  30575  30575  30575  30575  30575  30575  30575  30575  30575  30575  30575  30575  30575  30575  30575  30575  30575  30575  30575  30575  30575  30575  30575  30575  30575  30575  30575  30575  30575  30575  30575  30575  30575  30575  30575  30575  30575  30575  30575  30575  30575  30575  30575  30575  30575  30575  30575  30575  30575  30575  30575  30575  30575  30575  30575  30575  30575  30575  30575  30575  30575  30575  30575  30575  30575  30575  30575  30575  30575  30575  30575  30575  30575  30575  30575  30575  30575  30575  30575  30575  30575  30575  30575  30575  30575  30575  30575  30575  30575  30575  30575  30575  30575  30575  30575  30575  30575  30575  30575  30575  30575  30575  30575  30575  30575  30575  30575  30575  30575  30575  30575  30575  30575  30575  30575  30575  30575  30575  30575  30575  30575  30575  30575  30575  30575  30575  30575  30575  30575  30575  30575  30575  30575  30575  30575  30575  30575  30575  30575  30575  30575  30575  30575  30575  30575  30575  30575  30575  30575  30575  30575  30575  30575  30575  30575  30575  30575  30575  30575  30575  30575  30575  30575  30575  30575  30575  30575  30575  30575  30575  30575  30575  30575  30575  30575  30575  30575  30575  30575  30575  30575  30575  30575  30575  30575  30575  30575  30575  30575  30575  30575  30575  30575  30575  30575  30575  30575  30575  30575  30575  30575  30575  30575  30575  30575  30575  30575  30575  30575  30575  30575  30575  30575  30575  30575  30575  30575  30575  30575  30575  30575  30575  30575  30575  30575  30575  30575  30575  30575  30575  30575  30575  30575  30575  30575  30575  30575  30575  30575  30575  30575  30575  30575  30575  30575  30575  30575  30575  30575  30575  30575  30575  30575  30575  30575  30575  30575  30575  30575  30575  30575  30575  30575  30575  30575  30575  30575  30575  30575  30575  30575  30575  30575  30575  30575  30575  30575  30575  30575  30575  30575  30575  30575  30575  30575  30575  30575  30575  30575  30575  30575  30575  30575  30575  30575  30575  30575  30575  30575  30575  30575  30575  30575  30575  30575  30575  30575  30575  30575  30575  30575  30575  30575  30575  30575  30575  30575  30575  30575  30575  30575  30575  30575  30575  30575  30575  30575  30575  30575  30575  30575  30575  30575  30575  30575  30575  30575  30575  30575  30575  30575  30575  30575  30575  30575  30575  30575  30575  30575  30575  30575  30575  30575  30575  30575  30575  30575  30575  30575  30575  30575  30575  30575  30575  30575  30575  30575  30575  30575  30575  30575  30575  30575  30575  30575  30575  30575  30575  30575  30575  30575  30575  30575  30575  30575
  30575  30575  30575  30575  30575  30575  30575  30575  30575  30575  30575  30575  30575  30575  30575  30575  30575  30575  30575  30575  30575  30575  30575  30575  30575  30575  30575  30575  30575  30575  30575  30575  30575  30575  30575  30575  30575  30575  30575  30575  30575  30575  30575  30575  30575  30575  30575  30575  30575  30575  30575  30575  30575  30575  30575  30575  30575  30575  30575  30575  30575  30575  30575  30575  30575  30575  30575  30575  30575  30575  30575  30575  30575  30575  30575  30575  30575  30575  30575  30575  30575  30575  30575  30575  30575  30575  30575  30575  30575  30575  30575  30575  30575  30575  30575  30575  30575  30575  30575  30575  30575  30575  30575  30575  30575  30575  30575  30575  30575  30575  30575  30575  30575  30575  30575  30575  30575  30575  30575  30575  30575  30575  30575  30575  30575  30575  30575  30575  30575  30575  30575  30575  30575  30575  30575  30575  30575    205  30575  30575  30575  30575  30575    214  30575    207  30575  30575  30575  30575  30575  30575  30575  30575  30575  30575  30575  30575  30575  30575  30575  30575  30575  30575  30575  30575  30575  30575  30575  30575  30575  30575  30575  30575  30575  30575  30575  30575  30575  30575  30575  30575  30575  30575  30575  30575  30575  30575  30575  30575  30575  30575  30575  30575  30575  30575  30575  30575  30575  30575  30575  30575  30575  30575  30575  30575  30575  30575  30575  30575  30575  30575  30575  30575  30575  30575  30575  30575  30575  30575  30575  30575  30575  30575  30575  30575  30575  30575  30575  30575  30575  30575  30575  30575  30575  30575  30575  30575  30575  30575  30575  30575  30575  30575  30575  30575  30575  30575  30575  30575  30575  30575  30575  30575  30575  30575  30575  30575  30575  30575  30575  30575  30575  30575  30575  30575  30575  30575  30575  30575  30575  30575  30575  30575  30575  30575  30575  30575  30575  30575  30575  30575  30575  30575  30575  30575  30575  30575  30575  30575  30575  30575  30575  30575  30575  30575  30575  30575  30575  30575  30575  30575  30575  30575  30575  30575  30575  30575  30575  30575  30575  30575  30575  30575  30575  30575  30575  30575  30575  30575  30575  30575  30575  30575  30575  30575  30575  30575  30575  30575  30575  30575  30575  30575  30575  30575  30575  30575  30575  30575  30575  30575  30575  30575  30575  30575  30575  30575  30575  30575  30575  30575  30575  30575  30575  30575  30575  30575  30575  30575  30575  30575  30575  30575  30575  30575  30575  30575  30575  30575  30575  30575  30575  30575  30575  30575  30575  30575  30575  30575  30575  30575  30575  30575  30575  30575  30575  30575  30575  30575  30575  30575  30575  30575  30575  30575  30575  30575  30575  30575  30575  30575  30575  30575  30575  30575  30575  30575  30575  30575  30575  30575  30575  30575  30575  30575  30575  30575  30575  30575  30575  30575  30575  30575  30575  30575  30575  30575  30575  30575  30575  30575  30575  30575  30575  30575  30575  30575  30575  30575  30575  30575  30575  30575  30575  30575  30575  30575  30575  30575  30575  30575  30575  30575  30575  30575  30575  30575  30575  30575  30575  30575  30575  30575  30575  30575  30575  30575  30575  30575  30575  30575  30575  30575  30575  30575  30575  30575  30575  30575  30575  30575  30575  30575  30575  30575  30575  30575  30575  30575  30575  30575  30575  30575  30575  30575  30575  30575  30575  30575  30575  30575  30575  30575  30575  30575  30575  30575  30575  30575  30575  30575  30575  30575  30575  30575  30575  30575  30575  30575  30575  30575  30575  30575  30575  30575  30575  30575  30575  30575  30575  30575  30575  30575  30575  30575  30575  30575  30575  30575
  30575  30575  30575  30575  30575  30575  30575  30575  30575  30575  30575  30575  30575  30575  30575  30575  30575  30575  30575  30575  30575  30575  30575  30575  30575  30575  30575  30575  30575  30575  30575  30575  30575  30575  30575  30575  30575  30575  30575  30575  30575  30575  30575  30575  30575  30575  30575  30575  30575  30575  30575  30575  30575  30575  30575  30575  30575  30575  30575  30575  30575  30575  30575  30575  30575  30575  30575  30575  30575  30575  30575  30575  30575  30575  30575  30575  30575  30575  30575  30575  30575  30575  30575  30575  30575  30575  30575  30575  30575  30575  30575  30575  30575  30575  30575  30575  30575  30575  30575  30575  30575  30575  30575  30575  30575  30575  30575  30575  30575  30575  30575  30575  30575  30575  30575  30575  30575  30575  30575  30575  30575  30575  30575  30575  30575  30575  30575  30575  30575  30575  30575  30575  30575  30575  30575  30575  30575  30575  30575  30575  30575  30575  30575  30575  30575    211  30575  30575  30575  30575  30575  30575  30575  30575  30575  30575  30575  30575  30575  30575  30575  30575  30575  30575  30575  30575  30575  30575  30575  30575  30575  30575  30575  30575  30575  30575  30575  30575  30575  30575  30575  30575  30575  30575  30575  30575  30575  30575  30575  30575  30575  30575  30575  30575  30575  30575  30575  30575  30575  30575  30575  30575  30575  30575  30575  30575  30575  30575  30575  30575  30575  30575  30575  30575  30575  30575  30575  30575  30575  30575  30575  30575  30575  30575  30575  30575  30575  30575  30575  30575  30575  30575  30575  30575  30575  30575  30575  30575  30575  30575  30575  30575  30575  30575  30575  30575  30575  30575  30575  30575  30575  30575  30575  30575  30575  30575  30575  30575  30575  30575  30575  30575  30575  30575  30575  30575  30575  30575  30575  30575  30575  30575  30575  30575  30575  30575  30575  30575  30575  30575  30575  30575  30575  30575  30575  30575  30575  30575  30575  30575  30575  30575  30575  30575  30575  30575  30575  30575  30575  30575  30575  30575  30575  30575  30575  30575  30575  30575  30575  30575  30575  30575  30575  30575  30575  30575  30575  30575  30575  30575  30575  30575  30575  30575  30575  30575  30575  30575  30575  30575  30575  30575  30575  30575  30575  30575  30575  30575  30575  30575  30575  30575  30575  30575  30575  30575  30575  30575  30575  30575  30575  30575  30575  30575  30575  30575  30575  30575  30575  30575  30575  30575  30575  30575  30575  30575  30575  30575  30575  30575  30575  30575  30575  30575  30575  30575  30575  30575  30575  30575  30575  30575  30575  30575  30575  30575  30575  30575  30575  30575  30575  30575  30575  30575  30575  30575  30575  30575  30575  30575  30575  30575  30575  30575  30575  30575  30575  30575  30575  30575  30575  30575  30575  30575  30575  30575  30575  30575  30575  30575  30575  30575  30575  30575  30575  30575  30575  30575  30575  30575  30575  30575  30575  30575  30575  30575  30575  30575  30575  30575  30575  30575  30575  30575  30575  30575  30575  30575  30575  30575  30575  30575  30575  30575  30575  30575  30575  30575  30575  30575  30575  30575  30575  30575  30575  30575  30575  30575  30575  30575  30575  30575  30575  30575  30575  30575  30575  30575  30575  30575  30575  30575  30575  30575  30575  30575  30575  30575  30575  30575  30575  30575  30575  30575  30575  30575  30575  30575  30575  30575  30575  30575  30575  30575  30575  30575  30575  30575  30575  30575  30575  30575  30575  30575  30575  30575  30575  30575  30575  30575  30575  30575  30575  30575  30575  30575  30575  30575  30575  30575  30575  30575  30575  30575  30575  30575  30575  30575  30575  30575
  30575  30575  30575  30575  30575  30575  30575  30575  30575  30575  30575  30575  30575  30575  30575  30575  30575  30575  30575  30575  30575  30575  30575  30575  30575  30575  30575  30575  30575  30575  30575  30575  30575  30575  30575  30575  30575  30575  30575  30575  30575  30575  30575  30575  30575  30575  30575  30575  30575  30575  30575  30575  30575  30575  30575  30575  30575  30575  30575  30575  30575  30575  30575  30575  30575  30575  30575  30575  30575  30575  30575  30575  30575  30575  30575  30575  30575  30575  30575  30575  30575  30575  30575  30575  30575  30575  30575  30575  30575  30575  30575  30575  30575  30575  30575  30575  30575  30575  30575  30575  30575  30575  30575  30575  30575  30575  30575  30575  30575  30575  30575  30575  30575  30575  30575  30575  30575  30575  30575  30575  30575  30575  30575  30575  30575  30575  30575  30575  30575  30575  30575  30575  30575  30575  30575  30575  30575  30575  30575  30575  30575  30575  30575  30575  30575    213  30575  30575  30575  30575  30575  30575  30575  30575  30575  30575  30575  30575  30575  30575  30575  30575  30575  30575  30575  30575  30575  30575  30575  30575    218  30575  30575  30575  30575  30575  30575  30575  30575  30575  30575  30575  30575  30575  30575  30575  30575  30575  30575  30575  30575  30575  30575  30575  30575  30575  30575  30575  30575  30575  30575  30575  30575  30575  30575  30575  30575  30575  30575  30575  30575  30575  30575  30575  30575  30575  30575  30575  30575  30575  30575  30575  30575  30575  30575  30575  30575  30575  30575  30575  30575  30575  30575  30575  30575  30575  30575  30575  30575  30575  30575  30575  30575  30575  30575  30575  30575  30575  30575  30575  30575  30575  30575  30575  30575  30575  30575  30575  30575  30575  30575  30575  30575  30575  30575  30575  30575  30575  30575  30575  30575  30575  30575  30575  30575  30575  30575  30575  30575  30575  30575  30575  30575  30575  30575  30575  30575  30575  30575  30575  30575  30575  30575  30575  30575  30575  30575  30575  30575  30575  30575  30575  30575  30575  30575  30575  30575  30575  30575  30575  30575  30575  30575  30575  30575  30575  30575  30575  30575  30575  30575  30575  30575  30575  30575  30575  30575  30575  30575  30575  30575  30575  30575  30575  30575  30575  30575  30575  30575  30575  30575  30575  30575  30575  30575  30575  30575  30575  30575  30575  30575  30575  30575  30575  30575  30575  30575  30575  30575  30575  30575  30575  30575  30575  30575  30575  30575  30575  30575  30575  30575  30575  30575  30575  30575  30575  30575  30575  30575  30575  30575  30575  30575  30575  30575  30575  30575  30575  30575  30575  30575  30575  30575  30575  30575  30575  30575  30575  30575  30575  30575  30575  30575  30575  30575  30575  30575  30575  30575  30575  30575  30575  30575  30575  30575  30575  30575  30575  30575  30575  30575  30575  30575  30575  30575  30575  30575  30575  30575  30575  30575  30575  30575  30575  30575  30575  30575  30575  30575  30575  30575  30575  30575  30575  30575  30575  30575  30575  30575  30575  30575  30575  30575  30575  30575  30575  30575  30575  30575  30575  30575  30575  30575  30575  30575  30575  30575  30575  30575  30575  30575  30575  30575  30575  30575  30575  30575  30575  30575  30575  30575  30575  30575  30575  30575  30575  30575  30575  30575  30575  30575  30575  30575  30575  30575  30575  30575  30575  30575  30575  30575  30575  30575  30575  30575  30575  30575  30575  30575  30575  30575  30575  30575  30575  30575  30575  30575  30575  30575  30575  30575  30575  30575  30575  30575  30575  30575  30575  30575  30575  30575  30575  30575  30575  30575  30575  30575  30575  30575  30575
  30575  30575  30575  30575  30575  30575  30575  30575  30575  30575  30575  30575  30575  30575  30575  30575  30575  30575  30575  30575  30575  30575  30575  30575  30575  30575  30575  30575  30575  30575  30575  30575  30575  30575  30575  30575  30575  30575  30575  30575  30575  30575  30575  30575  30575  30575  30575  30575  30575  30575  30575  30575  30575  30575  30575  30575  30575  30575  30575  30575  30575  30575  30575  30575  30575  30575  30575  30575  30575  30575  30575  30575  30575  30575  30575  30575  30575  30575  30575  30575  30575  30575  30575  30575  30575  30575  30575  30575  30575  30575  30575  30575  30575  30575  30575  30575  30575  30575  30575  30575  30575  30575  30575  30575  30575  30575  30575  30575  30575  30575  30575  30575  30575  30575  30575  30575  30575  30575  30575  30575  30575  30575  30575  30575  30575  30575  30575  30575  30575  30575  30575  30575  30575  30575  30575  30575  30575  30575  30575  30575  30575    218  30575  30575  30575  30575  30575  30575  30575  30575  30575  30575  30575  30575  30575  30575  30575  30575  30575  30575  30575  30575  30575  30575  30575    216    210  30575  30575  30575  30575  30575  30575  30575  30575  30575  30575  30575  30575  30575  30575  30575  30575  30575  30575  30575  30575  30575  30575  30575  30575  30575  30575  30575  30575  30575  30575  30575  30575  30575  30575  30575  30575  30575  30575  30575  30575  30575  30575  30575  30575  30575  30575  30575  30575  30575  30575  30575  30575  30575  30575  30575  30575  30575  30575  30575  30575  30575  30575  30575  30575  30575  30575  30575  30575  30575  30575  30575  30575  30575  30575  30575  30575  30575  30575  30575  30575  30575  30575  30575  30575  30575  30575  30575  30575  30575  30575  30575  30575  30575  30575  30575  30575  30575  30575  30575  30575  30575  30575  30575  30575  30575  30575  30575  30575  30575  30575  30575  30575  30575  30575  30575  30575  30575  30575  30575  30575  30575  30575  30575  30575  30575  30575  30575  30575  30575  30575  30575  30575  30575  30575  30575  30575  30575  30575  30575  30575  30575  30575  30575  30575  30575  30575  30575  30575  30575  30575  30575  30575  30575  30575  30575  30575  30575  30575  30575  30575  30575  30575  30575  30575  30575  30575  30575  30575  30575  30575  30575  30575  30575  30575  30575  30575  30575  30575  30575  30575  30575  30575  30575  30575  30575  30575  30575  30575  30575  30575  30575  30575  30575  30575  30575  30575  30575  30575  30575  30575  30575  30575  30575  30575  30575  30575  30575  30575  30575  30575  30575  30575  30575  30575  30575  30575  30575  30575  30575  30575  30575  30575  30575  30575  30575  30575  30575  30575  30575  30575  30575  30575  30575  30575  30575  30575  30575  30575  30575  30575  30575  30575  30575  30575  30575  30575  30575  30575  30575  30575  30575  30575  30575  30575  30575  30575  30575  30575  30575  30575  30575  30575  30575  30575  30575  30575  30575  30575  30575  30575  30575  30575  30575  30575  30575  30575  30575  30575  30575  30575  30575  30575  30575  30575  30575  30575  30575  30575  30575  30575  30575  30575  30575  30575  30575  30575  30575  30575  30575  30575  30575  30575  30575  30575  30575  30575  30575  30575  30575  30575  30575  30575  30575  30575  30575  30575  30575  30575  30575  30575  30575  30575  30575  30575  30575  30575  30575  30575  30575  30575  30575  30575  30575  30575  30575  30575  30575  30575  30575  30575  30575  30575  30575  30575  30575  30575  30575  30575  30575  30575  30575  30575  30575  30575  30575  30575  30575  30575  30575  30575  30575  30575  30575  30575  30575  30575  30575  30575  30575  30575  30575  30575  30575
  30575  30575  30575  30575  30575  30575  30575  30575  30575  30575  30575  30575  30575  30575  30575  30575  30575  30575  30575  30575  30575  30575  30575  30575  30575  30575  30575  30575  30575  30575  30575  30575  30575  30575  30575  30575  30575  30575  30575  30575  30575  30575  30575  30575  30575  30575  30575  30575  30575  30575  30575  30575  30575  30575  30575  30575  30575  30575  30575  30575  30575  30575  30575  30575  30575  30575  30575  30575  30575  30575  30575  30575  30575  30575  30575  30575  30575  30575  30575  30575  30575  30575  30575  30575  30575  30575  30575  30575  30575  30575  30575  30575  30575  30575  30575  30575  30575  30575  30575  30575  30575  30575  30575  30575  30575  30575  30575  30575  30575  30575  30575  30575  30575  30575  30575  30575  30575  30575  30575  30575  30575  30575  30575  30575  30575  30575  30575  30575  30575  30575  30575  30575  30575  30575  30575  30575  30575  30575  30575  30575  30575  30575  30575  30575  30575    214  30575  30575  30575  30575  30575  30575  30575  30575  30575  30575  30575  30575  30575  30575  30575  30575  30575  30575  30575  30575  30575  30575  30575  30575  30575  30575  30575  30575  30575  30575  30575  30575  30575  30575  30575  30575  30575  30575  30575  30575  30575  30575  30575  30575  30575  30575  30575  30575  30575  30575  30575  30575  30575  30575  30575  30575  30575  30575  30575  30575  30575  30575  30575  30575  30575  30575  30575  30575  30575  30575  30575  30575  30575  30575  30575  30575  30575  30575  30575  30575  30575  30575  30575  30575  30575  30575  30575  30575  30575  30575  30575  30575  30575  30575  30575  30575  30575  30575  30575  30575  30575  30575  30575  30575  30575  30575  30575  30575  30575  30575  30575  30575  30575  30575  30575  30575  30575  30575  30575  30575  30575  30575  30575  30575  30575  30575  30575  30575  30575  30575  30575  30575  30575  30575  30575  30575  30575  30575  30575  30575  30575  30575  30575  30575  30575  30575  30575  30575  30575  30575  30575  30575  30575  30575  30575  30575  30575  30575  30575  30575  30575  30575  30575  30575  30575  30575  30575  30575  30575  30575  30575  30575  30575  30575  30575  30575  30575  30575  30575  30575  30575  30575  30575  30575  30575  30575  30575  30575  30575  30575  30575  30575  30575  30575  30575  30575  30575  30575  30575  30575  30575  30575  30575  30575  30575  30575  30575  30575  30575  30575  30575  30575  30575  30575  30575  30575  30575  30575  30575  30575  30575  30575  30575  30575  30575  30575  30575  30575  30575  30575  30575  30575  30575  30575  30575  30575  30575  30575  30575  30575  30575  30575  30575  30575  30575  30575  30575  30575  30575  30575  30575  30575  30575  30575  30575  30575  30575  30575  30575  30575  30575  30575  30575  30575  30575  30575  30575  30575  30575  30575  30575  30575  30575  30575  30575  30575  30575  30575  30575  30575  30575  30575  30575  30575  30575  30575  30575  30575  30575  30575  30575  30575  30575  30575  30575  30575  30575  30575  30575  30575  30575  30575  30575  30575  30575  30575  30575  30575  30575  30575  30575  30575  30575  30575  30575  30575  30575  30575  30575  30575  30575  30575  30575  30575  30575  30575  30575  30575  30575  30575  30575  30575  30575  30575  30575  30575  30575  30575  30575  30575  30575  30575  30575  30575  30575  30575  30575  30575  30575  30575  30575  30575  30575  30575  30575  30575  30575  30575  30575  30575  30575  30575  30575  30575  30575  30575  30575  30575  30575  30575  30575  30575  30575  30575  30575  30575  30575  30575  30575  30575  30575  30575  30575  30575  30575  30575  30575  30575  30575  30575  30575  30575  30575  30575
  30575  30575  30575  30575  30575  30575  30575  30575  30575  30575  30575  30575  30575  30575  30575  30575  30575  30575  30575  30575  30575  30575  30575  30575  30575  30575  30575  30575  30575  30575  30575  30575  30575  30575  30575  30575  30575  30575  30575  30575  30575  30575  30575  30575  30575  30575  30575  30575  30575  30575  30575  30575  30575  30575  30575  30575  30575  30575  30575  30575  30575  30575  30575  30575  30575  30575  30575  30575  30575  30575  30575  30575  30575  30575  30575  30575  30575  30575  30575  30575  30575  30575  30575  30575  30575  30575  30575  30575  30575  30575  30575  30575  30575  30575  30575  30575  30575  30575  30575  30575  30575  30575  30575  30575  30575  30575  30575  30575  30575  30575  30575  30575  30575  30575  30575  30575  30575  30575  30575  30575  30575  30575  30575  30575  30575  30575  30575  30575  30575  30575  30575  30575  30575  30575    210  30575  30575  30575  30575  30575  30575  30575  30575  30575  30575    211  30575  30575  30575  30575  30575  30575  30575  30575  30575  30575  30575  30575  30575  30575  30575  30575  30575  30575  30575  30575  30575  30575  30575  30575  30575  30575  30575  30575  30575  30575  30575  30575  30575  30575  30575  30575  30575  30575  30575  30575  30575  30575  30575  30575  30575  30575  30575  30575  30575  30575  30575  30575  30575  30575  30575  30575  30575  30575  30575  30575  30575  30575  30575  30575  30575  30575  30575  30575  30575  30575  30575  30575  30575  30575  30575  30575  30575  30575  30575  30575  30575  30575  30575  30575  30575  30575  30575  30575  30575  30575  30575  30575  30575  30575  30575  30575  30575  30575  30575  30575  30575  30575  30575  30575  30575  30575  30575  30575  30575  30575  30575  30575  30575  30575  30575  30575  30575  30575  30575  30575  30575  30575  30575  30575  30575  30575  30575  30575  30575  30575  30575  30575  30575  30575  30575  30575  30575  30575  30575  30575  30575  30575  30575  30575  30575  30575  30575  30575  30575  30575  30575  30575  30575  30575  30575  30575  30575  30575  30575  30575  30575  30575  30575  30575  30575  30575  30575  30575  30575  30575  30575  30575  30575  30575  30575  30575  30575  30575  30575  30575  30575  30575  30575  30575  30575  30575  30575  30575  30575  30575  30575  30575  30575  30575  30575  30575  30575  30575  30575  30575  30575  30575  30575  30575  30575  30575  30575  30575  30575  30575  30575  30575  30575  30575  30575  30575  30575  30575  30575  30575  30575  30575  30575  30575  30575  30575  30575  30575  30575  30575  30575  30575  30575  30575  30575  30575  30575  30575  30575  30575  30575  30575  30575  30575  30575  30575  30575  30575  30575  30575  30575  30575  30575  30575  30575  30575  30575  30575  30575  30575  30575  30575  30575  30575  30575  30575  30575  30575  30575  30575  30575  30575  30575  30575  30575  30575  30575  30575    216  30575  30575  30575  30575  30575  30575  30575  30575  30575  30575  30575  30575  30575  30575  30575  30575  30575  30575  30575  30575  30575  30575  30575  30575  30575  30575  30575  30575  30575  30575  30575  30575  30575  30575  30575  30575  30575  30575  30575  30575  30575  30575  30575  30575  30575  30575  30575  30575  30575  30575  30575  30575  30575  30575  30575  30575  30575  30575  30575  30575  30575  30575  30575  30575  30575  30575  30575  30575  30575  30575  30575  30575  30575  30575  30575  30575  30575  30575  30575  30575  30575  30575  30575  30575  30575  30575  30575  30575  30575  30575  30575  30575  30575  30575  30575  30575  30575  30575  30575  30575  30575  30575  30575  30575  30575  30575  30575  30575  30575  30575  30575  30575  30575  30575  30575
  30575  30575  30575  30575  30575  30575  30575  30575  30575  30575  30575  30575  30575  30575  30575  30575  30575  30575  30575  30575  30575  30575  30575  30575  30575  30575  30575  30575  30575  30575  30575  30575  30575  30575  30575  30575  30575  30575  30575  30575  30575  30575  30575  30575  30575  30575  30575  30575  30575  30575  30575  30575  30575  30575  30575  30575  30575  30575  30575  30575  30575  30575  30575  30575  30575  30575  30575  30575  30575  30575  30575  30575  30575  30575  30575  30575  30575  30575  30575  30575  30575  30575  30575  30575  30575  30575  30575  30575  30575  30575  30575  30575  30575  30575  30575  30575  30575  30575  30575  30575  30575  30575  30575  30575  30575  30575  30575  30575  30575  30575  30575  30575  30575  30575  30575  30575  30575  30575  30575  30575  30575  30575  30575  30575  30575  30575  30575  30575  30575  30575  30575  30575  30575  30575  30575  30575  30575  30575  30575  30575  30575  30575  30575  30575  30575  30575  30575    217  30575  30575  30575  30575  30575  30575  30575  30575  30575  30575  30575  30575  30575  30575  30575  30575  30575  30575  30575  30575  30575  30575  30575  30575  30575  30575  30575  30575  30575  30575  30575  30575  30575  30575  30575  30575  30575  30575  30575  30575  30575  30575  30575  30575  30575  30575  30575  30575  30575  30575  30575  30575  30575  30575  30575  30575  30575  30575  30575  30575  30575  30575  30575  30575  30575  30575  30575  30575  30575  30575  30575  30575  30575  30575  30575  30575  30575  30575  30575  30575  30575  30575  30575  30575  30575  30575  30575  30575  30575  30575  30575  30575  30575  30575  30575  30575  30575  30575  30575  30575  30575  30575  30575  30575  30575  30575  30575  30575  30575  30575  30575  30575  30575  30575  30575  30575  30575  30575  30575  30575  30575  30575  30575  30575  30575  30575  30575  30575  30575  30575  30575  30575  30575  30575  30575  30575  30575  30575  30575  30575  30575  30575  30575  30575  30575  30575  30575  30575  30575  30575  30575  30575  30575  30575  30575  30575  30575  30575  30575  30575  30575  30575  30575  30575  30575  30575  30575  30575  30575  30575  30575  30575  30575  30575  30575  30575  30575  30575  30575  30575  30575  30575  30575  30575  30575  30575  30575  30575  30575  30575  30575  30575  30575  30575  30575  30575  30575  30575  30575  30575  30575  30575  30575  30575  30575  30575  30575  30575  30575  30575  30575  30575  30575  30575  30575  30575  30575  30575  30575  30575  30575  30575  30575  30575  30575  30575  30575  30575  30575  30575  30575  30575  30575  30575  30575  30575  30575  30575  30575  30575  30575  30575  30575  30575  30575  30575  30575  30575  30575  30575  30575  30575  30575  30575  30575  30575  30575  30575  30575  30575  30575  30575  30575  30575  30575  30575  30575  30575  30575  30575  30575  30575  30575  30575  30575  30575  30575  30575  30575  30575  30575  30575  30575  30575  30575  30575  30575  30575  30575  30575  30575  30575  30575  30575  30575  30575  30575  30575  30575  30575  30575  30575  30575  30575  30575  30575  30575  30575  30575  30575  30575  30575  30575  30575  30575  30575  30575  30575  30575  30575  30575  30575  30575  30575  30575  30575  30575  30575  30575  30575  30575  30575  30575  30575  30575  30575  30575  30575  30575  30575  30575  30575  30575  30575  30575  30575  30575  30575  30575  30575  30575  30575  30575  30575  30575  30575  30575  30575  30575  30575  30575  30575  30575  30575  30575  30575  30575  30575  30575  30575  30575  30575  30575  30575  30575  30575  30575  30575  30575  30575  30575  30575  30575  30575  30575  30575  30575  30575  30575  30575  30575  30575
  30575  30575  30575  30575  30575  30575  30575  30575  30575  30575  30575  30575  30575  30575  30575  30575  30575  30575  30575  30575  30575  30575  30575  30575  30575  30575  30575  30575  30575  30575  30575  30575  30575  30575  30575  30575  30575  30575  30575  30575  30575  30575  30575  30575  30575  30575  30575  30575  30575  30575  30575  30575  30575  30575  30575  30575  30575  30575  30575  30575  30575  30575  30575  30575  30575  30575  30575  30575  30575  30575  30575  30575  30575  30575  30575  30575  30575  30575  30575  30575  30575  30575  30575  30575  30575  30575  30575  30575  30575  30575  30575  30575  30575    211  30575  30575  30575  30575  30575  30575  30575  30575  30575  30575  30575  30575  30575  30575  30575  30575  30575  30575  30575  30575  30575  30575  30575  30575  30575  30575  30575  30575  30575  30575  30575  30575  30575  30575  30575  30575  30575  30575  30575  30575  30575  30575  30575  30575  30575  30575  30575  30575  30575  30575  30575  30575  30575  30575  30575  30575  30575  30575  30575  30575  30575  30575  30575  30575  30575  30575  30575  30575  30575  30575  30575  30575  30575    206  30575  30575  30575  30575  30575  30575  30575  30575  30575  30575  30575  30575  30575  30575  30575  30575  30575  30575  30575  30575  30575  30575  30575  30575  30575  30575  30575  30575  30575  30575  30575  30575  30575  30575  30575  30575  30575  30575  30575  30575  30575  30575  30575  30575  30575  30575  30575  30575  30575  30575  30575  30575  30575  30575  30575  30575  30575  30575  30575  30575  30575  30575  30575  30575  30575  30575  30575  30575  30575  30575  30575  30575  30575  30575  30575  30575  30575  30575  30575  30575  30575  30575  30575  30575  30575  30575  30575  30575  30575  30575  30575  30575  30575  30575  30575  30575  30575  30575  30575  30575  30575  30575  30575  30575  30575  30575  30575  30575  30575  30575  30575  30575  30575  30575  30575  30575  30575  30575  30575  30575  30575  30575  30575  30575  30575  30575  30575  30575  30575  30575  30575  30575  30575  30575  30575  30575  30575  30575  30575  30575  30575  30575  30575  30575  30575  30575  30575  30575  30575  30575  30575  30575  30575  30575  30575  30575  30575  30575  30575  30575  30575  30575  30575  30575  30575  30575  30575  30575  30575  30575  30575  30575  30575  30575  30575  30575  30575  30575  30575  30575  30575  30575  30575  30575  30575  30575  30575  30575  30575  30575  30575  30575  30575  30575  30575  30575  30575  30575  30575  30575  30575  30575  30575  30575  30575  30575  30575  30575  30575  30575  30575  30575  30575  30575  30575  30575  30575  30575  30575  30575  30575  30575  30575  30575  30575  30575  30575  30575  30575  30575  30575  30575  30575  30575  30575  30575  30575  30575  30575  30575  30575  30575  30575  30575  30575  30575  30575  30575  30575  30575  30575  30575  30575  30575  30575  30575    222  30575  30575  30575  30575  30575  30575  30575  30575    210  30575  30575    204    221  30575  30575  30575  30575  30575  30575  30575  30575  30575  30575  30575  30575  30575  30575  30575  30575  30575  30575  30575  30575  30575  30575  30575  30575  30575  30575  30575  30575  30575  30575  30575  30575  30575  30575  30575  30575  30575  30575  30575  30575  30575  30575  30575  30575  30575  30575  30575  30575  30575  30575  30575  30575  30575  30575  30575  30575  30575  30575  30575  30575  30575  30575  30575  30575  30575  30575  30575  30575  30575  30575  30575  30575  30575  30575  30575  30575  30575  30575  30575  30575  30575  30575  30575  30575  30575  30575  30575  30575  30575  30575  30575  30575  30575  30575  30575  30575  30575  30575  30575  30575  30575  30575
  30575  30575  30575  30575  30575  30575  30575  30575  30575  30575  30575  30575  30575  30575  30575  30575  30575  30575  30575  30575  30575  30575  30575  30575  30575  30575  30575  30575  30575  30575  30575  30575  30575  30575  30575  30575  30575  30575  30575  30575  30575  30575  30575  30575  30575  30575  30575  30575  30575  30575  30575  30575  30575  30575  30575  30575  30575  30575  30575  30575  30575  30575  30575  30575  30575  30575  30575  30575  30575  30575  30575  30575  30575  30575  30575  30575  30575  30575  30575  30575  30575  30575  30575  30575  30575  30575  30575  30575  30575  30575  30575  30575  30575  30575  30575  30575  30575  30575    221  30575  30575  30575  30575  30575  30575  30575  30575  30575  30575  30575  30575  30575  30575  30575  30575  30575  30575  30575  30575  30575  30575  30575  30575  30575  30575  30575  30575  30575  30575  30575  30575  30575  30575  30575  30575  30575  30575  30575  30575  30575  30575  30575  30575  30575  30575  30575  30575  30575  30575  30575  30575  30575  30575  30575  30575  30575  30575  30575  30575  30575  30575  30575  30575  30575  30575  30575  30575  30575  30575  30575  30575  30575  30575  30575  30575  30575  30575  30575  30575  30575  30575  30575  30575  30575  30575  30575  30575  30575  30575  30575  30575  30575  30575  30575  30575  30575  30575  30575  30575  30575  30575  30575  30575  30575  30575  30575  30575  30575  30575  30575  30575  30575  30575  30575  30575  30575  30575  30575  30575  30575  30575  30575  30575  30575  30575  30575  30575  30575  30575  30575  30575  30575  30575  30575  30575  30575  30575  30575  30575  30575  30575  30575  30575  30575  30575  30575  30575  30575  30575  30575  30575  30575  30575  30575  30575  30575  30575  30575  30575  30575  30575  30575  30575  30575  30575  30575  30575  30575  30575  30575  30575  30575  30575  30575  30575  30575  30575  30575  30575  30575  30575  30575  30575  30575  30575  30575  30575  30575  30575  30575  30575  30575  30575  30575  30575  30575  30575  30575  30575  30575  30575  30575  30575  30575  30575  30575  30575  30575  30575  30575  30575  30575  30575  30575  30575  30575  30575  30575  30575  30575  30575  30575  30575  30575  30575  30575  30575  30575  30575  30575  30575  30575  30575  30575  30575  30575  30575  30575  30575  30575  30575  30575  30575  30575  30575  30575  30575  30575  30575  30575  30575  30575  30575  30575  30575  30575  30575  30575  30575  30575  30575  30575  30575  30575  30575  30575  30575  30575  30575  30575  30575  30575  30575  30575  30575  30575  30575  30575  30575  30575  30575  30575  30575  30575  30575  30575  30575  30575  30575  30575  30575  30575  30575  30575  30575  30575  30575  30575  30575  30575  30575  30575  30575  30575  30575  30575  30575  30575  30575  30575  30575  30575  30575  30575  30575  30575  30575  30575  30575  30575  30575  30575  30575    216  30575  30575  30575  30575  30575  30575  30575  30575  30575  30575  30575  30575  30575  30575    223    226  30575  30575  30575  30575  30575  30575  30575  30575  30575  30575  30575  30575  30575  30575  30575  30575  30575  30575  30575  30575  30575  30575  30575  30575  30575  30575  30575  30575  30575  30575  30575  30575  30575  30575  30575  30575  30575  30575  30575  30575  30575  30575  30575  30575  30575  30575  30575  30575  30575  30575  30575  30575  30575  30575  30575  30575  30575  30575  30575  30575  30575  30575  30575  30575  30575  30575  30575  30575  30575  30575  30575  30575  30575  30575  30575  30575  30575  30575  30575  30575  30575  30575  30575  30575  30575  30575  30575  30575  30575  30575  30575  30575  30575  30575  30575  30575  30575  30575  30575  30575
  30575  30575  30575  30575  30575  30575  30575  30575  30575  30575  30575  30575  30575  30575  30575  30575  30575  30575  30575  30575  30575  30575  30575  30575  30575  30575  30575  30575  30575  30575  30575  30575  30575  30575  30575  30575  30575  30575  30575  30575  30575  30575  30575  30575  30575  30575  30575  30575  30575  30575  30575  30575  30575  30575  30575  30575  30575  30575  30575  30575  30575  30575  30575  30575  30575  30575  30575  30575  30575  30575  30575  30575  30575  30575  30575  30575  30575  30575  30575  30575  30575  30575  30575  30575  30575  30575  30575  30575  30575  30575  30575  30575  30575  30575  30575  30575    212  30575  30575    186  30575  30575  30575  30575  30575  30575  30575  30575  30575  30575  30575  30575  30575  30575  30575  30575  30575  30575  30575  30575  30575  30575  30575  30575  30575  30575  30575  30575  30575  30575  30575  30575  30575  30575  30575  30575  30575  30575  30575  30575  30575  30575  30575  30575  30575  30575  30575  30575  30575  30575  30575  30575  30575  30575  30575  30575  30575  30575  30575  30575  30575  30575  30575  30575  30575  30575  30575  30575  30575  30575  30575  30575  30575  30575  30575  30575  30575  30575  30575  30575  30575  30575  30575  30575  30575  30575  30575  30575  30575  30575  30575  30575  30575  30575  30575  30575  30575  30575  30575  30575  30575  30575  30575  30575  30575  30575  30575  30575  30575  30575  30575  30575  30575  30575  30575  30575  30575  30575  30575  30575  30575  30575  30575  30575  30575  30575  30575  30575  30575  30575  30575  30575  30575  30575  30575  30575  30575  30575  30575  30575  30575  30575  30575  30575  30575  30575  30575  30575  30575  30575  30575  30575  30575  30575  30575  30575  30575  30575  30575  30575  30575  30575  30575  30575  30575  30575  30575  30575  30575  30575  30575  30575  30575  30575  30575  30575  30575  30575  30575  30575  30575  30575  30575  30575  30575  30575  30575  30575  30575  30575  30575  30575  30575  30575  30575  30575  30575  30575  30575  30575  30575  30575  30575  30575  30575  30575  30575  30575  30575  30575  30575  30575  30575  30575  30575  30575  30575  30575  30575  30575  30575  30575  30575  30575  30575  30575  30575  30575  30575  30575  30575  30575  30575  30575  30575  30575  30575  30575  30575  30575  30575  30575  30575  30575  30575  30575  30575  30575  30575  30575  30575  30575  30575  30575  30575  30575  30575  30575  30575  30575  30575  30575  30575  30575  30575  30575  30575  30575  30575  30575  30575  30575  30575  30575  30575  30575  30575  30575  30575  30575  30575  30575  30575  30575  30575  30575  30575  30575  30575  30575  30575  30575  30575  30575  30575  30575  30575  30575  30575  30575  30575  30575  30575  30575  30575    226  30575  30575  30575  30575  30575  30575  30575  30575  30575  30575  30575  30575  30575  30575  30575  30575    219  30575  30575  30575  30575  30575  30575  30575  30575  30575  30575    210  30575  30575  30575  30575  30575    224  30575  30575  30575  30575  30575  30575  30575  30575  30575  30575  30575  30575  30575  30575  30575  30575  30575  30575  30575  30575  30575  30575  30575  30575  30575  30575  30575  30575  30575  30575  30575  30575  30575  30575  30575  30575    216  30575  30575  30575  30575  30575  30575  30575  30575  30575  30575  30575  30575  30575  30575  30575  30575  30575  30575  30575  30575  30575  30575  30575  30575  30575  30575  30575  30575  30575  30575  30575  30575  30575  30575  30575  30575  30575  30575  30575  30575  30575  30575  30575  30575  30575  30575  30575  30575  30575  30575  30575  30575  30575  30575  30575  30575  30575  30575  30575  30575  30575  30575  30575
  30575  30575  30575  30575  30575  30575  30575  30575  30575  30575  30575  30575  30575  30575  30575  30575  30575  30575  30575  30575  30575  30575  30575  30575  30575  30575  30575  30575  30575  30575  30575  30575  30575  30575  30575  30575  30575  30575  30575  30575  30575  30575  30575  30575  30575  30575  30575  30575  30575  30575  30575  30575  30575  30575  30575  30575  30575  30575  30575  30575  30575  30575  30575  30575  30575  30575  30575  30575  30575  30575  30575  30575  30575  30575  30575  30575  30575  30575  30575  30575  30575  30575  30575  30575  30575  30575  30575  30575  30575  30575  30575  30575  30575  30575  30575  30575  30575  30575  30575  30575  30575    220  30575  30575  30575  30575  30575  30575  30575  30575  30575  30575  30575  30575  30575  30575  30575  30575  30575  30575  30575  30575  30575  30575  30575  30575  30575  30575  30575  30575  30575  30575  30575  30575  30575  30575  30575  30575  30575  30575  30575  30575  30575  30575  30575  30575  30575  30575  30575  30575  30575  30575  30575  30575  30575  30575  30575  30575  30575  30575  30575  30575  30575  30575  30575  30575  30575  30575  30575  30575  30575  30575  30575  30575  30575  30575  30575  30575  30575  30575  30575  30575  30575  30575  30575  30575  30575  30575  30575  30575  30575  30575  30575  30575  30575  30575  30575  30575  30575  30575  30575  30575  30575  30575  30575  30575  30575  30575  30575  30575  30575  30575  30575  30575  30575  30575  30575  30575  30575  30575  30575  30575  30575  30575  30575  30575  30575  30575  30575  30575  30575  30575  30575  30575  30575  30575  30575  30575  30575  30575  30575  30575  30575  30575  30575  30575  30575  30575  30575  30575  30575  30575  30575  30575  30575  30575  30575  30575  30575  30575  30575  30575  30575  30575  30575  30575  30575  30575  30575  30575  30575  30575  30575  30575  30575  30575  30575  30575  30575  30575  30575  30575  30575  30575  30575  30575  30575  30575  30575  30575  30575  30575  30575  30575  30575  30575  30575  30575  30575  30575  30575  30575  30575  30575  30575  30575  30575  30575  30575  30575  30575  30575  30575  30575  30575  30575  30575  30575  30575  30575  30575  30575  30575  30575  30575  30575  30575  30575  30575  30575  30575  30575  30575  30575  30575  30575  30575  30575  30575  30575  30575  30575  30575  30575  30575  30575  30575  30575  30575  30575  30575  30575  30575  30575  30575  30575  30575  30575  30575  30575  30575  30575  30575  30575  30575  30575  30575  30575  30575  30575  30575  30575  30575  30575  30575  30575  30575  30575  30575  30575  30575  30575  30575  30575  30575  30575  30575  30575  30575  30575  30575  30575  30575  30575  30575  30575  30575  30575  30575  30575  30575  30575    220    223    224  30575  30575  30575  30575  30575    224  30575    226  30575    218    219  30575    219    219  30575    219    222  30575  30575  30575  30575  30575    226    226    226  30575  30575    222    223    226  30575  30575  30575    213  30575  30575  30575  30575  30575  30575  30575  30575  30575  30575  30575  30575  30575  30575  30575  30575  30575  30575  30575  30575  30575  30575  30575  30575  30575  30575  30575  30575  30575  30575  30575  30575  30575  30575  30575  30575  30575  30575    215  30575    221  30575  30575  30575  30575  30575  30575  30575  30575  30575  30575  30575  30575  30575  30575    210  30575  30575  30575  30575  30575  30575  30575  30575  30575  30575  30575  30575  30575  30575  30575  30575  30575  30575  30575  30575  30575  30575  30575  30575  30575  30575  30575  30575  30575  30575  30575  30575  30575  30575  30575  30575  30575  30575  30575  30575  30575  30575  30575  30575  30575
  30575  30575  30575  30575  30575  30575  30575  30575  30575  30575  30575  30575  30575  30575  30575  30575  30575  30575  30575  30575  30575  30575  30575  30575  30575  30575  30575  30575  30575  30575  30575  30575  30575  30575  30575  30575  30575  30575  30575  30575  30575  30575  30575  30575  30575  30575  30575  30575  30575  30575  30575  30575  30575  30575  30575  30575  30575  30575  30575  30575  30575  30575  30575  30575  30575  30575  30575  30575  30575  30575  30575  30575  30575  30575  30575  30575  30575  30575  30575  30575  30575  30575  30575  30575  30575  30575  30575  30575  30575  30575  30575  30575  30575  30575  30575  30575  30575  30575  30575  30575  30575  30575  30575  30575  30575  30575  30575  30575  30575  30575  30575  30575  30575  30575  30575  30575  30575  30575  30575  30575  30575  30575  30575  30575  30575  30575  30575  30575  30575  30575  30575  30575  30575  30575  30575  30575  30575  30575  30575  30575  30575  30575  30575  30575  30575  30575  30575  30575  30575  30575  30575  30575  30575  30575  30575  30575  30575  30575  30575  30575  30575  30575  30575  30575  30575  30575  30575  30575  30575  30575  30575  30575  30575  30575  30575  30575  30575  30575  30575  30575  30575  30575  30575  30575  30575  30575  30575  30575  30575  30575  30575  30575  30575  30575  30575  30575  30575  30575  30575  30575  30575  30575  30575  30575  30575  30575  30575  30575  30575  30575  30575  30575  30575  30575  30575  30575  30575  30575  30575  30575  30575  30575  30575  30575  30575  30575  30575  30575  30575  30575  30575  30575  30575  30575  30575  30575  30575  30575  30575  30575  30575  30575  30575  30575  30575  30575  30575  30575  30575  30575  30575  30575  30575  30575  30575  30575  30575  30575  30575  30575  30575  30575  30575  30575  30575  30575  30575  30575  30575  30575  30575  30575  30575  30575  30575  30575  30575  30575  30575  30575  30575  30575  30575  30575  30575  30575  30575  30575  30575  30575  30575  30575  30575  30575  30575  30575  30575  30575  30575  30575  30575  30575  30575  30575  30575  30575  30575  30575  30575  30575  30575  30575  30575  30575  30575  30575  30575  30575  30575  30575  30575  30575  30575  30575  30575  30575  30575  30575  30575  30575  30575  30575  30575  30575  30575  30575  30575  30575  30575  30575  30575  30575  30575  30575  30575  30575  30575  30575  30575  30575  30575  30575  30575  30575  30575  30575  30575  30575  30575  30575  30575  30575  30575  30575  30575  30575  30575  30575  30575  30575  30575  30575  30575  30575  30575  30575  30575  30575  30575  30575  30575  30575  30575  30575  30575  30575  30575  30575  30575  30575  30575  30575  30575  30575  30575  30575  30575  30575  30575  30575  30575    227  30575    223    213    212  30575    219  30575  30575  30575    219  30575  30575  30575  30575  30575  30575  30575  30575  30575  30575  30575  30575  30575    219    222  30575    217    202    223  30575    226    231    225    214  30575  30575  30575    213  30575  30575  30575  30575  30575  30575  30575  30575  30575  30575  30575  30575  30575  30575  30575  30575  30575  30575  30575  30575  30575  30575  30575  30575  30575  30575  30575  30575  30575  30575  30575  30575  30575  30575  30575  30575  30575  30575  30575  30575  30575  30575  30575  30575  30575  30575  30575  30575  30575  30575  30575  30575  30575  30575  30575  30575  30575  30575  30575  30575  30575  30575  30575  30575  30575  30575  30575  30575  30575  30575  30575  30575  30575  30575  30575  30575  30575  30575  30575  30575  30575  30575  30575  30575  30575  30575  30575  30575  30575  30575  30575  30575  30575  30575  30575  30575  30575  30575  30575  30575
  30575  30575  30575  30575  30575  30575  30575  30575  30575  30575  30575  30575  30575  30575  30575  30575  30575  30575  30575  30575  30575  30575  30575  30575  30575  30575  30575  30575  30575  30575  30575  30575  30575  30575  30575  30575  30575  30575  30575  30575  30575  30575  30575  30575  30575  30575  30575  30575  30575  30575  30575  30575  30575  30575  30575  30575  30575  30575  30575  30575  30575  30575  30575  30575  30575  30575  30575  30575  30575  30575  30575  30575  30575  30575  30575  30575  30575  30575  30575  30575  30575  30575  30575  30575  30575  30575  30575  30575  30575  30575  30575    218  30575  30575  30575    223  30575  30575  30575  30575  30575  30575  30575  30575  30575  30575  30575  30575  30575  30575  30575  30575  30575  30575  30575  30575  30575  30575  30575  30575  30575  30575  30575  30575  30575  30575  30575  30575  30575  30575  30575  30575  30575  30575  30575  30575  30575  30575  30575  30575  30575  30575  30575  30575  30575  30575  30575  30575  30575  30575  30575  30575  30575  30575  30575  30575  30575  30575  30575  30575  30575  30575  30575  30575  30575  30575  30575  30575  30575  30575  30575  30575  30575  30575  30575  30575  30575  30575  30575  30575  30575  30575  30575  30575  30575  30575  30575  30575  30575  30575  30575  30575  30575  30575  30575  30575  30575  30575  30575  30575  30575  30575  30575  30575  30575  30575  30575  30575  30575  30575  30575  30575  30575  30575  30575  30575  30575  30575  30575  30575  30575  30575  30575  30575  30575  30575  30575  30575  30575  30575  30575  30575  30575  30575  30575  30575  30575  30575  30575  30575  30575  30575  30575  30575  30575  30575  30575  30575  30575  30575  30575  30575  30575  30575  30575  30575  30575  30575  30575  30575  30575  30575  30575  30575  30575  30575  30575  30575  30575  30575  30575  30575  30575  30575  30575  30575  30575  30575  30575  30575  30575  30575  30575  30575  30575  30575  30575  30575  30575  30575  30575  30575  30575  30575  30575  30575  30575  30575  30575  30575  30575  30575  30575  30575  30575  30575  30575  30575  30575  30575  30575  30575  30575  30575  30575  30575  30575  30575  30575  30575  30575  30575  30575  30575  30575  30575  30575  30575  30575  30575  30575  30575  30575  30575  30575  30575  30575  30575  30575  30575  30575  30575  30575  30575  30575  30575  30575  30575  30575  30575  30575  30575  30575  30575  30575  30575  30575  30575  30575  30575  30575  30575  30575  30575  30575  30575  30575  30575  30575  30575  30575  30575  30575  30575  30575  30575  30575  30575  30575  30575  30575  30575  30575  30575  30575  30575  30575  30575  30575  30575  30575  30575  30575  30575  30575  30575  30575  30575  30575  30575  30575  30575    228  30575    225    228  30575    226    224    214  30575  30575    223  30575  30575    220  30575  30575  30575    214  30575  30575  30575  30575    210    218  30575    226    221    216    215    230    224    221  30575    226  30575  30575  30575  30575  30575  30575  30575  30575  30575  30575  30575  30575  30575  30575  30575  30575  30575  30575  30575  30575  30575  30575  30575  30575  30575  30575  30575  30575  30575  30575  30575  30575  30575  30575  30575  30575  30575  30575  30575  30575  30575  30575  30575  30575  30575  30575  30575  30575  30575  30575  30575  30575  30575  30575  30575  30575  30575  30575  30575  30575  30575  30575  30575  30575  30575  30575  30575  30575  30575  30575  30575  30575  30575  30575  30575  30575  30575  30575  30575  30575  30575  30575  30575  30575  30575  30575  30575  30575  30575  30575  30575  30575  30575  30575  30575  30575  30575  30575  30575  30575  30575  30575  30575  30575
  30575  30575  30575  30575  30575  30575  30575  30575  30575  30575  30575  30575  30575  30575  30575  30575  30575  30575  30575  30575  30575  30575  30575  30575  30575  30575  30575  30575  30575  30575  30575  30575  30575  30575  30575  30575  30575  30575  30575  30575  30575  30575  30575  30575  30575  30575  30575  30575  30575  30575  30575  30575  30575  30575  30575  30575  30575  30575  30575  30575  30575  30575  30575  30575  30575  30575  30575  30575  30575  30575  30575  30575  30575  30575  30575  30575  30575  30575  30575  30575  30575  30575  30575  30575    213    218    224    224    223  30575  30575    225  30575    210    210    224  30575  30575  30575  30575  30575  30575  30575  30575  30575  30575  30575  30575  30575  30575  30575  30575  30575  30575  30575  30575  30575  30575  30575  30575  30575  30575  30575  30575  30575  30575  30575  30575  30575  30575  30575  30575  30575  30575  30575  30575  30575  30575  30575  30575  30575  30575  30575  30575  30575  30575  30575  30575  30575    210  30575  30575  30575  30575  30575  30575  30575  30575  30575  30575  30575  30575  30575  30575  30575  30575  30575  30575  30575  30575  30575  30575  30575  30575  30575  30575  30575  30575  30575  30575  30575  30575  30575  30575  30575  30575  30575  30575  30575  30575  30575  30575  30575  30575  30575  30575  30575  30575  30575  30575  30575  30575  30575  30575  30575  30575  30575  30575  30575  30575  30575  30575  30575  30575  30575  30575  30575  30575  30575  30575  30575  30575  30575  30575  30575  30575  30575  30575  30575  30575  30575  30575  30575  30575  30575  30575  30575    229    216  30575  30575  30575  30575  30575  30575  30575  30575  30575  30575  30575  30575  30575  30575  30575  30575  30575  30575  30575  30575  30575  30575  30575  30575  30575  30575  30575  30575  30575  30575  30575  30575  30575  30575  30575  30575  30575  30575  30575  30575  30575  30575  30575  30575  30575  30575  30575  30575  30575  30575  30575  30575  30575  30575  30575  30575  30575  30575  30575  30575  30575  30575  30575  30575  30575  30575  30575  30575  30575  30575  30575  30575  30575  30575  30575  30575  30575  30575  30575  30575  30575  30575  30575  30575  30575  30575  30575  30575  30575  30575  30575  30575  30575  30575  30575  30575  30575  30575  30575  30575  30575  30575  30575  30575  30575  30575  30575  30575  30575  30575  30575  30575  30575  30575  30575  30575  30575  30575  30575  30575  30575  30575  30575  30575  30575  30575  30575  30575  30575  30575  30575  30575  30575  30575  30575  30575  30575  30575  30575  30575  30575  30575  30575  30575  30575  30575  30575  30575  30575  30575  30575  30575    220    219    211    216    211  30575    223    227    220    225    215  30575    221    223  30575    222    221    221    219    222    224    223    222  30575    222    226  30575    213    210    211    219    211    222    216  30575    220    223    214    224    225  30575  30575  30575  30575    217    221    214    222    219  30575    217  30575    220    218  30575    218  30575  30575  30575  30575  30575  30575  30575  30575  30575  30575  30575    225  30575  30575  30575    219  30575  30575  30575  30575  30575  30575  30575  30575  30575  30575  30575  30575  30575  30575  30575  30575  30575  30575    220    222    216  30575  30575  30575  30575  30575  30575  30575  30575  30575  30575  30575  30575  30575  30575  30575  30575  30575  30575  30575  30575  30575  30575  30575  30575  30575  30575  30575  30575  30575  30575  30575  30575  30575  30575  30575  30575  30575  30575  30575  30575  30575  30575  30575  30575  30575  30575  30575  30575  30575  30575  30575  30575  30575  30575  30575  30575
  30575  30575  30575  30575  30575  30575  30575  30575  30575  30575  30575  30575  30575  30575  30575  30575  30575  30575  30575  30575  30575  30575  30575  30575  30575  30575  30575  30575  30575  30575  30575  30575  30575  30575  30575  30575  30575  30575  30575  30575  30575  30575  30575  30575  30575  30575  30575  30575  30575  30575  30575  30575  30575  30575  30575  30575  30575  30575  30575  30575  30575  30575  30575  30575  30575  30575  30575  30575  30575  30575  30575  30575  30575  30575  30575  30575  30575  30575  30575  30575  30575  30575  30575  30575    207    219  30575    218  30575    222  30575  30575    223    210  30575    205    214  30575  30575  30575  30575  30575  30575  30575  30575  30575  30575  30575  30575  30575  30575  30575  30575  30575  30575  30575  30575  30575  30575  30575  30575  30575  30575    212  30575  30575  30575  30575  30575  30575    229  30575  30575  30575  30575  30575  30575  30575  30575  30575  30575  30575  30575  30575  30575    210  30575  30575  30575  30575    206  30575  30575  30575  30575  30575  30575  30575  30575  30575  30575  30575  30575  30575  30575  30575  30575  30575  30575  30575  30575  30575  30575  30575  30575  30575  30575  30575  30575  30575  30575  30575  30575  30575  30575  30575  30575  30575  30575  30575  30575  30575  30575  30575  30575  30575  30575  30575  30575  30575  30575  30575  30575  30575  30575  30575  30575  30575  30575  30575  30575  30575  30575  30575  30575  30575  30575  30575  30575  30575  30575  30575  30575  30575  30575  30575  30575  30575  30575  30575  30575  30575  30575  30575    221  30575  30575  30575  30575  30575  30575  30575  30575  30575  30575  30575  30575  30575  30575  30575  30575  30575  30575  30575  30575  30575  30575  30575  30575  30575  30575  30575  30575  30575  30575  30575  30575  30575  30575  30575  30575  30575  30575  30575  30575  30575  30575  30575  30575  30575  30575  30575  30575  30575  30575  30575  30575  30575  30575  30575  30575  30575  30575  30575  30575  30575  30575  30575  30575  30575  30575  30575  30575  30575  30575  30575  30575  30575  30575  30575  30575  30575  30575  30575  30575  30575  30575  30575  30575  30575  30575  30575  30575  30575  30575  30575  30575  30575  30575  30575  30575  30575  30575  30575  30575  30575  30575  30575  30575  30575  30575  30575  30575  30575  30575  30575  30575  30575  30575  30575  30575  30575  30575  30575  30575  30575  30575  30575  30575  30575  30575  30575  30575  30575  30575  30575  30575  30575  30575  30575  30575  30575  30575  30575  30575  30575  30575  30575  30575  30575  30575  30575  30575  30575  30575  30575  30575  30575  30575  30575  30575  30575  30575  30575  30575  30575    217  30575    223    216    229    215    215  30575    220    220    223    219    231    226    228    224    223    226    226    225    214    222    217    224  30575  30575  30575    229    214    222  30575    232    219  30575    224    234    218    219  30575    219  30575    226    210    223    214    221    218  30575    222  30575    205    226    226    211    206    222  30575  30575  30575  30575  30575    224    218  30575  30575    222  30575  30575  30575  30575  30575  30575  30575  30575  30575  30575  30575  30575  30575  30575  30575  30575  30575  30575  30575  30575  30575  30575  30575  30575  30575  30575  30575  30575  30575  30575  30575  30575  30575  30575  30575  30575  30575  30575  30575  30575  30575  30575  30575  30575  30575  30575  30575  30575  30575  30575  30575  30575  30575  30575  30575  30575  30575  30575  30575  30575  30575  30575  30575  30575  30575  30575  30575  30575  30575  30575  30575  30575  30575  30575  30575  30575  30575  30575
  30575  30575  30575  30575  30575  30575  30575  30575  30575  30575  30575  30575  30575  30575  30575  30575  30575  30575  30575  30575  30575  30575  30575  30575  30575  30575  30575  30575  30575  30575  30575  30575  30575  30575  30575  30575  30575  30575  30575  30575  30575  30575  30575  30575  30575  30575  30575  30575  30575  30575  30575  30575  30575  30575  30575  30575  30575  30575  30575  30575  30575  30575  30575  30575  30575  30575  30575  30575  30575  30575  30575  30575  30575  30575  30575  30575  30575  30575  30575  30575  30575  30575  30575    226    218    219  30575  30575  30575  30575    223  30575  30575  30575  30575  30575    214    206  30575  30575  30575  30575  30575  30575  30575  30575  30575  30575  30575  30575  30575  30575  30575  30575  30575  30575  30575  30575  30575    210  30575  30575  30575  30575    221  30575  30575  30575  30575  30575  30575  30575  30575  30575  30575  30575  30575  30575  30575  30575  30575  30575  30575  30575  30575  30575  30575  30575  30575  30575  30575  30575  30575  30575  30575  30575  30575  30575  30575  30575  30575  30575  30575  30575  30575  30575  30575  30575  30575  30575  30575  30575  30575  30575  30575  30575  30575  30575  30575  30575  30575  30575  30575  30575  30575  30575  30575  30575  30575  30575  30575  30575  30575  30575  30575  30575  30575  30575  30575  30575  30575  30575  30575  30575  30575  30575  30575  30575  30575  30575  30575  30575  30575  30575  30575  30575  30575  30575  30575  30575  30575  30575  30575  30575  30575  30575  30575  30575  30575  30575  30575  30575  30575  30575  30575  30575  30575  30575  30575  30575  30575  30575  30575  30575  30575  30575  30575  30575  30575  30575  30575  30575  30575  30575  30575  30575  30575  30575  30575  30575  30575  30575  30575  30575  30575  30575  30575  30575  30575  30575  30575  30575  30575  30575  30575  30575  30575  30575  30575  30575  30575  30575  30575  30575  30575  30575  30575  30575  30575  30575  30575  30575  30575  30575  30575  30575  30575  30575  30575  30575  30575  30575  30575  30575  30575  30575  30575  30575  30575  30575  30575  30575  30575  30575  30575  30575  30575  30575  30575  30575  30575  30575  30575  30575  30575  30575  30575  30575  30575  30575  30575  30575  30575  30575  30575  30575  30575  30575  30575  30575  30575  30575  30575  30575  30575  30575  30575  30575  30575  30575  30575  30575  30575  30575  30575  30575  30575  30575  30575  30575  30575  30575  30575  30575  30575  30575  30575  30575  30575  30575  30575  30575  30575  30575    194  30575    228  30575  30575  30575  30575  30575  30575  30575  30575  30575  30575  30575  30575  30575  30575  30575    219    222    223    224    217    222    217    215    221    223    220    216    220    220    219    221    222    221  30575    218    210    223    221    223    217    226    214    224    214    214    220    221  30575    226  30575    227    230    219    222    223    224    222    215    216    219    207  30575  30575  30575    217    218    214  30575  30575    220    218    226  30575    226    225  30575    222    222    215  30575    219  30575    221  30575    205    221    211  30575  30575  30575  30575  30575  30575  30575  30575  30575  30575  30575  30575  30575  30575  30575  30575    227    221    224    234  30575    226  30575    218  30575  30575  30575  30575  30575  30575  30575  30575  30575  30575  30575  30575  30575  30575  30575  30575  30575  30575  30575  30575  30575  30575  30575  30575  30575  30575  30575  30575  30575  30575  30575  30575  30575  30575  30575  30575  30575  30575  30575  30575  30575  30575  30575  30575  30575  30575  30575  30575  30575  30575  30575  30575
  30575  30575  30575  30575  30575  30575  30575  30575  30575  30575  30575  30575  30575  30575  30575  30575  30575  30575  30575  30575  30575  30575  30575  30575  30575  30575  30575  30575  30575  30575  30575  30575  30575  30575  30575  30575  30575  30575  30575  30575  30575  30575  30575  30575  30575  30575  30575  30575  30575  30575  30575  30575  30575  30575  30575  30575  30575  30575  30575  30575  30575  30575  30575  30575  30575  30575  30575  30575  30575  30575  30575  30575  30575  30575  30575  30575  30575  30575  30575  30575  30575  30575  30575    214    206    212    218    222    222  30575  30575  30575  30575  30575    221    223  30575  30575  30575  30575  30575  30575  30575  30575  30575  30575  30575  30575  30575  30575  30575  30575  30575  30575  30575  30575  30575  30575  30575  30575  30575    221  30575  30575    214  30575  30575  30575  30575  30575  30575  30575  30575  30575  30575  30575  30575  30575  30575  30575  30575  30575  30575    230  30575  30575  30575  30575  30575  30575  30575    218    224  30575  30575  30575  30575  30575  30575  30575  30575  30575  30575  30575  30575  30575  30575  30575  30575  30575  30575  30575  30575  30575  30575  30575  30575  30575  30575  30575  30575  30575  30575  30575  30575  30575  30575  30575    208  30575  30575  30575  30575  30575  30575  30575  30575  30575  30575  30575  30575  30575  30575  30575  30575  30575  30575  30575  30575  30575  30575  30575  30575  30575  30575  30575  30575  30575  30575  30575  30575  30575  30575  30575  30575  30575  30575  30575  30575  30575  30575  30575  30575  30575  30575  30575  30575  30575  30575  30575  30575  30575  30575  30575  30575  30575  30575  30575  30575  30575  30575  30575  30575  30575  30575  30575  30575  30575  30575  30575  30575  30575  30575  30575  30575  30575  30575  30575  30575  30575  30575  30575  30575  30575  30575  30575  30575  30575  30575  30575  30575  30575  30575  30575  30575  30575  30575  30575  30575  30575  30575  30575  30575  30575  30575  30575  30575  30575  30575  30575  30575  30575  30575  30575  30575  30575  30575  30575  30575  30575  30575  30575  30575  30575  30575  30575  30575  30575  30575  30575  30575  30575  30575  30575  30575  30575  30575  30575  30575  30575  30575  30575  30575  30575  30575  30575  30575  30575  30575  30575  30575  30575  30575  30575  30575  30575  30575  30575  30575  30575  30575  30575  30575    221  30575  30575  30575  30575  30575  30575  30575  30575  30575  30575  30575  30575  30575  30575  30575  30575  30575  30575  30575  30575  30575  30575  30575  30575  30575  30575  30575  30575  30575    222  30575    222  30575  30575    227  30575    233    222  30575  30575  30575    226    222    227    212    217    221    220    221  30575    221  30575    218    222    225    223    225    217    223  30575  30575    230    213    226    218    224    223    223    223    226  30575    222    223    223    220    223    222  30575  30575  30575    218    226    216  30575    213    226    225    221  30575    218  30575    221    222    214    213    224    226    221    222    222    216    219    222    215    223  30575    230    225  30575    226  30575  30575  30575  30575  30575  30575  30575  30575  30575  30575  30575  30575  30575  30575  30575  30575  30575  30575    210    230    226    208    226    206    203  30575    217  30575  30575    203  30575  30575  30575  30575  30575  30575  30575  30575  30575  30575  30575  30575  30575  30575  30575  30575  30575  30575  30575  30575  30575  30575  30575  30575  30575  30575  30575  30575  30575  30575  30575  30575  30575  30575  30575  30575  30575  30575  30575  30575  30575  30575  30575  30575  30575  30575
  30575  30575  30575  30575  30575  30575  30575  30575  30575  30575  30575  30575  30575  30575  30575  30575  30575  30575  30575  30575  30575  30575  30575  30575  30575  30575  30575  30575  30575  30575  30575  30575  30575  30575  30575  30575  30575  30575  30575  30575  30575  30575  30575  30575  30575  30575  30575  30575  30575  30575  30575  30575  30575  30575  30575  30575  30575  30575  30575  30575  30575  30575  30575  30575  30575  30575  30575  30575  30575  30575  30575  30575  30575  30575  30575  30575  30575  30575  30575  30575  30575  30575  30575  30575  30575    225  30575    242  30575  30575  30575  30575  30575  30575  30575  30575    229  30575  30575  30575  30575  30575  30575  30575  30575  30575  30575  30575    213    225  30575  30575  30575  30575  30575  30575  30575  30575  30575  30575  30575  30575  30575  30575  30575  30575  30575  30575  30575  30575  30575  30575  30575  30575  30575  30575  30575  30575  30575  30575  30575  30575  30575  30575  30575  30575  30575  30575  30575  30575  30575  30575  30575  30575  30575  30575  30575  30575  30575  30575  30575  30575  30575  30575  30575  30575  30575  30575  30575  30575  30575  30575  30575  30575  30575  30575  30575  30575  30575  30575  30575  30575  30575  30575  30575  30575  30575    217  30575  30575  30575  30575  30575  30575  30575  30575  30575  30575  30575  30575  30575  30575  30575  30575  30575  30575  30575  30575  30575  30575  30575  30575  30575  30575  30575  30575  30575  30575  30575  30575  30575  30575  30575  30575  30575  30575  30575  30575  30575  30575  30575  30575  30575  30575    214  30575  30575  30575  30575  30575  30575  30575  30575  30575  30575  30575  30575  30575  30575  30575  30575  30575  30575  30575  30575  30575  30575  30575  30575  30575  30575  30575  30575  30575  30575  30575  30575  30575  30575  30575  30575  30575  30575  30575  30575  30575  30575  30575  30575  30575  30575  30575  30575  30575  30575  30575  30575  30575  30575  30575  30575  30575  30575  30575  30575  30575  30575  30575  30575  30575  30575  30575  30575  30575  30575  30575  30575  30575  30575  30575  30575  30575  30575  30575  30575  30575  30575  30575  30575  30575  30575  30575  30575  30575  30575  30575  30575  30575  30575  30575  30575  30575  30575  30575  30575  30575  30575  30575  30575  30575  30575  30575  30575  30575  30575  30575  30575  30575  30575    212    224    214  30575  30575  30575  30575  30575  30575  30575  30575  30575  30575  30575  30575  30575  30575  30575  30575  30575  30575  30575  30575  30575    231    225  30575    222    224  30575  30575    222    220  30575    226  30575  30575    226  30575    221    226    228    225    226    228    216  30575    220    214    219    215  30575    221    224    219    222    215    229    230  30575    230    219    216    224    218    224    222    226    227    225    216    216    219    226    225    224    224    221  30575    225  30575  30575    224  30575    222  30575    221    203  30575    226    211  30575    221    226    226  30575  30575    226    226    216    224    231    218    227    216  30575    221  30575    222    222    224    223  30575  30575    218  30575  30575  30575  30575  30575  30575  30575  30575  30575    221    213  30575    205  30575    229  30575  30575    227  30575    227    226    226  30575    226    206    207    215  30575    226  30575  30575  30575  30575  30575  30575  30575  30575  30575  30575  30575  30575  30575  30575  30575  30575  30575  30575  30575  30575  30575  30575  30575  30575  30575  30575  30575  30575  30575  30575  30575  30575  30575  30575  30575  30575  30575  30575  30575  30575  30575  30575  30575  30575  30575  30575  30575
  30575    199  30575  30575  30575  30575  30575  30575  30575  30575  30575  30575  30575  30575  30575  30575  30575  30575  30575  30575  30575  30575  30575  30575  30575  30575  30575  30575  30575  30575  30575  30575  30575  30575  30575  30575  30575  30575  30575  30575  30575  30575  30575  30575  30575  30575  30575  30575  30575  30575  30575  30575  30575  30575  30575  30575  30575  30575  30575  30575  30575  30575  30575  30575  30575  30575  30575  30575  30575  30575  30575  30575  30575  30575  30575  30575  30575  30575  30575  30575  30575  30575  30575  30575  30575  30575  30575  30575  30575  30575  30575  30575  30575  30575  30575  30575    226  30575  30575  30575  30575  30575    216  30575  30575  30575    206    222  30575  30575  30575  30575    218  30575  30575  30575  30575  30575  30575  30575  30575  30575  30575  30575  30575  30575  30575  30575  30575  30575    229  30575  30575  30575  30575  30575  30575  30575  30575  30575    230  30575    223    230    221  30575  30575    234    210  30575    211  30575    228    225  30575  30575  30575  30575  30575  30575  30575  30575  30575  30575  30575  30575  30575  30575  30575  30575  30575  30575  30575  30575  30575  30575  30575  30575  30575  30575  30575  30575  30575  30575  30575  30575  30575  30575  30575  30575  30575  30575  30575  30575  30575  30575  30575  30575  30575  30575  30575  30575  30575  30575  30575  30575  30575  30575  30575  30575  30575  30575  30575  30575  30575  30575  30575  30575  30575  30575  30575  30575  30575  30575  30575  30575  30575  30575  30575  30575  30575  30575  30575  30575  30575  30575  30575  30575  30575  30575  30575  30575  30575  30575  30575  30575  30575  30575  30575  30575  30575  30575  30575  30575  30575  30575  30575  30575  30575  30575  30575  30575  30575  30575  30575  30575  30575  30575  30575  30575  30575  30575  30575  30575  30575  30575  30575  30575  30575  30575  30575  30575  30575  30575  30575  30575  30575  30575  30575  30575  30575  30575  30575  30575  30575  30575  30575  30575  30575  30575  30575  30575  30575  30575  30575  30575  30575  30575    235  30575  30575  30575  30575  30575  30575  30575  30575  30575  30575  30575  30575  30575  30575  30575  30575  30575  30575  30575  30575  30575  30575  30575  30575  30575  30575  30575  30575  30575  30575  30575  30575  30575  30575  30575  30575  30575  30575  30575  30575  30575  30575  30575  30575  30575  30575  30575  30575  30575  30575  30575  30575  30575  30575  30575  30575  30575  30575  30575  30575  30575    219    235    231    212  30575  30575    223    216  30575  30575  30575    225    239    230  30575    222    227  30575    223  30575    221  30575    217    223  30575    220    219    217    222    221    223    216    223    220    221    224    231    223    227    216    229    226    210    233    231    225    212    223    224  30575    230    232    228    213    228    210    211    208    211    211    211  30575    218    214    218  30575    222  30575    214    218    218    221    206    210    213    213    210    220    215    214    218    223    240    214    225  30575  30575    219    234    220    224    214  30575  30575    244  30575  30575  30575    227  30575  30575    224    222    221  30575  30575  30575    222    230    210    236    226    225    225  30575  30575  30575    214  30575  30575  30575  30575  30575    203  30575  30575    225  30575  30575  30575  30575  30575  30575    225    229    238    224  30575  30575  30575  30575  30575  30575  30575  30575  30575  30575  30575  30575  30575  30575  30575  30575  30575  30575  30575  30575  30575  30575  30575  30575  30575  30575  30575  30575  30575  30575  30575  30575  30575
  30575  30575  30575  30575  30575  30575  30575  30575  30575  30575  30575  30575  30575  30575  30575  30575  30575  30575  30575  30575  30575  30575  30575  30575  30575  30575  30575  30575  30575  30575    212    224  30575    224    232  30575    230  30575  30575  30575  30575  30575  30575  30575  30575  30575  30575  30575  30575  30575  30575  30575  30575  30575  30575  30575  30575  30575  30575  30575  30575  30575  30575  30575  30575  30575  30575  30575  30575  30575  30575  30575  30575  30575  30575  30575  30575  30575  30575  30575  30575  30575  30575  30575  30575  30575  30575  30575  30575  30575  30575  30575  30575  30575    232  30575    234  30575  30575  30575  30575  30575  30575  30575  30575    230    225  30575    217    206  30575  30575  30575  30575  30575  30575  30575  30575  30575  30575  30575  30575  30575  30575  30575  30575  30575  30575  30575  30575  30575  30575  30575  30575  30575  30575  30575  30575  30575  30575    230  30575  30575  30575  30575    234  30575    237    234    211  30575    229  30575  30575  30575  30575  30575  30575  30575  30575  30575  30575  30575  30575  30575  30575  30575  30575  30575  30575  30575  30575  30575  30575  30575  30575  30575  30575  30575  30575  30575  30575  30575  30575  30575  30575  30575  30575  30575  30575  30575  30575  30575  30575  30575  30575  30575  30575  30575  30575  30575  30575  30575  30575  30575  30575  30575  30575  30575  30575  30575  30575  30575  30575  30575  30575  30575  30575  30575  30575  30575  30575  30575  30575  30575  30575  30575  30575    217  30575  30575  30575  30575  30575  30575  30575  30575  30575  30575  30575  30575  30575  30575  30575  30575  30575  30575  30575  30575  30575  30575  30575  30575  30575  30575  30575  30575  30575  30575  30575  30575  30575  30575  30575  30575  30575  30575  30575  30575  30575  30575  30575  30575  30575  30575  30575  30575  30575  30575  30575  30575  30575  30575  30575  30575  30575  30575  30575  30575  30575  30575  30575  30575  30575  30575  30575  30575  30575  30575  30575  30575  30575  30575  30575  30575  30575  30575    200  30575  30575  30575    221    237  30575    210    234  30575  30575  30575  30575  30575  30575  30575  30575  30575  30575  30575  30575  30575  30575  30575  30575  30575  30575  30575  30575  30575  30575  30575  30575  30575  30575  30575  30575  30575  30575  30575  30575  30575  30575  30575  30575  30575  30575  30575  30575  30575  30575  30575  30575  30575  30575  30575  30575  30575  30575  30575  30575  30575  30575  30575    215    218  30575    225    212    213  30575    225  30575  30575  30575    221  30575  30575    219    214    222    218    224    222  30575    214    217    225  30575    214    219  30575    215    226    218    224    219    224    218    223    226  30575    222    229    219    217    209    226    225    221    216    226    232  30575    224    213    219    213    216    228    208    219    221    219  30575    208    219    221    218  30575    219    213    214    207    216    216    210    216    209    214    224    224    211    218    219    239    215    220    221    231    238    219    227    224    211  30575  30575  30575    216    221    222    224    228    224    233    219    195    199    226    226    208    229    228    225  30575    227    227    228    228    224  30575    229    224  30575  30575  30575    226    226    211  30575    224  30575  30575  30575  30575    221  30575  30575    239    227    225  30575  30575  30575  30575  30575  30575  30575  30575  30575  30575  30575  30575  30575  30575  30575  30575  30575  30575  30575  30575  30575  30575  30575  30575  30575  30575  30575  30575  30575  30575  30575  30575
  30575  30575  30575  30575  30575  30575  30575  30575  30575  30575  30575  30575  30575  30575  30575  30575  30575  30575  30575  30575  30575  30575  30575  30575  30575  30575  30575    226    227    217    214    216    220    219    216    219  30575    224    220    225  30575  30575    217    199  30575    219  30575    218    215    218    216    219  30575  30575    210    202  30575  30575  30575  30575  30575  30575  30575  30575  30575  30575  30575  30575  30575  30575  30575  30575  30575  30575    224    230  30575  30575    213    213  30575  30575  30575  30575  30575  30575  30575  30575  30575  30575  30575  30575  30575  30575  30575  30575  30575    238    231  30575    235    199    230  30575    219  30575    223  30575    224  30575  30575  30575  30575  30575    222  30575    217  30575  30575  30575  30575  30575  30575  30575  30575  30575  30575  30575  30575  30575  30575    219  30575  30575  30575  30575  30575  30575  30575  30575  30575  30575  30575  30575  30575  30575  30575  30575  30575    221    231    238  30575  30575  30575  30575  30575  30575  30575  30575  30575  30575  30575  30575  30575  30575  30575  30575  30575  30575  30575  30575  30575  30575  30575  30575  30575  30575  30575  30575  30575  30575  30575  30575  30575  30575  30575  30575  30575  30575  30575  30575  30575  30575  30575  30575  30575  30575  30575  30575  30575  30575  30575  30575  30575  30575  30575  30575  30575  30575  30575  30575  30575  30575  30575  30575  30575  30575  30575  30575  30575  30575  30575  30575  30575  30575  30575  30575  30575  30575  30575  30575  30575  30575  30575  30575  30575  30575  30575  30575  30575  30575  30575  30575  30575  30575  30575  30575  30575  30575  30575  30575  30575  30575  30575  30575  30575  30575  30575  30575  30575  30575  30575  30575  30575  30575  30575  30575  30575  30575  30575  30575  30575  30575  30575  30575  30575  30575  30575  30575  30575  30575  30575  30575  30575  30575  30575  30575  30575  30575  30575  30575  30575  30575  30575  30575  30575  30575    227  30575  30575    224  30575    217  30575    215    201    215    232  30575    200    191    238    239  30575  30575  30575  30575  30575  30575  30575  30575  30575  30575  30575  30575  30575  30575  30575  30575  30575  30575  30575  30575  30575  30575  30575  30575  30575  30575  30575  30575  30575  30575  30575  30575  30575  30575  30575  30575  30575  30575  30575  30575  30575  30575  30575  30575    215    230    223  30575  30575  30575  30575  30575  30575  30575  30575  30575  30575    224    223    215    219    220    237    216    221  30575  30575    225    222    228    223    222    215    218    220    215    221    225    216    222    236  30575    217    211    221    207    227    224    219    221    223  30575    213  30575    216  30575  30575    213    226    214    224  30575    228    222    226  30575    214  30575    221    214    204    221    213    210  30575  30575  30575  30575  30575    202    219    214    212    223    216    222    233    218    186    217    229    209    212    227    240    231    230    221    206    224    226    224    218    218    227    226    230    226    231    198  30575  30575    224    230    229    223    223    225  30575    210    227    217    220  30575    206  30575    225    226    220    227  30575  30575  30575  30575    226    225    226    215    227    204    215    210    223    223    227    218    212    221    211  30575  30575    217    219  30575  30575    214  30575  30575  30575  30575  30575  30575  30575  30575  30575  30575  30575  30575  30575  30575  30575  30575  30575    214  30575  30575  30575  30575  30575  30575  30575  30575  30575  30575  30575  30575
  30575  30575  30575  30575  30575  30575  30575  30575  30575  30575  30575  30575  30575  30575  30575  30575  30575  30575  30575  30575  30575  30575  30575  30575  30575  30575    217    214    211    215    220    204    209    215    217    213    221  30575    223    213    215    205    197    218    214    210    216    215    197    212    215    208    213    202    211    211    197    220  30575    216    216  30575  30575  30575  30575  30575  30575  30575  30575  30575  30575    226    220  30575  30575  30575    222  30575    215    218  30575  30575    219  30575  30575  30575  30575    190    209  30575  30575  30575  30575  30575  30575  30575  30575  30575  30575    214  30575  30575  30575  30575  30575    222    229    234    234    217  30575  30575  30575    226  30575    230  30575  30575  30575  30575  30575  30575  30575  30575  30575  30575  30575  30575  30575  30575    216  30575  30575  30575  30575  30575  30575  30575  30575  30575  30575  30575    216  30575  30575    234  30575  30575  30575  30575  30575  30575    232  30575  30575    223  30575    218    224  30575  30575  30575  30575  30575  30575  30575  30575  30575  30575  30575  30575  30575  30575  30575  30575  30575  30575  30575  30575  30575  30575  30575  30575  30575  30575  30575  30575  30575  30575  30575  30575  30575  30575    208  30575  30575  30575  30575  30575  30575  30575  30575  30575  30575  30575  30575  30575  30575  30575  30575  30575  30575  30575  30575  30575  30575  30575  30575  30575  30575  30575  30575  30575  30575  30575  30575  30575  30575  30575  30575  30575  30575  30575  30575  30575  30575  30575  30575  30575  30575  30575  30575  30575  30575  30575  30575  30575  30575  30575  30575  30575  30575  30575  30575  30575  30575  30575  30575  30575  30575  30575  30575  30575  30575  30575  30575  30575  30575  30575  30575  30575  30575  30575  30575  30575  30575  30575  30575  30575  30575  30575  30575  30575  30575  30575  30575  30575  30575  30575  30575  30575  30575  30575  30575  30575  30575  30575    220  30575  30575  30575  30575    213  30575    217    217    213    205    221    196    187  30575    222    213    207    209  30575    238    235  30575  30575  30575  30575  30575  30575  30575  30575  30575  30575  30575  30575  30575  30575  30575  30575  30575  30575  30575  30575  30575  30575  30575  30575  30575  30575  30575  30575  30575  30575  30575  30575  30575  30575  30575  30575  30575  30575  30575  30575  30575  30575    198  30575  30575    213    209  30575  30575  30575  30575  30575  30575  30575    223    226    223  30575    238    219  30575  30575    226  30575    216    216    224    221    220    217    213    218    216  30575    219    216    223    224    224    224    221    225  30575    228  30575    222  30575    231  30575  30575    215    223  30575  30575  30575  30575  30575  30575  30575    224    213    229    226    207    210    216    235    212    215  30575    205    222    210    219    222    211  30575    221    219    212    226    232    211    206    215    229    218    236    236    232    219    222    234    231    217    207    231    224    223    223    218  30575    218    208  30575    224  30575    221    225    228    222    212    236    228  30575    223    217  30575    205    223    229    211  30575  30575    227    211  30575    225    227    224    222    223    224  30575    216  30575    216    225    220    219  30575    221  30575    223    226  30575  30575    221    225    209    231  30575    226    227    213    217    214  30575    225    229    227  30575    215    218  30575  30575  30575    206    211    216    205    209    206    217    205    208    213  30575  30575  30575  30575
  30575  30575  30575  30575  30575  30575  30575  30575  30575  30575  30575  30575  30575  30575  30575  30575  30575  30575  30575  30575  30575  30575  30575  30575  30575    210    215    206    215    200    203    228    219    215    228    215    211    219    220    225    216    215    215    193    211    195  30575    214  30575    193    205    239  30575  30575  30575    239  30575    211    203    194    219    222    224    225  30575  30575  30575    221  30575  30575  30575    223  30575    217    227    223    220    222    215    213    221    210    218  30575    221  30575    211    214    222  30575  30575    212    231  30575  30575  30575  30575  30575  30575  30575  30575    224  30575    212  30575  30575    224    221    221  30575  30575  30575  30575    226    226  30575    215  30575  30575  30575  30575  30575    213    212    212  30575  30575  30575  30575  30575    222  30575  30575  30575  30575  30575    218  30575  30575  30575  30575  30575  30575    226    238    218  30575    220  30575  30575  30575  30575  30575  30575  30575  30575  30575  30575    231  30575  30575  30575  30575  30575  30575  30575  30575  30575  30575  30575  30575  30575  30575  30575  30575  30575  30575  30575  30575  30575  30575  30575  30575  30575  30575  30575  30575  30575  30575  30575  30575  30575  30575  30575  30575    222  30575  30575  30575  30575  30575  30575  30575  30575  30575  30575  30575  30575  30575  30575  30575  30575  30575  30575  30575  30575  30575  30575  30575  30575  30575  30575  30575  30575  30575  30575  30575  30575  30575  30575  30575  30575  30575  30575  30575  30575  30575  30575  30575  30575  30575  30575  30575  30575  30575  30575  30575  30575  30575  30575  30575  30575  30575  30575  30575  30575  30575  30575  30575  30575  30575  30575  30575  30575  30575  30575  30575  30575  30575  30575  30575  30575  30575  30575  30575  30575  30575  30575  30575  30575  30575  30575  30575  30575  30575  30575  30575  30575  30575  30575  30575  30575  30575  30575  30575  30575  30575  30575    224  30575  30575    225  30575    206    222    215    216    204    219    215    217    218  30575    203    209  30575    219    212    221    237    198    229    210    223    215  30575  30575  30575  30575  30575  30575  30575  30575  30575  30575  30575  30575  30575  30575  30575  30575  30575  30575    223    201  30575  30575  30575  30575  30575  30575  30575  30575  30575  30575  30575  30575  30575  30575  30575  30575  30575    207  30575    209    216    215    224    216  30575  30575  30575  30575    224    224    224    224    224    226  30575  30575  30575  30575  30575  30575  30575    220    219    227    217    225    217    225    221    216    218    219    223    227    218    218    220    221    222    218    226    221  30575  30575    217    210  30575  30575  30575  30575  30575  30575    214    220    220    226    233    223    221    215    221    229    221    206    223    210    209    202    215    215    220    211    217    217    221    205    227    205    223    222    216    221    227    230    222    229    230    220    214    222    229  30575    228    202  30575    220  30575    216  30575    225    198    226    228    200    228    218    231    224    223    198    223    225    205    211    227  30575    206    208    209    186    215    226  30575    221    218    222    223    222    223    223    225    218    218    207  30575    234  30575    219    215    213    214    207    210    226  30575  30575    222    226    220    212    213    207    220  30575    213    215    210    211    209    206  30575  30575    223    215    216    203  30575    212    212  30575    206    210    215    214    199
  30575    209  30575  30575  30575  30575  30575  30575  30575  30575  30575  30575  30575  30575  30575  30575  30575  30575  30575  30575  30575    215    228    228    221    220  30575  30575  30575  30575  30575  30575    207    210    190    198    207    220  30575    219    213    212    205    216    212    204    216    201  30575  30575  30575  30575  30575  30575  30575    213    204    198    221    202    216    217  30575    217    214    221    218    219    219    228    226  30575    210    216    222    221    212    216    199    216    214    203    217    213    214    215    210  30575    213    224    216    227    212    220    223    221  30575  30575  30575  30575  30575    225    217    227    224  30575  30575  30575    212    211  30575  30575  30575  30575  30575  30575  30575  30575  30575  30575  30575  30575  30575  30575  30575    214  30575  30575  30575  30575  30575  30575  30575  30575    227  30575  30575  30575  30575  30575  30575  30575  30575  30575  30575  30575  30575    233  30575  30575  30575  30575  30575  30575  30575  30575  30575    233  30575    200  30575  30575  30575  30575  30575  30575  30575  30575  30575  30575  30575  30575  30575  30575  30575  30575  30575  30575  30575  30575  30575  30575  30575  30575  30575  30575  30575  30575  30575  30575    231    233    246    198  30575  30575  30575  30575  30575  30575  30575  30575  30575  30575  30575  30575  30575  30575  30575  30575  30575  30575  30575  30575  30575  30575  30575  30575  30575  30575  30575  30575  30575  30575  30575  30575  30575  30575  30575  30575  30575  30575  30575  30575  30575  30575  30575  30575  30575  30575  30575  30575  30575  30575  30575  30575  30575  30575  30575  30575  30575  30575  30575  30575  30575  30575  30575  30575  30575  30575  30575  30575  30575  30575  30575  30575  30575  30575  30575  30575  30575  30575  30575  30575  30575  30575  30575  30575  30575  30575  30575  30575  30575  30575  30575  30575  30575  30575  30575  30575  30575  30575    219  30575  30575    220    218  30575  30575  30575    191    218    207    209    216    199    207    219    216  30575  30575    212    196  30575    216    233    242    206    229    220    206    238    211  30575    216    233    214  30575  30575  30575  30575  30575  30575  30575  30575  30575  30575    216  30575  30575  30575  30575  30575  30575  30575  30575  30575  30575  30575  30575  30575  30575  30575  30575  30575  30575  30575    206    210  30575    209    223  30575    203    205  30575    217    215    203    215    228    226  30575  30575    206  30575    226    216    228    221    223  30575    217    221  30575    227  30575    223    221    220    232    209    223  30575    223    217    218    215    220    217    208    223    220    221    218  30575  30575    205    210    218  30575    216    218    216  30575  30575  30575    218    215    239  30575    235    232    233    217    212    214    222    213    214    225    217    206    209    216    215    237    223    220    220    225    230    221    215    222    209    227    220    222    221    230    226    225    229    222    230    222    230    220    216    198  30575  30575    206    215    223    215  30575    230    215    192    206    230    213    230  30575    222  30575    215    219    218    223    218    208    225    201    211  30575    209    217    216    222    224    194    201    196    216  30575    202    208    220    212    208    215    219    202    213    205    205  30575    216    225    221    208    215    202    212    213    217  30575  30575  30575    222    211    210    205    214    223    219    210  30575    197    215  30575    218    218  30575    202    209  30575
  30575    255  30575    217    213  30575  30575  30575  30575  30575  30575  30575  30575  30575  30575  30575  30575  30575  30575  30575  30575  30575  30575  30575    234    222    214    212    206    212    213  30575    215    218  30575    218    196    213    191  30575  30575  30575  30575  30575  30575  30575    222  30575  30575    213  30575    198    212  30575    214    224  30575    222  30575  30575  30575    207    215    211  30575  30575    227    229    226    225    217  30575    220    225    220    200    214    217    213    216    232    210    200    201    217    217    212    222    216    217    220    219    207    209    210    216  30575    215  30575  30575  30575  30575  30575  30575  30575  30575  30575  30575  30575    238    217    205    218  30575  30575  30575  30575  30575  30575  30575  30575  30575    211    223  30575  30575  30575  30575    211  30575  30575  30575  30575    225    222    234  30575    215  30575  30575    232  30575  30575  30575  30575  30575    234  30575  30575  30575  30575  30575  30575  30575  30575    230    230    231    218  30575  30575  30575    206  30575  30575  30575  30575  30575  30575  30575  30575  30575  30575  30575  30575  30575  30575  30575  30575  30575  30575  30575  30575  30575  30575  30575  30575  30575  30575  30575  30575    215    226  30575    218  30575  30575  30575  30575  30575  30575  30575  30575  30575  30575  30575  30575  30575  30575  30575  30575  30575  30575  30575  30575  30575  30575  30575  30575  30575  30575  30575  30575  30575  30575  30575  30575  30575  30575  30575  30575  30575  30575  30575  30575  30575  30575  30575  30575  30575  30575  30575  30575  30575  30575  30575  30575  30575  30575  30575  30575  30575  30575  30575  30575  30575  30575  30575  30575  30575  30575  30575  30575  30575  30575  30575  30575  30575  30575  30575  30575  30575  30575  30575  30575  30575  30575  30575  30575  30575  30575  30575  30575  30575  30575  30575  30575  30575  30575  30575  30575  30575  30575  30575    199  30575  30575  30575  30575    209    224    225    214    213    228    222  30575    219    221    209  30575    224    218    213    210    230    219    225    220    202    240    216    232    217    228    208    224    223    227  30575  30575  30575  30575  30575  30575  30575  30575    221    229    195  30575  30575  30575  30575  30575  30575  30575  30575    210    202  30575  30575  30575  30575  30575  30575    213    215    200    219  30575  30575    207    224    224    214    213    217    222  30575    197    223    218    222    211    216    218    218    216    220  30575  30575  30575    222    229    216  30575    216    221    225    221    225    227    227    219    226    226    218    221    218    217    230    220    218    221    220    218    226  30575    216    217    217    224    204    208    210    202  30575    231    227    226    206    212    223    233    220    226    218    219    217    219    215    233    221    219    222    230  30575    232    228    228    218    219  30575    217    225    208    226    221    226    225    228    229    226    204    232    220    218    222    204    217  30575    225  30575    207    213    212    221    234    228    190    218    224    226    212    205    187    218  30575    222  30575    194    201    199    226    216    224    195  30575    208    207    213    214    209    215    222    213    219    224    225    219    212    211    229    222  30575    208    228    223    217    215    217    236    225  30575    212  30575    213    202    200    216    210    201    209    210    203    221    198    205  30575  30575    218    198    213    208  30575  30575    226    212  30575
  30575    207    216    205    209    205    213    229  30575  30575  30575  30575  30575  30575  30575  30575  30575  30575  30575  30575  30575  30575  30575  30575    229    217    214    202    238    231    213    213  30575  30575  30575    224  30575  30575    211    219  30575    225    224  30575    231    240  30575  30575  30575  30575    211    210    184    204    218    210  30575    225    210    223  30575    213    205    212    220    219    211    217    220    200    221    185    206    217  30575    224    221    219    209    219  30575    224    222    223    216    215    211  30575    218    213    223    227    227    203  30575    211    214    212  30575    213    217  30575  30575    214  30575  30575    224    208  30575    219    204  30575  30575    219    205    219  30575  30575    205    222    219    224    221  30575  30575  30575  30575    223    226  30575  30575  30575  30575  30575    218    222  30575    247  30575  30575  30575  30575  30575  30575  30575  30575  30575    222  30575  30575  30575  30575  30575  30575    223  30575    234    213  30575  30575  30575  30575  30575  30575  30575  30575    210  30575  30575  30575  30575  30575  30575  30575  30575  30575  30575  30575  30575  30575  30575  30575  30575  30575  30575  30575  30575  30575  30575  30575  30575  30575  30575  30575    224    216  30575  30575  30575  30575  30575  30575  30575  30575  30575  30575  30575  30575  30575  30575  30575  30575  30575  30575  30575  30575  30575  30575  30575  30575  30575  30575  30575  30575  30575  30575  30575  30575  30575  30575  30575  30575  30575  30575  30575  30575  30575  30575  30575  30575  30575  30575  30575  30575  30575  30575  30575  30575  30575  30575  30575  30575  30575  30575  30575  30575  30575  30575  30575  30575  30575  30575  30575  30575  30575  30575  30575  30575  30575  30575  30575  30575  30575  30575  30575  30575  30575  30575  30575  30575  30575  30575  30575  30575  30575  30575  30575  30575  30575  30575  30575  30575  30575    217  30575  30575  30575    242    209    207    217    213  30575    214    223    197    213    209    203    218    211    205    213    204    224    213    210    216    241  30575    198    212    211    221    223    234    231  30575    219    226    224    219  30575  30575  30575  30575    222    219  30575  30575  30575  30575    213  30575    222    225  30575    222    234  30575    224  30575  30575    219    202    215  30575  30575  30575    212    226    219    215    211  30575    217  30575    214    216  30575    199    226    227    227    221    218    221    221    223  30575  30575  30575    222    227    228    210    224  30575    218    222    221    223    223    227    225    215    225    211    222    222    216  30575  30575    221    214    224    214    216    217    221    231    215    225    199    218    221    217    202  30575    229    216    222    226    214    212    211    214    218    207    215    229    217    212    212    217    217    233    225    217    229    218    226  30575    220    227    229    209    224    224    223    208    226    224    230    196    228    224    225    221    223  30575  30575  30575    195  30575    214    227    228    233    225    222    232    230    216    219    221    214    228    201    206    226    211    203    205    215    188    195    208    197    219    199    210    214    201    216    212    213    219    214    213    204    206    217    224    220    220    217    210  30575    198    212    212    221    217    219    213    206    217    212    217    218    213  30575  30575  30575  30575  30575    216  30575  30575    199    233  30575  30575    197    211    202  30575  30575  30575
  30575    221    213    203  30575    217  30575    219  30575  30575  30575  30575  30575  30575  30575  30575  30575  30575  30575  30575  30575  30575  30575  30575  30575  30575    219  30575    239    192    198    212    210    197  30575    198    201    217    197    227    192    219    178    207    208    220    231  30575  30575    211    209  30575    218    218    196  30575    207    205    216    207  30575    204  30575    218    214    205    213  30575    216    228    198  30575    215    221    215    217    206    221    217    217    216  30575  30575    217    214    215  30575    215    221    215    196    219  30575  30575    208  30575    211    211  30575  30575  30575    205    208  30575  30575  30575    227    207  30575  30575    223    214    227    229  30575  30575    234    228  30575    231    234  30575  30575    224  30575    207  30575  30575  30575  30575    226    222  30575  30575  30575    222  30575  30575    237  30575  30575  30575    214    230  30575    221  30575    210  30575  30575  30575  30575  30575  30575  30575  30575  30575  30575  30575  30575  30575    201  30575    223  30575  30575  30575  30575  30575  30575  30575  30575  30575  30575  30575  30575  30575  30575  30575  30575  30575  30575  30575  30575  30575  30575  30575  30575  30575  30575  30575  30575  30575    223    212  30575  30575  30575  30575  30575  30575  30575  30575  30575  30575  30575  30575  30575  30575  30575  30575  30575  30575  30575  30575  30575  30575  30575  30575  30575  30575  30575  30575  30575  30575  30575  30575  30575  30575  30575  30575  30575  30575  30575  30575  30575  30575  30575  30575  30575  30575  30575  30575  30575  30575  30575  30575  30575  30575  30575  30575  30575  30575  30575  30575  30575  30575  30575  30575  30575  30575  30575  30575  30575  30575  30575  30575  30575  30575  30575  30575  30575  30575  30575  30575  30575  30575  30575  30575  30575  30575  30575  30575  30575  30575  30575  30575  30575  30575  30575  30575    207  30575    212    224    238    218    223  30575    231    218    205    211    205    215    217  30575    223    226    208    205    215    203    208    225    224    205    230    225  30575    221    246    229    218    217    234    215    220    232    223  30575    219    199  30575  30575  30575  30575    223  30575  30575  30575  30575  30575  30575    209    216  30575    216    240    216  30575    218    224    216    210    210    222  30575  30575    214  30575    208    212    218    213    214  30575    219    215  30575    226    221    225    219    213    215  30575  30575  30575  30575  30575    230    229    224    217    209    228    217    221    217  30575    208    208    220    223    198  30575    211    230    218  30575    216    216  30575  30575    215    213    222    217    217    205    205    201    216    221    215    209    216    214    231    226    214  30575    234    209    219    216    228    213    209    227    221  30575    207    226    227    227  30575  30575    217    221    214    227    231    223    218    216    216    234    225    219    198    226    198    229    226    221    221    219    218  30575  30575    199    192    205    237    216    228    223    227    225    225    222    220    234    212    211    211  30575    225    210    211    209    217  30575  30575  30575  30575    203    211    210    208    219    222    214    218    213    215    213    205    208    215    216    220    220    215    217    213    217  30575    210    217    211    224    230    222    207    211    208    214    211    208    214    205    201    209  30575    215    201    226    220    213    207    216    199  30575  30575  30575    207    210
  30575  30575    215    226  30575    204  30575    211    217    226  30575  30575    215    235  30575  30575  30575  30575  30575  30575  30575  30575  30575  30575    213  30575  30575  30575  30575  30575    214    218    206    214    198    208    224    220    209    230  30575    219    196    202    181  30575  30575    214    214    211  30575    206    209    218    190    207    211    207    202    204    205    210    207    192    209    210  30575  30575    213    217    215    215    216    213    219    223  30575    227    219    219    216    206    211    215    221    219    221  30575  30575  30575    214    228    211  30575    217    203    204    208    200  30575    211    199    202    197  30575    205  30575    202    210  30575    202    233  30575    234    201    232    212    208    214  30575    213    227    226    219    216    221    213    203  30575  30575  30575  30575  30575  30575  30575  30575  30575    223    215  30575    209    216  30575    213  30575  30575  30575  30575  30575  30575  30575  30575  30575  30575  30575  30575  30575  30575  30575  30575    208    228    232  30575  30575  30575    231  30575    226  30575    224  30575  30575  30575  30575  30575  30575  30575  30575  30575  30575  30575  30575  30575  30575  30575  30575  30575  30575  30575    218  30575    214    207    212    216  30575  30575  30575  30575  30575  30575  30575  30575  30575  30575  30575  30575  30575  30575  30575  30575  30575  30575  30575  30575  30575  30575  30575  30575  30575  30575  30575  30575  30575  30575  30575  30575  30575  30575  30575  30575  30575  30575  30575  30575  30575  30575  30575  30575  30575  30575  30575  30575  30575  30575  30575  30575  30575  30575  30575  30575  30575  30575  30575  30575  30575  30575  30575  30575  30575  30575  30575  30575  30575  30575  30575  30575  30575  30575  30575  30575  30575  30575  30575  30575  30575  30575  30575  30575  30575  30575  30575  30575  30575  30575  30575  30575  30575  30575    234  30575  30575    241    230    222    210    206    203    205    169    209    212    202  30575    211    210    211    210    214    211  30575    218    215    221    215    212    208    221  30575  30575  30575  30575    232    221    208  30575    211    228    206    225  30575  30575  30575  30575  30575  30575    224    208    213    226    216    212    211    222    221    219    224  30575  30575  30575    211  30575    197  30575  30575  30575    222    213  30575  30575  30575    222  30575    213  30575  30575    227    211    219    211  30575    225    218  30575    223    224  30575  30575    229    216    216    224    218    225    222    218    215    221    220    190    219    224  30575    207    214    208    217    219    212    222    215    218    213    217    220    221    219    214    207    211    223    219    220    217    220    220    222    233    220    232    217    201    210    207    225    216    222    209    220    221    230    226    239    213    234    216    204    226    222  30575  30575    226    224    204    207    200    216    229    217    215    200    215    231    226    219    195    215    217  30575  30575    205    203  30575    223    215    225    220    210    233    220    226    211    197    215  30575    207    213    229    219    204  30575    218    214  30575  30575  30575  30575  30575  30575    209    218    221    208    220    222    220    220    208    208    203    214    221    206    220    200    198    224    215    220    215    200    208    222    220    227    206    207    212    217    210    232    211    218  30575    211  30575    202    220    214    211    215  30575    214    207    215  30575  30575    217    186
  30575  30575    211    217  30575    205  30575    215  30575    214    223    205    224    230    225    226  30575  30575  30575  30575    224  30575    224    223    216    216  30575  30575    228    229    220    222    215    221    212    213    217    216    222    213    224    188    214    217    224    208    193    214    210    204    193    215    217    217    188    217    213    203    207    214  30575    195    231    210  30575  30575    206    207    214    217    220    223  30575    215    211  30575  30575    218    208    227    202  30575    216  30575    212    211    208    203    227  30575  30575  30575  30575    209    190    213    220  30575    202    207  30575    213  30575    210    211    201    205    211    213    204    210    212    218    221    228    203  30575    219    222    218    207  30575    232    193  30575    229    230    238  30575    244    231  30575  30575  30575    211  30575    223  30575  30575  30575  30575  30575  30575  30575  30575  30575  30575  30575  30575  30575  30575  30575  30575  30575  30575  30575  30575  30575  30575  30575    212    229  30575  30575  30575    234    220    216  30575  30575  30575  30575  30575  30575  30575  30575  30575  30575  30575  30575  30575  30575  30575  30575  30575  30575  30575  30575  30575  30575  30575  30575  30575  30575  30575  30575  30575  30575  30575  30575  30575  30575  30575  30575  30575  30575  30575  30575  30575  30575  30575  30575  30575  30575  30575  30575  30575  30575  30575  30575  30575  30575  30575  30575  30575  30575  30575  30575  30575  30575  30575  30575  30575  30575  30575  30575  30575  30575  30575  30575  30575    231    228  30575    256    228    212    208  30575  30575  30575  30575  30575  30575  30575  30575  30575  30575  30575  30575  30575  30575  30575  30575  30575  30575  30575  30575  30575  30575  30575  30575  30575  30575  30575  30575  30575  30575  30575  30575  30575  30575  30575  30575  30575  30575  30575  30575  30575    228    216  30575    209  30575  30575    214    212  30575    220    209    199    222    217    204    217    213    199    213    213    212    217    219    199    210    228  30575  30575    221    199    204    209    208  30575  30575  30575  30575  30575  30575  30575  30575  30575  30575  30575    234  30575    198  30575    198    209    207    209    247    205    225  30575    220    231    201  30575  30575  30575    211    209  30575  30575  30575    212    224    223    205  30575    205    201    228    225  30575  30575    217    209    211    229    216  30575    217    217    210    213    216    213    220    224    214    217    211    219    227    240    215    216    222    219    222    219    219    211    231    220    226    224    220    203    220    220    215    198    216    224    216    223    205    205    221    227    210    207    221    218    220    223  30575    224    231    212    205    225    226    199    210    229    217    223    198    215    223    211    219  30575    212    231    193    224    207    220    222    220    215  30575    213    206    224    221    208    213    213    225    221    224    222    219    214  30575  30575  30575  30575  30575  30575    216    213    216    201    217    208    208    227    186    211  30575  30575    222    221  30575  30575  30575    214    201  30575    211    226    221    205  30575    207    203    222    220    220    213    202    222    216    207    208    225    221    209    210    217    205    205    200    213    215    238  30575    211  30575  30575    215  30575    215    212    217    220    210    210    220    211    213    221    214    209    208    202    217    213    199    211    205    188  30575
  30575  30575  30575  30575  30575  30575    222    197    208    217    231    232  30575  30575  30575  30575  30575  30575  30575    222  30575  30575  30575    227    217    240    218    204    224    226    212  30575    186    213    225    220    210    206    205    209    209    210    226    201  30575    197    219    194    220    202    210    211    179    219    212    213  30575    218    218    222  30575    231    204    222    217    202    210  30575    212    207    201    213    207    216    203    214    223    222    207    210    228  30575    201  30575  30575    212  30575  30575  30575    219    208    202    215    219    217    206    214    199    215  30575  30575  30575    214    195    204  30575    227  30575    204    196    218    231  30575    219    204    226    207  30575    207    195  30575  30575  30575  30575  30575  30575    227    214  30575    222  30575  30575  30575    213  30575  30575  30575  30575    212    220  30575  30575  30575  30575  30575  30575  30575  30575  30575  30575  30575  30575  30575  30575  30575  30575  30575  30575  30575  30575  30575  30575  30575  30575  30575  30575    213    221  30575  30575  30575  30575  30575  30575  30575  30575  30575  30575  30575  30575  30575  30575  30575  30575  30575  30575  30575  30575  30575  30575  30575  30575  30575    230  30575  30575  30575  30575  30575  30575  30575  30575  30575  30575  30575  30575  30575  30575  30575  30575  30575  30575  30575  30575  30575  30575  30575  30575  30575  30575  30575  30575  30575  30575  30575  30575  30575  30575  30575  30575  30575  30575  30575  30575    250  30575  30575  30575  30575    238    234  30575  30575    237    256  30575  30575    209  30575    209  30575  30575  30575  30575  30575  30575  30575  30575  30575  30575  30575  30575  30575  30575  30575  30575  30575  30575  30575  30575  30575  30575  30575  30575  30575  30575  30575  30575  30575  30575  30575  30575  30575  30575  30575  30575  30575  30575  30575  30575    204    222  30575  30575  30575    247  30575    225    227    209    224    226    206  30575    233  30575  30575  30575    198    207    201    206    205    226    232    206    215    208    241    222    219    210    221  30575  30575  30575  30575  30575  30575  30575    226    209    197    228    207    203    214    205    206  30575  30575    218    225    199    229    224    194    215    233  30575    212  30575  30575    230    208  30575  30575  30575    217    224  30575  30575    229    229    210    214    217  30575    237    216    220    218    205    212    223    223    205    220    210    219    218    223    224    229    211    213    230    220    225    208    213  30575    213    219    211    213    229    226    216    220    213    209    209    211    218    219    207    220    222    213    230  30575    227    217    225    221    207    228    211    235    219    206    221    226    217    210  30575    218    218    227    218    224    230    204    220    217    219    228    220    199    209    223    217    227    221    204    228    214    223    209    197    223    220    213    218    223    214    217    219    200  30575  30575    226  30575  30575    214    211  30575    202    208    190    211    210    197    220    202  30575    221    190    221  30575  30575  30575  30575  30575    204  30575    217    201  30575    212    206    206    239    220    212    209    218    216    223    221    209    218    215  30575    211    206    199    212    204  30575    223  30575  30575  30575    193    210    193    219    220  30575    213    198    203    199  30575    218    223    210    223  30575    208    211    207    209    201    217    211    217    216
  30575  30575  30575  30575  30575  30575  30575  30575  30575  30575  30575    230  30575  30575  30575  30575  30575  30575  30575  30575    225  30575  30575    229    222    237    236    224    225  30575    226    218    215    230    216  30575    216  30575  30575    205    209    216    205    208    198    204    206    193    223    220  30575    203    224    206  30575    215    211    217    223    212    212    217    214  30575    203    236    223    208  30575  30575    216  30575  30575    203  30575    216  30575    211  30575    224    214    217    209    229  30575    211  30575  30575    219  30575    213    209    193    209    191  30575  30575  30575  30575    217    222    213  30575  30575  30575    210    222    220    210    203    210    214    221    225    225    212    230  30575    234    211  30575  30575    221  30575    220    208  30575  30575    216    237  30575  30575  30575    220    242  30575  30575  30575  30575    230  30575    224  30575    210  30575  30575  30575  30575  30575  30575  30575  30575  30575  30575    224    205  30575  30575  30575  30575  30575  30575  30575  30575  30575  30575    225  30575  30575  30575  30575  30575  30575  30575  30575  30575  30575  30575  30575  30575  30575  30575  30575  30575  30575  30575  30575  30575  30575  30575  30575  30575  30575  30575  30575  30575  30575  30575  30575  30575  30575  30575  30575  30575  30575  30575  30575  30575  30575  30575  30575  30575  30575  30575  30575  30575  30575  30575  30575  30575  30575  30575  30575  30575  30575  30575  30575  30575  30575  30575  30575  30575  30575  30575  30575  30575  30575  30575    240  30575  30575  30575  30575  30575  30575  30575  30575    236  30575  30575  30575  30575  30575  30575  30575  30575  30575  30575  30575  30575  30575  30575  30575  30575  30575  30575  30575  30575  30575  30575  30575  30575  30575  30575  30575  30575  30575  30575  30575  30575  30575  30575  30575  30575  30575  30575  30575  30575    259  30575    217  30575    210  30575    215    202    208    219    206    166    256    217  30575  30575  30575  30575  30575    197  30575    205    192    211    217    207    192    209  30575    225  30575    205    231    224    251  30575  30575  30575    224  30575  30575  30575  30575    218    216    211    227    239    207    202    239    230    218    230    225    203    204    226  30575    232    199  30575  30575  30575  30575    208    209  30575  30575    206    214  30575    221    215  30575    216    222    222    201    232    228  30575    218  30575    204    207    217    210    235    220    218    215    211    225    231    211    219    224    220  30575  30575    221    201    219    210    229    216    205    224    213    211    216    209  30575    215    202    213  30575    209    221    216    211    227    223    219    211    212    204    225    229    232    221    213    211    214    221    223    205    216    204  30575    216    225    217    216    219    217    222    213    198    204    222    220    225    207    206    211    232    231    231    210    231    223    224    227    221    215    228    212    232    218    209    231  30575  30575    212    215    203    202    194    220    215    200    210    219    219    206  30575    215    197    231    219    201    185    209    208  30575  30575    217    211    221  30575    212    204    233    212    205    211    212    217    223    217    217  30575    222    220    210    222    211    215    214    215    212  30575    219    216    219  30575    201    210    209    198    210    220    203    200  30575    206    222  30575    209    216    223  30575    210    219    218  30575    228    212    224    224
  30575  30575  30575  30575  30575  30575  30575  30575  30575    224  30575    236  30575  30575  30575  30575  30575  30575  30575  30575  30575  30575    234    210  30575  30575    228  30575  30575    222  30575    222    228    217    215    199    206    215    204    217    211    216    226  30575    215    217    208    168    220    205    209    218  30575    213  30575    209    212    222  30575  30575    237  30575  30575  30575    212    220    202  30575    216  30575    221    224  30575  30575  30575  30575  30575  30575  30575  30575    213  30575    213    219    219    216    220    220    208    215    213  30575    198    209    228  30575    206    215    232    210    211    190  30575    217    224  30575    234    212    208  30575  30575    200    198    207    215    223    227    215  30575    226    222  30575  30575    208    210  30575  30575    233  30575    210  30575  30575    244    226  30575  30575  30575    217  30575  30575  30575    224    238    231    214  30575  30575  30575  30575  30575  30575  30575  30575  30575  30575  30575    237    240    248  30575    223  30575    202  30575  30575  30575  30575  30575  30575  30575  30575  30575  30575  30575  30575  30575  30575  30575  30575  30575  30575  30575  30575  30575  30575  30575  30575  30575  30575  30575  30575  30575  30575  30575    226  30575  30575  30575  30575  30575  30575  30575  30575  30575  30575  30575  30575  30575  30575  30575  30575  30575  30575  30575  30575  30575  30575  30575  30575  30575  30575  30575  30575  30575  30575  30575  30575  30575  30575  30575  30575  30575  30575  30575  30575  30575  30575    244    250  30575  30575  30575  30575  30575  30575  30575  30575  30575    250  30575  30575  30575  30575  30575  30575  30575  30575  30575  30575  30575  30575  30575  30575  30575  30575  30575  30575  30575  30575  30575  30575  30575  30575  30575  30575  30575  30575  30575  30575  30575  30575  30575  30575  30575  30575  30575    182    225    219  30575  30575    212    239    211    219    243    220    217    239    209    198    173    193  30575  30575  30575  30575    201    194  30575    229    206    218    202    222    235    205    210    228    207    223    221    208  30575  30575  30575    210    227    227    217    213    221    210    216    198    228    199    214    207    209    198  30575    198  30575    205    212    217  30575  30575  30575  30575  30575  30575  30575    207  30575  30575  30575  30575  30575  30575    210    217    223  30575    221    222    216  30575    242    218    223    223    220    214    215    217    227    225    216    209    209    216    225    230    207  30575    222    233    224    224    211  30575    211    223    213    223    214  30575    204    210  30575  30575    225    225    224  30575    217    197    206    232    216    198    226    200    211    221    224  30575  30575    224    214    222    219    220    207    226    225    219    221    222    216  30575    219  30575    232    224    209    212    211    228    223    222    214    223    231    224    230    200    224    231    214    221    194    217    201    221    212    228  30575    208    218    205  30575    225  30575  30575  30575    199    218  30575    196  30575    212    217    198    221    208    188    222    190  30575    208    203  30575    209    215    209    223    200    214    240    222    207    211    218    211    219    210    219    217    211  30575    210    220    207    202    212    225  30575  30575    208    220    212    206  30575    230  30575  30575    202    199    203    211    213    201    208  30575    219    210    235    207    222    215    231    227    220    216  30575  30575  30575
  30575  30575  30575  30575  30575  30575  30575  30575  30575  30575  30575  30575  30575  30575  30575  30575  30575  30575  30575  30575  30575  30575  30575  30575  30575  30575  30575  30575  30575  30575    205    207  30575  30575    224    213    209    209    195    210    195    210    198    206    207    210    218  30575  30575    229    215    222    214    205    215    218  30575    217    212    189    210    196    220    216    208    212    210    202    223    210  30575    208    198  30575  30575    213    234  30575    217    208    224    218    215    209    210    220    202    219    182    211    209    194    207    203    216    213  30575    163    217    207    203  30575    224  30575    228    209    220  30575  30575  30575    206    207    204  30575    222    206    213    203  30575  30575    224    218  30575  30575    207  30575    231    217  30575  30575    213    222    203  30575  30575  30575  30575  30575  30575  30575  30575    221    219  30575  30575  30575    217  30575  30575  30575  30575  30575  30575  30575  30575  30575  30575  30575  30575  30575  30575    231  30575  30575  30575  30575  30575  30575  30575  30575  30575  30575  30575  30575  30575  30575  30575  30575  30575  30575  30575  30575  30575  30575  30575  30575  30575  30575  30575  30575  30575  30575  30575  30575  30575  30575  30575  30575  30575  30575  30575  30575  30575  30575  30575  30575  30575  30575  30575  30575  30575  30575  30575  30575  30575  30575  30575  30575  30575  30575  30575  30575  30575  30575  30575  30575  30575  30575  30575  30575  30575  30575  30575  30575  30575  30575    193    242    214    219    245  30575  30575  30575  30575  30575  30575  30575  30575  30575  30575  30575  30575  30575  30575  30575  30575  30575  30575  30575  30575  30575  30575  30575  30575  30575  30575  30575  30575  30575  30575  30575  30575  30575  30575  30575  30575  30575  30575  30575  30575  30575  30575  30575  30575  30575    243  30575    220    229  30575    219    228  30575    192    212    187    227    208    205    185    212  30575  30575  30575  30575    195    201    200    204  30575    218    199  30575    211    218    213    199    228    257    222    208    219    204    227  30575  30575  30575    198    214  30575    217    217    203    204    217    212    207    205  30575  30575    198  30575    234    202  30575    197    221    217  30575  30575  30575  30575    217  30575  30575  30575  30575  30575    220    219    217    216    208    225    218    207    214    236    217    200  30575    212    224    208    213    214    206    217  30575    200    208    216  30575    217    216    209  30575    216    214    233    205    218    221    211    214    216    214  30575    211    222  30575    207    213    204  30575  30575    227    203    214    220    221    216    226    227    211    227  30575  30575    218    210  30575  30575  30575    211    223    227    221    218    218    207    218    222    222    231    223    212    213    211    214    221    213  30575    219    231    221  30575  30575    225  30575    232    231    220    175    220    229    224    250  30575  30575    210    223    221    219    218    218    211  30575    220    183  30575  30575    207  30575    228    199  30575  30575    211    215    222    216    223  30575  30575    217  30575    217    217  30575    219  30575    211    226    220    227    201    212    212    205    203  30575    221    213    210    225    216    215    223  30575    210    232    220    222    223  30575  30575    209    216    230    208    210    213    222    223    223    214    202    197    210    213    227  30575    215    230  30575    211    218  30575  30575
  30575  30575  30575  30575  30575  30575  30575  30575  30575  30575  30575  30575  30575    227  30575  30575  30575  30575  30575  30575  30575  30575  30575  30575  30575  30575  30575  30575  30575    219    217    204    224    205    208    211  30575    186  30575    197    194  30575    203    216  30575  30575  30575  30575  30575  30575  30575    219  30575  30575    205    205    211    207    200    215    209    216    190    213    192  30575    200  30575    206    209  30575    201  30575  30575    208  30575  30575  30575    215  30575    222    203    215    213    213  30575    221    218    217    227    202    218    225    213    198    194  30575  30575    204    213    218    197    204  30575    213  30575    190  30575    212    206    216    218  30575    205    216    210    221  30575    213    217    214    218  30575    223  30575    227    231    222    220    227    226  30575  30575  30575  30575  30575  30575  30575  30575  30575  30575  30575  30575  30575  30575  30575  30575  30575  30575  30575  30575  30575  30575  30575  30575  30575  30575  30575  30575  30575  30575  30575  30575  30575    228  30575  30575  30575    214  30575  30575    222  30575  30575  30575  30575  30575  30575  30575  30575  30575  30575  30575  30575  30575  30575  30575  30575  30575  30575  30575  30575  30575    219  30575  30575  30575  30575  30575  30575  30575  30575  30575  30575  30575  30575  30575  30575  30575  30575  30575  30575  30575  30575  30575  30575  30575  30575  30575  30575  30575  30575  30575  30575  30575  30575  30575  30575  30575  30575  30575  30575  30575  30575  30575  30575  30575  30575  30575  30575    219  30575  30575  30575  30575  30575  30575  30575  30575  30575  30575  30575  30575  30575  30575  30575  30575  30575  30575  30575  30575  30575  30575  30575  30575  30575  30575  30575  30575  30575  30575  30575  30575  30575  30575  30575  30575  30575  30575  30575  30575  30575  30575    211  30575    217  30575    220  30575    220  30575    199    217  30575    212    221    212    199    207    202  30575  30575  30575  30575  30575    202    198    163    202    212  30575    190    217    211    205    230    204    203    227    207    219    202    223    231    228    204    230    208    211    204    213    209    199  30575    212  30575    209    209    214    206    217    207    195  30575    201  30575    219    220    206  30575    211  30575  30575    219  30575  30575  30575    220    219    215    226    212    235    210    205    227    213    244    217    201    226    207    225    220    212    229    216    223    207    218    212    215  30575  30575    215    212    222    220    219  30575    220    204    212    206    199    209    217    226    218    239    220    212    218    208    214    218    206  30575    227  30575  30575    219    225  30575    225    214    218    215  30575  30575    212    204  30575    207    205    218    218    211    232    218    196    219    226    221    220  30575    214    223    219    218    228    191    221    214    221    226    223  30575    215    222  30575  30575    224    210  30575    233    214    229    224  30575  30575    221  30575    204  30575    219    215    216  30575    212    223    214    231    215    214    209    223  30575    207    203  30575    213    221  30575    215    200  30575  30575    214    216    215  30575  30575    226    218    203  30575    208    206  30575    216    216    216    206    213    195    210    213    220    212  30575    220    225    230    221    229    228  30575  30575    205    214    219    226    226  30575    213    201    219    205    206  30575    216    226    210  30575    229    227    223  30575  30575
  30575  30575  30575  30575  30575  30575  30575  30575  30575  30575  30575  30575  30575  30575  30575  30575  30575  30575  30575  30575  30575  30575  30575  30575    212  30575    226    211    229    221    209    220    213    214  30575  30575    214    218    214    194    194  30575  30575  30575  30575  30575  30575  30575    231  30575    216    219  30575    208  30575    204  30575    192    205  30575    209    236  30575  30575    210    212    215    205    206    196  30575    210    219    213    216    198    201  30575  30575    200    209    202    207    210    225    254    200    196    204    202    214    212  30575    219    214    228    191    210    203    204  30575    229  30575  30575    205    223  30575    215  30575    205  30575  30575    230  30575  30575    201  30575  30575  30575  30575    224  30575  30575  30575    205    197    211    217    233    218    215  30575    230  30575  30575  30575  30575  30575  30575  30575  30575  30575  30575  30575  30575  30575  30575  30575  30575  30575  30575  30575  30575  30575  30575  30575  30575  30575  30575  30575  30575  30575  30575  30575  30575    226  30575  30575  30575  30575    221    221  30575  30575  30575  30575  30575  30575  30575  30575  30575  30575  30575  30575  30575  30575  30575  30575  30575  30575  30575  30575  30575  30575    225  30575  30575  30575  30575  30575  30575  30575  30575  30575  30575  30575  30575  30575  30575  30575  30575  30575  30575  30575  30575  30575  30575  30575  30575  30575  30575  30575  30575  30575  30575  30575  30575  30575  30575  30575  30575  30575  30575  30575  30575  30575  30575  30575  30575  30575  30575  30575  30575  30575  30575  30575  30575  30575  30575  30575  30575  30575  30575  30575  30575  30575  30575  30575  30575  30575  30575  30575  30575  30575  30575  30575  30575  30575  30575  30575  30575  30575  30575  30575  30575  30575  30575  30575  30575  30575  30575  30575    230    182    233    237    222    227    239    222    240    214    183    190    215    201    199    205  30575  30575  30575  30575    180  30575    201    206  30575    202    225    201    199    150    199    218    205    218  30575    274    206    228    214    225    211    210    208    263    211  30575    200  30575    216    213    204    219    197    210    221    213    197    218    223    206    204    202  30575    180    233    197  30575    189  30575  30575    181  30575  30575  30575  30575  30575  30575    210    219    202    239    213    218    207    243    230    231    220    222    221    191    219    224  30575    227    216    216    219    212    213    203    202  30575    228  30575  30575    192    218    206    221    216    212    214    226    219    221    222    204    205    212    217  30575    213    222    225    227    226    212    200    217    205    206    218    215    211    201    208  30575    216    219    213    226    216    215    225    231    215    223    219    215    206    224    221    213    231    224    224    221    220    225    230    189    220    228    224    195    218    224    209    226    228    224    229    209    222    221  30575    217    217    230    200    210    201    195    207  30575  30575    201    201    227    215    226    218    210  30575  30575    222  30575  30575    199    218    234    221    218    199    212    247    213  30575    190  30575    210    228    216    199    216    222    197    217    217    222  30575    217    222    215    221    218    222    213    218    224    218    219  30575    222    230    218    219    216    220    221    210    216    225  30575  30575    209    225    222    231  30575  30575  30575    208    223  30575    221  30575
  30575  30575  30575  30575  30575  30575  30575  30575  30575  30575  30575  30575  30575  30575  30575  30575  30575  30575  30575  30575  30575  30575  30575  30575  30575    221  30575  30575    217    215    220    221    211    242    193  30575  30575  30575    216  30575  30575  30575  30575  30575  30575    217    212  30575    226    216    217    222    209    216    214    213    207    217    212    225    186    211    215    228    231    223  30575    189    206    214    194    203  30575    213  30575  30575  30575    229    209    218    220  30575    205    218    187  30575    202    206    199    216    209    213    212    193    203    231    209  30575    212    209    204    211    221  30575  30575  30575    205    222    205    203  30575  30575  30575  30575    214  30575    209  30575    204    200  30575    204    209  30575    218    229    228    234    200    218  30575  30575  30575  30575  30575  30575  30575  30575  30575  30575  30575  30575  30575  30575  30575  30575  30575  30575  30575  30575  30575  30575  30575  30575  30575  30575  30575  30575  30575  30575  30575  30575  30575  30575    221  30575  30575  30575    230  30575  30575  30575  30575  30575  30575  30575  30575  30575  30575  30575  30575  30575  30575  30575  30575  30575  30575  30575  30575  30575  30575  30575  30575  30575  30575  30575  30575  30575  30575  30575  30575  30575  30575  30575  30575  30575  30575  30575  30575  30575  30575  30575  30575  30575  30575  30575  30575  30575  30575  30575  30575  30575  30575  30575  30575  30575  30575  30575  30575  30575  30575  30575  30575  30575  30575  30575  30575  30575  30575  30575  30575  30575  30575  30575  30575  30575  30575  30575  30575  30575  30575  30575  30575  30575  30575  30575  30575  30575  30575  30575  30575  30575  30575  30575  30575  30575  30575  30575  30575  30575  30575  30575  30575  30575  30575  30575  30575  30575  30575    217    222  30575  30575  30575    203    221    230    181    226    233    199  30575    212    233    217    227    201  30575  30575  30575  30575  30575  30575    199    205    207    207  30575    222    209    205    214    203    253    204    198    217    223    227    196    201    205    228    224    198    212    205    197    206    207    207    209    188    210    247    226  30575    224    215    192    204    193    203    212    192    207    192    219  30575  30575    202  30575  30575    221  30575  30575  30575  30575  30575  30575    207    208  30575    203    192    209    214    210    211    205    239    223    210    212    220    213  30575    216    217    217    221    212    214    210    220  30575    205    214    217  30575    227    215    202    209    200    209  30575  30575    230    209    199    216    225    221    226    210    208    198    213    214    217    218    213    220    215    216    222    219    220    216    206  30575    229    225    217    222    210    227    218    221    222    216  30575    221    207    219    242    209    221    224    221    222    216    212    212    219    228    219    225    212    232  30575    219    221  30575    221    225    220    213    220    212    211    216    214    221    217  30575  30575  30575    237  30575    198  30575    215    217    208  30575    204  30575  30575  30575  30575  30575    222    226    226    223    237    221    222    219    214    219    217    210    219    221    209  30575    216    225    233    203    202    229    215    225    247    218  30575    217    226    227    234    224  30575  30575  30575    223    215    221    212    216    217    224  30575  30575    216  30575  30575    221    224  30575    231  30575  30575  30575    214    238  30575
  30575  30575  30575  30575  30575  30575  30575  30575  30575  30575  30575  30575  30575  30575  30575  30575  30575  30575  30575  30575  30575  30575    199  30575    216    230    229    226    219    214    224  30575    211    246    200    213    205  30575    223    215  30575    211    227    232    213    225  30575  30575  30575    181    213    227    224  30575  30575    209  30575    221  30575  30575    210  30575  30575    210    208    212  30575    219    219    224    219    211  30575    198    208  30575    216  30575  30575    209  30575    212    216    196    207    201  30575  30575    218    197    206    200    204    225    197  30575    205    207  30575  30575    211  30575    217  30575    210    192    215    203    211    213    212    205    228  30575    215    226  30575    191  30575    222    201    203    210    208    205  30575    208    217    223    211    228  30575  30575  30575  30575  30575  30575  30575  30575  30575  30575  30575  30575  30575  30575  30575  30575  30575  30575  30575  30575  30575  30575  30575    224  30575  30575  30575  30575  30575  30575  30575  30575  30575  30575  30575  30575  30575  30575  30575  30575  30575  30575  30575  30575  30575  30575  30575  30575  30575  30575  30575  30575  30575  30575  30575  30575  30575  30575  30575  30575  30575  30575  30575  30575  30575  30575  30575  30575  30575  30575  30575  30575  30575  30575  30575  30575  30575  30575  30575  30575  30575  30575  30575  30575  30575  30575  30575  30575  30575  30575  30575  30575  30575  30575  30575  30575  30575  30575  30575  30575  30575  30575  30575  30575  30575  30575  30575  30575  30575  30575  30575  30575  30575  30575  30575  30575  30575  30575  30575  30575  30575  30575  30575  30575  30575  30575  30575  30575  30575  30575  30575  30575  30575  30575  30575  30575  30575  30575  30575  30575  30575  30575  30575  30575  30575  30575  30575    231    184  30575  30575  30575  30575  30575    229  30575    222    233    237    217    191    225    196  30575    204    198  30575  30575  30575  30575  30575    203    208    186    227  30575    232    195    210    204    223    195    243    213    217    211    246  30575    248    248    217  30575    243    193    198    205    210    205    209    224    209  30575    215    210    198  30575    215    221    201    212    224    202  30575    211  30575  30575    187    217  30575    212    201  30575    225  30575  30575    181  30575  30575  30575  30575    228    212    224    212    243    229    206    212    223    218    205    220    218    205    209    212  30575    241    238    213    218    215    224    202    221    223  30575    213  30575    219    224    204  30575    224    224    207    199    221    224    227    214    215    217    231    205    216    227    211    213    214    219    207    217  30575  30575    215    228    240    210    188    205    221    219  30575    226  30575    230    216    216    220    209    231    224    225    224    219    221    222    218    209    211    213    219    210    230    217    220    211  30575    214    232    234    224    205    211    224  30575    216    224    231    229    229    216    207    210    229  30575    213    220  30575    223    223    199    220    218    223  30575    217    230    184    219  30575    199    208  30575  30575  30575    213  30575    219    225    219  30575    197    202    200  30575    208    204    204    223    222    197    227    236    248  30575    215    227    227    214  30575    227    223  30575  30575    231    220    219    221    219    228    220  30575    209    225  30575    194    233    222    220    239  30575  30575  30575  30575  30575  30575  30575
  30575  30575  30575  30575  30575  30575  30575  30575  30575  30575  30575  30575  30575  30575  30575  30575  30575  30575  30575  30575  30575  30575    239  30575    233    219    216  30575    223    226    206    213    214    221    194    207    220    218    224  30575  30575  30575  30575    215    205    218  30575  30575  30575  30575  30575    213    210  30575    216  30575    204  30575  30575  30575    210    211  30575    225    227  30575    221    217    225    212    210  30575    197    215    217    202    214    242    186    202    223  30575    222  30575    191    213  30575    199    206  30575    190    211    223    226    210  30575    220  30575  30575  30575  30575  30575    201    210    217    234  30575    213    253    206  30575    207    230    210    196    221    209  30575    221    218    219    208    203    210  30575    213  30575    198    233    218  30575  30575  30575  30575  30575  30575  30575  30575  30575  30575  30575  30575  30575  30575  30575  30575  30575  30575  30575  30575  30575  30575  30575  30575    218  30575    227  30575  30575    229  30575  30575    204  30575  30575  30575  30575  30575  30575  30575  30575  30575  30575  30575  30575  30575  30575  30575  30575  30575  30575  30575  30575  30575  30575  30575  30575  30575  30575  30575  30575  30575  30575  30575  30575  30575    247    239  30575  30575  30575  30575  30575  30575  30575  30575  30575  30575  30575  30575  30575  30575  30575  30575  30575  30575  30575  30575  30575  30575  30575  30575  30575  30575  30575  30575  30575  30575  30575  30575  30575  30575  30575  30575  30575  30575  30575  30575  30575  30575  30575  30575  30575  30575  30575  30575  30575  30575  30575  30575  30575  30575  30575  30575  30575  30575  30575  30575  30575  30575  30575  30575  30575  30575  30575  30575  30575  30575  30575  30575  30575  30575  30575  30575  30575  30575  30575    246  30575    219  30575  30575  30575    229    220    226    214    227  30575    234  30575    225    232    232    227  30575  30575  30575  30575  30575  30575  30575  30575    215    188    187  30575    222  30575    226    207    196    205    199    176    191  30575  30575    201  30575    219    221    235  30575  30575  30575    220    206    205    208    229    195    193    237    191    207    209    219    222    218    201    190    228    219    229    226    181    178    194    190  30575    212  30575    216    213  30575  30575    178    213  30575    223  30575    216  30575    223    218    211    212    232    223    206    225  30575    203    209    213    212    222    202    209    210    213    228    199    209    222    208    217    218  30575  30575    233  30575    201    211    203    215    224    209    201    213  30575    221    225    215    214    209    220    211    214    203    202    223    204    206    230    218    221    218    202    226    216  30575  30575    214    228    219    222    212    218    229    230    220    217    218    222    210    221    217    217    218    223    228    210    227    225    225    202    212  30575    214    199  30575    223  30575    223  30575    212  30575    205    222    215  30575    218    233    222    226    230    224    216  30575  30575    221  30575    226    220    197    215    211    221    223  30575    199    207    203  30575    226    198    222    226  30575    221  30575  30575  30575  30575  30575    225    222    219    206    226    214    199  30575  30575  30575  30575  30575  30575  30575    229  30575    225  30575  30575    241  30575    235    218    214    215    226  30575    223    211    208    236    225    218    215  30575  30575  30575  30575  30575  30575  30575  30575  30575
  30575  30575  30575  30575  30575  30575  30575  30575  30575  30575  30575  30575  30575  30575  30575  30575  30575  30575  30575  30575  30575  30575  30575    218    222  30575    217  30575    225    220    213    225  30575    218    214    187    216    217    202    226    183  30575  30575    222  30575  30575    203  30575  30575  30575  30575  30575    214  30575  30575  30575    219    180  30575  30575  30575  30575    205    217    216  30575    202    201    205    208    213    216    238    206  30575  30575    201    217  30575  30575  30575    204    210    197    220    215    216    212    206    213    217    224    210    225    215  30575  30575  30575  30575  30575  30575    223    210    201    207    205    204    203  30575    197    223    202    205    207    217    214    213    202    208  30575  30575    212    218    195    217    223    231    215    228  30575  30575  30575  30575  30575  30575  30575  30575  30575  30575  30575  30575  30575  30575  30575  30575  30575  30575  30575  30575  30575  30575  30575  30575  30575  30575  30575  30575  30575  30575  30575  30575    222  30575  30575    199  30575  30575  30575  30575  30575  30575  30575  30575  30575  30575  30575  30575  30575  30575  30575  30575  30575  30575  30575  30575  30575  30575  30575  30575  30575  30575  30575  30575  30575  30575  30575  30575  30575    248  30575  30575  30575  30575  30575  30575  30575  30575  30575  30575  30575  30575  30575  30575  30575  30575  30575  30575  30575  30575  30575  30575  30575  30575  30575  30575  30575  30575  30575  30575  30575  30575  30575  30575  30575  30575  30575  30575  30575  30575  30575  30575  30575  30575  30575  30575  30575  30575  30575  30575  30575  30575  30575  30575  30575  30575  30575  30575  30575  30575  30575  30575  30575  30575  30575  30575  30575  30575  30575  30575  30575  30575  30575  30575  30575  30575  30575  30575    251  30575    213    226  30575    228    211    240    214    208    195    224    222    207    232    218    225    226    202  30575  30575  30575  30575  30575  30575    267    240    201  30575    215    190    194    212    198    204    215    181  30575  30575  30575  30575  30575  30575    223    210  30575    221  30575    211    222    217    211    209    197    200    209    206    214    215    219    225    230    212    213    195    184    216    225    187    215    189    202    211    204    202    208  30575  30575    191    201    212  30575  30575  30575    203    229    217    225    223    215    224    230    206    222  30575  30575    238    220  30575    207  30575    215    203    209    219    208    221    227    223    201    223    208    223    210    218    224    230    219    205    225    205    220    189    220    227    221    214  30575    199    214    201    224    214    212    208    220    221    216    227    210    211    233    209    223    211    217    222  30575    211    225    220    222    214    219    223    220    215    224    226    225    216    231    223    212    216  30575    209    213  30575    226    219  30575    218    231    212    218    229    220    227    228    221    221  30575    224    216  30575    215    223  30575    221    228    225    217    220    210    217    219  30575    199    218  30575  30575  30575  30575    200  30575  30575  30575  30575    224    224    222    203  30575    211  30575    220  30575    215  30575    224    235    204    218    221    221    215    219  30575  30575  30575  30575  30575    207    221  30575  30575  30575  30575    232    237    229    211  30575    227    223    202    217    209    215    219    211  30575  30575  30575  30575  30575  30575  30575  30575  30575  30575  30575
  30575  30575  30575  30575  30575  30575  30575  30575  30575  30575  30575  30575  30575  30575  30575  30575  30575  30575  30575  30575  30575  30575    232    213  30575    230  30575    240    221    222  30575  30575  30575    234    226    213    189  30575    195  30575  30575    236  30575    213    217  30575  30575  30575  30575  30575  30575  30575  30575  30575  30575  30575  30575  30575  30575  30575  30575  30575  30575    231    217    231    227    210    202    213    223  30575    231    222    217    228    215    206    198    193  30575  30575    204    215    193    221    225    187  30575    207    193    220    196    213  30575    219    223    196    224    214    206  30575    209    203  30575    238    199  30575    204    228    207    179    208    207    205    210    221    215    231    216    223    213    214  30575    212    218    195    199    219  30575  30575  30575  30575  30575  30575  30575  30575  30575  30575  30575  30575  30575  30575  30575  30575  30575  30575  30575  30575  30575  30575  30575  30575  30575    226    238    229  30575    223    222    225  30575    214  30575  30575  30575  30575  30575  30575  30575  30575  30575  30575  30575  30575  30575  30575  30575  30575  30575  30575  30575  30575  30575  30575  30575  30575  30575  30575  30575  30575  30575  30575  30575  30575  30575  30575  30575  30575  30575  30575  30575  30575  30575  30575  30575  30575  30575  30575  30575  30575  30575  30575  30575  30575  30575  30575  30575  30575  30575  30575  30575  30575  30575  30575  30575  30575  30575  30575  30575  30575  30575  30575  30575  30575  30575  30575  30575  30575  30575  30575  30575  30575  30575  30575  30575  30575  30575  30575  30575  30575  30575  30575  30575  30575  30575  30575  30575  30575  30575  30575  30575  30575  30575  30575  30575  30575  30575  30575  30575  30575  30575  30575  30575  30575  30575  30575  30575    178  30575  30575  30575    217    233    212  30575  30575    213  30575    213    217    200    209  30575  30575    216    200  30575  30575  30575  30575  30575    217  30575    202    194  30575    189    234    198    215    205    222  30575  30575    210  30575  30575  30575  30575    200    213    231    208    222    213  30575    210    205    202    215    214    209    214    212    216    214    238    216    220    232    201    184    193    209    221    209    204    211    227    224    203    214    210  30575  30575    189  30575  30575  30575  30575    213    217    209    211    213  30575    198    208  30575  30575    212    213    218    201    220    198    213    209    214    204    208    204    218    216    206    216  30575    214    224    201    215    227    204    221    212    204    198    223    216    207    213  30575    218  30575    219    201    204    192    218    225    224    205    204    197    208    217    217    218    214    224    222  30575    219    202    224    214    232    228    223    216    222  30575    213    215    216    212    219    232    223    219    222  30575    216    211    224    218    220    222    219  30575    239    230    228    228    214    230  30575  30575  30575    218  30575    218    220    219    208    222    216    221    217    224    221    208    222    223    214    221  30575    221    245    219  30575  30575  30575  30575    215  30575    226    217    211  30575    208    213  30575    221  30575  30575    213    216    218    234    229    214  30575  30575  30575  30575  30575  30575  30575  30575  30575  30575  30575  30575    225    229    230    230    231  30575  30575    221    224    241    217    230  30575  30575  30575  30575  30575  30575  30575  30575  30575  30575  30575  30575  30575
  30575  30575  30575  30575  30575  30575  30575  30575  30575  30575  30575  30575  30575  30575  30575  30575  30575  30575  30575  30575  30575  30575  30575  30575    221    230    233    225  30575    218    211  30575  30575    213  30575    229    214    228    227    181  30575    241  30575    218    175  30575  30575  30575  30575  30575  30575  30575  30575  30575    202  30575  30575  30575    214  30575  30575  30575  30575    220  30575  30575  30575    199    232    200    198  30575    217  30575    203    191    229    193    213  30575    205    209    209  30575    210    210    217    204    220    200    205    221    200    208    203    200    214    210    233    219    218    200    217    199    200    199    208  30575    218    211    205  30575    221    212    209    202    205  30575    218    206  30575    214    199    200    219  30575    223    226  30575  30575  30575  30575  30575  30575  30575  30575  30575  30575  30575  30575  30575  30575  30575  30575  30575  30575  30575  30575  30575  30575  30575  30575  30575  30575  30575    221  30575  30575  30575    237  30575  30575    212    240  30575    250  30575  30575  30575  30575  30575  30575  30575    217  30575  30575  30575  30575  30575  30575  30575  30575  30575  30575  30575  30575  30575  30575  30575  30575  30575  30575  30575  30575  30575  30575  30575  30575  30575  30575  30575  30575  30575  30575  30575  30575  30575  30575  30575  30575  30575  30575  30575  30575  30575  30575  30575  30575  30575  30575  30575  30575  30575  30575  30575  30575  30575  30575  30575  30575  30575  30575  30575  30575  30575  30575  30575  30575  30575  30575  30575  30575  30575  30575  30575  30575  30575  30575  30575  30575  30575  30575  30575  30575  30575  30575  30575  30575  30575  30575  30575  30575  30575  30575  30575  30575  30575  30575    196  30575  30575  30575  30575  30575  30575  30575  30575  30575    219    204  30575    234  30575    243    226  30575    212    195    210    216    231    194    207    246    181    215    217    246    261  30575    280  30575  30575    235    202    191    191  30575  30575  30575  30575  30575  30575  30575  30575    221  30575  30575    202    193    207    218    206    202    199    189    219    218    209    218    207    187    221    213    206  30575    204  30575    232    199    200    200    199    223    202    220    212  30575    211  30575    198  30575  30575  30575    209  30575    209  30575  30575    223    205    214    212    228  30575    197  30575  30575    222  30575  30575  30575    198    216  30575    211    201    219  30575    208    215    213    216    210    213    216  30575    215    216    204    213    219    201    208    216    223    215    217  30575    227  30575  30575    223  30575    195    224  30575    208    229  30575    218    210    203    205    214    228    222    217    222    218  30575    216    227    225    211    216    214  30575    217    225  30575    219    217    211    211    210    210    224  30575    210    223    216    216  30575    193    214    211    216    210    228    223    217    227    227    224    224  30575  30575  30575    223    211    234  30575    221    207    215    221    227    215  30575    222    224    221    213    228    231    226  30575    222    223    222  30575    212    225  30575    217    239    220  30575    220    219    227    230  30575  30575    217  30575    242    222  30575  30575    224  30575  30575  30575  30575  30575  30575  30575  30575  30575  30575  30575    216    228    221    224    215  30575  30575  30575  30575  30575  30575  30575  30575  30575  30575  30575  30575  30575  30575  30575  30575  30575  30575  30575  30575  30575  30575
  30575  30575  30575  30575  30575  30575  30575  30575  30575  30575  30575  30575  30575  30575  30575  30575  30575  30575  30575  30575  30575  30575  30575  30575  30575  30575  30575  30575  30575    232  30575  30575    222    223    219    223    206  30575  30575  30575  30575  30575  30575    197    216  30575  30575  30575  30575  30575  30575  30575  30575  30575  30575  30575  30575  30575  30575  30575  30575    211  30575    211  30575  30575  30575  30575  30575    225    228  30575    204    219    210    210    237    202    217    214  30575    204    206    222    211    210    221    189    206    208    207    202    190    199    214    220    212    206    202    207  30575    201    217    203  30575    228  30575    204    189    200    211    203    203    206    210    200    204    193    217    217    243    224    205    207  30575    208  30575    198  30575  30575  30575  30575  30575  30575  30575  30575  30575  30575  30575  30575  30575  30575  30575  30575  30575  30575  30575  30575  30575  30575  30575  30575  30575  30575    228    247    228  30575  30575  30575    240    238  30575  30575    238    255  30575  30575  30575  30575  30575  30575  30575  30575    247  30575  30575  30575  30575  30575  30575  30575  30575  30575  30575  30575  30575  30575  30575  30575  30575  30575  30575  30575  30575  30575  30575  30575  30575  30575  30575  30575  30575  30575  30575  30575  30575  30575  30575  30575  30575  30575  30575  30575  30575  30575  30575  30575  30575  30575  30575  30575  30575  30575  30575  30575  30575  30575  30575  30575  30575  30575  30575  30575  30575  30575  30575  30575  30575  30575  30575  30575  30575  30575  30575  30575  30575  30575  30575  30575  30575  30575  30575  30575  30575  30575  30575  30575  30575  30575  30575  30575  30575  30575  30575  30575  30575  30575  30575  30575  30575  30575  30575  30575  30575  30575  30575  30575    219    226  30575    222    222  30575    204    205    198    195    198    245    226    261    201    215  30575    189    190    199    282  30575  30575  30575  30575  30575  30575  30575  30575  30575  30575    189  30575  30575  30575    183    207    195  30575    209  30575    231    198    208    249    217    216    203    207    206    199    201    215  30575    229    244    226    223    227    231    241    209    187    185    210    211    217    232    218  30575    199    218    214    205    218    215  30575    186    225  30575    223    215    235    219    214  30575    236  30575    202  30575    221    222    235    218    207  30575  30575    207  30575    205    211    220    223    208    204    196    207    208    205    212    215  30575  30575    194    197    212    217    221    210  30575    217    217    212  30575  30575    197    221    222    195    200    206    218    208    201    214    222    226    206    215    206    232    195  30575    202    212    220    222    220    216    206    209    202    214    211  30575    203    202    217    217    217    224    221  30575    210  30575    215    207    224    237    207  30575  30575  30575    223    205    214  30575    209  30575  30575    229    228  30575    219    215  30575    207    214    212    219  30575    232    225    232    230    230  30575    222    234    223    208    225    222    229  30575    213    217    226    223    227    206    223    234    231    213    230  30575  30575    214  30575    223    214    237    251  30575  30575  30575  30575  30575  30575  30575  30575  30575    219    207    238  30575  30575  30575  30575  30575  30575  30575  30575  30575  30575  30575  30575  30575  30575  30575  30575  30575  30575  30575  30575  30575  30575  30575  30575  30575  30575
  30575  30575  30575  30575  30575  30575  30575  30575  30575  30575  30575  30575  30575  30575  30575  30575  30575  30575  30575  30575  30575  30575  30575  30575  30575  30575  30575  30575    218    231    219    220    238    229  30575  30575  30575  30575  30575    221  30575  30575  30575  30575  30575  30575  30575  30575  30575  30575  30575  30575  30575  30575  30575  30575  30575  30575  30575  30575  30575  30575  30575  30575  30575  30575  30575  30575  30575  30575    214  30575    206    220  30575    214  30575    218  30575    226  30575    230    218    208  30575    204    213    199    215    211    206    207    219    206    217    200    202    200    203    224    212    210    223    203    227  30575  30575  30575    187    178    223    197    224    205    212    207    205    200    215    215  30575    203    213    207    214    223    202    216  30575  30575  30575  30575  30575  30575  30575  30575  30575  30575  30575  30575  30575  30575  30575  30575  30575  30575  30575  30575  30575  30575  30575  30575  30575    212  30575    229    225    190  30575  30575    218    215  30575    218  30575    229    227  30575  30575  30575  30575  30575  30575  30575  30575  30575  30575  30575  30575  30575  30575  30575  30575  30575  30575  30575  30575  30575  30575  30575  30575  30575  30575  30575  30575  30575  30575  30575  30575  30575  30575  30575  30575  30575  30575  30575  30575  30575  30575  30575  30575  30575  30575  30575  30575  30575  30575  30575  30575  30575  30575  30575  30575  30575  30575  30575  30575  30575  30575  30575  30575  30575  30575  30575  30575  30575  30575  30575  30575  30575  30575  30575  30575  30575  30575  30575  30575  30575  30575  30575  30575  30575  30575  30575  30575  30575  30575  30575  30575  30575  30575  30575  30575  30575  30575    189  30575  30575  30575  30575  30575  30575  30575  30575  30575  30575  30575  30575  30575    220  30575    229  30575    220    190  30575  30575    189    206    283  30575    223    222    198    190    222    248    263  30575  30575  30575  30575  30575  30575  30575  30575    196  30575    234    195    259    236    213    233    215    212    199    226    204    222    206    240    207    198    227    203    204    196    191    190    187    226    232  30575    232    215    214    213    212    189    176    183    211    236    214    211    197    200    222    216  30575    179    189    208    183    210    220  30575    202    220    208    215    226    217    205  30575    214    207    209    214  30575    219    203    219    211    205    210    218    207    199  30575    198  30575  30575  30575    221    209    193    204    210    221    216    240  30575    212  30575    209  30575    206    215    198    214    226    213    216    208  30575    222    207    200    216    214  30575    219    217    195    227    217    213    218    225  30575    227  30575    203    217    214    207    220    213  30575    218    195    188    179    214    230    218    200    209    210    214    214    213  30575    205    239  30575    230    222    226    232  30575    224  30575    218    207    202    230  30575  30575    215    234  30575    237    218    227    214    220    225    205    214  30575    224    222  30575    224    242    224    219    211    230    243  30575  30575  30575  30575  30575  30575  30575  30575  30575  30575  30575  30575  30575  30575  30575    223    217  30575  30575  30575  30575  30575  30575  30575  30575  30575  30575  30575    219    223    237    232  30575  30575  30575  30575  30575  30575  30575  30575  30575  30575  30575  30575  30575  30575  30575  30575  30575  30575  30575  30575  30575  30575  30575  30575  30575
  30575  30575  30575  30575  30575  30575  30575  30575  30575  30575  30575  30575  30575  30575  30575  30575  30575  30575  30575  30575  30575  30575  30575  30575  30575  30575  30575  30575  30575  30575  30575  30575  30575  30575    228  30575  30575    220    234    234  30575    205  30575  30575  30575  30575  30575  30575  30575  30575  30575  30575  30575  30575  30575  30575  30575  30575  30575  30575  30575  30575  30575  30575  30575  30575    190  30575  30575    180  30575  30575  30575    216    220  30575  30575  30575  30575    183  30575  30575    178    232    213    210    201    198    209    216    204    223    210    203    201    206    193    199    201    204    218    202  30575  30575    198    201    202    174    201  30575    192    217  30575    263    206    212    218  30575    197    203  30575    203    224    218    210    195    212    223    207    225    207  30575  30575  30575  30575  30575  30575  30575  30575  30575  30575  30575  30575  30575  30575  30575  30575  30575  30575  30575  30575  30575  30575    232  30575    245  30575  30575    186  30575    227  30575  30575    219  30575    222    239    216  30575  30575    199  30575  30575  30575  30575  30575  30575  30575  30575  30575  30575  30575  30575  30575  30575  30575  30575  30575  30575  30575  30575  30575  30575  30575  30575  30575  30575  30575  30575  30575  30575  30575  30575  30575  30575  30575  30575  30575  30575  30575  30575  30575  30575  30575  30575  30575  30575  30575  30575  30575  30575  30575  30575  30575  30575  30575  30575  30575  30575  30575  30575  30575  30575  30575  30575  30575  30575  30575  30575  30575  30575  30575  30575  30575  30575  30575  30575  30575  30575  30575  30575  30575  30575  30575  30575  30575  30575  30575  30575  30575  30575  30575  30575  30575    199    194  30575  30575  30575  30575  30575  30575  30575  30575  30575  30575  30575  30575  30575  30575    222    233  30575  30575  30575  30575  30575    236    185  30575    204    177  30575    204    171  30575  30575  30575  30575  30575  30575  30575  30575  30575    196  30575    190  30575    168    231    186  30575    212    205    229    184    264    224  30575    206    206    230    207    192    216    220    229    236    190    212    190    203    186    218    229    211    195    231    212    217    206    188    184    184    200    203    198    211  30575    199    203    204    211  30575  30575    198    204    209    179    194    211    201    186    211    220    219  30575    215    202    228    211    212    192    200    210    204    211    213    212    222    213    212    186    218    211    211    199    214    220    208  30575    220    206    222    205    205    203    199    205    222  30575    207  30575  30575  30575    221    205    211    222    197    211    196    211  30575    193    220    215    210    227    214    219    220    190    212  30575    227    216    202    204    211    183    223    206    207  30575    210    220    202    220    214    209    227    214    228    227  30575  30575    222    227    224    230    220  30575    220  30575    213    225    215    227    216    210  30575  30575  30575    229  30575    211    204    228    233  30575    229    219  30575  30575    221    220    237    242    232    237    212  30575  30575  30575  30575  30575  30575  30575  30575  30575  30575  30575  30575  30575  30575  30575  30575  30575  30575  30575  30575  30575  30575  30575  30575  30575  30575  30575    235    226    246    232    231  30575  30575  30575  30575  30575  30575  30575  30575  30575  30575  30575  30575  30575  30575  30575  30575  30575  30575  30575  30575  30575  30575  30575  30575  30575  30575
  30575  30575  30575  30575  30575  30575  30575  30575  30575  30575  30575  30575  30575  30575  30575  30575  30575  30575  30575  30575  30575  30575  30575  30575  30575  30575  30575  30575  30575  30575  30575  30575  30575  30575  30575  30575  30575  30575  30575  30575  30575  30575  30575  30575  30575  30575  30575  30575  30575  30575  30575  30575  30575  30575  30575  30575  30575  30575  30575  30575  30575  30575  30575  30575  30575  30575  30575  30575  30575  30575  30575    181  30575    218  30575  30575  30575  30575    218  30575    220    211  30575    219    204    221    224    227    210  30575    217    209    196    201    218    191  30575    221    205    244    217    182    225    212    191    171    177  30575    188    200    189  30575  30575  30575    219    186  30575    219    220    213    200    202  30575    213    207    225    209  30575    241    214  30575  30575  30575  30575  30575  30575  30575  30575  30575  30575  30575  30575  30575  30575  30575  30575  30575  30575  30575  30575  30575  30575  30575  30575  30575    227    234    231    242  30575    231  30575    243    222  30575  30575    232    231  30575    205  30575    224  30575  30575  30575    213    221  30575  30575  30575  30575  30575  30575  30575  30575  30575  30575  30575  30575  30575  30575  30575  30575  30575  30575  30575  30575  30575  30575  30575  30575  30575  30575  30575  30575  30575  30575  30575  30575  30575  30575  30575  30575  30575  30575  30575  30575  30575  30575  30575  30575  30575  30575  30575  30575  30575  30575  30575  30575  30575  30575  30575  30575  30575  30575  30575  30575  30575  30575  30575  30575  30575  30575  30575  30575  30575  30575  30575  30575  30575  30575  30575  30575  30575  30575  30575  30575  30575  30575  30575    220  30575  30575    239  30575  30575  30575  30575  30575  30575  30575  30575  30575  30575  30575  30575  30575  30575  30575  30575  30575    238  30575  30575  30575  30575  30575  30575    193  30575    212  30575    210    216    272    215  30575  30575  30575  30575  30575  30575  30575  30575  30575  30575  30575    266    206  30575    251    182  30575  30575    216    195    192    231  30575    233    192    218    227    201    183  30575    195    201    211    214    209    192    212    190    212    241    183    232    210    217    211    226    206    207    203    189    179    180    184    174    181    184  30575  30575    188    189    207    199  30575    214    207    173  30575    191    204    196    205  30575  30575    206    202    216    211  30575    198    205    219    220  30575    234    213    205  30575    227    211    201    215    213    229    208    209  30575    199    198  30575    216    187    196    221  30575    224    195    224    211    207    213    207    200    195    199    210    226    214    196    195    195  30575    218    214    229  30575    208    211    201    215    216    215    218    215    224    210    215    202    215    217    210    207    217  30575    218    217    191    225    231    218    243  30575    221    235    217    216    227  30575    215    212  30575    202    223    199    220    214    221    205  30575  30575    218    222    212  30575  30575    227    226    211    230  30575    215    219    230    227  30575    240  30575  30575  30575  30575  30575  30575  30575  30575  30575  30575  30575  30575  30575  30575  30575  30575  30575  30575  30575  30575  30575  30575  30575  30575  30575  30575  30575    233    225    226  30575  30575  30575  30575  30575  30575  30575  30575  30575  30575  30575  30575  30575  30575  30575  30575  30575  30575  30575  30575  30575  30575  30575  30575  30575  30575  30575  30575  30575
  30575  30575  30575  30575  30575  30575  30575  30575  30575  30575  30575  30575  30575  30575  30575  30575  30575  30575  30575  30575  30575  30575  30575  30575  30575  30575  30575  30575  30575  30575  30575  30575  30575  30575  30575  30575    224  30575  30575  30575    215    228  30575  30575  30575  30575  30575  30575  30575  30575  30575  30575  30575  30575  30575  30575  30575  30575  30575  30575  30575  30575  30575  30575  30575  30575  30575  30575  30575  30575  30575  30575  30575  30575  30575  30575  30575  30575  30575    239  30575    235  30575  30575    183    197    196    215    213    213    212    208    193    213    214    218    212    213    208  30575    191    194    224  30575    181    178    181    194    185    210  30575    199    207  30575    197    178  30575  30575    218    212    201    215    211  30575    214    201    210    200    205    199    227    228  30575  30575  30575  30575  30575  30575  30575  30575  30575  30575  30575  30575  30575  30575  30575  30575  30575  30575  30575  30575  30575  30575  30575    245    229    237    222    212    226  30575    213  30575    230    223  30575    224    236    210    230    216  30575  30575    210    240    234    228  30575  30575  30575  30575  30575  30575  30575  30575  30575  30575  30575  30575  30575  30575  30575  30575  30575  30575  30575  30575  30575  30575  30575  30575  30575  30575  30575  30575  30575  30575  30575  30575  30575  30575  30575  30575  30575  30575  30575  30575  30575  30575  30575  30575  30575  30575  30575  30575  30575  30575  30575  30575  30575  30575  30575  30575  30575  30575  30575  30575  30575  30575  30575  30575  30575  30575  30575  30575  30575  30575  30575  30575  30575  30575  30575  30575  30575  30575  30575  30575  30575    224    251  30575    251    194    169    212  30575    183  30575  30575  30575  30575  30575  30575  30575  30575  30575  30575  30575  30575  30575  30575  30575  30575  30575    195  30575  30575    196    268    193  30575    223    222    231  30575  30575  30575    275  30575  30575  30575  30575    226  30575  30575  30575    192    180    198    263    218    184    202  30575  30575    201  30575    207    217    210    230    185    184    212    207    210  30575    205    185  30575  30575    198    201    214    232  30575    221    221    187    213    198    188    188    191    173    209    209    206    205  30575    191    235  30575    191    189  30575    200    214    189    190    212  30575    232  30575  30575  30575    189    193    212    216    210    211    205    211  30575    219    207    203    215    209    212    211    218    215    206    207    216    214    208    224    207    208    199  30575    214  30575    207    220  30575    217    205    191    216    204    201    198    213  30575    212    219    209    217    217    218    204    210    214    223  30575    213    206    205    211    223    219    220    219    230    212    211    210    218  30575    224    211    197    211  30575    225    220    227  30575    229    222    209    223    226  30575  30575    162    210    212    207    224    225    208    197  30575    208  30575    188    233    231  30575  30575  30575    224  30575    223    234    221    235    218  30575  30575    215    225    218    226  30575  30575  30575  30575  30575  30575  30575  30575  30575  30575  30575  30575  30575  30575  30575  30575  30575  30575  30575  30575  30575  30575  30575  30575  30575  30575    222  30575    215    230    225    228  30575    238  30575  30575  30575  30575  30575  30575  30575  30575  30575  30575  30575  30575  30575  30575  30575  30575  30575  30575  30575  30575  30575  30575  30575  30575  30575  30575
  30575  30575  30575  30575  30575  30575  30575  30575  30575  30575  30575  30575  30575  30575  30575  30575  30575  30575  30575  30575  30575  30575  30575  30575  30575  30575  30575  30575  30575  30575  30575  30575  30575    242  30575    247  30575  30575  30575  30575  30575  30575  30575  30575  30575  30575  30575  30575  30575  30575  30575  30575  30575  30575  30575  30575  30575  30575  30575  30575  30575  30575  30575  30575  30575  30575  30575  30575  30575    198  30575  30575  30575    217  30575  30575  30575    215  30575    211    220    213    218    200  30575  30575    191    214    196  30575    212    198    211    250    202    200    187    222    205    216    216    166    191    197    204    202    198    197    189    207    211    196    205    213    200    230    211  30575    178    209    172    207  30575    203  30575    205    218    231    201    227    207  30575    212    230    222  30575  30575  30575  30575  30575  30575  30575  30575  30575  30575  30575  30575  30575  30575  30575  30575  30575  30575  30575  30575  30575    227    225    210    216    238    225    219    207    223    227    215  30575    200    212    226    216  30575  30575  30575    239  30575    233  30575  30575  30575  30575  30575  30575  30575  30575  30575  30575  30575  30575  30575  30575  30575  30575  30575  30575  30575  30575  30575  30575  30575  30575  30575  30575  30575  30575  30575  30575  30575  30575  30575  30575  30575  30575  30575  30575  30575  30575  30575  30575  30575  30575  30575  30575  30575  30575  30575  30575  30575  30575  30575  30575  30575  30575  30575  30575  30575  30575  30575  30575  30575  30575  30575  30575  30575  30575  30575  30575  30575  30575  30575  30575  30575  30575  30575  30575  30575  30575  30575  30575  30575  30575    266    225  30575  30575    199  30575  30575  30575  30575  30575  30575  30575  30575  30575  30575  30575  30575  30575  30575  30575  30575    188    184    171  30575  30575  30575    218    233    186    263    245    235  30575  30575  30575  30575  30575  30575  30575  30575    224  30575    213    224    216  30575    230  30575    197    182  30575  30575    215    188    225  30575  30575  30575    203    215    206    194    207    202    182    192    210    212    206    201    223  30575  30575    222    212    211    213    184    182    183    174    173    189  30575    203    205    204    210    173    204    205    198    199    181    192    206    197    181  30575    203    235    198    218    179    216    213    196  30575    210    208  30575    214    218    209    216  30575  30575    222    208    188    210    198    202    215    206    208  30575    224    220    218    192    204    207    204  30575    201    205    206    209    216    215    211    211    210    203    195    201    188    200    193    216    213    216    199    211    219    224    213  30575    198    225    228    219    214    221    213    229    222    218    229    187    222  30575  30575    228  30575    234  30575  30575    211  30575  30575  30575  30575    223    208    218    206  30575    221    230    225  30575    211  30575  30575  30575  30575    216    204    210    216    232  30575  30575  30575  30575    216    218    232    236    218    230    218    243  30575  30575  30575  30575  30575  30575  30575  30575  30575  30575  30575  30575  30575  30575  30575  30575  30575  30575  30575  30575  30575  30575  30575  30575  30575  30575  30575    234  30575    227    230    225    232    228    220    241    231  30575  30575  30575  30575  30575  30575  30575  30575  30575  30575  30575  30575  30575  30575  30575  30575  30575  30575  30575  30575  30575  30575  30575  30575  30575
  30575  30575  30575  30575  30575  30575  30575  30575  30575  30575  30575  30575  30575  30575  30575  30575  30575  30575  30575  30575  30575  30575  30575  30575  30575  30575  30575  30575  30575  30575  30575  30575  30575    195    229  30575  30575  30575  30575    197  30575  30575  30575  30575  30575  30575  30575  30575  30575  30575  30575  30575  30575  30575  30575  30575  30575  30575  30575  30575  30575  30575  30575  30575  30575  30575  30575  30575  30575  30575    197  30575    274    178  30575  30575    227  30575    207    221  30575  30575  30575  30575    251    214    202    213    210    204    215  30575    232    197    211    210    224    206    214    209    211    207  30575    213    199    219    194  30575    212    194    207    225    213    210    169    205  30575    188    200    217    199    212    195  30575  30575    168    215    223    208    225  30575  30575  30575  30575    207    213    232    214  30575  30575  30575  30575  30575  30575  30575  30575  30575  30575  30575  30575  30575  30575  30575  30575  30575  30575  30575  30575  30575    223    205    236    203    228    225  30575    210    203    182    208    233    207    221    216  30575    243    248  30575  30575  30575  30575  30575  30575  30575  30575  30575  30575  30575  30575  30575  30575  30575  30575  30575  30575  30575  30575  30575  30575  30575  30575  30575  30575  30575  30575  30575  30575  30575  30575  30575  30575  30575  30575  30575  30575  30575  30575  30575  30575  30575  30575  30575  30575  30575  30575  30575  30575  30575  30575  30575  30575  30575  30575  30575  30575  30575  30575  30575  30575  30575  30575  30575  30575  30575  30575  30575  30575  30575  30575  30575  30575  30575  30575  30575  30575  30575  30575  30575  30575  30575  30575    239    193  30575    209    199    186  30575  30575  30575  30575  30575  30575  30575  30575  30575  30575  30575  30575  30575  30575  30575  30575    297    294    173  30575  30575  30575  30575    219    189    200  30575    222  30575  30575  30575  30575  30575  30575  30575  30575    211    261    175  30575    193  30575  30575  30575  30575    223    214    227    221    239    187    202  30575    221    215    224    186  30575    222    209    189    210    185    177    223    212    222    205    203    193    212    222    194    233    216    215    214    202    178    187    218    205    186    190    201    193    192    189  30575    207    184    215    211    209    205  30575    216  30575    212    192    189  30575    192  30575    199    210    220    207  30575  30575    206    218    212  30575    213    191    211    202    222    190    205    212    218    208    210    212  30575    192    210  30575  30575    191    201    207  30575    209    214  30575    212    194    209    195    199    214    201    201    198    198    215    215    216    221    214    203  30575  30575    212    206    212  30575    220    210    222  30575    210    223  30575  30575    229    222    231    213    226    224    202    218    225    230  30575    208  30575    221  30575  30575    224  30575    231  30575    214    222    215    218    218  30575    220    230    221  30575    201    220  30575    219    210    222    216  30575    231    231    230  30575    233  30575  30575  30575  30575  30575  30575  30575  30575  30575  30575  30575  30575  30575  30575  30575  30575  30575  30575  30575  30575  30575  30575  30575  30575  30575  30575    245    223    229    225    223    217    223  30575    209  30575  30575  30575  30575  30575  30575  30575  30575  30575  30575  30575  30575  30575  30575  30575  30575  30575  30575  30575  30575  30575  30575  30575  30575  30575  30575  30575
  30575  30575  30575  30575  30575  30575  30575  30575  30575  30575  30575  30575  30575  30575  30575  30575  30575  30575  30575  30575  30575  30575  30575  30575  30575  30575  30575  30575  30575  30575  30575    249  30575  30575  30575  30575  30575  30575  30575  30575  30575  30575  30575  30575  30575  30575  30575  30575  30575  30575  30575  30575  30575  30575  30575  30575  30575  30575  30575  30575  30575  30575  30575  30575  30575  30575  30575  30575  30575  30575  30575    213    196  30575  30575  30575    230    247  30575  30575    239  30575  30575    212    228    214    201    213    221    199    223    217    202    235  30575    218    218  30575    187  30575    219    204    200    211    187    181    209    206    203    219    189    195    200  30575    215  30575    208    209    222  30575    212    225    231    211    197    205    203    211    204    216    212  30575    205    232    226    197    221    217    252  30575  30575  30575  30575  30575  30575  30575  30575  30575  30575  30575  30575  30575  30575  30575  30575    229    242    223  30575  30575  30575    224    222    223    220    218  30575    219    240    218    211    232  30575  30575  30575    220  30575    211  30575  30575  30575  30575  30575  30575  30575  30575  30575  30575  30575  30575  30575  30575  30575  30575  30575  30575  30575  30575  30575  30575  30575  30575  30575  30575  30575  30575  30575  30575  30575  30575  30575  30575  30575  30575  30575  30575  30575  30575  30575  30575  30575  30575  30575  30575  30575  30575  30575  30575  30575  30575  30575  30575  30575  30575  30575  30575  30575  30575  30575  30575  30575  30575  30575  30575  30575  30575  30575  30575  30575  30575  30575  30575  30575  30575  30575  30575  30575  30575  30575  30575  30575  30575    250    181    193  30575  30575  30575  30575  30575  30575  30575  30575  30575  30575  30575  30575  30575  30575  30575  30575  30575  30575    175    296  30575  30575  30575    199    181    283    184  30575  30575  30575  30575  30575  30575  30575  30575  30575  30575  30575    168    253    219    236  30575  30575  30575    187  30575    223    222    211    191  30575    229    187    226    207    210    213    198    243    205    184    219    216    217  30575    179    222    183    200    191    193    184    207    201    245    175  30575  30575  30575    179    207    220  30575  30575    194    198    168    174    187    185    204  30575    221    204    203    207  30575    213    210    200  30575    204    207    169    191    220    210    207    192    200  30575  30575    216    202    188    208    216    217    220  30575  30575    218    214    211    211    216    202    207    206    208    210    204    185    200    192    195    213    219  30575    208    198    197    199  30575    214    211    205    194  30575    206    210    221    215    204    210    192    229    219    195    222    224    235    219    210    204    222    205    210    232    227    225    229    224    210  30575  30575    222    226  30575  30575  30575  30575  30575    210    222  30575  30575    224  30575  30575    225    230    214    205  30575    215  30575    228    195  30575    201    229    223    228    231    203    228    214    238    216    225  30575  30575  30575  30575  30575  30575  30575  30575  30575  30575  30575  30575  30575  30575  30575  30575  30575  30575  30575  30575  30575  30575  30575  30575  30575  30575  30575    236    237    223    220    207    248    228  30575  30575    224  30575  30575  30575  30575  30575  30575  30575  30575  30575  30575  30575  30575  30575  30575  30575  30575  30575  30575  30575  30575  30575  30575  30575  30575  30575  30575
  30575  30575  30575  30575  30575  30575  30575  30575  30575  30575  30575  30575  30575  30575  30575  30575  30575  30575  30575  30575  30575  30575  30575  30575  30575  30575  30575  30575  30575    219  30575  30575  30575  30575  30575  30575  30575  30575  30575  30575  30575  30575  30575  30575  30575  30575  30575  30575  30575  30575  30575  30575  30575  30575  30575  30575  30575  30575  30575  30575  30575  30575  30575  30575  30575  30575  30575  30575  30575  30575  30575  30575  30575  30575  30575  30575  30575  30575  30575    197    186    202    198  30575    210    197    187    212    193    211    205    209    210    212    183    210  30575    203    203    221    214    200    207    218    212    211    199  30575    200    201    200    194    246    162    206    182    201    211    205    218    203    215    192    212    220    213    219    207    224    222  30575    205  30575    227    229    234    215    222    233  30575    212    240  30575  30575  30575  30575  30575  30575  30575  30575  30575  30575  30575  30575    221    210    223    231    221    201    195    224    199  30575    208    222    219  30575    198    214  30575  30575  30575    224    226  30575    220    228  30575    217  30575  30575  30575  30575  30575  30575  30575  30575  30575  30575  30575  30575  30575  30575  30575  30575  30575  30575  30575  30575  30575  30575  30575  30575  30575  30575  30575  30575  30575  30575  30575  30575  30575  30575  30575  30575  30575  30575  30575  30575  30575  30575  30575  30575  30575  30575  30575  30575  30575  30575  30575  30575  30575  30575  30575  30575  30575  30575  30575  30575  30575  30575  30575  30575  30575  30575  30575  30575  30575  30575  30575  30575  30575  30575  30575  30575  30575  30575  30575  30575  30575  30575    248    190    240    235    181    185  30575  30575  30575  30575  30575  30575  30575  30575  30575  30575  30575  30575  30575  30575    246    237    195    186  30575    168    175  30575    188    171  30575  30575  30575  30575  30575  30575  30575  30575  30575  30575  30575  30575  30575    248    189    193  30575  30575  30575  30575    222  30575    220    191    217  30575    200    206    212    194    199    217    198    244    202  30575    239    182    210    218    198  30575    206    215    189  30575    195    191    196    210    163  30575    193    181    198    220    182  30575    183  30575  30575    199  30575  30575    194  30575    183    192    191    213    209    224    208  30575    181    200    209    192  30575    213  30575    228  30575    205  30575    194    197    178    195    231    205    246    194  30575    212    210    197    206    198  30575    221  30575    204    203    205    193    209  30575    202    207    212    212  30575    205    219    234    188    223    222    206    216    219    211    206    218    200  30575    205    212    207    207    217    207    213    218    211    196    210    211    217    233  30575  30575  30575    235  30575    221  30575    221    221  30575    212    222    200    220    226    220    218    229    216    219  30575    212    217    220    212    215    216    226    214    225    232  30575    215    222    216    223  30575  30575  30575    229    227  30575  30575  30575  30575  30575  30575  30575  30575  30575  30575  30575  30575  30575  30575  30575  30575  30575  30575  30575  30575  30575  30575  30575  30575  30575  30575  30575  30575  30575  30575  30575    230  30575    222    203  30575    228  30575  30575  30575  30575  30575  30575  30575  30575  30575  30575  30575  30575  30575  30575  30575  30575  30575  30575  30575  30575  30575  30575  30575  30575  30575  30575  30575  30575  30575
  30575  30575  30575  30575  30575  30575  30575  30575  30575  30575  30575  30575  30575  30575  30575  30575  30575  30575  30575  30575  30575  30575  30575  30575  30575  30575    253  30575  30575  30575  30575  30575  30575  30575  30575  30575  30575  30575  30575  30575  30575  30575  30575  30575  30575  30575  30575  30575  30575  30575  30575  30575  30575  30575  30575  30575  30575  30575  30575  30575  30575  30575  30575  30575  30575  30575  30575  30575  30575  30575  30575  30575  30575  30575  30575  30575    209    226    227    223    195    215    205    204    215    198  30575    207    204    188    217    205    204    197    183    211    219    216    210    208    217    201    199  30575    214    208    212    226  30575  30575    208    197    186    200  30575    191    177  30575    187    220    216    197    207    218    220    208    195    218    233    209    217  30575  30575    229    204    205    216    192    236    221    224    226    255    224  30575    241    239  30575  30575  30575  30575  30575  30575    232    233    229  30575    214    247    220  30575  30575    231    207    194    226  30575  30575  30575    220    228    213    237  30575  30575    203    232    240    237    211    237  30575  30575  30575  30575  30575  30575  30575  30575  30575  30575  30575  30575  30575  30575  30575  30575  30575  30575  30575  30575  30575  30575  30575  30575  30575  30575  30575  30575  30575  30575  30575  30575  30575  30575  30575  30575  30575  30575  30575  30575  30575  30575  30575  30575  30575  30575  30575  30575  30575  30575  30575  30575  30575  30575  30575  30575  30575  30575  30575  30575  30575  30575  30575  30575  30575  30575  30575  30575  30575  30575  30575  30575  30575  30575  30575  30575  30575    197    264    272  30575  30575    210    178  30575    249    173  30575  30575  30575  30575  30575  30575  30575  30575  30575  30575  30575  30575  30575  30575  30575    191    273  30575  30575  30575    195  30575  30575  30575    177  30575  30575  30575  30575  30575  30575  30575  30575  30575  30575    178    233  30575    238    238    181  30575  30575    224    208  30575    216    216    194    205    189    200    209    229    203    215    187    190    215    183    211    196  30575    213  30575  30575    204    183    212    174  30575  30575    202    186  30575    187  30575  30575    180    190  30575    198    206    185    177  30575    200  30575  30575    190    196    195    185    216    220  30575    205    208    204    209    202  30575    202  30575  30575  30575  30575    206    184  30575    181    205    201    194    213    202    204    182    202  30575    205    215    206    206  30575    201    210    205    205    197    203    203    196    178    205    192    203    206    210    227    216    230    201    213    212  30575    205    195    197    218    198    211    211    211    205  30575    213    222    218    221    215    217    213  30575    213    223  30575    238    227    211  30575    225    219    217    218    218    224    217    219  30575    224    221  30575    225    216    234    212    214    217  30575    220    223    214    223    226    227    227    227    219    216    221    214    220    226    236    237  30575  30575  30575    226  30575  30575  30575  30575  30575  30575  30575  30575  30575  30575  30575  30575  30575  30575  30575  30575  30575  30575  30575  30575  30575  30575  30575  30575  30575  30575  30575    218    233    238    207  30575    236  30575    255  30575  30575  30575  30575  30575  30575  30575  30575  30575  30575  30575  30575  30575  30575  30575  30575  30575  30575  30575  30575  30575  30575  30575  30575  30575  30575  30575
  30575  30575  30575  30575  30575  30575  30575  30575  30575  30575  30575  30575  30575  30575  30575  30575  30575  30575  30575  30575  30575  30575  30575  30575  30575  30575  30575  30575  30575  30575  30575  30575  30575  30575  30575  30575  30575  30575  30575  30575  30575  30575  30575  30575  30575  30575  30575  30575  30575  30575  30575  30575  30575  30575  30575  30575  30575  30575  30575  30575  30575  30575  30575  30575  30575  30575  30575  30575  30575  30575  30575  30575  30575  30575  30575  30575    241    202    189  30575    202  30575  30575  30575    205    209  30575    190  30575    212    197    215    199    203    214    197    207    219    230    211    177    209    209    222    215  30575    189    204    200  30575    211    211    221    215    217    215    201    222    217    204    216    208    201    202    211    219  30575    212    200    207    215  30575    211    193    219    214    208    205    214    219    209    256    225    219    236    229    221  30575  30575  30575  30575  30575    229    200    211    214    220    226    211  30575    208  30575    248    212    218  30575  30575  30575    217  30575    212    198  30575    230    215    212    222  30575    195    193  30575  30575  30575    225  30575  30575  30575  30575  30575  30575  30575  30575  30575  30575  30575  30575  30575  30575  30575  30575  30575  30575  30575  30575  30575  30575  30575  30575  30575  30575  30575  30575  30575  30575  30575  30575  30575  30575  30575  30575  30575  30575  30575  30575  30575  30575  30575  30575  30575  30575  30575  30575  30575  30575  30575  30575  30575  30575  30575  30575  30575  30575  30575  30575  30575  30575  30575  30575  30575  30575  30575  30575  30575  30575  30575  30575  30575  30575  30575    200    137    191  30575  30575  30575  30575    172    163    269  30575  30575  30575  30575  30575  30575  30575  30575  30575  30575  30575  30575  30575  30575  30575    285  30575  30575  30575  30575  30575  30575  30575  30575  30575  30575    214    208    246  30575  30575    222  30575    201    207    260    223    229  30575    208    186    234  30575    218    235  30575  30575    181    201    178    203  30575    202    217    189    264    194    184    184    178    193    191  30575  30575  30575    224    184    193    223    171    186    175    190    183  30575  30575    175    252    221    184    211  30575    175    188    206    190  30575    171    217    202    203    213    211    228    224    201  30575    199    207  30575  30575  30575  30575  30575    202  30575    198    194    203    204    201    211    202  30575    200    192    185    227  30575    206    203  30575    201    209    211    202    206    191  30575    216    215    196  30575  30575    191    208    234    223    230    204  30575    210    218    215    221    213    203    223    197    224    213    215    207    208    222    214    215    223    219  30575    226    215    214    208  30575  30575    216  30575  30575    225    222    219    219    223    217    225    204    221    214    237    235    210    222    211    211    226    225    231    213  30575    210    237    224  30575    224    222    227    227    230    223  30575    224  30575    235    241    228    219  30575  30575  30575  30575  30575  30575  30575  30575  30575  30575  30575  30575  30575  30575  30575  30575  30575  30575  30575  30575  30575  30575  30575  30575  30575  30575  30575  30575    227    226    210    221  30575    231  30575    229  30575  30575  30575  30575  30575  30575  30575  30575  30575  30575  30575  30575  30575  30575  30575  30575  30575  30575  30575  30575  30575  30575  30575  30575  30575  30575  30575  30575
  30575  30575  30575  30575  30575  30575  30575  30575  30575  30575  30575  30575  30575  30575  30575  30575  30575  30575  30575  30575  30575  30575  30575  30575  30575  30575  30575  30575  30575  30575  30575  30575  30575  30575  30575  30575  30575  30575  30575  30575  30575  30575  30575  30575  30575  30575  30575  30575  30575  30575  30575  30575  30575  30575  30575  30575  30575  30575  30575  30575  30575  30575  30575  30575  30575  30575  30575  30575  30575  30575  30575  30575  30575  30575  30575    178  30575    240    223    200    192    208    191    200  30575  30575    215    196    211    198    216    213  30575  30575    206    208    213    231    195    190    222    211    191    180    214    198    207    191    198    213    212    230    216  30575    199    211  30575    187    214  30575    208    206    214    210  30575    207    215    221    212    206    200    212    214    217    229    204    220    211    223    210    215  30575    218  30575    219    235    219  30575  30575  30575  30575  30575    223    249    229    249    210    215    202    219  30575    216    173    231    191  30575    229    197    201  30575    218    215  30575  30575  30575  30575    217    214    211    211    234  30575    245    231  30575  30575  30575  30575  30575  30575  30575  30575  30575  30575  30575  30575  30575  30575  30575  30575  30575  30575  30575  30575  30575  30575  30575  30575  30575  30575  30575  30575  30575  30575  30575  30575  30575  30575  30575  30575  30575  30575  30575  30575  30575  30575  30575  30575  30575  30575  30575  30575  30575  30575  30575  30575  30575  30575  30575  30575  30575  30575  30575  30575  30575  30575  30575  30575  30575  30575  30575  30575  30575  30575  30575  30575    292  30575    174    270    271  30575  30575  30575  30575    171    283    258    190    170  30575  30575  30575  30575  30575  30575  30575  30575  30575  30575  30575  30575  30575  30575  30575    165    152  30575    181    158    179  30575  30575    172    194    187    239    181    169    157    194  30575    172    174    172    169    260  30575    261    163  30575    175    179  30575  30575    198    180    182  30575    233    199    209    200    195    198    186    196    189    228    204    189    192    198    182    193  30575    246    187    182    203    199    197    183  30575  30575    176  30575    194    192  30575    198    203    188    181  30575    186    185    198  30575    207    211    219    206    202    177  30575    175    222    189    198  30575    220    210    205    206    179    198  30575    191  30575    199    197  30575  30575  30575    186    192    188    194    193    209    202  30575    204    205    201    183    198  30575    206    200    227    200    204    211    214    218    219    232    225    181    190    205    207    230  30575    217    208    209    207    191    216    201    214    207    207    207    213    219    214    223    173    223  30575  30575    206  30575    211  30575    215    222    218    218    229    192  30575    220    230    228    207  30575    222    229    236    210    221    220    223    221    226    221    237    234    222    238    224    231    217    235    235  30575    220    215    207  30575    224  30575  30575  30575    223    221  30575  30575  30575    228  30575  30575  30575  30575  30575  30575  30575  30575  30575  30575  30575  30575  30575  30575  30575  30575  30575  30575  30575  30575  30575  30575    242  30575    241  30575  30575  30575  30575  30575  30575  30575  30575  30575  30575  30575  30575  30575  30575  30575  30575  30575  30575  30575  30575  30575  30575  30575  30575  30575  30575  30575  30575  30575  30575
  30575  30575  30575  30575  30575  30575  30575  30575  30575  30575  30575  30575  30575  30575  30575  30575  30575  30575  30575  30575    244  30575  30575  30575  30575  30575  30575  30575  30575  30575  30575  30575  30575  30575  30575  30575  30575  30575  30575  30575  30575  30575  30575  30575  30575  30575  30575  30575  30575  30575  30575  30575  30575  30575  30575  30575  30575  30575  30575  30575  30575  30575  30575  30575  30575  30575  30575  30575  30575  30575  30575    173  30575  30575  30575  30575  30575    220    227  30575  30575    208  30575    216    213    209    217    208    214    215  30575    160  30575    248    203    224    212    186  30575    189    187    214    201    238    217    197    185  30575    214    218    210    207    208    184  30575    206    234  30575    201    228    196    210  30575  30575    213    213    204    206    201    204    199    204    223    223    218    222    225    226    200    236    216    219    213    256    215    237    226  30575  30575  30575  30575  30575    209    211  30575  30575  30575    258    224  30575    225    220    213    213    221    226    218    228    202    230    225    219    216    195    222    210    225    191  30575    226  30575    224    201    206  30575    210  30575  30575  30575  30575  30575  30575  30575  30575  30575  30575  30575  30575  30575  30575  30575  30575  30575  30575  30575  30575  30575  30575  30575  30575  30575  30575  30575  30575  30575  30575  30575  30575  30575  30575  30575  30575  30575  30575  30575  30575  30575  30575  30575  30575  30575  30575  30575  30575  30575  30575  30575  30575  30575  30575  30575  30575  30575  30575  30575  30575  30575  30575  30575  30575  30575  30575  30575  30575  30575    168    188    153    144    157    150  30575  30575  30575  30575  30575    260    229    163    150  30575  30575  30575  30575  30575  30575  30575  30575  30575  30575  30575    256    178    235    243    227  30575    272  30575    165    174    238    184    171    179    229    179    242    184    179    187    200    227    151    218    175    259    176    167    171    239  30575  30575    212    235    174  30575  30575    264    197    195    211    212    217    202    241  30575    191    190    184    253    192    185    235    177    197    187    188    208    209    185    197    188    197  30575    191  30575    197  30575    186  30575  30575    174    166    170  30575    198    200    207    198    207    203  30575    204    209  30575    200  30575  30575    210  30575    183    192    208    213    197    192    165  30575  30575    190    156    174    159  30575    196    224    199    216    189  30575    194    221  30575    202    204    211    196    229    212    180    185  30575    202  30575    229    223    224    181    194    190    213  30575    225    226  30575    227    215    233  30575    218  30575    208    204    210  30575  30575    204    213    211    204    214  30575  30575  30575    227    211    226    221    230    216    226    218    216    214    230    221  30575    228    232    220    219    239    227    223    222    221    218    221    222    224    219    222    220    239    228  30575    232    218  30575    225  30575    232    232    234    246  30575    234  30575    233  30575  30575  30575  30575    235  30575  30575  30575  30575  30575  30575  30575  30575  30575  30575  30575  30575  30575  30575  30575  30575  30575  30575  30575    238    227    228  30575  30575  30575  30575  30575  30575  30575  30575  30575  30575  30575  30575  30575  30575  30575  30575  30575  30575  30575  30575  30575  30575  30575  30575  30575  30575  30575  30575  30575  30575  30575  30575  30575
  30575  30575  30575  30575  30575  30575  30575  30575  30575  30575  30575  30575  30575  30575  30575  30575  30575    230  30575  30575  30575  30575  30575  30575  30575  30575  30575  30575  30575  30575  30575  30575  30575  30575  30575  30575  30575  30575  30575  30575  30575  30575  30575  30575  30575  30575  30575  30575  30575  30575  30575  30575  30575  30575  30575  30575  30575  30575  30575  30575  30575  30575  30575  30575  30575  30575  30575  30575  30575  30575  30575  30575    255  30575  30575  30575  30575  30575  30575  30575  30575    208  30575    217    222    199    219    200    184  30575    211  30575    225    223    221    204  30575    217    191    185    192    193    191    193    166    205  30575    194    181    199    239    212  30575    200    200    216    240    215    198  30575    225    204    198  30575    208    216    207    206  30575    207    228    200    201    212    215    202    219    216    225    216    223    219    211    227    221    175    214  30575    235  30575  30575  30575    237    210    218    214    218    202    256    235    220    225    250    211    211    214  30575  30575  30575    202    207    190    217    207    207    217    232    225    224    192    209    217    212    199    229  30575    217  30575  30575  30575  30575  30575  30575  30575  30575  30575  30575  30575  30575  30575  30575  30575  30575  30575  30575  30575  30575  30575  30575  30575  30575  30575  30575  30575  30575  30575  30575  30575  30575  30575  30575  30575  30575  30575  30575  30575  30575  30575  30575  30575  30575  30575  30575  30575  30575  30575  30575  30575  30575  30575  30575  30575  30575  30575  30575  30575  30575  30575  30575  30575  30575  30575  30575  30575  30575  30575    254    154    180    157    262  30575  30575  30575    230    160    182    276    177    163    149  30575  30575  30575  30575  30575  30575    140    237    232    263    240    234    271    302    226    203    254  30575    173    241    163    186    169    166    180    167    303    166    171    168    182    243    195  30575    262    173    181    169  30575  30575  30575  30575    227    216  30575    167    198    190    189    191    191    192    192    235    186    211    179    192  30575    191    182    210    193    180    175    185    205    207    208    195    193  30575    179    158    200    205    213    187    180  30575  30575    209  30575    171  30575    192    185    195  30575    200    193    200    194    203  30575    197    205    166    194  30575  30575    149    222    197    209    187    201    166    192    190    170    160    206  30575    192  30575    197  30575    177    196  30575  30575  30575    218    211    201    211    213    211  30575    195    210    209    217    213    219  30575    194  30575    202    215    225    224    222    217    219    225  30575    209  30575  30575  30575    217    206  30575    210    208    213    215    225  30575  30575    205    224    226    221    220    231    219    221    221    212    225    227    217    213    224    230    215    231    223    229    227    220    210    227    217    222    223    226    217    232    229    223    217    212    241    228    229  30575  30575  30575    230    238    232    222    233  30575  30575    217    194  30575  30575  30575  30575  30575  30575  30575  30575  30575  30575  30575  30575  30575  30575  30575  30575  30575  30575  30575  30575  30575  30575  30575  30575  30575  30575    230  30575  30575  30575  30575  30575  30575  30575  30575  30575  30575  30575  30575  30575  30575  30575  30575  30575  30575  30575  30575  30575  30575  30575  30575  30575  30575  30575  30575  30575  30575  30575
  30575  30575  30575  30575  30575  30575  30575  30575  30575  30575  30575  30575  30575  30575  30575  30575  30575  30575  30575  30575  30575  30575  30575  30575  30575  30575  30575  30575  30575  30575  30575  30575  30575  30575  30575  30575  30575  30575  30575  30575  30575  30575  30575  30575  30575  30575  30575  30575  30575  30575  30575  30575  30575  30575  30575  30575  30575  30575  30575  30575  30575  30575  30575  30575  30575  30575  30575  30575  30575  30575  30575  30575  30575  30575  30575  30575  30575    214  30575  30575  30575    207  30575    146  30575    206    190    194    213    207  30575    208    225    247  30575    220    206    223    222    205    199  30575    191  30575    194    189    196    196  30575    192    206    202    198    207    202    205    219    203    217    210  30575    197    204  30575  30575    217    171    177    209    226    193    192    213    198    190    219    197    188    258  30575    217    207    217    210    235    223    232    210  30575  30575  30575  30575    211    227    225    220  30575  30575    181    199    209    226    205    225    198  30575  30575    216    169    198    219  30575    213    210    207    222    235    226    216  30575    194    207    209    234    214    213    235  30575  30575  30575  30575  30575  30575  30575  30575  30575  30575  30575  30575  30575  30575  30575  30575  30575  30575  30575  30575  30575  30575  30575  30575  30575  30575  30575  30575  30575  30575  30575  30575  30575  30575  30575  30575  30575  30575  30575  30575  30575  30575  30575  30575  30575  30575  30575  30575  30575  30575  30575  30575  30575  30575  30575  30575  30575  30575  30575  30575  30575  30575  30575  30575  30575  30575  30575  30575    289    148    151    138    190    162  30575  30575  30575    270    170    158    162    161    166    167    171    159  30575  30575  30575  30575    155  30575    133    234    242    154    253    198    243    210    188    141  30575    247    163    252  30575    178    160    168    164    165    283    184  30575    172  30575  30575    231    170    267    223    204    218    218    204    216  30575    190    197    208  30575    248  30575    215    209    183    213    174    188    177    207    177    209    171    204    215    176    184    264    184    176    179    166    186    187    178  30575    182  30575    194  30575    176  30575  30575    188    182    190    177    208    185  30575  30575  30575    182  30575    194  30575    170    165    209  30575    197    196  30575    199    199  30575    200    190    188    206    155  30575    141    170    180    157    206    233  30575    198  30575    190    216    221    198    213    197    207  30575    223    205  30575    195  30575    206    216    224    195    211    221  30575    213    217    215    223    214    218    212    223  30575    228    214    220    226    210    206    219    221    200    213  30575  30575  30575    215    228    219    218  30575    220    215    214    215    212    209    222    229    232    204    222    231    226    231    205    230    222  30575    224    228    225    219    221    226    225    223    223    213    236    217    224    237    212    225    238    223    243    219    227    235  30575    229    231    211    220  30575  30575  30575  30575  30575  30575  30575  30575  30575  30575  30575  30575  30575  30575  30575  30575  30575  30575  30575  30575  30575  30575  30575  30575    231  30575  30575  30575  30575  30575  30575  30575  30575  30575  30575  30575  30575  30575  30575  30575  30575  30575  30575  30575  30575  30575  30575  30575  30575  30575  30575  30575  30575  30575  30575  30575  30575  30575
  30575  30575  30575  30575  30575  30575  30575  30575  30575  30575  30575  30575  30575  30575  30575  30575  30575  30575  30575  30575  30575  30575  30575  30575  30575  30575  30575  30575  30575  30575  30575  30575  30575  30575  30575  30575  30575  30575  30575  30575  30575  30575  30575  30575  30575  30575  30575  30575  30575  30575  30575  30575  30575  30575  30575  30575  30575  30575  30575  30575  30575  30575  30575  30575  30575  30575  30575  30575  30575  30575  30575  30575  30575  30575  30575  30575  30575  30575  30575  30575  30575    213  30575  30575    182  30575  30575    187  30575    199    197    213  30575  30575  30575    195    205    211    182    207    204  30575    251    186    203    190    200  30575    190    199    179    209    191    210    211    177    190    214    180    201  30575    210    206  30575  30575    181    202    191    206    211    219    203    187    206    197    224  30575    215    227    226    200  30575    220  30575  30575    217    248    225  30575  30575  30575  30575    236    207    246    157  30575    207  30575    232    220    221    214    217    198    225  30575    210  30575    222    225    219    213    203    219    227    211    198    200    212    217    209    202    216  30575    214    236  30575  30575  30575  30575  30575  30575  30575  30575  30575  30575  30575  30575  30575  30575  30575  30575  30575  30575  30575  30575  30575  30575  30575  30575  30575  30575  30575  30575  30575  30575  30575  30575  30575  30575  30575  30575  30575  30575  30575  30575  30575  30575  30575  30575  30575  30575  30575  30575  30575  30575  30575  30575  30575  30575  30575  30575  30575  30575  30575  30575  30575  30575  30575  30575  30575  30575  30575  30575    292  30575    152  30575  30575  30575  30575  30575    216    267    158    170    147    163    159    155    169    187  30575  30575  30575  30575    131    192    192    241    166    242  30575    188    232    165    184    158    149    174  30575    174    161    171    155    166    300    167    164  30575  30575    236  30575    170    160    235  30575  30575    171    167    180    183    208    236    197    209    239    176    186    179    193    192    186    190    185    173    184    200    202    194    216    188  30575    181    184    204  30575    178  30575    176    162  30575    168  30575  30575    203    167    167    193    174  30575  30575    183    196  30575  30575    166  30575    191  30575  30575    198    164    175    159    151    196    197    154  30575    189    213  30575  30575  30575  30575    199    198    194    188    173    188    210    192    185    272    174  30575    197    192    214    206    204    201    217  30575    202    202    182    197    208    216    212    211    216  30575  30575  30575    213    229    214    224    248  30575    215    220    226    226    217  30575  30575    217  30575    225    213    223    205  30575  30575  30575    217    220  30575  30575    232    219  30575    217    228    223    204    219    227    202    193    233    224    212    218    225    225    231    227    226    211  30575    209    224    227    230    227    233    228    217  30575    228    228    220  30575    216  30575  30575    227    236    229    229    226    215    230    221    232  30575  30575  30575  30575  30575  30575  30575  30575  30575  30575  30575  30575  30575  30575  30575  30575  30575  30575  30575  30575  30575  30575  30575    223    213    239  30575  30575  30575  30575  30575  30575  30575  30575  30575  30575  30575  30575  30575  30575  30575  30575  30575  30575  30575  30575  30575  30575  30575  30575  30575  30575  30575  30575  30575  30575  30575  30575
  30575  30575  30575  30575  30575  30575  30575  30575  30575  30575  30575  30575  30575  30575  30575  30575  30575  30575  30575  30575  30575  30575  30575  30575  30575  30575  30575  30575  30575  30575  30575  30575  30575  30575  30575  30575  30575  30575  30575  30575  30575  30575  30575  30575  30575  30575  30575  30575  30575  30575  30575  30575  30575  30575  30575  30575  30575  30575  30575  30575  30575  30575  30575  30575  30575  30575  30575  30575  30575  30575  30575  30575  30575  30575  30575  30575  30575  30575    243    232    181  30575  30575    266    199  30575    217    207    192    201    220    213    207  30575    211    212    189    205    188    187    183    195    177    182    184    208  30575    198    196    203  30575  30575    190    197    215  30575  30575    203    185    208    196  30575    180    204  30575  30575    207    194    210    202    200    206  30575    209    199    191    195    224    217    191    214    213    210    206    224    220    204    223    237    219  30575  30575    216    208    207    185    211    238    225    209    221    210    208    231    187  30575    200    215  30575    224    218    221  30575    224    213    205  30575    206    200    215    231    235  30575    202    221  30575    235  30575  30575  30575  30575  30575  30575  30575  30575  30575  30575  30575  30575  30575  30575  30575  30575  30575  30575  30575  30575  30575  30575  30575  30575  30575  30575  30575  30575  30575  30575  30575  30575  30575  30575  30575  30575  30575  30575  30575  30575  30575  30575  30575  30575  30575  30575  30575  30575  30575  30575  30575  30575  30575  30575  30575  30575  30575  30575  30575  30575  30575  30575  30575  30575  30575  30575  30575  30575  30575    292  30575  30575  30575  30575  30575  30575  30575  30575    201    153    157    141    199    203    169  30575  30575  30575  30575    181  30575    247    233    233    255  30575  30575    209    186    159    151    153    227    149    172    241  30575    179    159    197    167    252    178    199    170    163    165    258    187    235    239    211    226    216    244    164    206  30575  30575    230    187    192    202    184    188    173    236  30575    191    189    209    226    188    184    184    175    191    266    187    168  30575    198    199    176  30575    187    162    167    151    158    181    171  30575    173    183    150    143  30575  30575  30575  30575    161  30575  30575    160    160  30575  30575  30575  30575    145  30575  30575  30575  30575    159    205    184  30575  30575    201    197    178    171    199    212  30575    206  30575    159    179  30575    215  30575    205    229    224    210    199    195    201  30575    200    204    205    203    224    216    212    212    238  30575    230    231    233    215    229    210    215    211    218    220    216    216    221  30575    217    190    223    213  30575    223    212    226  30575    217    224    216    220    231    223    211    205    223    227    209    213    181    207    231    220    235    225    227    224    222    218    223    236    214    224    239    215    228    224    225  30575    223    241    223    214    226    228    230    239    208    243    243    235    236  30575    230  30575  30575    212  30575    229  30575  30575  30575  30575  30575  30575  30575  30575  30575  30575  30575  30575  30575  30575  30575  30575  30575  30575  30575  30575  30575  30575  30575  30575  30575  30575  30575  30575  30575  30575  30575  30575  30575  30575  30575  30575  30575  30575  30575  30575  30575  30575  30575  30575  30575  30575  30575  30575  30575  30575  30575  30575  30575  30575  30575  30575
  30575  30575  30575  30575  30575  30575  30575  30575  30575  30575  30575  30575  30575  30575  30575  30575  30575  30575  30575  30575  30575  30575  30575  30575  30575  30575  30575  30575  30575  30575  30575  30575  30575  30575  30575  30575  30575  30575  30575  30575  30575  30575  30575  30575  30575  30575  30575  30575  30575  30575  30575  30575  30575  30575  30575  30575  30575  30575  30575  30575  30575  30575  30575  30575  30575  30575  30575  30575  30575  30575  30575  30575  30575  30575  30575  30575  30575  30575  30575  30575     66    196  30575  30575    220    233  30575  30575    190    187    197    214  30575  30575    212  30575    251    250    201    194    200  30575    185    186    183    188    189    201    187    201    182    187  30575    198    199    192  30575    209    173    198    191    179    175    218    194  30575    219    198    198    199  30575    207    190    224    205    213    205    220    240    218    217    207    219    243    225    221    219    212    218    201    206    223    234    200    216    219    233    218    223    235    217    218    204    224    213    196    208    228    198    195    246  30575    213    224    210    220    207  30575    211  30575    214    229  30575  30575  30575    203    231  30575  30575  30575  30575  30575  30575  30575  30575  30575  30575  30575  30575  30575  30575  30575  30575  30575  30575  30575  30575  30575  30575  30575  30575  30575  30575  30575  30575  30575  30575  30575  30575  30575  30575  30575  30575  30575  30575  30575  30575  30575  30575  30575  30575  30575  30575  30575  30575  30575  30575  30575  30575  30575  30575  30575  30575  30575  30575  30575  30575  30575  30575  30575  30575  30575  30575  30575  30575  30575  30575  30575  30575  30575  30575  30575  30575  30575    286    163    148    168    176  30575    229    164  30575  30575    177    168    218    293    276    223    180    203    267    160    166    160    179    174    163    163    161    177    153    191    195    154    186  30575    161    191    165    213    245    264    171    170  30575    239    219    211  30575    189    221  30575    177    200    176  30575    176    192    176    181    179    183    188    176    184    175  30575  30575    199    179  30575    154    204    266    201  30575    184    181    166  30575    171    164    168    159    158    175    179    143    148  30575  30575    163  30575    168  30575    160    203    187    143    187    152  30575  30575  30575  30575  30575  30575    195  30575  30575    155    217    205    196    203  30575    187  30575  30575    157    166    206    209    167    220    142    190    198  30575    196    211    225    189    212    211    212    207    208    209    214    212    221  30575    233    223    223    220    213    216    210  30575    224    204  30575  30575    229    221    234    214    215    214    219    226    228    219    231    214  30575  30575    230    218    229    232    214    209    213    216    220    234    226    209    202    203    223    215    219    220    208    206    234    234    209    231    224    222    213    224    234    222    233    231  30575    231    228    165    202    211  30575    235  30575  30575  30575    245    225    218    245  30575    230    238  30575  30575  30575    217    245  30575  30575  30575  30575  30575  30575  30575  30575  30575  30575  30575  30575  30575  30575  30575  30575  30575  30575  30575  30575  30575  30575  30575  30575  30575  30575  30575  30575  30575  30575  30575  30575  30575  30575  30575  30575  30575  30575  30575  30575  30575  30575  30575  30575  30575  30575  30575  30575  30575  30575  30575  30575  30575  30575
  30575  30575  30575  30575  30575  30575  30575  30575  30575  30575  30575  30575  30575  30575  30575  30575  30575  30575  30575  30575  30575  30575  30575  30575  30575  30575  30575  30575  30575  30575  30575  30575  30575  30575  30575  30575  30575  30575  30575  30575  30575  30575  30575  30575  30575  30575  30575  30575  30575  30575  30575  30575  30575  30575  30575  30575  30575  30575  30575  30575  30575  30575  30575  30575  30575  30575  30575  30575  30575  30575  30575  30575  30575  30575  30575  30575  30575  30575  30575    206    191    190  30575    209  30575  30575    206  30575  30575    204    180    214    207  30575  30575  30575    175  30575  30575    191  30575    192    177    173    183    196  30575    194    194    196    190    201    186    208    183    193    198    194    202  30575    204    167    187    182    186  30575    219    185    201    228    212    222    185    218    203    225    190    191    223    214    197    227    214    205    204    246    226    208    219    225    234    227    207    212    220    214    194    178    223  30575    211    206    203    206    213  30575    175    232  30575    214    225    191    244  30575    198    226    216    209    202  30575    224  30575  30575  30575    191    210  30575  30575  30575  30575  30575  30575  30575  30575  30575  30575  30575  30575  30575  30575  30575  30575  30575  30575  30575  30575  30575  30575  30575  30575  30575  30575  30575  30575  30575  30575  30575  30575  30575  30575  30575  30575  30575  30575  30575  30575  30575  30575  30575  30575  30575  30575  30575  30575  30575  30575  30575  30575  30575  30575  30575  30575  30575  30575  30575  30575  30575  30575  30575  30575  30575  30575  30575  30575  30575  30575  30575  30575  30575  30575  30575  30575  30575    196    254  30575  30575  30575  30575  30575  30575  30575  30575    163    194  30575    284    172    257    200    234  30575    159    186    235    220  30575    223    163    197    186    269    218    257    187    180  30575    195    222  30575    178    267    228    240    224    181    170    186    235    169    182    236    215    181    167    191    210  30575    218    185    182    183    192    182    177  30575  30575  30575  30575    185  30575    197    178    217    182    169    184    161    199  30575    185    156    157    155    142    155    150    155    140    152    156    160    139  30575    164  30575  30575    156    141    156    145    142  30575    154    156    148  30575  30575    185  30575  30575    166  30575    147  30575    183    214  30575  30575  30575  30575    194    189    199    198    215    220    167    215    182  30575  30575    199    211    200    195    213    204  30575    208    215    211    197  30575    217    225    228    207    223  30575    229    210    209    221    214    219    205    229    217  30575    216    214    227    229    215    225    220    236    220    232    230    226    224    210    216    216    231    214    228    218    220  30575    217    241    197  30575    216    218    199  30575    197    204    206    225  30575    227    225    218    230  30575    219  30575    232  30575    229    226    209    226    215    215    236    211  30575    233    218    227    210    199    221  30575    226  30575  30575  30575    235  30575  30575  30575  30575  30575  30575  30575  30575  30575  30575  30575  30575  30575  30575  30575  30575  30575  30575  30575    242  30575  30575  30575  30575  30575  30575  30575  30575  30575  30575  30575  30575  30575  30575  30575  30575  30575  30575  30575  30575  30575  30575  30575  30575  30575  30575  30575  30575  30575  30575  30575  30575  30575  30575  30575
  30575  30575  30575  30575  30575  30575  30575  30575  30575  30575  30575  30575  30575  30575  30575  30575  30575  30575  30575  30575  30575  30575  30575  30575  30575  30575  30575  30575  30575  30575  30575  30575  30575  30575  30575  30575  30575  30575  30575  30575  30575  30575  30575  30575  30575  30575  30575  30575  30575  30575  30575  30575  30575  30575  30575  30575  30575  30575  30575  30575  30575  30575  30575  30575  30575  30575  30575  30575  30575  30575  30575  30575  30575  30575  30575  30575  30575  30575  30575  30575    238    228  30575    222  30575    221  30575    216    252    167    208    263    206    219    217    199    190    214    200    179    206    194  30575  30575  30575    187    168    175    187    189    195  30575    199  30575    193    190  30575    199    181    190    182    183    205    193    168    180    196    185  30575    208    223    211    192    215    196    209    215  30575    207    214    214    209    204    199    221    199  30575    235    209    191    215    233    226    208    215    206    213    215    219    183    230    220    230    208    206    206    231  30575    220    211  30575  30575  30575  30575  30575  30575  30575  30575  30575  30575  30575  30575  30575  30575    233  30575  30575  30575  30575  30575  30575  30575  30575  30575  30575  30575  30575  30575  30575  30575  30575  30575  30575  30575  30575  30575  30575  30575  30575  30575  30575  30575  30575  30575  30575  30575  30575  30575  30575  30575  30575  30575  30575  30575  30575  30575  30575  30575  30575  30575  30575  30575  30575  30575  30575  30575  30575  30575  30575  30575  30575  30575  30575  30575  30575  30575  30575  30575  30575  30575  30575  30575  30575  30575  30575  30575  30575  30575  30575  30575  30575  30575    141  30575  30575  30575  30575  30575  30575  30575  30575  30575    175    163    162    188    245    205    193    193    179    225    225    264    212    165    185    151    199    192    302    215    197    161  30575    270  30575    169    181    197    192    173    198    181    183    197    220    177    201  30575    212    181    192  30575    183    182    195    277    175    173    191    210    176    187    214    218    189    190  30575  30575    178    219    171    181  30575    207    170    174    174    171    132  30575  30575    134    142    166    133  30575    145  30575    154    161    138    156    153    154  30575  30575    165    150  30575  30575    145    144    144  30575    183  30575  30575    147    135  30575    142    133    134    148    139    210    156    197    193    207    206    198    191    214    195    206  30575    138    147    218    164    148    203  30575    207    203    191    221    197    228    202    184    204  30575    210    208    213  30575    216    212    212    216    225    227    223    216    224    212    220    223    214    222    221    222    213    228    224    221    225    235    209    217    223    217    211    236    210    242    223  30575    210    241    207    222    208    198    209    204    199    208    222    227    218    228    230    229    225  30575    239    238  30575    224    227    233  30575  30575    221    234    188    193    209    217    219  30575    218    205    220    237    235  30575  30575  30575    222    230  30575  30575  30575  30575  30575  30575  30575  30575  30575  30575  30575  30575  30575  30575  30575  30575  30575  30575  30575  30575  30575  30575  30575  30575  30575  30575  30575  30575  30575  30575  30575  30575  30575  30575  30575  30575  30575  30575  30575  30575  30575  30575  30575  30575  30575  30575  30575  30575  30575  30575  30575  30575  30575  30575
  30575  30575  30575  30575  30575  30575  30575  30575  30575  30575  30575  30575  30575  30575  30575  30575  30575  30575  30575  30575  30575  30575  30575  30575  30575  30575  30575  30575  30575  30575  30575  30575  30575  30575  30575  30575  30575  30575  30575  30575  30575  30575  30575  30575  30575  30575  30575  30575  30575  30575  30575  30575  30575  30575  30575  30575  30575  30575  30575  30575  30575  30575  30575  30575  30575  30575  30575  30575  30575  30575  30575  30575  30575  30575  30575  30575  30575  30575  30575  30575  30575  30575    200  30575    188  30575    218    216    219    216  30575    215  30575  30575  30575    221    210    238    226    203    172    194    183    180    196    183    183    185  30575  30575  30575    188    187    196    184    187    183    197    182    165    194    207    176    188    186    227  30575    183  30575    184    188    210    217    182    198    201    220  30575    223    217    209    214    214    223    210    210    214    217    233    205    208    215    210    233    217    218    205    212    215    224    228    215    185    228    212    226    212    206    215  30575  30575  30575  30575  30575  30575    216    214  30575  30575  30575  30575  30575  30575  30575    217    227    226  30575    235  30575  30575  30575  30575  30575  30575  30575  30575  30575  30575  30575  30575  30575  30575  30575  30575  30575  30575  30575  30575  30575  30575  30575  30575  30575  30575  30575  30575  30575  30575  30575  30575  30575  30575  30575  30575  30575  30575  30575  30575  30575  30575  30575  30575  30575  30575  30575  30575  30575  30575  30575  30575  30575  30575  30575  30575  30575  30575  30575  30575  30575  30575  30575  30575  30575  30575  30575  30575  30575  30575  30575  30575  30575  30575  30575  30575  30575  30575  30575  30575  30575  30575    220    157    159    222    231    164    161    278    166    201    152    231    267  30575    193  30575    257    249    172    270    161  30575    240    262    197    189    160    227    211    204    161    232    247    210  30575    192    181    220    184    223    199    226    183  30575    186    191    223  30575    189    204    165    173    186    197    183  30575    177    171  30575    195  30575    215    188    175  30575    216    146    272    153    147    146    126  30575    131    131    127    132    125    149    140    140    147    165  30575    174  30575    165    144    142    133  30575    144    158    143    130  30575    142    136    125  30575  30575    148    142    158    144    160    148    165    203    194    196    204    194    204    221    211    198    206    196    205    150    197  30575  30575    183    203    199    202    198    204    207    198    200    201    188    204  30575    215    212    265    216    200  30575    206    211    219    224    201    214    220    223    214    224    219    225    229    219    228    204    213    223    223    233    215  30575    232    227    227    226    231    242    232    226    232    209    214    230    201    204    206    193    216  30575    218    213    223    237    236    222    230    234    237    233    213    218    215    200    219    211    185    217    229    218  30575  30575    223    226    230    240    219  30575  30575  30575    211    235    199  30575  30575  30575  30575  30575  30575  30575  30575  30575  30575  30575  30575  30575  30575  30575  30575  30575  30575  30575  30575  30575  30575  30575  30575  30575  30575  30575  30575  30575  30575  30575  30575  30575  30575  30575  30575  30575  30575  30575  30575  30575  30575  30575  30575  30575  30575  30575  30575  30575  30575  30575  30575  30575
  30575  30575  30575  30575  30575  30575  30575  30575  30575  30575  30575  30575  30575  30575  30575  30575  30575  30575  30575  30575  30575  30575  30575  30575  30575  30575  30575  30575  30575  30575  30575  30575  30575  30575  30575  30575  30575  30575  30575  30575  30575  30575  30575  30575  30575  30575  30575  30575  30575  30575  30575  30575  30575  30575  30575  30575  30575  30575  30575  30575  30575  30575  30575  30575  30575  30575  30575  30575  30575  30575  30575  30575  30575  30575  30575  30575  30575  30575  30575  30575  30575  30575  30575  30575    217  30575  30575    214    207    216    249    193    190    223    211    207    203    183    202    211    198    197    185    167  30575    176    188    188    186    158  30575  30575    198    184    195    186    186    176    169    180    210    199    190    217    199    176    241  30575    189    197    208    190    201    209    215    226    197    215  30575    223    205    199    199    221    208    200    217    208    179    197  30575    220    185    220    229    236    210    213    228    227    228    232    222    210    221    207  30575    235  30575  30575    210    215    212    212  30575  30575  30575  30575  30575  30575  30575  30575  30575    213    214    213    230    181    211  30575  30575  30575  30575  30575  30575  30575  30575  30575  30575  30575  30575  30575  30575  30575  30575  30575  30575  30575  30575  30575  30575  30575  30575  30575  30575  30575  30575  30575  30575  30575  30575  30575  30575  30575  30575  30575  30575  30575  30575  30575  30575  30575  30575  30575  30575  30575  30575  30575  30575  30575  30575  30575  30575  30575  30575  30575  30575  30575  30575  30575  30575  30575  30575  30575  30575  30575  30575  30575  30575  30575  30575  30575  30575  30575  30575  30575  30575  30575    244    161    252    211    153    159    164    229    154    159    173    223    146    241    192    172    207    161    143    161    173    250    199  30575    212  30575    167    171    183    201    179  30575    190  30575    167    167    214    216    212    186    194    175    177    255    221    161    183    187  30575    187    180    208    209    203    190    178    188    179  30575    186    178    198    188    154    198    189    148    143    167    182    163    144    124  30575  30575    126    135    137    127    136    129    139    155    140    261    150    140    144    143    172    154    157    135    153    261    129    141    138    134  30575    139    144  30575    143    144    196    212    138    150    146    151    180    190    195    202    208    211    197    200    197    189    215    162  30575    205  30575    185  30575    174    202    205  30575  30575    183  30575  30575    245    230    221  30575    236  30575  30575  30575    200    205    205    217    216    222    217    220    225    225    219    203  30575    230    222    222    212    216    224    207    219    222    214    220    232    237    238    220    211    226    217    225    213    214  30575    234    224    207    218    194    211  30575    224    192    232  30575    228    227    235  30575    238    218    211    230    206    206    208    213    235    236    242    213    214    210    217    201    240    221    228  30575  30575    212    213  30575  30575  30575  30575  30575  30575  30575  30575  30575  30575  30575  30575  30575  30575  30575  30575  30575  30575  30575  30575  30575  30575  30575  30575  30575  30575  30575  30575  30575  30575  30575  30575  30575  30575  30575  30575  30575  30575  30575  30575  30575  30575  30575  30575  30575  30575  30575  30575  30575  30575  30575  30575  30575  30575  30575
  30575  30575  30575  30575  30575  30575  30575  30575  30575  30575  30575  30575  30575  30575  30575  30575  30575  30575  30575  30575  30575  30575  30575  30575  30575  30575  30575  30575  30575  30575  30575  30575  30575  30575  30575  30575  30575  30575  30575  30575  30575  30575  30575  30575  30575  30575  30575  30575  30575  30575  30575  30575  30575  30575  30575  30575  30575  30575  30575  30575  30575  30575  30575  30575  30575  30575  30575  30575  30575  30575  30575  30575  30575  30575  30575  30575  30575  30575  30575  30575  30575  30575  30575  30575    206  30575    199    187    204  30575    225    211    194  30575    189    218    173  30575    212    117  30575    188    178    170    177    178    177    174    168    167  30575    166    182    182    179    190  30575    190    194    187  30575    179    198    192    190    197    169    200    216    205    187  30575    234  30575    222    216    214    227  30575  30575  30575    212    198    222    231    210    215    215    202    201    212    219    207    183    230    211  30575    210    246    201    227    200  30575    186    217    220  30575  30575    216    204    212    195    215    222  30575  30575  30575  30575  30575  30575  30575  30575    235  30575    230  30575    240    231    233  30575  30575  30575  30575  30575  30575  30575  30575  30575  30575  30575  30575  30575  30575  30575  30575  30575  30575  30575  30575  30575  30575  30575  30575  30575  30575  30575  30575  30575  30575  30575  30575  30575  30575  30575  30575  30575  30575  30575  30575  30575  30575  30575  30575  30575  30575  30575  30575  30575  30575  30575  30575  30575  30575  30575  30575  30575  30575  30575  30575  30575  30575  30575  30575  30575  30575  30575  30575  30575  30575  30575  30575  30575  30575    145    193    198  30575    221    170    219    202  30575    154    170    151    160    198  30575    165  30575    147    234  30575    161    245  30575    204    191  30575  30575    238    211  30575    182    169    157    163  30575    248    181    185    171    250    168    247    198    203    246    187    171  30575    253    184    185    187    182    179    182    160    199    203    171    169    185  30575    164    183    170    185    184    208    168    188    161  30575    159  30575    176    196    129    117  30575    269    272    230    263    274    131    125    131    239    149    148    140    128    132    141    141    151    133  30575    134    174    210    139    155    133    244    132    133    141    148    125    147    139  30575    162    162    157    174    184  30575    175    189    215    209    214    202    144  30575    199    177    196    142    193    216  30575    159  30575    188    176    203    202  30575    209    227    200  30575    202  30575  30575  30575    236    220    200    212    223    211    219    218    222    229    215    219    223    210    208    221    217    219    215    215  30575    226  30575    212    212    213    195    216    225    228  30575    213    229    224    216    214    213    217    204    209    213    214    224    230    235    236    233    203    235    215    178    219    222    221    222    165    231    212    234    239    174    198  30575    206    203  30575    225    223  30575  30575  30575    198    201  30575  30575  30575  30575  30575  30575  30575  30575  30575  30575  30575  30575  30575  30575  30575  30575  30575  30575  30575  30575  30575  30575  30575  30575  30575  30575  30575  30575  30575  30575  30575  30575  30575  30575  30575  30575  30575  30575  30575  30575  30575  30575  30575  30575  30575  30575  30575  30575  30575  30575  30575  30575  30575  30575  30575
  30575  30575  30575  30575  30575  30575  30575  30575  30575  30575  30575  30575  30575  30575  30575  30575  30575  30575  30575  30575  30575  30575  30575  30575  30575  30575  30575  30575  30575  30575  30575  30575  30575  30575  30575  30575  30575  30575  30575  30575  30575  30575  30575  30575  30575  30575  30575  30575  30575  30575  30575  30575  30575  30575  30575  30575  30575  30575  30575  30575  30575  30575  30575  30575  30575  30575  30575  30575  30575  30575  30575  30575  30575  30575  30575  30575  30575  30575  30575  30575  30575  30575  30575  30575  30575    228  30575  30575    248    191    184  30575    170    188    171    178  30575    180    204    200    227    184    177    179    162    183    180  30575    158    162  30575    168    169    182    180  30575  30575    183    188    196    190    185    196    187  30575    190    194    214    210    195    188    217    194    203    218    209  30575    205  30575  30575  30575    210    208    227    238    234    213    215    208    201    223    219    229    229    220    227    218    222    216    193    199    197    209    194    199    214    199  30575  30575    216    213  30575    221  30575  30575  30575  30575  30575  30575  30575  30575  30575    190    209    206    245    234  30575    238    205  30575  30575  30575  30575  30575  30575  30575  30575  30575  30575  30575  30575  30575  30575  30575  30575  30575  30575  30575  30575  30575  30575  30575  30575  30575  30575  30575  30575  30575  30575  30575  30575  30575  30575  30575  30575  30575  30575  30575  30575  30575  30575  30575  30575  30575  30575  30575  30575  30575  30575  30575  30575  30575  30575  30575  30575  30575  30575  30575  30575  30575  30575  30575  30575  30575  30575  30575  30575  30575  30575  30575  30575  30575  30575    161    149    110    143    104    154    150    156    148    144    292    161    150    154    161    213    201    219    220    176    178    247    193    244    208    223    188  30575  30575    244    203  30575    167    175    167    248    231    156    264    258    256    188    236  30575    236    225    212    216    208    203    198    182    190    163    178    160    198    188    201    189  30575    178    204    188    193    171    153    165    157  30575    276    182    132    127    144  30575    125    119    130    132  30575    164    144    138    118    133    136  30575    129  30575    139    132  30575    138    141    137    138  30575    141    133    134    132    131  30575  30575    291    135    147    138    137  30575    145    133    137    143    172    170    172    154    163    202    223    151    190    205    193    198  30575    201    138    162    150  30575    139    197    202    215    200    213    192    187    203    206    198  30575    248  30575  30575    233    223    207    227    211    198  30575    225    211    214    211    215    216    235    240    219    210    215    219    213    222    213    205    200    213    201    220    215    230    233    227    231    215    209    224    228    239    226    222    217    221    214    219    225    243    233    224    214    237    226    198    229    210    211    212    217    234    224    229  30575    216  30575    202    202    209    245    211    195  30575  30575  30575  30575  30575  30575  30575  30575  30575  30575  30575  30575  30575  30575  30575  30575  30575  30575  30575  30575  30575  30575  30575  30575  30575  30575  30575  30575  30575  30575  30575  30575  30575  30575  30575  30575  30575  30575  30575  30575  30575  30575  30575  30575  30575  30575  30575  30575  30575  30575  30575  30575  30575  30575  30575  30575  30575  30575  30575  30575
  30575  30575  30575  30575  30575  30575  30575  30575  30575  30575  30575  30575  30575  30575  30575  30575  30575  30575  30575  30575  30575  30575  30575  30575  30575  30575  30575  30575  30575  30575  30575  30575  30575  30575  30575  30575  30575  30575  30575  30575  30575  30575  30575  30575  30575  30575  30575  30575  30575  30575  30575  30575  30575  30575  30575  30575  30575  30575  30575  30575  30575  30575  30575  30575  30575  30575  30575  30575  30575  30575  30575  30575  30575  30575  30575  30575  30575  30575  30575  30575  30575  30575  30575  30575    218    227  30575    222  30575    178    175  30575    179  30575    181    194    194    183    162    211    191    173    230    154    181    158    171    146    180  30575    153    161    164    175    178  30575    191    186    194    166    192    196    186    194    193    192    218    193    220    211    197    190    214    206  30575  30575  30575  30575  30575  30575  30575  30575  30575    214    203    224    239    201    205    201    220    186    244    207    208    219    213    229    226    191    224    223    221    196    208  30575    220  30575  30575    223    214    209    212  30575  30575  30575  30575  30575  30575  30575  30575  30575  30575  30575  30575  30575    236  30575    224  30575    219  30575  30575  30575  30575  30575  30575  30575  30575  30575  30575  30575  30575  30575  30575  30575  30575  30575  30575  30575  30575  30575  30575  30575  30575  30575  30575  30575  30575  30575  30575  30575  30575  30575  30575  30575  30575  30575  30575  30575  30575  30575  30575  30575  30575  30575  30575  30575  30575  30575  30575  30575  30575  30575  30575  30575  30575  30575  30575  30575  30575  30575  30575  30575  30575  30575  30575  30575  30575  30575  30575  30575  30575  30575  30575  30575    146    114    131    149    197    146    293    139    133    139    254    186    162    133    263    254    161    264    187    137    207    205    210  30575    211    264    208    209    189  30575    221    164    195    211    153    245    229    210    241    247    179    206    215    210    203  30575    217    173    185    164    200    193    172    176    174  30575  30575    182    163    163    236    213    170    156    200    168  30575    181    139    156    155    173    133    148    195  30575    198    218    225    269    153    131    133    133    138    140    134    129  30575  30575    145    146    152    145    129    135    131    138    143    154    214    195    123    130    133    134    290    136    136    128    152    145    149    137    176    131    146  30575    130    198    191    218    143    207  30575    176    189    189    137    208    176    150    166    163  30575    212    222    213    194    175    213    198    181    216  30575  30575  30575  30575    216    229    219    203    214    211    225    216    221    215    208    219    206    223    207    225    214  30575    220    215    228    199    222    214    211    225    226    227    231    227    218    213  30575    217    226  30575    223    201    217    212    225    222    227    230    224    220    229    228    203    221    211    229    228    214  30575  30575  30575    228    217    226    220    199    198    221    206  30575  30575  30575  30575    214  30575  30575  30575  30575  30575  30575  30575  30575  30575  30575  30575  30575  30575  30575  30575  30575  30575  30575  30575  30575  30575  30575  30575  30575  30575  30575  30575  30575  30575  30575  30575  30575  30575  30575  30575  30575  30575  30575  30575  30575  30575  30575  30575  30575  30575  30575  30575  30575  30575  30575  30575  30575  30575  30575  30575  30575
  30575  30575  30575  30575  30575  30575  30575  30575  30575  30575  30575  30575  30575  30575  30575  30575  30575  30575  30575  30575  30575  30575  30575  30575  30575  30575  30575  30575  30575  30575  30575  30575  30575  30575  30575  30575  30575  30575  30575  30575  30575  30575  30575  30575  30575  30575  30575  30575  30575  30575  30575  30575  30575  30575  30575  30575  30575  30575  30575  30575  30575  30575  30575  30575  30575  30575  30575  30575  30575  30575  30575  30575  30575  30575  30575  30575  30575  30575  30575  30575  30575  30575  30575  30575    219    203    183    221    197  30575  30575  30575    164    156    188    197    210    226  30575  30575  30575    182    175    177    190    178    184    170  30575    166    162    165    163    176    196    178    169    150    166  30575    175    190    222    180    223  30575    225    203    219    217    215    229    200  30575    187  30575  30575    236  30575  30575  30575  30575  30575    220    224    206    211  30575    225    188    212    197    195    239    215    210    217    217    205    226    220    233    216    215  30575    220    221  30575    211    221    202    218    220  30575  30575  30575  30575  30575  30575  30575  30575  30575  30575  30575  30575  30575  30575    217  30575    238    232  30575  30575  30575  30575  30575  30575  30575  30575  30575  30575  30575  30575  30575  30575  30575  30575  30575  30575  30575  30575  30575  30575  30575  30575  30575  30575  30575  30575  30575  30575  30575  30575  30575  30575  30575  30575  30575  30575  30575  30575  30575  30575  30575  30575  30575  30575  30575  30575  30575  30575  30575  30575  30575  30575  30575  30575  30575  30575  30575  30575  30575  30575  30575  30575  30575  30575  30575  30575  30575  30575  30575  30575  30575  30575  30575  30575    116    136    138    147    154    144    131    133    138    246    196    217    212  30575    188    245    206    208    221    236  30575    215  30575  30575    201    226    223    251    254    191  30575    201    232  30575    191    152    256    230    224    179    211    207    230    230    211    204    195    181    183    161    163    150    179    150    189    153    187    170    151    166  30575  30575    157    193    232    149    202    168    150    160    126    123    122    120    153    141    211    138    136    135  30575    221    130    170    136    136    135    144    155    132    139    150    147    132    128    154    153    141    128    125    126  30575  30575    132    294    131    157    134    131    124    161    141    140    131    140    144    143    133  30575    130    140    133    150  30575    175    202    209    170    174    206    187    207    185    207    228  30575    146    192    167    193  30575  30575    187    219  30575    224  30575    236    215    209    215    229    228    217    199    216    218    218    223    214    217    237    221    216    229    205    224    228    211    212    214    226    233    231    216    207  30575    235    228  30575    219    214    228    217    225    223    225    234    225    192    215    251    228    229    217    226    218    223    229  30575    233    227  30575    233    235    184    204    200    199    219    213  30575  30575  30575  30575  30575  30575    190  30575  30575  30575  30575  30575  30575  30575  30575  30575  30575  30575  30575  30575  30575  30575  30575  30575  30575  30575  30575  30575  30575  30575  30575  30575  30575  30575  30575  30575  30575  30575  30575  30575  30575  30575  30575  30575  30575  30575  30575  30575  30575  30575  30575  30575  30575  30575  30575  30575  30575  30575  30575  30575  30575  30575
  30575  30575  30575  30575  30575  30575  30575  30575  30575  30575  30575  30575  30575  30575  30575  30575  30575  30575  30575  30575  30575  30575  30575  30575  30575  30575  30575  30575  30575  30575  30575  30575  30575  30575  30575  30575  30575  30575  30575  30575  30575  30575  30575  30575  30575  30575  30575  30575  30575  30575  30575  30575  30575  30575  30575  30575  30575  30575  30575  30575  30575  30575  30575  30575  30575  30575  30575  30575  30575  30575  30575  30575  30575  30575  30575  30575  30575  30575  30575  30575  30575  30575  30575  30575  30575    213  30575    213    188    196    138    135    140    126    134    173    203    209    206    171    174    175    165    160    189    182    169    171    146    145    149    157    170    157    168    186    165    164    171  30575    169    253    231    181  30575    218  30575    242    189    214    217    203    225    198    225    241    247    225    227  30575    180    243    235  30575  30575  30575    217    226    226    213    186    203    228    225    209    229    217    210    211    227  30575    229    203    229  30575    210    207    223    216    215    201    233    230  30575    253  30575  30575  30575  30575    235  30575  30575  30575  30575  30575  30575  30575  30575  30575  30575  30575  30575  30575  30575  30575  30575  30575  30575  30575  30575  30575  30575  30575  30575  30575  30575  30575  30575  30575  30575  30575  30575  30575  30575  30575  30575  30575  30575  30575  30575  30575  30575  30575  30575  30575  30575  30575  30575  30575  30575  30575  30575  30575  30575  30575  30575  30575  30575  30575  30575  30575  30575  30575  30575  30575  30575  30575  30575  30575  30575  30575  30575  30575  30575  30575  30575  30575  30575  30575  30575  30575  30575  30575  30575  30575  30575  30575  30575    210    129    142    149    164    158    147    160    152    159    157    261    244    233  30575    202    196    217    215    231  30575    223    218    239  30575    204    148    240    194    215    217    206    164    189    212    206  30575    154    243    218    227    192    263    196    200    162    209    176    240  30575  30575  30575    195    175    175  30575  30575  30575  30575    163    171    149    209    165    149  30575    125    136    135    126    118    127    121    119    213  30575    198  30575  30575  30575  30575  30575    147    161    129    134    134    160  30575    158    160    138  30575  30575  30575    238    132    126    131  30575    119    117    124    123    124    135  30575    119    219    125    133    132  30575    130  30575    249    235    150  30575  30575  30575    150    137    143  30575    155    192    222    169    189  30575    247    239    150    172    171    166    171    200    183    189    212    228    237    214  30575    222    208    230    213    216    224    213    225    213    235    217    217    227    223    226    221    213    230    222    217    236    214    206    221    245    249    216    221    220    221    228    217  30575  30575  30575    212    224    215    226    223    222    225  30575    211  30575    221    224    230    235    215    225    236    249    235    213    230    214    244    190    222    206    208    224  30575  30575  30575  30575  30575  30575    232  30575    219  30575  30575  30575  30575  30575  30575  30575  30575  30575  30575  30575  30575  30575  30575  30575  30575  30575  30575  30575  30575  30575  30575  30575  30575  30575  30575  30575  30575  30575  30575  30575  30575  30575  30575  30575  30575  30575  30575  30575  30575  30575  30575  30575  30575  30575  30575  30575  30575  30575  30575  30575  30575  30575  30575
  30575  30575  30575  30575  30575  30575  30575  30575  30575  30575  30575  30575  30575  30575  30575  30575  30575  30575  30575  30575  30575  30575  30575  30575  30575  30575  30575  30575  30575  30575  30575  30575  30575  30575  30575  30575  30575  30575  30575  30575  30575  30575  30575  30575  30575  30575  30575  30575  30575  30575  30575  30575  30575  30575  30575  30575  30575  30575  30575  30575  30575  30575  30575  30575  30575  30575  30575  30575  30575  30575  30575  30575  30575  30575  30575  30575  30575  30575  30575  30575  30575  30575  30575  30575  30575    199  30575    202  30575    142    119    153    172    200    140    155    174    204    195    189  30575  30575    175    165    191    189    160    147    175    163    170    166    165    149    276    179    174  30575  30575    261  30575    241  30575    237  30575    217  30575    223    246    182    220    213    219    227    230    218    210    216    219    214    225    221  30575  30575  30575  30575  30575  30575    217    220    175    222  30575    232    214    254    202    198    198    225    222    224    257    209    233    224    181    216    226    223    218    213    215    213  30575  30575  30575  30575    211  30575  30575  30575  30575  30575  30575  30575  30575  30575  30575  30575  30575  30575  30575  30575  30575  30575  30575  30575  30575  30575  30575  30575  30575  30575  30575  30575  30575  30575  30575  30575  30575  30575  30575  30575  30575  30575  30575  30575  30575  30575  30575  30575  30575  30575  30575  30575  30575  30575  30575  30575  30575  30575  30575  30575  30575  30575  30575  30575  30575  30575  30575  30575  30575  30575  30575  30575  30575  30575  30575  30575  30575  30575  30575  30575  30575  30575  30575  30575  30575  30575  30575  30575  30575  30575  30575  30575  30575  30575  30575    148    142    140    211    176    141    199    291    154    218  30575    213    226    201    231    216    215    231    242    248    223    138    178    252    257    150    258    165    212    239    147    234    235    214    177    219    200    184    159    203  30575    236    182    169    198    161    169  30575  30575  30575  30575  30575    160  30575  30575  30575  30575  30575    250    192    144    195    171  30575  30575  30575  30575    130  30575    121    136  30575    126    239    209  30575  30575  30575  30575  30575  30575    136    146    137    135    138    126    138    142    134    130  30575  30575  30575  30575    134    122    139    133    118  30575    132    129    151    141  30575    131    130    236    134    134    142  30575    222    147    134    130    143    152    159    146    166    142    186    190    168    164    164  30575    250  30575    133    141    160    180    156    248    173    230  30575    218    196  30575  30575  30575  30575  30575    220  30575    232    226    222  30575    215  30575    220    225    222    228    227    238    220    229  30575    220    219    285  30575    238  30575    201    195  30575    213    206    212    227    219    228    218    220    216    227    214    219    229    230    225    221    216    227    236    228    229    223    229    229    231    225    226    232  30575    229    206  30575    206    230    230  30575  30575  30575  30575  30575  30575    253  30575  30575  30575  30575  30575  30575  30575  30575  30575  30575  30575    217  30575  30575  30575  30575  30575  30575  30575  30575  30575  30575  30575  30575  30575  30575  30575  30575  30575  30575  30575  30575  30575  30575  30575  30575  30575  30575  30575  30575  30575  30575  30575  30575  30575  30575  30575  30575  30575  30575  30575  30575  30575  30575  30575  30575
  30575  30575  30575  30575  30575  30575  30575  30575  30575  30575  30575  30575  30575  30575  30575  30575  30575  30575  30575  30575  30575  30575  30575  30575  30575  30575  30575  30575  30575  30575  30575  30575  30575  30575  30575  30575  30575  30575  30575  30575  30575  30575  30575  30575  30575  30575  30575  30575  30575  30575  30575  30575  30575  30575  30575  30575  30575  30575  30575  30575  30575  30575  30575  30575  30575  30575  30575  30575  30575  30575  30575  30575  30575  30575  30575  30575  30575  30575  30575  30575  30575  30575  30575  30575  30575    208    174    211  30575    151  30575    117    176    182    164    199  30575  30575    201    177  30575    179    196    177    169    215    166    176    145    151  30575    173    166    141    170    178    166  30575  30575  30575  30575    260    173    229  30575    218    208    234    225  30575    207  30575    245    206    224    216    215    235    232  30575    231  30575  30575    230  30575  30575  30575  30575  30575  30575    200    217    226    223    202  30575    209    204    227    253  30575  30575    192    204    208    199    208    229    202    192    218    189    215    204    219    207    222    221  30575  30575  30575  30575  30575  30575  30575  30575  30575  30575  30575  30575  30575  30575  30575  30575  30575  30575  30575  30575  30575  30575  30575  30575  30575  30575  30575  30575  30575  30575  30575  30575  30575  30575  30575  30575  30575  30575  30575  30575  30575  30575  30575  30575  30575  30575  30575  30575  30575  30575  30575  30575  30575  30575  30575  30575  30575  30575  30575  30575  30575  30575  30575  30575  30575  30575  30575  30575  30575  30575  30575  30575  30575  30575  30575  30575  30575  30575  30575  30575  30575  30575  30575  30575  30575  30575  30575  30575  30575  30575  30575    296    204    173    190  30575  30575    135    130    129    145    220  30575    236    253    271    156    240    265    167    238    201  30575    267  30575    219    211    241    237    245    192    218    240    226    217    179    223    209    115    236    232    223    199    190    253    171    164  30575  30575  30575  30575    153    156    168    149  30575  30575  30575  30575  30575    182    194    185    199  30575    180  30575    149  30575    127    128    132    130    115  30575  30575  30575  30575  30575  30575  30575  30575  30575  30575  30575  30575    138    137    132    145  30575    273  30575    168    206  30575    139    129    149    251  30575    145    125  30575    134    137    139    134    132    132    134    128    132  30575    240    144    132    142    149    131    145    182  30575  30575    203    172    179    180  30575    170    223  30575  30575    143    153    248    155    248    230  30575    250  30575  30575  30575  30575  30575    235    226    238    228    221    234    256    235    241    225  30575    219    213    218    218  30575  30575    219  30575  30575  30575  30575  30575    231    244    254    241    224    225    228    217    215    221    216    257    221    220    229    222    237  30575  30575    231    227    229    217    237    230    232  30575    209    234    230    233    238    231    225    220  30575    213    203    222  30575  30575  30575  30575  30575  30575  30575  30575  30575  30575  30575  30575  30575  30575  30575  30575  30575  30575  30575  30575  30575  30575  30575  30575  30575  30575  30575  30575  30575  30575  30575  30575  30575  30575  30575  30575  30575  30575  30575  30575  30575  30575  30575  30575  30575  30575  30575  30575  30575  30575  30575  30575  30575  30575  30575  30575  30575  30575  30575  30575  30575  30575  30575  30575
  30575  30575  30575  30575  30575  30575  30575  30575  30575  30575  30575  30575  30575  30575  30575  30575  30575  30575  30575  30575  30575  30575  30575  30575  30575  30575  30575  30575  30575  30575  30575  30575  30575  30575  30575  30575  30575  30575  30575  30575  30575  30575  30575  30575  30575  30575  30575  30575  30575  30575  30575  30575  30575  30575  30575  30575  30575  30575  30575  30575  30575  30575  30575  30575  30575  30575  30575  30575  30575  30575  30575  30575  30575  30575  30575  30575  30575  30575  30575  30575  30575  30575  30575  30575    223    142    168    211    128    123  30575    182    296    174  30575    173  30575  30575  30575  30575    167    179    188    190    183  30575    173    144    194    143    151    168    164    168    141    144    159    129    128    284    214  30575    164    192    199    203    227    236    235  30575    258  30575    208    220    219    233    241    209    234    237  30575  30575  30575  30575    210    181  30575  30575  30575  30575    197    219    206    237    217    198  30575    227    188    242  30575    237    226    205    202    223    206    215    200    201  30575  30575  30575    203    210    230    222    227  30575  30575  30575  30575  30575  30575  30575  30575  30575  30575  30575  30575  30575  30575  30575  30575  30575  30575  30575  30575  30575  30575  30575  30575  30575  30575  30575  30575  30575  30575  30575  30575  30575  30575  30575  30575  30575  30575  30575  30575  30575  30575  30575  30575  30575  30575  30575  30575  30575  30575  30575  30575  30575  30575  30575  30575  30575  30575  30575  30575  30575  30575  30575  30575  30575  30575  30575  30575  30575  30575  30575  30575  30575  30575  30575  30575  30575  30575  30575  30575  30575  30575  30575  30575  30575  30575  30575  30575  30575  30575  30575    204  30575    202    246    188    213    169  30575    237    202    203    219    189    154    227    165    188    219    201    206  30575  30575    185  30575  30575    247  30575    232    207    232    235    248    218    191    217    197    253    216    233    203    214    199    177    230    161    266  30575  30575  30575  30575  30575  30575    185    159    156  30575  30575    160    150    155  30575    155    181    192    157    143    149  30575  30575    118    133    122  30575  30575  30575  30575  30575  30575    242    182    146    139  30575    140    139  30575  30575    136    128  30575    190  30575  30575  30575    116    269    144  30575    237  30575  30575    261    111    135    132    133    197    128    137    118    123    132  30575    227    236  30575    146  30575    296    184    193  30575    208    237    212  30575  30575    229    221    173    211  30575    151  30575  30575  30575  30575    178  30575    167  30575    215  30575  30575    243  30575  30575    226    221  30575  30575    233    235    235    248    248    232    227  30575    249    231    277  30575  30575  30575  30575  30575  30575  30575    228    238    241    239    240    239    248    227    237    218  30575  30575    215    227    219    233    224    221  30575    225    224    228    227    216    226    222    217    225    215    224  30575  30575    219    240    202    216  30575  30575  30575  30575  30575  30575  30575  30575  30575  30575  30575  30575  30575  30575  30575  30575  30575  30575    234  30575  30575  30575  30575  30575  30575  30575  30575  30575  30575  30575  30575  30575  30575  30575  30575  30575  30575  30575  30575  30575  30575  30575  30575  30575  30575  30575  30575  30575  30575  30575  30575  30575  30575  30575  30575  30575  30575  30575  30575  30575  30575  30575  30575  30575  30575  30575
  30575  30575  30575  30575  30575  30575  30575  30575  30575  30575  30575  30575  30575  30575  30575  30575  30575  30575  30575  30575  30575  30575  30575  30575  30575  30575  30575  30575  30575  30575  30575  30575  30575  30575  30575  30575  30575  30575  30575  30575  30575  30575  30575  30575  30575  30575  30575  30575  30575  30575  30575  30575  30575  30575  30575  30575  30575  30575  30575  30575  30575  30575  30575  30575  30575  30575  30575  30575  30575  30575  30575  30575  30575  30575  30575  30575  30575  30575  30575  30575  30575  30575  30575  30575    205    172    180  30575    194    190    168    163    190    171    175    218    201    234    227    154    177    201    197    197  30575    197  30575  30575    154  30575    144    149    149    182    165    156    148    145    222  30575    273    247  30575  30575  30575    240    232    238    233    219    233    227    229  30575  30575  30575    229    236  30575    179  30575    180    222    219    220    202  30575  30575    242  30575  30575  30575    187    195    205  30575    199  30575  30575    245    232    220    234    224    213    227    241    184    222  30575  30575  30575    226    213  30575  30575  30575  30575  30575  30575  30575  30575  30575  30575  30575  30575  30575  30575  30575  30575  30575  30575  30575  30575  30575  30575  30575  30575  30575  30575  30575  30575  30575  30575  30575  30575  30575  30575  30575  30575  30575  30575  30575  30575  30575  30575  30575  30575  30575  30575  30575  30575  30575  30575  30575  30575  30575  30575  30575  30575  30575  30575  30575  30575  30575  30575  30575  30575  30575  30575  30575  30575  30575  30575  30575  30575  30575  30575  30575  30575  30575  30575  30575  30575  30575  30575  30575  30575  30575  30575  30575  30575  30575  30575  30575  30575  30575  30575    329    207    201    153    241    168    142    141    283    168    195  30575    220    228    201  30575    229    188    139    166    165  30575  30575  30575  30575    151    236    261    227    201    214    250    252    188    208    138    210    179    174    185    175    193    200    170    266    257  30575  30575  30575  30575  30575  30575  30575    214  30575  30575  30575  30575  30575  30575    226    182    187    142    209    164    157    165    193    166    109    104    221  30575  30575    299  30575    194    125  30575    134  30575  30575    141    137  30575    127  30575  30575  30575  30575  30575  30575  30575  30575  30575  30575  30575  30575  30575    171    214    240    118    121    139    134    127    161    133    136    169    141    118    134    151  30575    112  30575    147    213  30575    205    177    187  30575  30575    170    237  30575    230    213  30575  30575    165    173    145  30575  30575  30575  30575  30575  30575  30575  30575  30575  30575  30575  30575  30575  30575    231    239  30575    259    238    236    253    265    255    251    248  30575  30575    230    211  30575  30575  30575    189    239    243    236    247    249    232    238    221    214    225    207    227    226    219    221    231    235    227    236    228    228    237    230    229    221    220    219    230    237    222    220    223    230    233    182    214  30575  30575  30575  30575  30575  30575  30575  30575  30575  30575  30575  30575  30575  30575  30575  30575  30575  30575  30575  30575  30575  30575  30575  30575  30575  30575  30575  30575  30575  30575  30575  30575  30575  30575  30575  30575  30575  30575  30575  30575  30575  30575  30575  30575  30575  30575  30575  30575  30575  30575  30575  30575  30575  30575  30575  30575  30575  30575  30575  30575  30575  30575  30575  30575  30575  30575
  30575  30575  30575  30575  30575  30575  30575  30575  30575  30575  30575  30575  30575  30575  30575  30575  30575  30575  30575  30575  30575  30575  30575  30575  30575  30575  30575  30575  30575  30575  30575  30575  30575  30575  30575  30575  30575  30575  30575  30575  30575  30575  30575  30575  30575  30575  30575  30575  30575  30575  30575  30575  30575  30575  30575  30575  30575  30575  30575  30575  30575  30575  30575  30575  30575  30575  30575  30575  30575  30575  30575  30575  30575  30575  30575  30575  30575  30575  30575  30575  30575  30575  30575  30575    206    170  30575    211    183    165    141    174  30575    166    121    118    166    191    202    165  30575    204    193    186    205  30575    171    161    187    163    168  30575    158    155    194    177    146    149    164    158    169    275  30575    160    245    224    239    239    240    230    220    231    231    238  30575    239    221    223    242  30575    178    199    204    224    213  30575  30575    175    240    217  30575  30575    216    200  30575  30575    198    210    225    234    256    228    221    213    208    212    216    165  30575  30575  30575    223    229    238  30575  30575  30575  30575  30575  30575  30575  30575  30575  30575  30575  30575  30575  30575  30575  30575  30575  30575  30575  30575  30575  30575  30575  30575  30575  30575  30575  30575  30575  30575  30575  30575  30575  30575  30575  30575  30575  30575  30575  30575  30575  30575  30575  30575  30575  30575  30575  30575  30575  30575  30575  30575  30575  30575  30575  30575  30575  30575  30575  30575  30575  30575  30575  30575  30575  30575  30575  30575  30575  30575  30575  30575  30575  30575  30575  30575  30575  30575  30575  30575  30575  30575  30575  30575  30575  30575  30575  30575  30575  30575  30575  30575  30575  30575    226    203    197    143    208    140    173    143  30575    134    230    138  30575    238    288  30575  30575    177    240    211    145  30575  30575  30575  30575    147    158    198    209    209    214    221    262    161    187    198    161    220    206    175    151    216    199    195    191  30575  30575  30575  30575  30575  30575  30575  30575  30575  30575  30575  30575  30575  30575  30575  30575    196  30575    187    190    186    178  30575    153    130    138    124    154  30575  30575  30575  30575  30575  30575  30575    129    143    145    144    138    149    126  30575  30575  30575  30575  30575  30575  30575  30575    127  30575  30575    113    109  30575    131    173    128    143    118    117  30575    125    126    126  30575  30575  30575  30575  30575  30575  30575    107    186  30575    304    256  30575    197  30575  30575  30575    207    189    187    152    197    211    159    177    206    147    209    223    224  30575  30575  30575  30575  30575  30575  30575  30575    244  30575  30575  30575    251    261  30575    249    256    245    242    251    250    239    235    248  30575    253  30575    238    287    286    249    248    250    242    235    228    205  30575    218    205    219    221    250    223    232    238    237    238    248    224    175  30575    221    209    232    224    229    226    208    229    246    187    197    242    227  30575  30575  30575  30575  30575  30575  30575  30575  30575    198    219    211    208  30575  30575  30575  30575  30575  30575  30575  30575  30575  30575  30575  30575  30575  30575  30575  30575  30575  30575  30575  30575  30575  30575  30575  30575  30575  30575  30575  30575  30575  30575  30575  30575  30575  30575  30575  30575  30575  30575  30575  30575  30575  30575  30575  30575  30575  30575  30575  30575  30575  30575  30575  30575  30575
  30575  30575  30575  30575  30575  30575  30575  30575  30575  30575  30575  30575  30575  30575  30575  30575  30575  30575  30575  30575  30575  30575  30575  30575  30575  30575  30575  30575  30575  30575  30575  30575  30575  30575  30575  30575  30575  30575  30575  30575  30575  30575  30575  30575  30575  30575  30575  30575  30575  30575  30575  30575  30575  30575  30575  30575  30575  30575  30575  30575  30575  30575  30575  30575  30575  30575  30575  30575  30575  30575  30575  30575  30575  30575  30575  30575  30575  30575  30575  30575  30575  30575  30575  30575    205    186    203    209  30575    176  30575  30575    166    162    134    145    168    189    189    186    154    170    194    202    151    197    182    156  30575    180    135    157    158    158    166    153    174    175    166    171    169    166  30575    143    229    238    234    238    228    232    230    240    234  30575    194    250    229    241    221  30575  30575    223    198    225    222    207  30575    212    233  30575    238  30575  30575  30575  30575  30575    219    187    198    211  30575    227    231  30575    211  30575  30575  30575  30575  30575  30575  30575  30575  30575  30575  30575  30575  30575  30575  30575  30575  30575  30575  30575  30575  30575  30575  30575  30575  30575  30575  30575  30575  30575  30575  30575  30575  30575  30575  30575  30575  30575  30575  30575  30575  30575  30575  30575  30575  30575  30575  30575  30575  30575  30575  30575  30575  30575  30575  30575  30575  30575  30575  30575  30575  30575  30575  30575  30575  30575  30575  30575  30575  30575  30575  30575  30575  30575  30575  30575  30575  30575  30575  30575  30575  30575  30575  30575  30575  30575  30575  30575  30575  30575  30575  30575  30575  30575  30575  30575    106    134  30575  30575  30575  30575  30575  30575    212    219    128    138    148    133  30575    155    332  30575    141    136    129  30575  30575  30575  30575  30575    153    225  30575    159    147  30575  30575  30575  30575    176    157    215    184    230    196    203    211    188    170    178    171    164    205    143    177    164    158  30575  30575  30575  30575  30575  30575  30575  30575  30575  30575  30575  30575  30575  30575  30575  30575  30575    188  30575    205  30575    182    206  30575    181    154    138  30575    178  30575  30575  30575  30575  30575    125    137    152    140    141    142    141    286  30575  30575  30575  30575    229    194  30575    129    147    115    120    124    118    118    127    195    239    126    129    114    127  30575     94  30575  30575  30575    123    151    237    134    245    180    154    153    166    184    194    174    222    248    183    221  30575  30575  30575    201    195  30575    205    232  30575    195  30575    223    190    213  30575  30575  30575  30575  30575  30575  30575  30575  30575  30575    223  30575  30575    248    268    236    281    239    252    253    247    263    240    246  30575    251    244    245    244    250    209    209    205    204    203    212    236    222    217    213    222    235    225    244    229    214    211    230  30575    230  30575  30575    227    212    217    236    232  30575    221    237    203    208  30575  30575  30575  30575  30575  30575  30575  30575  30575  30575  30575  30575    209    209  30575  30575  30575  30575  30575  30575  30575  30575  30575  30575  30575  30575  30575  30575  30575  30575  30575  30575  30575  30575  30575  30575  30575  30575  30575  30575  30575  30575  30575  30575  30575  30575  30575  30575  30575  30575  30575  30575  30575  30575  30575  30575  30575  30575  30575  30575  30575  30575  30575  30575  30575  30575  30575
  30575  30575  30575  30575  30575  30575  30575  30575  30575  30575  30575  30575  30575  30575  30575  30575  30575  30575  30575  30575  30575  30575  30575  30575  30575  30575  30575  30575  30575  30575  30575  30575  30575  30575  30575  30575  30575  30575  30575  30575  30575  30575  30575  30575  30575  30575  30575  30575  30575  30575  30575  30575  30575  30575  30575  30575  30575  30575  30575  30575  30575  30575  30575  30575  30575  30575  30575  30575  30575  30575  30575  30575  30575  30575  30575  30575  30575  30575  30575  30575  30575  30575  30575  30575    196    192  30575    189  30575    151    171    165    154    142    139    140  30575    129    142  30575  30575    232    183    190    205    180  30575  30575    263    158    218    162    144    151    144    152    177    247    261    183    147    139    144    167    231    239    232    241    235    232    231    215    225  30575    231    210    235    213    261  30575  30575    278    219    231    248  30575    249    235  30575  30575  30575    225    240    231    206    211    228  30575  30575    218    234    228    232    210  30575  30575  30575  30575  30575  30575  30575  30575  30575  30575  30575  30575  30575  30575  30575  30575  30575  30575  30575  30575  30575  30575  30575  30575  30575  30575  30575  30575  30575  30575  30575  30575  30575  30575  30575  30575  30575  30575  30575  30575  30575  30575  30575  30575  30575  30575  30575  30575  30575  30575  30575  30575  30575  30575  30575  30575  30575  30575  30575  30575  30575  30575  30575  30575  30575  30575  30575  30575  30575  30575  30575  30575  30575  30575  30575  30575  30575  30575  30575  30575  30575  30575  30575  30575  30575  30575  30575  30575  30575  30575  30575  30575    187    205    160    175    194  30575  30575    203  30575    304    229    194    205    189    231    128    132    172  30575  30575  30575  30575  30575  30575  30575  30575  30575  30575  30575  30575    229    240    233    152    164  30575  30575  30575  30575  30575  30575    141    267    223    221    212    220    161    169    201    205    165    183    176    280    133  30575  30575  30575  30575  30575  30575  30575  30575  30575  30575  30575  30575  30575  30575  30575  30575  30575  30575  30575  30575    199  30575    188    197    178  30575    204    209  30575    174  30575     73     92  30575  30575  30575  30575    146    147    151    136    142  30575    135  30575  30575    245    217    260    120    126    127    129    123    113    120    282    112    120    124  30575    174    110    157    111    129    138    131    133    134  30575    169    169    213    189    192    184    193    180    175  30575    188    227    236    215    224  30575    212    223    213  30575  30575    118  30575  30575  30575  30575  30575  30575    212    200    230  30575  30575  30575  30575  30575  30575  30575    208  30575  30575  30575  30575  30575  30575    253  30575  30575    266    237    243    245    246  30575    237    238    252    246  30575    216    224    213  30575    226    216    221    206  30575    228    233    235    240    231  30575  30575    218  30575    229    214    216    218    202    211    214  30575  30575    229    218    234  30575  30575  30575  30575  30575  30575  30575  30575  30575    247    298    215  30575  30575    196    229  30575  30575  30575  30575  30575  30575  30575  30575  30575  30575  30575  30575  30575  30575  30575  30575  30575  30575  30575  30575  30575  30575  30575  30575  30575  30575  30575  30575  30575  30575  30575  30575  30575  30575  30575  30575  30575  30575  30575  30575  30575  30575  30575  30575  30575  30575  30575  30575  30575  30575  30575  30575
  30575  30575  30575  30575  30575  30575  30575  30575  30575  30575  30575  30575  30575  30575  30575  30575  30575  30575  30575  30575  30575  30575  30575  30575  30575  30575  30575  30575  30575  30575  30575  30575  30575  30575  30575  30575  30575  30575  30575  30575  30575  30575  30575  30575  30575  30575  30575  30575  30575  30575  30575  30575  30575  30575  30575  30575  30575  30575  30575  30575  30575  30575  30575  30575  30575  30575  30575  30575  30575  30575  30575  30575  30575  30575  30575  30575  30575  30575  30575  30575  30575  30575  30575  30575  30575    198    190  30575  30575  30575    155    152  30575  30575    140    161    150    136    203    274    150    168    190    184    174    228  30575    159    179    144    163    189    159    155    155    163    247    207    190    195    221    165    145    205  30575    226    239    231    235    221    227    228    233    222    246    236    220    233    203  30575  30575    259    224  30575    208    192  30575    233  30575  30575  30575  30575    230  30575    212    225    217  30575    200    231    243    218    212    229  30575  30575  30575  30575  30575  30575  30575  30575  30575  30575  30575  30575  30575  30575  30575  30575  30575  30575  30575  30575  30575  30575  30575  30575  30575  30575  30575  30575  30575  30575  30575  30575  30575  30575  30575  30575  30575  30575  30575  30575  30575  30575  30575  30575  30575  30575  30575  30575  30575  30575  30575  30575  30575  30575  30575  30575  30575  30575  30575  30575  30575  30575  30575  30575  30575  30575  30575  30575  30575  30575  30575  30575  30575  30575  30575  30575  30575  30575  30575  30575  30575  30575  30575  30575  30575  30575  30575  30575  30575  30575  30575  30575  30575    167    186    181    198    157    130    130    151    137    236    120    122    129    197    197    202    179    176  30575  30575  30575  30575  30575  30575  30575  30575  30575    236  30575  30575    140    135    145    159  30575  30575  30575  30575  30575  30575  30575    232    150  30575    155    167    217    209    185    194    174    171  30575    142    189  30575  30575  30575  30575  30575  30575  30575  30575  30575  30575  30575  30575  30575  30575  30575  30575  30575  30575  30575  30575  30575    197    182    166    207    208    204    204    149    170  30575    168  30575  30575  30575  30575  30575    149    144    166  30575    135  30575  30575  30575  30575    156    232    121    114    121    122  30575    129    119    112    121    123    121    121    111  30575    122    128    138    133    238  30575    185    187  30575    196    203  30575  30575  30575    193    206    195    205    208  30575    226  30575  30575    204    206    208    202  30575    213  30575  30575  30575  30575  30575  30575  30575  30575  30575  30575  30575  30575  30575  30575  30575  30575  30575  30575  30575  30575  30575  30575    176    269  30575  30575  30575  30575  30575  30575    243    244    252    243    245    253    230    237    238    227    223    223    231    220    221    230    220  30575    237    230    222    215    216    231    223    218  30575    217    228    227  30575    204    235  30575  30575  30575  30575  30575  30575  30575  30575  30575  30575  30575  30575  30575  30575    236  30575  30575    260    233    242  30575  30575  30575  30575  30575  30575  30575  30575  30575  30575  30575  30575  30575  30575  30575  30575  30575  30575  30575  30575  30575  30575  30575  30575  30575  30575  30575  30575  30575  30575  30575  30575  30575  30575  30575  30575  30575  30575  30575  30575  30575  30575  30575  30575  30575  30575  30575  30575  30575  30575  30575  30575  30575  30575
  30575  30575  30575  30575  30575  30575  30575  30575  30575  30575  30575  30575  30575  30575  30575  30575  30575  30575  30575  30575  30575  30575  30575  30575  30575  30575  30575  30575  30575  30575  30575  30575  30575  30575  30575  30575  30575  30575  30575  30575  30575  30575  30575  30575  30575  30575  30575  30575  30575  30575  30575  30575  30575  30575  30575  30575  30575  30575  30575  30575  30575  30575  30575  30575  30575  30575  30575  30575  30575  30575  30575  30575  30575  30575  30575  30575  30575  30575  30575  30575  30575  30575  30575  30575    223    208    187  30575  30575    171    143    157    165    169    158    144    175    130    188    209    150    135    232    163    191    159    226    156    165    229    158    315    169    172    229    157    282    205    237    200    261    192    195    236    180    233    240    233    230    228    234    228    224  30575    228    230    234    232    220  30575    199    221    233    222  30575    248    227  30575  30575  30575    224    209    212    228    218    222    240    224    232    218    218    233    227    235  30575  30575  30575  30575  30575  30575  30575  30575  30575  30575  30575  30575  30575  30575  30575  30575  30575  30575  30575  30575  30575  30575  30575  30575  30575  30575  30575  30575  30575  30575  30575  30575  30575  30575  30575  30575  30575  30575  30575  30575  30575  30575  30575  30575  30575  30575  30575  30575  30575  30575  30575  30575  30575  30575  30575  30575  30575  30575  30575  30575  30575  30575  30575  30575  30575  30575  30575  30575  30575  30575  30575  30575  30575  30575  30575  30575  30575  30575  30575  30575  30575  30575  30575  30575  30575  30575  30575  30575  30575  30575  30575  30575  30575    185    182  30575    189    120    124    120    135    362    225    149    108    104    113    203    157    138    199  30575  30575  30575  30575  30575  30575  30575  30575    137    123  30575  30575  30575    145    120    144    229  30575  30575  30575  30575  30575  30575  30575    189  30575  30575  30575    146    182    242    207    212    149    155    136    172  30575  30575  30575  30575  30575  30575  30575  30575  30575  30575  30575  30575  30575  30575  30575  30575  30575  30575  30575  30575  30575    214    201  30575    271    177    206    197    205    213    153    238  30575  30575  30575  30575  30575  30575  30575    140    138    135  30575  30575  30575  30575    207    267    259  30575    191    116    112    115    121  30575    124    110     97     97    243  30575  30575    167  30575    158  30575    165  30575  30575    191  30575  30575    204    201  30575  30575    199  30575  30575    141    192  30575  30575  30575  30575  30575    183    234    235  30575  30575  30575  30575  30575  30575  30575  30575  30575  30575  30575  30575    209  30575  30575  30575  30575  30575  30575  30575  30575  30575  30575    234  30575  30575  30575  30575    255  30575    252  30575    250  30575    248    243    239    231    225    237    219    214    206    213    211    214    223    215    214    221    208    225  30575    213    213    159    231    230    224    234    221    202    236    244  30575  30575  30575  30575  30575  30575  30575  30575  30575  30575  30575  30575  30575  30575  30575    229  30575  30575  30575  30575  30575  30575  30575  30575  30575  30575  30575  30575  30575  30575  30575  30575  30575  30575  30575  30575  30575  30575  30575  30575  30575  30575  30575  30575  30575  30575  30575  30575  30575  30575  30575  30575  30575  30575  30575  30575  30575  30575  30575  30575  30575  30575  30575  30575  30575  30575  30575  30575  30575  30575  30575  30575  30575  30575
  30575  30575  30575  30575  30575  30575  30575  30575  30575  30575  30575  30575  30575  30575  30575  30575  30575  30575  30575  30575  30575  30575  30575  30575  30575  30575  30575  30575  30575  30575  30575  30575  30575  30575  30575  30575  30575  30575  30575  30575  30575  30575  30575  30575  30575  30575  30575  30575  30575  30575  30575  30575  30575  30575  30575  30575  30575  30575  30575  30575  30575  30575  30575  30575  30575  30575  30575  30575  30575  30575  30575  30575  30575  30575  30575  30575  30575  30575  30575  30575  30575  30575  30575  30575    180    210  30575  30575    180  30575    181    157    155    161    151    166    203    160    150    149  30575    110    177    146    159  30575    156  30575    205  30575    155    162  30575    179    241    138    186    254    166    203  30575    225  30575    234    234    235    226    220    233    223    237    237    236    222    224    216    225    215    242    252    231    215    223  30575    238    237  30575  30575    237    234    209    191    213    211    196    226    222    206    247    229    220    221    222  30575    236  30575  30575  30575  30575  30575  30575  30575  30575  30575  30575  30575  30575  30575  30575  30575  30575  30575  30575  30575  30575  30575  30575  30575  30575  30575  30575  30575  30575  30575  30575  30575  30575  30575  30575  30575  30575  30575  30575  30575  30575  30575  30575  30575  30575  30575  30575  30575  30575  30575  30575  30575  30575  30575  30575  30575  30575  30575  30575  30575  30575  30575  30575  30575  30575  30575  30575  30575  30575  30575  30575  30575  30575  30575  30575  30575  30575  30575  30575  30575  30575  30575  30575  30575  30575  30575  30575  30575  30575  30575  30575  30575  30575    103    159     83    113    126    124    125    130    163  30575    137    115  30575    156    156    117    120  30575  30575  30575  30575  30575  30575  30575  30575  30575  30575  30575  30575  30575  30575  30575  30575  30575    184    142    131  30575  30575  30575  30575  30575  30575    233  30575    215    118    215    144    168    184    141    140    146    142    200  30575  30575  30575  30575  30575    204    190    190    182    136    207    195  30575  30575  30575  30575  30575  30575  30575  30575  30575  30575  30575    162  30575    160    168    169    178    172    233  30575  30575    228    211  30575    304  30575  30575    141    146    153  30575  30575    124  30575  30575    252    241  30575    118    112    116    115    104    118    112    101  30575    116    121    164    188    188  30575    162    157    178  30575  30575    169    160    207    184    207  30575  30575  30575  30575  30575  30575    245    252  30575  30575  30575    285  30575    212  30575  30575  30575  30575  30575  30575  30575  30575  30575  30575  30575  30575  30575    238    195  30575  30575  30575  30575    203  30575  30575  30575  30575  30575  30575  30575  30575    265    256    243    240    237  30575    241    236    244    243    221    222    219    223    216    205    227    218    226    217    234    229    233    217    216    231    207    201    230    248    228    233    216    218    180  30575  30575  30575  30575  30575  30575  30575  30575  30575  30575  30575  30575  30575  30575  30575    209  30575  30575  30575  30575  30575  30575  30575  30575  30575  30575  30575  30575  30575  30575  30575  30575  30575  30575  30575  30575  30575  30575  30575  30575  30575  30575  30575  30575  30575  30575  30575  30575  30575  30575  30575  30575  30575  30575  30575  30575  30575  30575  30575  30575  30575  30575  30575  30575  30575  30575  30575  30575  30575  30575  30575  30575  30575  30575  30575
  30575  30575  30575  30575  30575  30575  30575  30575  30575  30575  30575  30575  30575  30575  30575  30575  30575  30575  30575  30575  30575  30575  30575  30575  30575  30575  30575  30575  30575  30575  30575  30575  30575  30575  30575  30575  30575  30575  30575  30575  30575  30575  30575  30575  30575  30575  30575  30575  30575  30575  30575  30575  30575  30575  30575  30575  30575  30575  30575  30575  30575  30575  30575  30575  30575  30575  30575  30575  30575  30575  30575  30575  30575  30575  30575  30575  30575  30575  30575  30575  30575  30575  30575  30575    204    235    188    205    168  30575    146    157  30575    139    158    152    185    138    159    269  30575  30575    268    194    175    204  30575    306  30575    195  30575  30575    230    262    240    202    146    224  30575    240    233    261    263  30575    235    246    235    222    245    144    251    240    232    221    229    224    230    242  30575    230    236    229  30575    235    220    238    215  30575    213    226    212  30575    217    226    233    241    179    216    224    220  30575  30575    239  30575  30575  30575  30575  30575  30575  30575  30575  30575  30575  30575  30575  30575  30575  30575  30575  30575  30575  30575  30575  30575  30575  30575  30575  30575  30575  30575  30575  30575  30575  30575  30575  30575  30575  30575  30575  30575  30575  30575  30575  30575  30575  30575  30575  30575  30575  30575  30575  30575  30575  30575  30575  30575  30575  30575  30575  30575  30575  30575  30575  30575  30575  30575  30575  30575  30575  30575  30575  30575  30575  30575  30575  30575  30575  30575  30575  30575  30575  30575  30575  30575  30575  30575  30575  30575  30575  30575  30575  30575  30575  30575  30575  30575  30575    184    155    120    127    107    114    120    114    217  30575    283    132  30575    125    278  30575  30575  30575  30575  30575  30575  30575  30575  30575  30575  30575  30575    101  30575  30575  30575  30575  30575  30575    121    204    136    133     96  30575  30575  30575  30575    168  30575    152    162    140    209    235    189    241    300  30575    165  30575  30575    165    145    215    180    188    157    160    135    112    191    133    170    186  30575  30575    163  30575    153    211    188  30575  30575    162    173    146    122    148    141    163    129  30575  30575  30575  30575  30575  30575  30575  30575  30575    135    114  30575    117    120    115  30575    117    116    125    244    143    106     55    106     96    101  30575  30575    204    130    223    146    154    239    229    236    157    190    207    152  30575  30575  30575    233    227    229  30575  30575  30575  30575    200    228    260  30575    213  30575  30575  30575  30575  30575  30575  30575  30575  30575  30575  30575  30575  30575  30575  30575  30575  30575  30575  30575  30575  30575  30575  30575  30575  30575  30575  30575  30575  30575  30575  30575    245    210    224    231    252    234    235    230    213    235    226    221    213    226    214    214    220    226    221    233    234    227  30575    231    236    221    244  30575    225    241    223    202    194    225    246  30575  30575  30575  30575  30575  30575  30575  30575  30575  30575  30575  30575  30575  30575  30575  30575  30575    234  30575  30575  30575  30575  30575  30575  30575  30575  30575  30575  30575  30575  30575  30575  30575  30575  30575  30575  30575  30575  30575  30575  30575  30575  30575  30575  30575  30575  30575  30575  30575  30575  30575  30575  30575  30575  30575  30575  30575  30575  30575  30575  30575  30575  30575  30575  30575  30575  30575  30575  30575  30575  30575  30575  30575  30575  30575
  30575  30575  30575  30575  30575  30575  30575  30575  30575  30575  30575  30575  30575  30575  30575  30575  30575  30575  30575  30575  30575  30575  30575  30575  30575  30575  30575  30575  30575  30575  30575  30575  30575  30575  30575  30575  30575  30575  30575  30575  30575  30575  30575  30575  30575  30575  30575  30575  30575  30575  30575  30575  30575  30575  30575  30575  30575  30575  30575  30575  30575  30575  30575  30575  30575  30575  30575  30575  30575  30575  30575  30575  30575  30575  30575  30575  30575  30575  30575  30575  30575  30575  30575  30575    212    214    196    141  30575    158    160    164  30575    133    150    132    127    167    169  30575  30575    149    294    197  30575  30575  30575  30575    136    170    209    197    229    162    155    248    128    215    228    221  30575  30575    222    236  30575    203  30575  30575  30575    250    263  30575    234    223    225    234  30575    236    215    233    214    228    235    226    237    238  30575  30575  30575    198    185  30575  30575    233    199    221    199    227    223  30575  30575  30575  30575  30575  30575  30575  30575  30575  30575  30575  30575  30575  30575  30575  30575  30575  30575  30575  30575  30575  30575  30575  30575  30575  30575  30575  30575  30575  30575  30575  30575  30575  30575  30575  30575  30575  30575  30575  30575  30575  30575  30575  30575  30575  30575  30575  30575  30575  30575  30575  30575  30575  30575  30575  30575  30575  30575  30575  30575  30575  30575  30575  30575  30575  30575  30575  30575  30575  30575  30575  30575  30575  30575  30575  30575  30575  30575  30575  30575  30575  30575  30575  30575  30575  30575  30575  30575  30575  30575  30575  30575  30575  30575  30575  30575  30575  30575    126    177    129    113    266      3    117    118    115    271    173    136    217    341  30575  30575  30575  30575  30575  30575  30575  30575  30575  30575  30575  30575    105    138  30575  30575  30575  30575  30575  30575  30575  30575    172    197    113    122     13  30575  30575    172    184    124    213  30575    128  30575  30575  30575  30575     20  30575  30575  30575    154    147    195    149  30575    191    180    172    199  30575    186    178    190    197    207    173  30575  30575    203    163    173    156    210  30575    163    151    122    154    130    134  30575     85  30575    185    343  30575    117  30575    116    113  30575    110    109    116    312  30575    108    115    111    296  30575    314  30575    107  30575  30575  30575     95    232    246  30575    114    124    130  30575    193    167    191  30575    189    216    224    258  30575    228    231  30575    188    215  30575  30575  30575  30575  30575  30575  30575  30575  30575  30575  30575  30575  30575  30575  30575  30575  30575  30575  30575  30575  30575    222    238  30575  30575  30575  30575  30575  30575  30575  30575  30575  30575    270  30575  30575  30575    229    246  30575  30575    217    235    229    224    238  30575    214    221    225  30575    226    213    226    238    227    237    232    176  30575  30575    230    234    172  30575    236    210    231    215    240    231  30575  30575  30575  30575  30575  30575  30575  30575  30575  30575  30575  30575  30575  30575  30575  30575    236    150    234  30575  30575  30575  30575  30575  30575  30575  30575  30575  30575  30575  30575  30575  30575  30575  30575  30575  30575  30575  30575  30575  30575  30575  30575  30575  30575  30575  30575  30575  30575  30575  30575  30575  30575  30575  30575  30575  30575  30575  30575  30575  30575  30575  30575  30575  30575  30575  30575  30575  30575  30575  30575  30575  30575  30575  30575  30575
  30575  30575  30575  30575  30575  30575  30575  30575  30575  30575  30575  30575  30575  30575  30575  30575  30575  30575  30575  30575  30575  30575  30575  30575  30575  30575  30575  30575  30575  30575  30575  30575  30575  30575  30575  30575  30575  30575  30575  30575  30575  30575  30575  30575  30575  30575  30575  30575  30575  30575  30575  30575  30575  30575  30575  30575  30575  30575  30575  30575  30575  30575  30575  30575  30575  30575  30575  30575  30575  30575  30575  30575  30575  30575  30575  30575  30575  30575  30575  30575  30575  30575  30575  30575    205    187    168    106    188  30575    138    149    278    124    257    135  30575    193    149    149    287    136    149    198  30575    150    140    247  30575  30575    194    175  30575    232  30575    143    244    261    261    207    134  30575  30575  30575    237    255    221    211    241    203    269    196    242    240    214    222    227    225    233    233    238  30575  30575    229  30575    222    246    184    212  30575    188    200    206    194    175    194    218    229    225  30575  30575  30575  30575  30575  30575  30575  30575  30575  30575  30575  30575  30575  30575  30575  30575  30575  30575  30575  30575  30575  30575  30575  30575  30575  30575  30575  30575  30575  30575  30575  30575  30575  30575  30575  30575  30575  30575  30575  30575  30575  30575  30575  30575  30575  30575  30575  30575  30575  30575  30575  30575  30575  30575  30575  30575  30575  30575  30575  30575  30575  30575  30575  30575  30575  30575  30575  30575  30575  30575  30575  30575  30575  30575  30575  30575  30575  30575  30575  30575  30575  30575  30575  30575  30575  30575  30575  30575  30575  30575  30575  30575  30575  30575  30575  30575  30575  30575    133    328    118    211    121    126    116     97    121    128  30575    153  30575  30575  30575  30575  30575  30575  30575  30575  30575  30575  30575  30575  30575  30575    115    145  30575  30575  30575  30575  30575  30575  30575  30575    177    202  30575  30575    175  30575  30575    185    177    157    148  30575  30575  30575  30575  30575  30575    178    297    134    187    216    175    165    210    144    119    157  30575    161    298    181    160    172  30575  30575    165    168    171    174    144    150    166  30575    174  30575    189    156    142  30575    161    105  30575  30575  30575  30575  30575  30575    109    113     97  30575    101    118    117  30575     99    107  30575    328    133    102    100    256    247  30575    133    225    133    125    122    120    142  30575  30575    168  30575  30575    229  30575  30575  30575    203  30575  30575  30575    259  30575  30575  30575  30575  30575  30575  30575  30575  30575  30575  30575  30575  30575  30575  30575  30575  30575  30575  30575  30575  30575  30575  30575  30575  30575  30575  30575  30575  30575  30575  30575  30575  30575  30575  30575  30575  30575    298  30575  30575  30575    255    268    253    238    238    237    242    239    225    234    232    237    237    219    244  30575    233    227    227  30575  30575  30575    234    233    164  30575    170    221    218    239    232    246  30575  30575  30575  30575  30575  30575  30575  30575  30575  30575  30575  30575  30575  30575  30575  30575  30575  30575    238    227  30575  30575  30575  30575  30575  30575  30575  30575  30575  30575  30575  30575  30575  30575  30575  30575  30575  30575  30575  30575  30575  30575  30575  30575  30575  30575  30575  30575  30575  30575  30575  30575  30575  30575  30575  30575  30575  30575  30575  30575  30575  30575  30575  30575  30575  30575  30575  30575  30575  30575  30575  30575  30575  30575  30575  30575  30575
  30575  30575  30575  30575  30575  30575  30575  30575  30575  30575  30575  30575  30575  30575  30575  30575  30575  30575  30575  30575  30575  30575  30575  30575  30575  30575  30575  30575  30575  30575  30575  30575  30575  30575  30575  30575  30575  30575  30575  30575  30575  30575  30575  30575  30575  30575  30575  30575  30575  30575  30575  30575  30575  30575  30575  30575  30575  30575  30575  30575  30575  30575  30575  30575  30575  30575  30575  30575  30575  30575  30575  30575  30575  30575  30575  30575  30575  30575  30575  30575  30575  30575  30575  30575  30575  30575  30575    149  30575    223    139    135    272    179    152  30575    178  30575    186    303  30575    182    138    215  30575    168    247    209    195  30575    200    227    225    246    230    249    212    203    179    225    214    173    135    129    252    191    155    238    201    134    242    173    206    219    218  30575    232  30575    228    220    232    241    217    250    235    214    209    198    196    195    225    223    196    218    221    222    227    262    227  30575  30575  30575  30575  30575  30575  30575  30575  30575  30575  30575  30575  30575  30575  30575  30575  30575  30575  30575  30575  30575  30575  30575  30575  30575  30575  30575  30575  30575  30575  30575  30575  30575  30575  30575  30575  30575  30575  30575  30575  30575  30575  30575  30575  30575  30575  30575  30575  30575  30575  30575  30575  30575  30575  30575  30575  30575  30575  30575  30575  30575  30575  30575  30575  30575  30575  30575  30575  30575  30575  30575  30575  30575  30575  30575  30575  30575  30575  30575  30575  30575  30575  30575  30575  30575  30575  30575  30575  30575  30575  30575  30575  30575  30575  30575  30575  30575  30575    182    125    116    100    104    157    174     50    132    124    114    123    112  30575  30575  30575  30575     75  30575  30575  30575  30575  30575  30575  30575  30575    103    100  30575  30575  30575  30575  30575  30575  30575  30575  30575    216     79  30575  30575  30575  30575  30575    167    152    253    235  30575  30575  30575  30575  30575  30575    142    137    245  30575    187    198    143  30575    335    137    140    146    243    165    156    177    196    327    207    191  30575  30575  30575    145    158    151    219  30575    161    176    119    130    110  30575  30575     68    226  30575    207  30575  30575     74     97  30575  30575  30575  30575    344    279  30575    110    133  30575     93  30575  30575    100  30575    212  30575    261    145  30575  30575  30575    193    206    227    175    249    224    218  30575    229    229  30575  30575  30575  30575  30575  30575  30575  30575  30575  30575  30575  30575  30575  30575  30575  30575  30575  30575  30575  30575  30575  30575  30575  30575  30575  30575    213    224    216    213    227    225  30575  30575  30575  30575  30575  30575  30575  30575    312    247    269    314  30575    242    235    243    242    227    241  30575    228    236    221    227    229    225    279    238    229    212    254  30575  30575  30575    243    253  30575  30575  30575  30575    228    233    160    224  30575  30575  30575  30575  30575  30575  30575  30575  30575  30575  30575  30575  30575  30575  30575  30575  30575  30575  30575  30575    173    246  30575  30575  30575  30575  30575  30575  30575  30575  30575  30575  30575  30575  30575  30575  30575  30575  30575  30575  30575  30575  30575  30575  30575  30575  30575  30575  30575  30575  30575  30575  30575  30575  30575  30575  30575  30575  30575  30575  30575  30575  30575  30575  30575  30575  30575  30575  30575  30575  30575  30575  30575  30575  30575  30575  30575  30575
  30575  30575  30575  30575  30575  30575  30575  30575  30575  30575  30575  30575  30575  30575  30575  30575  30575  30575  30575  30575  30575  30575  30575  30575  30575  30575  30575  30575  30575  30575  30575  30575  30575  30575  30575  30575  30575  30575  30575  30575  30575  30575  30575  30575  30575  30575  30575  30575  30575  30575  30575  30575  30575  30575  30575  30575  30575  30575  30575  30575  30575  30575  30575  30575  30575  30575  30575  30575  30575  30575  30575  30575  30575  30575  30575  30575  30575  30575  30575  30575  30575  30575  30575  30575  30575    135    179    108    125  30575  30575  30575  30575    150  30575    199  30575  30575  30575    151  30575  30575    194  30575  30575    114    117  30575    194    226    217    220    244  30575    130    271    224    260    209    114    116    270    146    261    236  30575    266    238    241    253    203    198    263    216    228    238    237    224    236    212    233    238    225    188    236    222    199    194    239    196    198    218    215    221    193    216    219  30575  30575  30575  30575  30575  30575  30575  30575  30575  30575  30575  30575  30575  30575  30575  30575  30575  30575  30575  30575  30575  30575  30575  30575  30575  30575  30575  30575  30575  30575  30575  30575  30575  30575  30575  30575  30575  30575  30575  30575  30575  30575  30575  30575  30575  30575  30575  30575  30575  30575  30575  30575  30575  30575  30575  30575  30575  30575  30575  30575  30575  30575  30575  30575  30575  30575  30575  30575  30575  30575  30575  30575  30575  30575  30575  30575  30575  30575  30575  30575  30575  30575  30575  30575  30575  30575  30575  30575  30575  30575  30575  30575  30575  30575  30575  30575  30575  30575  30575    105  30575    147     94     92     56     98  30575    117  30575    121    127  30575    118  30575  30575    184  30575  30575  30575  30575  30575  30575  30575  30575  30575  30575    216  30575  30575  30575  30575  30575  30575  30575  30575  30575  30575  30575    196  30575  30575  30575  30575  30575    131    192    201    181  30575  30575  30575  30575  30575  30575    154    134    153    179    148    155  30575  30575    128  30575  30575    200    140    136  30575    144    165    103    162  30575    149    149    150    154  30575    269    162    149    174    129    134    132    118  30575    267    341  30575  30575    200  30575  30575  30575  30575  30575  30575     77     90    107    114    107  30575    328    302  30575    284    101    110    278  30575    121    148    200  30575    154    160  30575  30575  30575  30575  30575  30575  30575    184  30575  30575  30575    312  30575  30575  30575  30575  30575  30575  30575  30575  30575  30575  30575  30575  30575  30575    286  30575  30575    222  30575  30575  30575  30575  30575  30575  30575    211  30575    233    230    239    225    230    247    239  30575  30575  30575  30575  30575    310    214    221    183    246    237    246    229    235    241    243    220    240    234    177    237    224    230    261  30575  30575  30575  30575  30575  30575  30575  30575  30575  30575  30575  30575    231    230  30575    241  30575  30575  30575  30575  30575  30575  30575  30575  30575  30575  30575  30575  30575  30575  30575  30575  30575  30575    258    239  30575  30575  30575  30575  30575  30575  30575  30575  30575  30575  30575  30575  30575  30575  30575  30575  30575  30575  30575  30575  30575  30575  30575  30575  30575  30575  30575  30575  30575  30575  30575  30575  30575  30575  30575  30575  30575  30575  30575  30575  30575  30575  30575  30575  30575  30575  30575  30575  30575  30575  30575  30575  30575  30575  30575  30575  30575  30575
  30575  30575  30575  30575  30575  30575  30575  30575  30575  30575  30575  30575  30575  30575  30575  30575  30575  30575  30575  30575  30575  30575  30575  30575  30575  30575  30575  30575  30575  30575  30575  30575  30575  30575  30575  30575  30575  30575  30575  30575  30575  30575  30575  30575  30575  30575  30575  30575  30575  30575  30575  30575  30575  30575  30575  30575  30575  30575  30575  30575  30575  30575  30575  30575  30575  30575  30575  30575  30575  30575  30575  30575  30575  30575  30575  30575  30575  30575  30575  30575  30575  30575  30575  30575  30575    223    171    107    118    178  30575    164  30575     20  30575    180    161    155    146  30575    189    137    191    234  30575  30575    177    207  30575    218    217  30575  30575    219    252  30575    245  30575    102  30575    149    252  30575    249    246    192  30575    233    259    177    152    148    160    192    196    188    223    239    230    242    203    205    228    207    213    219    209    180    212    202    206    240    253    203  30575    208    139    210  30575  30575  30575  30575  30575  30575  30575  30575  30575  30575  30575  30575  30575  30575  30575  30575  30575  30575  30575  30575  30575  30575  30575  30575  30575  30575  30575  30575  30575  30575  30575  30575  30575  30575  30575  30575  30575  30575  30575  30575  30575  30575  30575  30575  30575  30575  30575  30575  30575  30575  30575  30575  30575  30575  30575  30575  30575  30575  30575  30575  30575  30575  30575  30575  30575  30575  30575  30575  30575  30575  30575  30575  30575  30575  30575  30575  30575  30575  30575  30575  30575  30575  30575  30575  30575  30575  30575  30575  30575  30575  30575  30575  30575  30575  30575  30575  30575  30575  30575    115    134    106    112     99     81    109    110    122    149    132    134     90  30575  30575  30575  30575  30575  30575  30575  30575  30575  30575  30575  30575  30575  30575  30575  30575  30575  30575  30575  30575  30575  30575  30575  30575    127  30575  30575  30575  30575  30575  30575  30575    135  30575  30575  30575    120  30575  30575    142  30575    289    246    115    121    148    140  30575    140    137    206    131  30575  30575  30575    157    145    121    158    124    155    141    164    135  30575  30575    160    143    244  30575    157    133  30575    189  30575  30575  30575    209    194  30575  30575  30575    359  30575  30575  30575    137    100    107  30575    131    108    233     93     89    102    247     97     75  30575    134    166    140  30575    142    166    199  30575  30575  30575  30575  30575    218  30575    228  30575    233  30575  30575  30575  30575  30575  30575  30575  30575  30575  30575  30575  30575    265  30575  30575    286    199  30575  30575  30575  30575  30575  30575  30575  30575  30575    224    231    225    225    229    229    235    228    191    216    244  30575    200  30575  30575  30575    227    236    252    238    226    225    254    256    235    227    219    225    229    141    250    231    162    218  30575  30575  30575  30575  30575  30575  30575  30575  30575  30575  30575    238    241    230  30575    226  30575  30575  30575  30575  30575  30575  30575  30575  30575  30575  30575  30575  30575  30575  30575  30575  30575    255    238    193  30575  30575  30575  30575  30575  30575  30575  30575  30575  30575  30575  30575  30575  30575  30575  30575  30575  30575  30575  30575  30575  30575  30575  30575  30575  30575  30575  30575  30575  30575  30575  30575  30575  30575  30575  30575  30575  30575  30575  30575  30575  30575  30575  30575  30575  30575  30575  30575  30575  30575  30575  30575  30575  30575  30575  30575  30575
  30575  30575  30575  30575  30575  30575  30575  30575  30575  30575  30575  30575  30575  30575  30575  30575  30575  30575  30575  30575  30575  30575  30575  30575  30575  30575  30575  30575  30575  30575  30575  30575  30575  30575  30575  30575  30575  30575  30575  30575  30575  30575  30575  30575  30575  30575  30575  30575  30575  30575  30575  30575  30575  30575  30575  30575  30575  30575  30575  30575  30575  30575  30575  30575  30575  30575  30575  30575  30575  30575  30575  30575  30575  30575  30575  30575  30575  30575  30575  30575  30575  30575  30575  30575  30575  30575    133  30575    132    141     35    213  30575  30575    163  30575  30575    162  30575    152    144    144  30575    242  30575    242    230    266    216  30575    215  30575    227    266    263    248    214    239     72    115    158    191    116    258    244    191  30575    189    198    152    155    177    207    227    160    232    255    235    229    242    212    242    201    238    260    222    233    238    223    235    213    136    226    212    210    211  30575    215  30575  30575  30575  30575  30575  30575  30575  30575  30575  30575  30575  30575  30575  30575  30575  30575  30575  30575  30575  30575  30575  30575  30575  30575  30575  30575  30575  30575  30575  30575  30575  30575  30575  30575  30575  30575  30575  30575  30575  30575  30575  30575  30575  30575  30575  30575  30575  30575  30575  30575  30575  30575  30575  30575  30575  30575  30575  30575  30575  30575  30575  30575  30575  30575  30575  30575  30575  30575  30575  30575  30575  30575  30575  30575  30575  30575  30575  30575  30575  30575  30575  30575  30575  30575  30575  30575  30575  30575  30575  30575  30575  30575  30575  30575  30575  30575  30575  30575  30575    134    103     90    105    105    128    117    117    126    133    135  30575  30575  30575  30575  30575  30575  30575  30575  30575  30575  30575  30575  30575  30575  30575  30575  30575  30575  30575  30575  30575     93    108  30575    135  30575     99  30575  30575  30575  30575  30575  30575  30575    105    249  30575     97  30575  30575  30575  30575  30575    199    174    188  30575    130    150    141    168    145    135  30575  30575  30575    172    177    144    159    142    117    129    120    135    145    170  30575    177    150  30575    148    143    148    150    182    112  30575    111  30575  30575  30575  30575  30575    362     71     95    130    139    127     87     98     90     95    227    112     89     81     80     92    156     82    132    104    117    115    128    156    215  30575  30575  30575  30575  30575    203    221    205  30575    207  30575  30575  30575  30575  30575  30575  30575  30575  30575  30575    260  30575  30575  30575  30575    243  30575  30575  30575  30575  30575  30575  30575  30575  30575  30575  30575    225    185    221    203    230    225    232    238    228    246    237  30575  30575  30575  30575    231    255    246    220    240    237    254    255    232    241  30575    231    167    245    259    256  30575  30575  30575    258  30575  30575  30575  30575  30575  30575  30575  30575  30575  30575    228    226  30575    171  30575  30575  30575  30575  30575  30575  30575  30575  30575  30575  30575  30575  30575  30575  30575  30575    222    240    146  30575  30575  30575  30575  30575  30575  30575  30575  30575  30575  30575  30575  30575  30575  30575  30575  30575  30575  30575  30575  30575  30575  30575  30575  30575  30575  30575  30575  30575  30575  30575  30575  30575  30575  30575  30575  30575  30575  30575  30575  30575  30575  30575  30575  30575  30575  30575  30575  30575  30575  30575  30575  30575  30575  30575  30575  30575  30575
[truncated: 967,938 more chars]
