# Supplementary material for: A Novel Large-Scale Temperature Dominated Model for Predicting the End of the Growing Season
Source: PLoS One. 2016 Nov 28;11(11):e0167302. doi: 10.1371/journal.pone.0167302 (PMC5125685; doi:10.1371/journal.pone.0167302)
Supplement: S1 File — (ZIP) [file pone.0167302.s001.zip › MCD12Q2 product from 2001 to 2010/2007.txt]

  30210  30210  30210  30210  30210  30210  30210  30210  30210  30210  30210  30210  30210  30210  30210  30210  30210  30210  30210  30210  30210  30210  30210  30210  30210  30210  30210  30210  30210  30210  30210  30210  30210  30210  30210  30210  30210  30210  30210  30210  30210  30210  30210  30210  30210  30210  30210  30210  30210  30210  30210  30210  30210  30210  30210  30210  30210  30210  30210  30210  30210  30210  30210  30210  30210  30210  30210  30210  30210  30210  30210  30210  30210  30210  30210  30210  30210  30210  30210  30210  30210  30210  30210  30210  30210  30210  30210  30210  30210  30210  30210  30210  30210  30210  30210  30210  30210  30210  30210  30210  30210  30210  30210  30210  30210  30210  30210  30210  30210  30210  30210  30210  30210  30210  30210  30210  30210  30210  30210  30210  30210  30210  30210  30210  30210  30210  30210  30210  30210  30210  30210  30210  30210  30210  30210  30210  30210  30210  30210  30210  30210  30210  30210  30210  30210  30210  30210  30210  30210  30210  30210  30210  30210  30210  30210  30210  30210  30210  30210  30210  30210  30210  30210  30210  30210  30210  30210  30210  30210  30210  30210  30210  30210  30210  30210  30210  30210  30210  30210  30210  30210  30210  30210  30210  30210  30210  30210  30210  30210  30210  30210  30210  30210  30210  30210  30210  30210  30210  30210  30210  30210  30210  30210  30210  30210  30210  30210  30210  30210  30210  30210  30210  30210  30210  30210  30210  30210  30210  30210  30210  30210  30210  30210  30210  30210  30210  30210  30210  30210  30210  30210  30210  30210  30210  30210  30210  30210  30210  30210  30210  30210  30210  30210  30210  30210  30210  30210  30210  30210  30210  30210  30210  30210  30210  30210  30210  30210  30210  30210  30210  30210  30210  30210  30210  30210  30210  30210  30210  30210  30210  30210  30210  30210  30210  30210  30210  30210  30210  30210  30210  30210  30210  30210  30210  30210  30210  30210  30210  30210  30210  30210  30210  30210  30210  30210  30210  30210  30210  30210  30210  30210  30210  30210  30210  30210  30210  30210  30210  30210  30210  30210  30210  30210  30210  30210  30210  30210  30210  30210  30210  30210  30210  30210  30210  30210  30210  30210  30210  30210  30210  30210  30210  30210  30210  30210  30210  30210  30210  30210  30210  30210  30210  30210  30210  30210  30210  30210  30210  30210  30210  30210  30210  30210  30210  30210  30210  30210  30210  30210  30210  30210  30210  30210  30210  30210  30210  30210  30210  30210  30210  30210  30210  30210  30210  30210  30210  30210  30210  30210  30210  30210  30210  30210  30210  30210  30210  30210  30210  30210  30210  30210  30210  30210  30210  30210  30210  30210  30210  30210  30210  30210  30210  30210  30210  30210  30210  30210  30210  30210  30210  30210  30210  30210  30210  30210  30210  30210  30210  30210  30210  30210  30210  30210  30210  30210  30210  30210  30210  30210  30210  30210  30210  30210  30210  30210  30210  30210  30210  30210  30210  30210  30210  30210  30210  30210  30210  30210  30210  30210  30210  30210  30210  30210  30210  30210  30210  30210  30210  30210  30210  30210  30210  30210  30210  30210  30210  30210  30210  30210  30210  30210  30210  30210  30210  30210  30210  30210  30210  30210  30210  30210  30210  30210  30210  30210  30210  30210  30210  30210  30210  30210  30210  30210  30210  30210  30210  30210  30210  30210  30210  30210  30210  30210  30210  30210  30210  30210  30210  30210  30210  30210  30210  30210  30210  30210  30210  30210  30210  30210  30210  30210  30210  30210  30210  30210  30210  30210  30210  30210  30210  30210  30210  30210  30210  30210  30210  30210  30210  30210  30210
  30210  30210  30210  30210  30210  30210  30210  30210  30210  30210  30210  30210  30210  30210  30210  30210  30210  30210  30210  30210  30210  30210  30210  30210  30210  30210  30210  30210  30210  30210  30210  30210  30210  30210  30210  30210  30210  30210  30210  30210  30210  30210  30210  30210  30210  30210  30210  30210  30210  30210  30210  30210  30210  30210  30210  30210  30210  30210  30210  30210  30210  30210  30210  30210  30210  30210  30210  30210  30210  30210  30210  30210  30210  30210  30210  30210  30210  30210  30210  30210  30210  30210  30210  30210  30210  30210  30210  30210  30210  30210  30210  30210  30210  30210  30210  30210  30210  30210  30210  30210  30210  30210  30210  30210  30210  30210  30210  30210  30210  30210  30210  30210  30210  30210  30210  30210  30210  30210  30210  30210  30210  30210  30210  30210  30210  30210  30210  30210  30210  30210  30210  30210  30210  30210  30210  30210  30210  30210  30210  30210  30210  30210  30210  30210  30210  30210  30210  30210  30210  30210  30210  30210  30210  30210  30210  30210  30210  30210  30210  30210  30210  30210  30210  30210  30210  30210  30210  30210  30210  30210  30210  30210  30210  30210  30210  30210  30210  30210  30210  30210  30210  30210  30210  30210  30210  30210  30210  30210  30210  30210  30210  30210  30210  30210  30210  30210  30210  30210  30210  30210  30210  30210  30210  30210  30210  30210  30210  30210  30210  30210  30210  30210  30210  30210  30210  30210  30210  30210  30210  30210  30210  30210  30210  30210  30210  30210  30210  30210  30210  30210  30210  30210  30210  30210  30210  30210  30210  30210  30210  30210  30210  30210  30210  30210  30210  30210  30210  30210  30210  30210  30210  30210  30210  30210  30210  30210  30210  30210  30210  30210  30210  30210  30210  30210  30210  30210  30210  30210  30210  30210  30210  30210  30210  30210  30210  30210  30210  30210  30210  30210  30210  30210  30210  30210  30210  30210  30210  30210  30210  30210  30210  30210  30210  30210  30210  30210  30210  30210  30210  30210  30210  30210  30210  30210  30210  30210  30210  30210  30210  30210  30210  30210  30210  30210  30210  30210  30210  30210  30210  30210  30210  30210  30210  30210  30210  30210  30210  30210  30210  30210  30210  30210  30210  30210  30210  30210  30210  30210  30210  30210  30210  30210  30210  30210  30210  30210  30210  30210  30210  30210  30210  30210  30210  30210  30210  30210  30210  30210  30210  30210  30210  30210  30210  30210  30210  30210  30210  30210  30210  30210  30210  30210  30210  30210  30210  30210  30210  30210  30210  30210  30210  30210  30210  30210  30210  30210  30210  30210  30210  30210  30210  30210  30210  30210  30210  30210  30210  30210  30210  30210  30210  30210  30210  30210  30210  30210  30210  30210  30210  30210  30210  30210  30210  30210  30210  30210  30210  30210  30210  30210  30210  30210  30210  30210  30210  30210  30210  30210  30210  30210  30210  30210  30210  30210  30210  30210  30210  30210  30210  30210  30210  30210  30210  30210  30210  30210  30210  30210  30210  30210  30210  30210  30210  30210  30210  30210  30210  30210  30210  30210  30210  30210  30210  30210  30210  30210  30210  30210  30210  30210  30210  30210  30210  30210  30210  30210  30210  30210  30210  30210  30210  30210  30210  30210  30210  30210  30210  30210  30210  30210  30210  30210  30210  30210  30210  30210  30210  30210  30210  30210  30210  30210  30210  30210  30210  30210  30210  30210  30210  30210  30210  30210  30210  30210  30210  30210  30210  30210  30210  30210  30210  30210  30210  30210  30210  30210  30210  30210  30210  30210  30210  30210  30210  30210  30210  30210  30210  30210  30210  30210
  30210  30210  30210  30210  30210  30210  30210  30210  30210  30210  30210  30210  30210  30210  30210  30210  30210  30210  30210  30210  30210  30210  30210  30210  30210  30210  30210  30210  30210  30210  30210  30210  30210  30210  30210  30210  30210  30210  30210  30210  30210  30210  30210  30210  30210  30210  30210  30210  30210  30210  30210  30210  30210  30210  30210  30210  30210  30210  30210  30210  30210  30210  30210  30210  30210  30210  30210  30210  30210  30210  30210  30210  30210  30210  30210  30210  30210  30210  30210  30210  30210  30210  30210  30210  30210  30210  30210  30210  30210  30210  30210  30210  30210  30210  30210  30210  30210  30210  30210  30210  30210  30210  30210  30210  30210  30210  30210  30210  30210  30210  30210  30210  30210  30210  30210  30210  30210  30210  30210  30210  30210  30210  30210  30210  30210  30210  30210  30210  30210  30210  30210  30210  30210  30210  30210  30210  30210  30210  30210  30210  30210  30210  30210  30210  30210  30210  30210  30210  30210  30210  30210  30210  30210  30210  30210  30210  30210  30210  30210  30210  30210  30210  30210  30210  30210  30210  30210  30210  30210  30210  30210  30210  30210  30210  30210  30210  30210  30210  30210  30210  30210  30210  30210  30210  30210  30210  30210  30210  30210  30210  30210  30210  30210  30210  30210  30210  30210  30210  30210  30210  30210  30210  30210  30210  30210  30210  30210  30210  30210  30210  30210  30210  30210  30210  30210  30210  30210  30210  30210  30210  30210  30210  30210  30210  30210  30210  30210  30210  30210  30210  30210  30210  30210  30210  30210  30210  30210  30210  30210  30210  30210  30210  30210  30210  30210  30210  30210  30210  30210  30210  30210  30210  30210  30210  30210  30210  30210  30210  30210  30210  30210  30210  30210  30210  30210  30210  30210  30210  30210  30210  30210  30210  30210  30210  30210  30210  30210  30210  30210  30210  30210  30210  30210  30210  30210  30210  30210  30210  30210  30210  30210  30210  30210  30210  30210  30210  30210  30210  30210  30210  30210  30210  30210  30210  30210  30210  30210  30210  30210  30210  30210  30210  30210  30210  30210  30210  30210  30210  30210  30210  30210  30210  30210  30210  30210  30210  30210  30210  30210  30210  30210  30210  30210  30210  30210  30210  30210  30210  30210  30210  30210  30210  30210  30210  30210  30210  30210  30210  30210  30210  30210  30210  30210  30210  30210  30210  30210  30210  30210  30210  30210  30210  30210  30210  30210  30210  30210  30210  30210  30210  30210  30210  30210  30210  30210  30210  30210  30210  30210  30210  30210  30210  30210  30210  30210  30210  30210  30210  30210  30210  30210  30210  30210  30210  30210  30210  30210  30210  30210  30210  30210  30210  30210  30210  30210  30210  30210  30210  30210  30210  30210  30210  30210  30210  30210  30210  30210  30210  30210  30210  30210  30210  30210  30210  30210  30210  30210  30210  30210  30210  30210  30210  30210  30210  30210  30210  30210  30210  30210  30210  30210  30210  30210  30210  30210  30210  30210  30210  30210  30210  30210  30210  30210  30210  30210  30210  30210  30210  30210  30210  30210  30210  30210  30210  30210  30210  30210  30210  30210  30210  30210  30210  30210  30210  30210  30210  30210  30210  30210  30210  30210  30210  30210  30210  30210  30210  30210  30210  30210  30210  30210  30210  30210  30210  30210  30210  30210  30210  30210  30210  30210  30210  30210  30210  30210  30210  30210  30210  30210  30210  30210  30210  30210  30210  30210  30210  30210  30210  30210  30210  30210  30210  30210  30210  30210  30210  30210  30210  30210  30210  30210  30210  30210  30210  30210  30210  30210  30210  30210  30210
  30210  30210  30210  30210  30210  30210  30210  30210  30210  30210  30210  30210  30210  30210  30210  30210  30210  30210  30210  30210  30210  30210  30210  30210  30210  30210  30210  30210  30210  30210  30210  30210  30210  30210  30210  30210  30210  30210  30210  30210  30210  30210  30210  30210  30210  30210  30210  30210  30210  30210  30210  30210  30210  30210  30210  30210  30210  30210  30210  30210  30210  30210  30210  30210  30210  30210  30210  30210  30210  30210  30210  30210  30210  30210  30210  30210  30210  30210  30210  30210  30210  30210  30210  30210  30210  30210  30210  30210  30210  30210  30210  30210  30210  30210  30210  30210  30210  30210  30210  30210  30210  30210  30210  30210  30210  30210  30210  30210  30210  30210  30210  30210  30210  30210  30210  30210  30210  30210  30210  30210  30210  30210  30210  30210  30210  30210  30210  30210  30210  30210  30210  30210  30210  30210  30210  30210  30210  30210  30210  30210  30210  30210  30210  30210  30210  30210  30210  30210  30210  30210  30210  30210  30210  30210  30210  30210  30210  30210  30210  30210  30210  30210  30210  30210  30210  30210  30210  30210  30210  30210  30210  30210  30210  30210  30210  30210  30210  30210  30210  30210  30210  30210  30210  30210  30210  30210  30210  30210  30210  30210  30210  30210  30210  30210  30210  30210  30210  30210  30210  30210  30210  30210  30210  30210  30210  30210  30210  30210  30210  30210  30210  30210  30210  30210  30210  30210  30210  30210  30210  30210  30210  30210  30210  30210  30210  30210  30210  30210  30210  30210  30210  30210  30210  30210  30210  30210  30210  30210  30210  30210  30210  30210  30210  30210  30210  30210  30210  30210  30210  30210  30210  30210  30210  30210  30210  30210  30210  30210  30210  30210  30210  30210  30210  30210  30210  30210  30210  30210  30210  30210  30210  30210  30210  30210  30210  30210  30210  30210  30210  30210  30210  30210  30210  30210  30210  30210  30210  30210  30210  30210  30210  30210  30210  30210  30210  30210  30210  30210  30210  30210  30210  30210  30210  30210  30210  30210  30210  30210  30210  30210  30210  30210  30210  30210  30210  30210  30210  30210  30210  30210  30210  30210  30210  30210  30210  30210  30210  30210  30210  30210  30210  30210  30210  30210  30210  30210  30210  30210  30210  30210  30210  30210  30210  30210  30210  30210  30210  30210  30210  30210  30210  30210  30210  30210  30210  30210  30210  30210  30210  30210  30210  30210  30210  30210  30210  30210  30210  30210  30210  30210  30210  30210  30210  30210  30210  30210  30210  30210  30210  30210  30210  30210  30210  30210  30210  30210  30210  30210  30210  30210  30210  30210  30210  30210  30210  30210  30210  30210  30210  30210  30210  30210  30210  30210  30210  30210  30210  30210  30210  30210  30210  30210  30210  30210  30210  30210  30210  30210  30210  30210  30210  30210  30210  30210  30210  30210  30210  30210  30210  30210  30210  30210  30210  30210  30210  30210  30210  30210  30210  30210  30210  30210  30210  30210  30210  30210  30210  30210  30210  30210  30210  30210  30210  30210  30210  30210  30210  30210  30210  30210  30210  30210  30210  30210  30210  30210  30210  30210  30210  30210  30210  30210  30210  30210  30210  30210  30210  30210  30210  30210  30210  30210  30210  30210  30210  30210  30210  30210  30210  30210  30210  30210  30210  30210  30210  30210  30210  30210  30210  30210  30210  30210  30210  30210  30210  30210  30210  30210  30210  30210  30210  30210  30210  30210  30210  30210  30210  30210  30210  30210  30210  30210  30210  30210  30210  30210  30210  30210  30210  30210  30210  30210  30210  30210  30210  30210  30210  30210  30210  30210
  30210  30210  30210  30210  30210  30210  30210  30210  30210  30210  30210  30210  30210  30210  30210  30210  30210  30210  30210  30210  30210  30210  30210  30210  30210  30210  30210  30210  30210  30210  30210  30210  30210  30210  30210  30210  30210  30210  30210  30210  30210  30210  30210  30210  30210  30210  30210  30210  30210  30210  30210  30210  30210  30210  30210  30210  30210  30210  30210  30210  30210  30210  30210  30210  30210  30210  30210  30210  30210  30210  30210  30210  30210  30210  30210  30210  30210  30210  30210  30210  30210  30210  30210  30210  30210  30210  30210  30210  30210  30210  30210  30210  30210  30210  30210  30210  30210  30210  30210  30210  30210  30210  30210  30210  30210  30210  30210  30210  30210  30210  30210  30210  30210  30210  30210  30210  30210  30210  30210  30210  30210  30210  30210  30210  30210  30210  30210  30210  30210  30210  30210  30210  30210  30210  30210  30210  30210  30210  30210  30210  30210  30210  30210  30210  30210  30210  30210  30210  30210  30210  30210  30210  30210  30210  30210  30210  30210  30210  30210  30210  30210  30210  30210  30210  30210  30210  30210  30210  30210  30210  30210  30210  30210  30210  30210  30210  30210  30210  30210  30210  30210  30210  30210  30210  30210  30210  30210  30210  30210  30210  30210  30210  30210  30210  30210  30210  30210  30210  30210  30210  30210  30210  30210  30210  30210  30210  30210  30210  30210  30210  30210  30210  30210  30210  30210  30210  30210  30210  30210  30210  30210  30210  30210  30210  30210  30210  30210  30210  30210  30210  30210  30210  30210  30210  30210  30210  30210  30210  30210  30210  30210  30210  30210  30210  30210  30210  30210  30210  30210  30210  30210  30210  30210  30210  30210  30210  30210  30210  30210  30210  30210  30210  30210  30210  30210  30210  30210  30210  30210  30210  30210  30210  30210  30210  30210  30210  30210  30210  30210  30210  30210  30210  30210  30210  30210  30210  30210  30210  30210  30210  30210  30210  30210  30210  30210  30210  30210  30210  30210  30210  30210  30210  30210  30210  30210  30210  30210  30210  30210  30210  30210  30210  30210  30210  30210  30210  30210  30210  30210  30210  30210  30210  30210  30210  30210  30210  30210  30210  30210  30210  30210  30210  30210  30210  30210  30210  30210  30210  30210  30210  30210  30210  30210  30210  30210  30210  30210  30210  30210  30210  30210  30210  30210  30210  30210  30210  30210  30210  30210  30210  30210  30210  30210  30210  30210  30210  30210  30210  30210  30210  30210  30210  30210  30210  30210  30210  30210  30210  30210  30210  30210  30210  30210  30210  30210  30210  30210  30210  30210  30210  30210  30210  30210  30210  30210  30210  30210  30210  30210  30210  30210  30210  30210  30210  30210  30210  30210  30210  30210  30210  30210  30210  30210  30210  30210  30210  30210  30210  30210  30210  30210  30210  30210  30210  30210  30210  30210  30210  30210  30210  30210  30210  30210  30210  30210  30210  30210  30210  30210  30210  30210  30210  30210  30210  30210  30210  30210  30210  30210  30210  30210  30210  30210  30210  30210  30210  30210  30210  30210  30210  30210  30210  30210  30210  30210  30210  30210  30210  30210  30210  30210  30210  30210  30210  30210  30210  30210  30210  30210  30210  30210  30210  30210  30210  30210  30210  30210  30210  30210  30210  30210  30210  30210  30210  30210  30210  30210  30210  30210  30210  30210  30210  30210  30210  30210  30210  30210  30210  30210  30210  30210  30210  30210  30210  30210  30210  30210  30210  30210  30210  30210  30210  30210  30210  30210  30210  30210  30210  30210  30210  30210  30210  30210  30210  30210  30210  30210  30210  30210  30210
  30210  30210  30210  30210  30210  30210  30210  30210  30210  30210  30210  30210  30210  30210  30210  30210  30210  30210  30210  30210  30210  30210  30210  30210  30210  30210  30210  30210  30210  30210  30210  30210  30210  30210  30210  30210  30210  30210  30210  30210  30210  30210  30210  30210  30210  30210  30210  30210  30210  30210  30210  30210  30210  30210  30210  30210  30210  30210  30210  30210  30210  30210  30210  30210  30210  30210  30210  30210  30210  30210  30210  30210  30210  30210  30210  30210  30210  30210  30210  30210  30210  30210  30210  30210  30210  30210  30210  30210  30210  30210  30210  30210  30210  30210  30210  30210  30210  30210  30210  30210  30210  30210  30210  30210  30210  30210  30210  30210  30210  30210  30210  30210  30210  30210  30210  30210  30210  30210  30210  30210  30210  30210  30210  30210  30210  30210  30210  30210  30210  30210  30210  30210  30210  30210  30210  30210  30210  30210  30210  30210  30210  30210  30210  30210  30210  30210  30210  30210  30210  30210  30210  30210  30210  30210  30210  30210  30210  30210  30210  30210  30210  30210  30210  30210  30210  30210  30210  30210  30210  30210  30210  30210  30210  30210  30210  30210  30210  30210  30210  30210  30210  30210  30210  30210  30210  30210  30210  30210  30210  30210  30210  30210  30210  30210  30210  30210  30210  30210  30210  30210  30210  30210  30210  30210  30210  30210  30210  30210  30210  30210  30210  30210  30210  30210  30210  30210  30210  30210  30210  30210  30210  30210  30210  30210  30210  30210  30210  30210  30210  30210  30210  30210  30210  30210  30210  30210  30210  30210  30210  30210  30210  30210  30210  30210  30210  30210  30210  30210  30210  30210  30210  30210  30210  30210  30210  30210  30210  30210  30210  30210  30210  30210  30210  30210  30210  30210  30210  30210  30210  30210  30210  30210  30210  30210  30210  30210  30210  30210  30210  30210  30210  30210  30210  30210  30210  30210  30210  30210  30210  30210  30210  30210  30210  30210  30210  30210  30210  30210  30210  30210  30210  30210  30210  30210  30210  30210  30210  30210  30210  30210  30210  30210  30210  30210  30210  30210  30210  30210  30210  30210  30210  30210  30210  30210  30210  30210  30210  30210  30210  30210  30210  30210  30210  30210  30210  30210  30210  30210  30210  30210  30210  30210  30210  30210  30210  30210  30210  30210  30210  30210  30210  30210  30210  30210  30210  30210  30210  30210  30210  30210  30210  30210  30210  30210  30210  30210  30210  30210  30210  30210  30210  30210  30210  30210  30210  30210  30210  30210  30210  30210  30210  30210  30210  30210  30210  30210  30210  30210  30210  30210  30210  30210  30210  30210  30210  30210  30210  30210  30210  30210  30210  30210  30210  30210  30210  30210  30210  30210  30210  30210  30210  30210  30210  30210  30210  30210  30210  30210  30210  30210  30210  30210  30210  30210  30210  30210  30210  30210  30210  30210  30210  30210  30210  30210  30210  30210  30210  30210  30210  30210  30210  30210  30210  30210  30210  30210  30210  30210  30210  30210  30210  30210  30210  30210  30210  30210  30210  30210  30210  30210  30210  30210  30210  30210  30210  30210  30210  30210  30210  30210  30210  30210  30210  30210  30210  30210  30210  30210  30210  30210  30210  30210  30210  30210  30210  30210  30210  30210  30210  30210  30210  30210  30210  30210  30210  30210  30210  30210  30210  30210  30210  30210  30210  30210  30210  30210  30210  30210  30210  30210  30210  30210  30210  30210  30210  30210  30210  30210  30210  30210  30210  30210  30210  30210  30210  30210  30210  30210  30210  30210  30210  30210  30210  30210  30210  30210  30210  30210  30210  30210
  30210  30210  30210  30210  30210  30210  30210  30210  30210  30210  30210  30210  30210  30210  30210  30210  30210  30210  30210  30210  30210  30210  30210  30210  30210  30210  30210  30210  30210  30210  30210  30210  30210  30210  30210  30210  30210  30210  30210  30210  30210  30210  30210  30210  30210  30210  30210  30210  30210  30210  30210  30210  30210  30210  30210  30210  30210  30210  30210  30210  30210  30210  30210  30210  30210  30210  30210  30210  30210  30210  30210  30210  30210  30210  30210  30210  30210  30210  30210  30210  30210  30210  30210  30210  30210  30210  30210  30210  30210  30210  30210  30210  30210  30210  30210  30210  30210  30210  30210  30210  30210  30210  30210  30210  30210  30210  30210  30210  30210  30210  30210  30210  30210  30210  30210  30210  30210  30210  30210  30210  30210  30210  30210  30210  30210  30210  30210  30210  30210  30210  30210  30210  30210  30210  30210  30210  30210  30210  30210  30210  30210  30210  30210  30210  30210  30210  30210  30210  30210  30210  30210  30210  30210  30210  30210  30210  30210  30210  30210  30210  30210  30210  30210  30210  30210  30210  30210  30210  30210  30210  30210  30210  30210  30210  30210  30210  30210  30210  30210  30210  30210  30210  30210  30210  30210  30210  30210  30210  30210  30210  30210  30210  30210  30210  30210  30210  30210  30210  30210  30210  30210  30210  30210  30210  30210  30210  30210  30210  30210  30210  30210  30210  30210  30210  30210  30210  30210  30210  30210  30210  30210  30210  30210  30210  30210  30210  30210  30210  30210  30210  30210  30210  30210  30210  30210  30210  30210  30210  30210  30210  30210  30210  30210  30210  30210  30210  30210  30210  30210  30210  30210  30210  30210  30210  30210  30210  30210  30210  30210  30210  30210  30210  30210  30210  30210  30210  30210  30210  30210  30210  30210  30210  30210  30210  30210  30210  30210  30210  30210  30210  30210  30210  30210  30210  30210  30210  30210  30210  30210  30210  30210  30210  30210  30210  30210  30210  30210  30210  30210  30210  30210  30210  30210  30210  30210  30210  30210  30210  30210  30210  30210  30210  30210  30210  30210  30210  30210  30210  30210  30210  30210  30210  30210  30210  30210  30210  30210  30210  30210  30210  30210  30210  30210  30210  30210  30210  30210  30210  30210  30210  30210  30210  30210  30210  30210  30210  30210  30210  30210  30210  30210  30210  30210  30210  30210  30210  30210  30210  30210  30210  30210  30210  30210  30210  30210  30210  30210  30210  30210  30210  30210  30210  30210  30210  30210  30210  30210  30210  30210  30210  30210  30210  30210  30210  30210  30210  30210  30210  30210  30210  30210  30210  30210  30210  30210  30210  30210  30210  30210  30210  30210  30210  30210  30210  30210  30210  30210  30210  30210  30210  30210  30210  30210  30210  30210  30210  30210  30210  30210  30210  30210  30210  30210  30210  30210  30210  30210  30210  30210  30210  30210  30210  30210  30210  30210  30210  30210  30210  30210  30210  30210  30210  30210  30210  30210  30210  30210  30210  30210  30210  30210  30210  30210  30210  30210  30210  30210  30210  30210  30210  30210  30210  30210  30210  30210  30210  30210  30210  30210  30210  30210  30210  30210  30210  30210  30210  30210  30210  30210  30210  30210  30210  30210  30210  30210  30210  30210  30210  30210  30210  30210  30210  30210  30210  30210  30210  30210  30210  30210  30210  30210  30210  30210  30210  30210  30210  30210  30210  30210  30210  30210  30210  30210  30210  30210  30210  30210  30210  30210  30210  30210  30210  30210  30210  30210  30210  30210  30210  30210  30210  30210  30210  30210  30210  30210  30210  30210  30210  30210  30210
  30210  30210  30210  30210  30210  30210  30210  30210  30210  30210  30210  30210  30210  30210  30210  30210  30210  30210  30210  30210  30210  30210  30210  30210  30210  30210  30210  30210  30210  30210  30210  30210  30210  30210  30210  30210  30210  30210  30210  30210  30210  30210  30210  30210  30210  30210  30210  30210  30210  30210  30210  30210  30210  30210  30210  30210  30210  30210  30210  30210  30210  30210  30210  30210  30210  30210  30210  30210  30210  30210  30210  30210  30210  30210  30210  30210  30210  30210  30210  30210  30210  30210  30210  30210  30210  30210  30210  30210  30210  30210  30210  30210  30210  30210  30210  30210  30210  30210  30210  30210  30210  30210  30210  30210  30210  30210  30210  30210  30210  30210  30210  30210  30210  30210  30210  30210  30210  30210  30210  30210  30210  30210  30210  30210  30210  30210  30210  30210  30210  30210  30210  30210  30210  30210  30210  30210  30210  30210  30210  30210  30210  30210  30210  30210  30210  30210  30210  30210  30210  30210  30210  30210  30210  30210  30210  30210  30210  30210  30210  30210  30210  30210  30210  30210  30210  30210  30210  30210  30210  30210  30210  30210  30210  30210  30210  30210  30210  30210  30210  30210  30210  30210  30210  30210  30210  30210  30210  30210  30210  30210  30210  30210  30210  30210  30210  30210  30210  30210  30210  30210  30210  30210  30210  30210  30210  30210  30210  30210  30210  30210  30210  30210  30210  30210  30210  30210  30210  30210  30210  30210  30210  30210  30210  30210  30210  30210  30210  30210  30210  30210  30210  30210  30210  30210  30210  30210  30210  30210  30210  30210  30210  30210  30210  30210  30210  30210  30210  30210  30210  30210  30210  30210  30210  30210  30210  30210  30210  30210  30210  30210  30210  30210  30210  30210  30210  30210  30210  30210  30210  30210  30210  30210  30210  30210  30210  30210  30210  30210  30210  30210  30210  30210  30210  30210  30210  30210  30210  30210  30210  30210  30210  30210  30210  30210  30210  30210  30210  30210  30210  30210  30210  30210  30210  30210  30210  30210  30210  30210  30210  30210  30210  30210  30210  30210  30210  30210  30210  30210  30210  30210  30210  30210  30210  30210  30210  30210  30210  30210  30210  30210  30210  30210  30210  30210  30210  30210  30210  30210  30210  30210  30210  30210  30210  30210  30210  30210  30210  30210  30210  30210  30210  30210  30210  30210  30210  30210  30210  30210  30210  30210  30210  30210  30210  30210  30210  30210  30210  30210  30210  30210  30210  30210  30210  30210  30210  30210  30210  30210  30210  30210  30210  30210  30210  30210  30210  30210  30210  30210  30210  30210  30210  30210  30210  30210  30210  30210  30210  30210  30210  30210  30210  30210  30210  30210  30210  30210  30210  30210  30210  30210  30210  30210  30210  30210  30210  30210  30210  30210  30210  30210  30210  30210  30210  30210  30210  30210  30210  30210  30210  30210  30210  30210  30210  30210  30210  30210  30210  30210  30210  30210  30210  30210  30210  30210  30210  30210  30210  30210  30210  30210  30210  30210  30210  30210  30210  30210  30210  30210  30210  30210  30210  30210  30210  30210  30210  30210  30210  30210  30210  30210  30210  30210  30210  30210  30210  30210  30210  30210  30210  30210  30210  30210  30210  30210  30210  30210  30210  30210  30210  30210  30210  30210  30210  30210  30210  30210  30210  30210  30210  30210  30210  30210  30210  30210  30210  30210  30210  30210  30210  30210  30210  30210  30210  30210  30210  30210  30210  30210  30210  30210  30210  30210  30210  30210  30210  30210  30210  30210  30210  30210  30210  30210  30210  30210  30210  30210  30210  30210  30210  30210
  30210  30210  30210  30210  30210  30210  30210  30210  30210  30210  30210  30210  30210  30210  30210  30210  30210  30210  30210  30210  30210  30210  30210  30210  30210  30210  30210  30210  30210  30210  30210  30210  30210  30210  30210  30210  30210  30210  30210  30210  30210  30210  30210  30210  30210  30210  30210  30210  30210  30210  30210  30210  30210  30210  30210  30210  30210  30210  30210  30210  30210  30210  30210  30210  30210  30210  30210  30210  30210  30210  30210  30210  30210  30210  30210  30210  30210  30210  30210  30210  30210  30210  30210  30210  30210  30210  30210  30210  30210  30210  30210  30210  30210  30210  30210  30210  30210  30210  30210  30210  30210  30210  30210  30210  30210  30210  30210  30210  30210  30210  30210  30210  30210  30210  30210  30210  30210  30210  30210  30210  30210  30210  30210  30210  30210  30210  30210  30210  30210  30210  30210  30210  30210  30210  30210  30210  30210  30210  30210  30210  30210  30210  30210  30210  30210  30210  30210  30210  30210  30210  30210  30210  30210  30210  30210  30210  30210  30210  30210  30210  30210  30210  30210  30210  30210  30210  30210  30210  30210  30210  30210  30210  30210  30210  30210  30210  30210  30210  30210  30210  30210  30210  30210  30210  30210  30210  30210  30210  30210  30210  30210  30210  30210  30210  30210  30210  30210  30210  30210  30210  30210  30210  30210  30210  30210  30210  30210  30210  30210  30210  30210  30210  30210  30210  30210  30210  30210  30210  30210  30210  30210  30210  30210  30210  30210  30210  30210  30210  30210  30210  30210  30210  30210  30210  30210  30210  30210  30210  30210  30210  30210  30210  30210  30210  30210  30210  30210  30210  30210  30210  30210  30210  30210  30210  30210  30210  30210  30210  30210  30210  30210  30210  30210  30210  30210  30210  30210  30210  30210  30210  30210  30210  30210  30210  30210  30210  30210  30210  30210  30210  30210  30210  30210  30210  30210  30210  30210  30210  30210  30210  30210  30210  30210  30210  30210  30210  30210  30210  30210  30210  30210  30210  30210  30210  30210  30210  30210  30210  30210  30210  30210  30210  30210  30210  30210  30210  30210  30210  30210  30210  30210  30210  30210  30210  30210  30210  30210  30210  30210  30210  30210  30210  30210  30210  30210  30210  30210  30210  30210  30210  30210  30210  30210  30210  30210  30210  30210  30210  30210  30210  30210  30210  30210  30210  30210  30210  30210  30210  30210  30210  30210  30210  30210  30210  30210  30210  30210  30210  30210  30210  30210  30210  30210  30210  30210  30210  30210  30210  30210  30210  30210  30210  30210  30210  30210  30210  30210  30210  30210  30210  30210  30210  30210  30210  30210  30210  30210  30210  30210  30210  30210  30210  30210  30210  30210  30210  30210  30210  30210  30210  30210  30210  30210  30210  30210  30210  30210  30210  30210  30210  30210  30210  30210  30210  30210  30210  30210  30210  30210  30210  30210  30210  30210  30210  30210  30210  30210  30210  30210  30210  30210  30210  30210  30210  30210  30210  30210  30210  30210  30210  30210  30210  30210  30210  30210  30210  30210  30210  30210  30210  30210  30210  30210  30210  30210  30210  30210  30210  30210  30210  30210  30210  30210  30210  30210  30210  30210  30210  30210  30210  30210  30210  30210  30210  30210  30210  30210  30210  30210  30210  30210  30210  30210  30210  30210  30210  30210  30210  30210  30210  30210  30210  30210  30210  30210  30210  30210  30210  30210  30210  30210  30210  30210  30210  30210  30210  30210  30210  30210  30210  30210  30210  30210  30210  30210  30210  30210  30210  30210  30210  30210  30210  30210  30210  30210  30210  30210  30210  30210  30210
  30210  30210  30210  30210  30210  30210  30210  30210  30210  30210  30210  30210  30210  30210  30210  30210  30210  30210  30210  30210  30210  30210  30210  30210  30210  30210  30210  30210  30210  30210  30210  30210  30210  30210  30210  30210  30210  30210  30210  30210  30210  30210  30210  30210  30210  30210  30210  30210  30210  30210  30210  30210  30210  30210  30210  30210  30210  30210  30210  30210  30210  30210  30210  30210  30210  30210  30210  30210  30210  30210  30210  30210  30210  30210  30210  30210  30210  30210  30210  30210  30210  30210  30210  30210  30210  30210  30210  30210  30210  30210  30210  30210  30210  30210  30210  30210  30210  30210  30210  30210  30210  30210  30210  30210  30210  30210  30210  30210  30210  30210  30210  30210  30210  30210  30210  30210  30210  30210  30210  30210  30210  30210  30210  30210  30210  30210  30210  30210  30210  30210  30210  30210  30210  30210  30210  30210  30210  30210  30210  30210  30210  30210  30210  30210  30210  30210  30210  30210  30210  30210  30210  30210  30210  30210  30210  30210  30210  30210  30210  30210  30210  30210  30210  30210  30210  30210  30210  30210  30210  30210  30210  30210  30210  30210  30210  30210  30210  30210  30210  30210  30210  30210  30210  30210  30210  30210  30210  30210  30210  30210  30210  30210  30210  30210  30210  30210  30210  30210  30210  30210  30210  30210  30210  30210  30210  30210  30210  30210  30210  30210  30210  30210  30210  30210  30210  30210  30210  30210  30210  30210  30210  30210  30210  30210  30210  30210  30210  30210  30210  30210  30210  30210  30210  30210  30210  30210  30210  30210  30210  30210  30210  30210  30210  30210  30210  30210  30210  30210  30210  30210  30210  30210  30210  30210  30210  30210  30210  30210  30210  30210  30210  30210  30210  30210  30210  30210  30210  30210  30210  30210  30210  30210  30210  30210  30210  30210  30210  30210  30210  30210  30210  30210  30210  30210  30210  30210  30210  30210  30210  30210  30210  30210  30210  30210  30210  30210  30210  30210  30210  30210  30210  30210  30210  30210  30210  30210  30210  30210  30210  30210  30210  30210  30210  30210  30210  30210  30210  30210  30210  30210  30210  30210  30210  30210  30210  30210  30210  30210  30210  30210  30210  30210  30210  30210  30210  30210  30210  30210  30210  30210  30210  30210  30210  30210  30210  30210  30210  30210  30210  30210  30210  30210  30210  30210  30210  30210  30210  30210  30210  30210  30210  30210  30210  30210  30210  30210  30210  30210  30210  30210  30210  30210  30210  30210  30210  30210  30210  30210  30210  30210  30210  30210  30210  30210  30210  30210  30210  30210  30210  30210  30210  30210  30210  30210  30210  30210  30210  30210  30210  30210  30210  30210  30210  30210  30210  30210  30210  30210  30210  30210  30210  30210  30210  30210  30210  30210  30210  30210  30210  30210  30210  30210  30210  30210  30210  30210  30210  30210  30210  30210  30210  30210  30210  30210  30210  30210  30210  30210  30210  30210  30210  30210  30210  30210  30210  30210  30210  30210  30210  30210  30210  30210  30210  30210  30210  30210  30210  30210  30210  30210  30210  30210  30210  30210  30210  30210  30210  30210  30210  30210  30210  30210  30210  30210  30210  30210  30210  30210  30210  30210  30210  30210  30210  30210  30210  30210  30210  30210  30210  30210  30210  30210  30210  30210  30210  30210  30210  30210  30210  30210  30210  30210  30210  30210  30210  30210  30210  30210  30210  30210  30210  30210  30210  30210  30210  30210  30210  30210  30210  30210  30210  30210  30210  30210  30210  30210  30210  30210  30210  30210  30210  30210  30210  30210  30210  30210  30210  30210  30210  30210
  30210  30210  30210  30210  30210  30210  30210  30210  30210  30210  30210  30210  30210  30210  30210  30210  30210  30210  30210  30210  30210  30210  30210  30210  30210  30210  30210  30210  30210  30210  30210  30210  30210  30210  30210  30210  30210  30210  30210  30210  30210  30210  30210  30210  30210  30210  30210  30210  30210  30210  30210  30210  30210  30210  30210  30210  30210  30210  30210  30210  30210  30210  30210  30210  30210  30210  30210  30210  30210  30210  30210  30210  30210  30210  30210  30210  30210  30210  30210  30210  30210  30210  30210  30210  30210  30210  30210  30210  30210  30210  30210  30210  30210  30210  30210  30210  30210  30210  30210  30210  30210  30210  30210  30210  30210  30210  30210  30210  30210  30210  30210  30210  30210  30210  30210  30210  30210  30210  30210  30210  30210  30210  30210  30210  30210  30210  30210  30210  30210  30210  30210  30210  30210  30210  30210  30210  30210  30210  30210  30210  30210  30210  30210  30210  30210  30210  30210  30210  30210  30210  30210  30210  30210  30210  30210  30210  30210  30210  30210  30210  30210  30210  30210  30210  30210  30210  30210  30210  30210  30210  30210  30210  30210  30210  30210  30210  30210  30210  30210  30210  30210  30210  30210  30210  30210  30210  30210  30210  30210  30210  30210  30210  30210  30210  30210  30210  30210  30210  30210  30210  30210  30210  30210  30210  30210  30210  30210  30210  30210  30210  30210  30210  30210  30210  30210  30210  30210  30210  30210  30210  30210  30210  30210  30210  30210  30210  30210  30210  30210  30210  30210  30210  30210  30210  30210  30210  30210  30210  30210  30210  30210  30210  30210  30210  30210  30210  30210  30210  30210  30210  30210  30210  30210  30210  30210  30210  30210  30210  30210  30210  30210  30210  30210  30210  30210  30210  30210  30210  30210  30210  30210  30210  30210  30210  30210  30210  30210  30210  30210  30210  30210  30210  30210  30210  30210  30210  30210  30210  30210  30210  30210  30210  30210  30210  30210  30210  30210  30210  30210  30210  30210  30210  30210  30210  30210  30210  30210  30210  30210  30210  30210  30210  30210  30210  30210  30210  30210  30210  30210  30210  30210  30210  30210  30210  30210  30210  30210  30210  30210  30210  30210  30210  30210  30210  30210  30210  30210  30210  30210  30210  30210  30210  30210  30210  30210  30210  30210  30210  30210  30210  30210  30210  30210  30210  30210  30210  30210  30210  30210  30210  30210  30210  30210  30210  30210  30210  30210  30210  30210  30210  30210  30210  30210  30210  30210  30210  30210  30210  30210  30210  30210  30210  30210  30210  30210  30210  30210  30210  30210  30210  30210  30210  30210  30210  30210  30210  30210  30210  30210  30210  30210  30210  30210  30210  30210  30210  30210  30210  30210  30210  30210  30210  30210  30210  30210  30210  30210  30210  30210  30210  30210  30210  30210  30210  30210  30210  30210  30210  30210  30210  30210  30210  30210  30210  30210  30210  30210  30210  30210  30210  30210  30210  30210  30210  30210  30210  30210  30210  30210  30210  30210  30210  30210  30210  30210  30210  30210  30210  30210  30210  30210  30210  30210  30210  30210  30210  30210  30210  30210  30210  30210  30210  30210  30210  30210  30210  30210  30210  30210  30210  30210  30210  30210  30210  30210  30210  30210  30210  30210  30210  30210  30210  30210  30210  30210  30210  30210  30210  30210  30210  30210  30210  30210  30210  30210  30210  30210  30210  30210  30210  30210  30210  30210  30210  30210  30210  30210  30210  30210  30210  30210  30210  30210  30210  30210  30210  30210  30210  30210  30210  30210  30210  30210  30210  30210  30210  30210  30210  30210  30210
  30210  30210  30210  30210  30210  30210  30210  30210  30210  30210  30210  30210  30210  30210  30210  30210  30210  30210  30210  30210  30210  30210  30210  30210  30210  30210  30210  30210  30210  30210  30210  30210  30210  30210  30210  30210  30210  30210  30210  30210  30210  30210  30210  30210  30210  30210  30210  30210  30210  30210  30210  30210  30210  30210  30210  30210  30210  30210  30210  30210  30210  30210  30210  30210  30210  30210  30210  30210  30210  30210  30210  30210  30210  30210  30210  30210  30210  30210  30210  30210  30210  30210  30210  30210  30210  30210  30210  30210  30210  30210  30210  30210  30210  30210  30210  30210  30210  30210  30210  30210  30210  30210  30210  30210  30210  30210  30210  30210  30210  30210  30210  30210  30210  30210  30210  30210  30210  30210  30210  30210  30210  30210  30210  30210  30210  30210  30210  30210  30210  30210  30210  30210  30210  30210  30210  30210  30210  30210  30210  30210  30210  30210  30210  30210  30210  30210  30210  30210  30210  30210  30210  30210  30210  30210  30210  30210  30210  30210  30210  30210  30210  30210  30210  30210  30210  30210  30210  30210  30210  30210  30210  30210  30210  30210  30210  30210  30210  30210  30210  30210  30210  30210  30210  30210  30210  30210  30210  30210  30210  30210  30210  30210  30210  30210  30210  30210  30210  30210  30210  30210  30210  30210  30210  30210  30210  30210  30210  30210  30210  30210  30210  30210  30210  30210  30210  30210  30210  30210  30210  30210  30210  30210  30210  30210  30210  30210  30210  30210  30210  30210  30210  30210  30210  30210  30210  30210  30210  30210  30210  30210  30210  30210  30210  30210  30210  30210  30210  30210  30210  30210  30210  30210  30210  30210  30210  30210  30210  30210  30210  30210  30210  30210  30210  30210  30210  30210  30210  30210  30210  30210  30210  30210  30210  30210  30210  30210  30210  30210  30210  30210  30210  30210  30210  30210  30210  30210  30210  30210  30210  30210  30210  30210  30210  30210  30210  30210  30210  30210  30210  30210  30210  30210  30210  30210  30210  30210  30210  30210  30210  30210  30210  30210  30210  30210  30210  30210  30210  30210  30210  30210  30210  30210  30210  30210  30210  30210  30210  30210  30210  30210  30210  30210  30210  30210  30210  30210  30210  30210  30210  30210  30210  30210  30210  30210  30210  30210  30210  30210  30210  30210  30210  30210  30210  30210  30210  30210  30210  30210  30210  30210  30210  30210  30210  30210  30210  30210  30210  30210  30210  30210  30210  30210  30210  30210  30210  30210  30210  30210  30210  30210  30210  30210  30210  30210  30210  30210  30210  30210  30210  30210  30210  30210  30210  30210  30210  30210  30210  30210  30210  30210  30210  30210  30210  30210  30210  30210  30210  30210  30210  30210  30210  30210  30210  30210  30210  30210  30210  30210  30210  30210  30210  30210  30210  30210  30210  30210  30210  30210  30210  30210  30210  30210  30210  30210  30210  30210  30210  30210  30210  30210  30210  30210  30210  30210  30210  30210  30210  30210  30210  30210  30210  30210  30210  30210  30210  30210  30210  30210  30210  30210  30210  30210  30210  30210  30210  30210  30210  30210  30210  30210  30210  30210  30210  30210  30210  30210  30210  30210  30210  30210  30210  30210  30210  30210  30210  30210  30210  30210  30210  30210  30210  30210  30210  30210  30210  30210  30210  30210  30210  30210  30210  30210  30210  30210  30210  30210  30210  30210  30210  30210  30210  30210  30210  30210  30210  30210  30210  30210  30210  30210  30210  30210  30210  30210  30210  30210  30210  30210  30210  30210  30210  30210  30210  30210  30210  30210  30210  30210  30210  30210
  30210  30210  30210  30210  30210  30210  30210  30210  30210  30210  30210  30210  30210  30210  30210  30210  30210  30210  30210  30210  30210  30210  30210  30210  30210  30210  30210  30210  30210  30210  30210  30210  30210  30210  30210  30210  30210  30210  30210  30210  30210  30210  30210  30210  30210  30210  30210  30210  30210  30210  30210  30210  30210  30210  30210  30210  30210  30210  30210  30210  30210  30210  30210  30210  30210  30210  30210  30210  30210  30210  30210  30210  30210  30210  30210  30210  30210  30210  30210  30210  30210  30210  30210  30210  30210  30210  30210  30210  30210  30210  30210  30210  30210  30210  30210  30210  30210  30210  30210  30210  30210  30210  30210  30210  30210  30210  30210  30210  30210  30210  30210  30210  30210  30210  30210  30210  30210  30210  30210  30210  30210  30210  30210  30210  30210  30210  30210  30210  30210  30210  30210  30210  30210  30210  30210  30210  30210  30210  30210  30210  30210  30210  30210  30210  30210  30210  30210  30210  30210  30210  30210  30210  30210  30210  30210  30210  30210  30210  30210  30210  30210  30210  30210  30210  30210  30210  30210  30210  30210  30210  30210  30210  30210  30210  30210  30210  30210  30210  30210  30210  30210  30210  30210  30210  30210  30210  30210  30210  30210  30210  30210  30210  30210  30210  30210  30210  30210  30210  30210  30210  30210  30210  30210  30210  30210  30210  30210  30210  30210  30210  30210  30210  30210  30210  30210  30210  30210  30210  30210  30210  30210  30210  30210  30210  30210  30210  30210  30210  30210  30210  30210  30210  30210  30210  30210  30210  30210  30210  30210  30210  30210  30210  30210  30210  30210  30210  30210  30210  30210  30210  30210  30210  30210  30210  30210  30210  30210  30210  30210  30210  30210  30210  30210  30210  30210  30210  30210  30210  30210  30210  30210  30210  30210  30210  30210  30210  30210  30210  30210  30210  30210  30210  30210  30210  30210  30210  30210  30210  30210  30210  30210  30210  30210  30210  30210  30210  30210  30210  30210  30210  30210  30210  30210  30210  30210  30210  30210  30210  30210  30210  30210  30210  30210  30210  30210  30210  30210  30210  30210  30210  30210  30210  30210  30210  30210  30210  30210  30210  30210  30210  30210  30210  30210  30210  30210  30210  30210  30210  30210  30210  30210  30210  30210  30210  30210  30210  30210  30210  30210  30210  30210  30210  30210  30210  30210  30210  30210  30210  30210  30210  30210  30210  30210  30210  30210  30210  30210  30210  30210  30210  30210  30210  30210  30210  30210  30210  30210  30210  30210  30210  30210  30210  30210  30210  30210  30210  30210  30210  30210  30210  30210  30210  30210  30210  30210  30210  30210  30210  30210  30210  30210  30210  30210  30210  30210  30210  30210  30210  30210  30210  30210  30210  30210  30210  30210  30210  30210  30210  30210  30210  30210  30210  30210  30210  30210  30210  30210  30210  30210  30210  30210  30210  30210  30210  30210  30210  30210  30210  30210  30210  30210  30210  30210  30210  30210  30210  30210  30210  30210  30210  30210  30210  30210  30210  30210  30210  30210  30210  30210  30210  30210  30210  30210  30210  30210  30210  30210  30210  30210  30210  30210  30210  30210  30210  30210  30210  30210  30210  30210  30210  30210  30210  30210  30210  30210  30210  30210  30210  30210  30210  30210  30210  30210  30210  30210  30210  30210  30210  30210  30210  30210  30210  30210  30210  30210  30210  30210  30210  30210  30210  30210  30210  30210  30210  30210  30210  30210  30210  30210  30210  30210  30210  30210  30210  30210  30210  30210  30210  30210  30210  30210  30210  30210  30210  30210  30210  30210  30210  30210  30210
  30210  30210  30210  30210  30210  30210  30210  30210  30210  30210  30210  30210  30210  30210  30210  30210  30210  30210  30210  30210  30210  30210  30210  30210  30210  30210  30210  30210  30210  30210  30210  30210  30210  30210  30210  30210  30210  30210  30210  30210  30210  30210  30210  30210  30210  30210  30210  30210  30210  30210  30210  30210  30210  30210  30210  30210  30210  30210  30210  30210  30210  30210  30210  30210  30210  30210  30210  30210  30210  30210  30210  30210  30210  30210  30210  30210  30210  30210  30210  30210  30210  30210  30210  30210  30210  30210  30210  30210  30210  30210  30210  30210  30210  30210  30210  30210  30210  30210  30210  30210  30210  30210  30210  30210  30210  30210  30210  30210  30210  30210  30210  30210  30210  30210  30210  30210  30210  30210  30210  30210  30210  30210  30210  30210  30210  30210  30210  30210  30210  30210  30210  30210  30210  30210  30210  30210  30210  30210  30210  30210  30210  30210  30210  30210  30210  30210  30210  30210  30210  30210  30210  30210  30210  30210  30210  30210  30210  30210  30210  30210  30210  30210  30210  30210  30210  30210  30210  30210  30210  30210  30210  30210  30210  30210  30210  30210  30210  30210  30210  30210  30210  30210  30210  30210  30210  30210  30210  30210  30210  30210  30210  30210  30210  30210  30210  30210  30210  30210  30210  30210  30210  30210  30210  30210  30210  30210  30210  30210  30210  30210  30210  30210  30210  30210  30210  30210  30210  30210  30210  30210  30210  30210  30210  30210  30210  30210  30210  30210  30210  30210  30210  30210  30210  30210  30210  30210  30210  30210  30210  30210  30210  30210  30210  30210  30210  30210  30210  30210  30210  30210  30210  30210  30210  30210  30210  30210  30210  30210  30210  30210  30210  30210  30210  30210  30210  30210  30210  30210  30210  30210  30210  30210  30210  30210  30210  30210  30210  30210  30210  30210  30210  30210  30210  30210  30210  30210  30210  30210  30210  30210  30210  30210  30210  30210  30210  30210  30210  30210  30210  30210  30210  30210  30210  30210  30210  30210  30210  30210  30210  30210  30210  30210  30210  30210  30210  30210  30210  30210  30210  30210  30210  30210  30210  30210  30210  30210  30210  30210  30210  30210  30210  30210  30210  30210  30210  30210  30210  30210  30210  30210  30210  30210  30210  30210  30210  30210  30210  30210  30210  30210  30210  30210  30210  30210  30210  30210  30210  30210  30210  30210  30210  30210  30210  30210  30210  30210  30210  30210  30210  30210  30210  30210  30210  30210  30210  30210  30210  30210  30210  30210  30210  30210  30210  30210  30210  30210  30210  30210  30210  30210  30210  30210  30210  30210  30210  30210  30210  30210  30210  30210  30210  30210  30210  30210  30210  30210  30210  30210  30210  30210  30210  30210  30210  30210  30210  30210  30210  30210  30210  30210  30210  30210  30210  30210  30210  30210  30210  30210  30210  30210  30210  30210  30210  30210  30210  30210  30210  30210  30210  30210  30210  30210  30210  30210  30210  30210  30210  30210  30210  30210  30210  30210  30210  30210  30210  30210  30210  30210  30210  30210  30210  30210  30210  30210  30210  30210  30210  30210  30210  30210  30210  30210  30210  30210  30210  30210  30210  30210  30210  30210  30210  30210  30210  30210  30210  30210  30210  30210  30210  30210  30210  30210  30210  30210  30210  30210  30210  30210  30210  30210  30210  30210  30210  30210  30210  30210  30210  30210  30210  30210  30210  30210  30210  30210  30210  30210  30210  30210  30210  30210  30210  30210  30210  30210  30210  30210  30210  30210  30210  30210  30210  30210  30210  30210  30210  30210  30210  30210  30210  30210
  30210  30210  30210  30210  30210  30210  30210  30210  30210  30210  30210  30210  30210  30210  30210  30210  30210  30210  30210  30210  30210  30210  30210  30210  30210  30210  30210  30210  30210  30210  30210  30210  30210  30210  30210  30210  30210  30210  30210  30210  30210  30210  30210  30210  30210  30210  30210  30210  30210  30210  30210  30210  30210  30210  30210  30210  30210  30210  30210  30210  30210  30210  30210  30210  30210  30210  30210  30210  30210  30210  30210  30210  30210  30210  30210  30210  30210  30210  30210  30210  30210  30210  30210  30210  30210  30210  30210  30210  30210  30210  30210  30210  30210  30210  30210  30210  30210  30210  30210  30210  30210  30210  30210  30210  30210  30210  30210  30210  30210  30210  30210  30210  30210  30210  30210  30210  30210  30210  30210  30210  30210  30210  30210  30210  30210  30210  30210  30210  30210  30210  30210  30210  30210  30210  30210  30210  30210  30210  30210  30210  30210  30210  30210  30210  30210  30210  30210  30210  30210  30210  30210  30210  30210  30210  30210  30210  30210  30210  30210  30210  30210  30210  30210  30210  30210  30210  30210  30210  30210  30210  30210  30210  30210  30210  30210  30210  30210  30210  30210  30210  30210  30210  30210  30210  30210  30210  30210  30210  30210  30210  30210  30210  30210  30210  30210  30210  30210  30210  30210  30210  30210  30210  30210  30210  30210  30210  30210  30210  30210  30210  30210  30210  30210  30210  30210  30210  30210  30210  30210  30210  30210  30210  30210  30210  30210  30210  30210  30210  30210  30210  30210  30210  30210  30210  30210  30210  30210  30210  30210  30210  30210  30210  30210  30210  30210  30210  30210  30210  30210  30210  30210  30210  30210  30210  30210  30210  30210  30210  30210  30210  30210  30210  30210  30210  30210  30210  30210  30210  30210  30210  30210  30210  30210  30210  30210  30210  30210  30210  30210  30210  30210  30210  30210  30210  30210  30210  30210  30210  30210  30210  30210  30210  30210  30210  30210  30210  30210  30210  30210  30210  30210  30210  30210  30210  30210  30210  30210  30210  30210  30210  30210  30210  30210  30210  30210  30210  30210  30210  30210  30210  30210  30210  30210  30210  30210  30210  30210  30210  30210  30210  30210  30210  30210  30210  30210  30210  30210  30210  30210  30210  30210  30210  30210  30210  30210  30210  30210  30210  30210  30210  30210  30210  30210  30210  30210  30210  30210  30210  30210  30210  30210  30210  30210  30210  30210  30210  30210  30210  30210  30210  30210  30210  30210  30210  30210  30210  30210  30210  30210  30210  30210  30210  30210  30210  30210  30210  30210  30210  30210  30210  30210  30210  30210  30210  30210  30210  30210  30210  30210  30210  30210  30210  30210  30210  30210  30210  30210  30210  30210  30210  30210  30210  30210  30210  30210  30210  30210  30210  30210  30210  30210  30210  30210  30210  30210  30210  30210  30210  30210  30210  30210  30210  30210  30210  30210  30210  30210  30210  30210  30210  30210  30210  30210  30210  30210  30210  30210  30210  30210  30210  30210  30210  30210  30210  30210  30210  30210  30210  30210  30210  30210  30210  30210  30210  30210  30210  30210  30210  30210  30210  30210  30210  30210  30210  30210  30210  30210  30210  30210  30210  30210  30210  30210  30210  30210  30210  30210  30210  30210  30210  30210  30210  30210  30210  30210  30210  30210  30210  30210  30210  30210  30210  30210  30210  30210  30210  30210  30210  30210  30210  30210  30210  30210  30210  30210  30210  30210  30210  30210  30210  30210  30210  30210  30210  30210  30210  30210  30210  30210  30210  30210  30210  30210  30210  30210  30210  30210  30210  30210  30210
  30210  30210  30210  30210  30210  30210  30210  30210  30210  30210  30210  30210  30210  30210  30210  30210  30210  30210  30210  30210  30210  30210  30210  30210  30210  30210  30210  30210  30210  30210  30210  30210  30210  30210  30210  30210  30210  30210  30210  30210  30210  30210  30210  30210  30210  30210  30210  30210  30210  30210  30210  30210  30210  30210  30210  30210  30210  30210  30210  30210  30210  30210  30210  30210  30210  30210  30210  30210  30210  30210  30210  30210  30210  30210  30210  30210  30210  30210  30210  30210  30210  30210  30210  30210  30210  30210  30210  30210  30210  30210  30210  30210  30210  30210  30210  30210  30210  30210  30210  30210  30210  30210  30210  30210  30210  30210  30210  30210  30210  30210  30210  30210  30210  30210  30210  30210  30210  30210  30210  30210  30210  30210  30210  30210  30210  30210  30210  30210  30210  30210  30210  30210  30210  30210  30210  30210  30210  30210  30210  30210  30210  30210  30210  30210  30210  30210  30210  30210  30210  30210  30210  30210  30210  30210  30210  30210  30210  30210  30210  30210  30210  30210  30210  30210  30210  30210  30210  30210  30210  30210  30210  30210  30210  30210  30210  30210  30210  30210  30210  30210  30210  30210  30210  30210  30210  30210  30210  30210  30210  30210  30210  30210  30210  30210  30210  30210  30210  30210  30210  30210  30210  30210  30210  30210  30210  30210  30210  30210  30210  30210  30210  30210  30210  30210  30210  30210  30210  30210  30210  30210  30210  30210  30210  30210  30210  30210  30210  30210  30210  30210  30210  30210  30210  30210  30210  30210  30210  30210  30210  30210  30210  30210  30210  30210  30210  30210  30210  30210  30210  30210  30210  30210  30210  30210  30210  30210  30210  30210  30210  30210  30210  30210  30210  30210  30210  30210  30210  30210  30210  30210  30210  30210  30210  30210  30210  30210  30210  30210  30210  30210  30210  30210  30210  30210  30210  30210  30210  30210  30210  30210  30210  30210  30210  30210  30210  30210  30210  30210  30210  30210  30210  30210  30210  30210  30210  30210  30210  30210  30210  30210  30210  30210  30210  30210  30210  30210  30210  30210  30210  30210  30210  30210  30210  30210  30210  30210  30210  30210  30210  30210  30210  30210  30210  30210  30210  30210  30210  30210  30210  30210  30210  30210  30210  30210  30210  30210  30210  30210  30210  30210  30210  30210  30210  30210  30210  30210  30210  30210  30210  30210  30210  30210  30210  30210  30210  30210  30210  30210  30210  30210  30210  30210  30210  30210  30210  30210  30210  30210  30210  30210  30210  30210  30210  30210  30210  30210  30210  30210  30210  30210  30210  30210  30210  30210  30210  30210  30210  30210  30210  30210  30210  30210  30210  30210  30210  30210  30210  30210  30210  30210  30210  30210  30210  30210  30210  30210  30210  30210  30210  30210  30210  30210  30210  30210  30210  30210  30210  30210  30210  30210  30210  30210  30210  30210  30210  30210  30210  30210  30210  30210  30210  30210  30210  30210  30210  30210  30210  30210  30210  30210  30210  30210  30210  30210  30210  30210  30210  30210  30210  30210  30210  30210  30210  30210  30210  30210  30210  30210  30210  30210  30210  30210  30210  30210  30210  30210  30210  30210  30210  30210  30210  30210  30210  30210  30210  30210  30210  30210  30210  30210  30210  30210  30210  30210  30210  30210  30210  30210  30210  30210  30210  30210  30210  30210  30210  30210  30210  30210  30210  30210  30210  30210  30210  30210  30210  30210  30210  30210  30210  30210  30210  30210  30210  30210  30210  30210  30210  30210  30210  30210  30210  30210  30210  30210  30210  30210  30210  30210  30210  30210
  30210  30210  30210  30210  30210  30210  30210  30210  30210  30210  30210  30210  30210  30210  30210  30210  30210  30210  30210  30210  30210  30210  30210  30210  30210  30210  30210  30210  30210  30210  30210  30210  30210  30210  30210  30210  30210  30210  30210  30210  30210  30210  30210  30210  30210  30210  30210  30210  30210  30210  30210  30210  30210  30210  30210  30210  30210  30210  30210  30210  30210  30210  30210  30210  30210  30210  30210  30210  30210  30210  30210  30210  30210  30210  30210  30210  30210  30210  30210  30210  30210  30210  30210  30210  30210  30210  30210  30210  30210  30210  30210  30210  30210  30210  30210  30210  30210  30210  30210  30210  30210  30210  30210  30210  30210  30210  30210  30210  30210  30210  30210  30210  30210  30210  30210  30210  30210  30210  30210  30210  30210  30210  30210  30210  30210  30210  30210  30210  30210  30210  30210  30210  30210  30210  30210  30210  30210  30210  30210  30210  30210  30210  30210  30210  30210  30210  30210  30210  30210  30210  30210  30210  30210  30210  30210  30210  30210  30210  30210  30210  30210  30210  30210  30210  30210    211    214    202  30210    214  30210  30210  30210  30210  30210  30210  30210  30210  30210  30210  30210  30210  30210  30210  30210  30210  30210  30210  30210  30210  30210  30210  30210  30210  30210  30210  30210  30210  30210  30210  30210  30210  30210  30210  30210  30210  30210  30210  30210  30210  30210  30210  30210  30210  30210  30210  30210  30210  30210  30210  30210  30210  30210  30210  30210  30210  30210  30210  30210  30210  30210  30210  30210  30210  30210  30210  30210  30210  30210  30210  30210  30210  30210  30210  30210  30210  30210  30210  30210  30210  30210  30210  30210  30210  30210  30210  30210  30210  30210  30210  30210  30210  30210  30210  30210  30210  30210  30210  30210  30210  30210  30210  30210  30210  30210  30210  30210  30210  30210  30210  30210  30210  30210  30210  30210  30210  30210  30210  30210  30210  30210  30210  30210  30210  30210  30210  30210  30210  30210  30210  30210  30210  30210  30210  30210  30210  30210  30210  30210  30210  30210  30210  30210  30210  30210  30210  30210  30210  30210  30210  30210  30210  30210  30210  30210  30210  30210  30210  30210  30210  30210  30210  30210  30210  30210  30210  30210  30210  30210  30210  30210  30210  30210  30210  30210  30210  30210  30210  30210  30210  30210  30210  30210  30210  30210  30210  30210  30210  30210  30210  30210  30210  30210  30210  30210  30210  30210  30210  30210  30210  30210  30210  30210  30210  30210  30210  30210  30210  30210  30210  30210  30210  30210  30210  30210  30210  30210  30210  30210  30210  30210  30210  30210  30210  30210  30210  30210  30210  30210  30210  30210  30210  30210  30210  30210  30210  30210  30210  30210  30210  30210  30210  30210  30210  30210  30210  30210  30210  30210  30210  30210  30210  30210  30210  30210  30210  30210  30210  30210  30210  30210  30210  30210  30210  30210  30210  30210  30210  30210  30210  30210  30210  30210  30210  30210  30210  30210  30210  30210  30210  30210  30210  30210  30210  30210  30210  30210  30210  30210  30210  30210  30210  30210  30210  30210  30210  30210  30210  30210  30210  30210  30210  30210  30210  30210  30210  30210  30210  30210  30210  30210  30210  30210  30210  30210  30210  30210  30210  30210  30210  30210  30210  30210  30210  30210  30210  30210  30210  30210  30210  30210  30210  30210  30210  30210  30210  30210  30210  30210  30210  30210  30210  30210  30210  30210  30210  30210  30210  30210  30210  30210  30210  30210  30210  30210  30210  30210  30210  30210  30210  30210  30210  30210  30210  30210  30210  30210  30210  30210  30210
  30210  30210  30210  30210  30210  30210  30210  30210  30210  30210  30210  30210  30210  30210  30210  30210  30210  30210  30210  30210  30210  30210  30210  30210  30210  30210  30210  30210  30210  30210  30210  30210  30210  30210  30210  30210  30210  30210  30210  30210  30210  30210  30210  30210  30210  30210  30210  30210  30210  30210  30210  30210  30210  30210  30210  30210  30210  30210  30210  30210  30210  30210  30210  30210  30210  30210  30210  30210  30210  30210  30210  30210  30210  30210  30210  30210  30210  30210  30210  30210  30210  30210  30210  30210  30210  30210  30210  30210  30210  30210  30210  30210  30210  30210  30210  30210  30210  30210  30210  30210  30210  30210  30210  30210  30210  30210  30210  30210  30210  30210  30210  30210  30210  30210  30210  30210  30210  30210  30210  30210  30210  30210  30210  30210  30210  30210  30210  30210  30210  30210  30210  30210  30210  30210  30210  30210  30210  30210  30210  30210  30210  30210  30210  30210  30210  30210  30210  30210  30210  30210  30210  30210  30210  30210  30210  30210  30210  30210  30210  30210  30210  30210  30210  30210  30210  30210    213  30210  30210  30210  30210  30210  30210  30210  30210  30210  30210  30210  30210  30210  30210  30210  30210  30210  30210  30210  30210  30210  30210  30210  30210  30210  30210  30210  30210  30210  30210  30210    210  30210  30210  30210  30210  30210  30210  30210  30210  30210  30210  30210  30210  30210  30210  30210  30210  30210  30210  30210  30210  30210  30210  30210  30210  30210  30210  30210  30210  30210  30210  30210  30210  30210  30210  30210  30210  30210  30210  30210  30210  30210  30210  30210  30210  30210  30210  30210  30210  30210  30210  30210  30210  30210  30210  30210  30210  30210  30210  30210  30210  30210  30210  30210  30210  30210  30210  30210  30210  30210  30210  30210  30210  30210  30210  30210  30210  30210  30210  30210  30210  30210  30210  30210  30210  30210  30210  30210  30210  30210  30210  30210  30210  30210  30210  30210  30210  30210  30210  30210  30210  30210  30210  30210  30210  30210  30210  30210  30210  30210  30210  30210  30210  30210  30210  30210  30210  30210  30210  30210  30210  30210  30210  30210  30210  30210  30210  30210  30210  30210  30210  30210  30210  30210  30210  30210  30210  30210  30210  30210  30210  30210  30210  30210  30210  30210  30210  30210  30210  30210  30210  30210  30210  30210  30210  30210  30210  30210  30210  30210  30210  30210  30210  30210  30210  30210  30210  30210  30210  30210  30210  30210  30210  30210  30210  30210  30210  30210  30210  30210  30210  30210  30210  30210  30210  30210  30210  30210  30210  30210  30210  30210  30210  30210  30210  30210  30210  30210  30210  30210  30210  30210  30210  30210  30210  30210  30210  30210  30210  30210  30210  30210  30210  30210  30210  30210  30210  30210  30210  30210  30210  30210  30210  30210  30210  30210  30210  30210  30210  30210  30210  30210  30210  30210  30210  30210  30210  30210  30210  30210  30210  30210  30210  30210  30210  30210  30210  30210  30210  30210  30210  30210  30210  30210  30210  30210  30210  30210  30210  30210  30210  30210  30210  30210  30210  30210  30210  30210  30210  30210  30210  30210  30210  30210  30210  30210  30210  30210  30210  30210  30210  30210  30210  30210  30210  30210  30210  30210  30210  30210  30210  30210  30210  30210  30210  30210  30210  30210  30210  30210  30210  30210  30210  30210  30210  30210  30210  30210  30210  30210  30210  30210  30210  30210  30210  30210  30210  30210  30210  30210  30210  30210  30210  30210  30210  30210  30210  30210  30210  30210  30210  30210  30210  30210  30210  30210  30210  30210  30210  30210  30210  30210
  30210  30210  30210  30210  30210  30210  30210  30210  30210  30210  30210  30210  30210  30210  30210  30210  30210  30210  30210  30210  30210  30210  30210  30210  30210  30210  30210  30210  30210  30210  30210  30210  30210  30210  30210  30210  30210  30210  30210  30210  30210  30210  30210  30210  30210  30210  30210  30210  30210  30210  30210  30210  30210  30210  30210  30210  30210  30210  30210  30210  30210  30210  30210  30210  30210  30210  30210  30210  30210  30210  30210  30210  30210  30210  30210  30210  30210  30210  30210  30210  30210  30210  30210  30210  30210  30210  30210  30210  30210  30210  30210  30210  30210  30210  30210  30210  30210  30210  30210  30210  30210  30210  30210  30210  30210  30210  30210  30210  30210  30210  30210  30210  30210  30210  30210  30210  30210  30210  30210  30210  30210  30210  30210  30210  30210  30210  30210  30210  30210  30210  30210  30210  30210  30210  30210  30210  30210  30210  30210  30210  30210  30210  30210  30210  30210  30210  30210  30210  30210  30210  30210  30210    199  30210  30210  30210  30210  30210  30210  30210  30210  30210  30210  30210  30210  30210  30210  30210  30210  30210  30210  30210  30210  30210  30210  30210  30210  30210  30210  30210  30210  30210  30210  30210  30210  30210  30210  30210  30210  30210  30210  30210  30210  30210  30210  30210  30210  30210  30210  30210  30210  30210  30210  30210  30210  30210  30210  30210  30210  30210  30210  30210  30210  30210  30210  30210  30210  30210  30210  30210  30210  30210  30210  30210  30210  30210  30210  30210  30210  30210  30210  30210  30210  30210  30210  30210  30210  30210  30210  30210  30210  30210  30210  30210  30210  30210  30210  30210  30210  30210  30210  30210  30210  30210  30210  30210  30210  30210  30210  30210  30210  30210  30210  30210  30210  30210  30210  30210  30210  30210  30210  30210  30210  30210  30210  30210  30210  30210  30210  30210  30210  30210  30210  30210  30210  30210  30210  30210  30210  30210  30210  30210  30210  30210  30210  30210  30210  30210  30210  30210  30210  30210  30210  30210  30210  30210  30210  30210  30210  30210  30210  30210  30210  30210  30210  30210  30210  30210  30210  30210  30210  30210  30210  30210  30210  30210  30210  30210  30210  30210  30210  30210  30210  30210  30210  30210  30210  30210  30210  30210  30210  30210  30210  30210  30210  30210  30210  30210  30210  30210  30210  30210  30210  30210  30210  30210  30210  30210  30210  30210  30210  30210  30210  30210  30210  30210  30210  30210  30210  30210  30210  30210  30210  30210  30210  30210  30210  30210  30210  30210  30210  30210  30210  30210  30210  30210  30210  30210  30210  30210  30210  30210  30210  30210  30210  30210  30210  30210  30210  30210  30210  30210  30210  30210  30210  30210  30210  30210  30210  30210  30210  30210  30210  30210  30210  30210  30210  30210  30210  30210  30210  30210  30210  30210  30210  30210  30210  30210  30210  30210  30210  30210  30210  30210  30210  30210  30210  30210  30210  30210  30210  30210  30210  30210  30210  30210  30210  30210  30210  30210  30210  30210  30210  30210  30210  30210  30210  30210  30210  30210  30210  30210  30210  30210  30210  30210  30210  30210  30210  30210  30210  30210  30210  30210  30210  30210  30210  30210  30210  30210  30210  30210  30210  30210  30210  30210  30210  30210  30210  30210  30210  30210  30210  30210  30210  30210  30210  30210  30210  30210  30210  30210  30210  30210  30210  30210  30210  30210  30210  30210  30210  30210  30210  30210  30210  30210  30210  30210  30210  30210  30210  30210  30210  30210  30210  30210  30210  30210  30210  30210  30210  30210  30210  30210  30210  30210  30210  30210  30210  30210
  30210  30210  30210  30210  30210  30210  30210  30210  30210  30210  30210  30210  30210  30210  30210  30210  30210  30210  30210  30210  30210  30210  30210  30210  30210  30210  30210  30210  30210  30210  30210  30210  30210  30210  30210  30210  30210  30210  30210  30210  30210  30210  30210  30210  30210  30210  30210  30210  30210  30210  30210  30210  30210  30210  30210  30210  30210  30210  30210  30210  30210  30210  30210  30210  30210  30210  30210  30210  30210  30210  30210  30210  30210  30210  30210  30210  30210  30210  30210  30210  30210  30210  30210  30210  30210  30210  30210  30210  30210  30210  30210  30210  30210  30210  30210  30210  30210  30210  30210  30210  30210  30210  30210  30210  30210  30210  30210  30210  30210  30210  30210  30210  30210  30210  30210  30210  30210  30210  30210  30210  30210  30210  30210  30210  30210  30210  30210  30210  30210  30210  30210  30210  30210  30210  30210    206  30210  30210  30210  30210  30210  30210  30210  30210  30210  30210  30210  30210  30210  30210  30210  30210  30210  30210  30210  30210  30210  30210  30210  30210  30210  30210  30210  30210  30210  30210  30210  30210  30210  30210  30210  30210  30210  30210  30210  30210  30210  30210  30210  30210  30210  30210  30210  30210  30210  30210  30210  30210  30210  30210  30210  30210  30210  30210  30210  30210  30210  30210  30210  30210  30210  30210  30210  30210  30210  30210  30210  30210  30210  30210  30210  30210  30210  30210  30210  30210  30210  30210  30210  30210  30210  30210  30210  30210  30210  30210  30210  30210  30210  30210  30210  30210  30210  30210  30210  30210  30210  30210  30210  30210  30210  30210  30210  30210  30210  30210  30210  30210  30210  30210  30210  30210  30210  30210  30210  30210  30210  30210  30210  30210  30210  30210  30210  30210  30210  30210  30210  30210  30210  30210  30210  30210  30210  30210  30210  30210  30210  30210  30210  30210  30210  30210  30210  30210  30210  30210  30210  30210  30210  30210  30210  30210  30210  30210  30210  30210  30210  30210  30210  30210  30210  30210  30210  30210  30210  30210  30210  30210  30210  30210  30210  30210  30210  30210  30210  30210  30210  30210  30210  30210  30210  30210  30210  30210  30210  30210  30210  30210  30210  30210  30210  30210  30210  30210  30210  30210  30210  30210  30210  30210  30210  30210  30210  30210  30210  30210  30210  30210  30210  30210  30210  30210  30210  30210  30210  30210  30210  30210  30210  30210  30210  30210  30210  30210  30210  30210  30210  30210  30210  30210  30210  30210  30210  30210  30210  30210  30210  30210  30210  30210  30210  30210  30210  30210  30210  30210  30210  30210  30210  30210  30210  30210  30210  30210  30210  30210  30210  30210  30210  30210  30210  30210  30210  30210  30210  30210  30210  30210  30210  30210  30210  30210  30210  30210  30210  30210  30210  30210  30210  30210  30210  30210  30210  30210  30210  30210  30210  30210  30210  30210  30210  30210  30210  30210  30210  30210  30210  30210  30210  30210  30210  30210  30210  30210  30210  30210  30210  30210  30210  30210  30210  30210  30210  30210  30210  30210  30210  30210  30210  30210  30210  30210  30210  30210  30210  30210  30210  30210  30210  30210  30210  30210  30210  30210  30210  30210  30210  30210  30210  30210  30210  30210  30210  30210  30210  30210  30210  30210  30210  30210  30210  30210  30210  30210  30210  30210  30210  30210  30210  30210  30210  30210  30210  30210  30210  30210  30210  30210  30210  30210  30210  30210  30210  30210  30210  30210  30210  30210  30210  30210  30210  30210  30210  30210  30210  30210  30210  30210  30210  30210  30210  30210  30210  30210  30210  30210  30210  30210  30210  30210
  30210  30210  30210  30210  30210  30210  30210  30210  30210  30210  30210  30210  30210  30210  30210  30210  30210  30210  30210  30210  30210  30210  30210  30210  30210  30210  30210  30210  30210  30210  30210  30210  30210  30210  30210  30210  30210  30210  30210  30210  30210  30210  30210  30210  30210  30210  30210  30210  30210  30210  30210  30210  30210  30210  30210  30210  30210  30210  30210  30210  30210  30210  30210  30210  30210  30210  30210  30210  30210  30210  30210  30210  30210  30210  30210  30210  30210  30210  30210  30210  30210  30210  30210  30210  30210  30210  30210  30210  30210  30210  30210  30210  30210  30210  30210  30210  30210  30210  30210  30210  30210  30210  30210  30210  30210  30210  30210  30210  30210  30210  30210  30210  30210  30210  30210  30210  30210  30210  30210  30210  30210  30210  30210  30210  30210  30210  30210  30210  30210  30210  30210  30210  30210  30210  30210    206    203    202  30210  30210  30210  30210  30210    214  30210    213  30210  30210  30210  30210  30210  30210  30210  30210  30210  30210  30210  30210  30210  30210  30210  30210  30210  30210  30210  30210  30210  30210  30210  30210  30210  30210  30210  30210  30210  30210  30210  30210  30210  30210  30210  30210  30210  30210  30210  30210  30210  30210  30210  30210  30210  30210  30210  30210  30210  30210  30210  30210  30210  30210  30210  30210  30210  30210  30210  30210  30210  30210  30210  30210  30210  30210  30210  30210  30210  30210  30210  30210  30210  30210  30210  30210  30210  30210  30210  30210  30210  30210  30210  30210  30210  30210  30210  30210  30210  30210  30210  30210  30210  30210  30210  30210  30210  30210  30210  30210  30210  30210  30210  30210  30210  30210  30210  30210  30210  30210  30210  30210  30210  30210  30210  30210  30210  30210  30210  30210  30210  30210  30210  30210  30210  30210  30210  30210  30210  30210  30210  30210  30210  30210  30210  30210  30210  30210  30210  30210  30210  30210  30210  30210  30210  30210  30210  30210  30210  30210  30210  30210  30210  30210  30210  30210  30210  30210  30210  30210  30210  30210  30210  30210  30210  30210  30210  30210  30210  30210  30210  30210  30210  30210  30210  30210  30210  30210  30210  30210  30210  30210  30210  30210  30210  30210  30210  30210  30210  30210  30210  30210  30210  30210  30210  30210  30210  30210  30210  30210  30210  30210  30210  30210  30210  30210  30210  30210  30210  30210  30210  30210  30210  30210  30210  30210  30210  30210  30210  30210  30210  30210  30210  30210  30210  30210  30210  30210  30210  30210  30210  30210  30210  30210  30210  30210  30210  30210  30210  30210  30210  30210  30210  30210  30210  30210  30210  30210  30210  30210  30210  30210  30210  30210  30210  30210  30210  30210  30210  30210  30210  30210  30210  30210  30210  30210  30210  30210  30210  30210  30210  30210  30210  30210  30210  30210  30210  30210  30210  30210  30210  30210  30210  30210  30210  30210  30210  30210  30210  30210  30210  30210  30210  30210  30210  30210  30210  30210  30210  30210  30210  30210  30210  30210  30210  30210  30210  30210  30210  30210  30210  30210  30210  30210  30210  30210  30210  30210  30210  30210  30210  30210  30210  30210  30210  30210  30210  30210  30210  30210  30210  30210  30210  30210  30210  30210  30210  30210  30210  30210  30210  30210  30210  30210  30210  30210  30210  30210  30210  30210  30210  30210  30210  30210  30210  30210  30210  30210  30210  30210  30210  30210  30210  30210  30210  30210  30210  30210  30210  30210  30210  30210  30210  30210  30210  30210  30210  30210  30210  30210  30210  30210  30210  30210  30210  30210  30210  30210  30210  30210  30210  30210  30210  30210
  30210  30210  30210  30210  30210  30210  30210  30210  30210  30210  30210  30210  30210  30210  30210  30210  30210  30210  30210  30210  30210  30210  30210  30210  30210  30210  30210  30210  30210  30210  30210  30210  30210  30210  30210  30210  30210  30210  30210  30210  30210  30210  30210  30210  30210  30210  30210  30210  30210  30210  30210  30210  30210  30210  30210  30210  30210  30210  30210  30210  30210  30210  30210  30210  30210  30210  30210  30210  30210  30210  30210  30210  30210  30210  30210  30210  30210  30210  30210  30210  30210  30210  30210  30210  30210  30210  30210  30210  30210  30210  30210  30210  30210  30210  30210  30210  30210  30210  30210  30210  30210  30210  30210  30210  30210  30210  30210  30210  30210  30210  30210  30210  30210  30210  30210  30210  30210  30210  30210  30210  30210  30210  30210  30210  30210  30210  30210  30210  30210  30210  30210  30210  30210  30210  30210  30210  30210  30210  30210  30210  30210  30210  30210    204  30210    218  30210  30210    218    219  30210  30210  30210  30210  30210  30210  30210  30210  30210  30210  30210  30210  30210  30210  30210  30210  30210  30210  30210  30210  30210  30210  30210  30210  30210  30210  30210  30210  30210  30210  30210  30210  30210  30210  30210  30210  30210  30210  30210  30210  30210  30210  30210  30210  30210  30210  30210  30210  30210  30210  30210  30210  30210  30210  30210  30210  30210  30210  30210  30210  30210  30210  30210  30210  30210  30210  30210  30210  30210  30210  30210  30210  30210  30210  30210  30210  30210  30210  30210  30210  30210  30210  30210  30210  30210  30210  30210  30210  30210  30210  30210  30210  30210  30210  30210  30210  30210  30210  30210  30210  30210  30210  30210  30210  30210  30210  30210  30210  30210  30210  30210  30210  30210  30210  30210  30210  30210  30210  30210  30210  30210  30210  30210  30210  30210  30210  30210  30210  30210  30210  30210  30210  30210  30210  30210  30210  30210  30210  30210  30210  30210  30210  30210  30210  30210  30210  30210  30210  30210  30210  30210  30210  30210  30210  30210  30210  30210  30210  30210  30210  30210  30210  30210  30210  30210  30210  30210  30210  30210  30210  30210  30210  30210  30210  30210  30210  30210  30210  30210  30210  30210  30210  30210  30210  30210  30210  30210  30210  30210  30210  30210  30210  30210  30210  30210  30210  30210  30210  30210  30210  30210  30210  30210  30210  30210  30210  30210  30210  30210  30210  30210  30210  30210  30210  30210  30210  30210  30210  30210  30210  30210  30210  30210  30210  30210  30210  30210  30210  30210  30210  30210  30210  30210  30210  30210  30210  30210  30210  30210  30210  30210  30210  30210  30210  30210  30210  30210  30210  30210  30210  30210  30210  30210  30210  30210  30210  30210  30210  30210  30210  30210  30210  30210  30210  30210  30210  30210  30210  30210  30210  30210  30210  30210  30210  30210  30210  30210  30210  30210  30210  30210  30210  30210  30210  30210  30210  30210  30210  30210  30210  30210  30210  30210  30210  30210  30210  30210  30210  30210  30210  30210  30210  30210  30210  30210  30210  30210  30210  30210  30210  30210  30210  30210  30210  30210  30210  30210  30210  30210  30210  30210  30210  30210  30210  30210  30210  30210  30210  30210  30210  30210  30210  30210  30210  30210  30210  30210  30210  30210  30210  30210  30210  30210  30210  30210  30210  30210  30210  30210  30210  30210  30210  30210  30210  30210  30210  30210  30210  30210  30210  30210  30210  30210  30210  30210  30210  30210  30210  30210  30210  30210  30210  30210  30210  30210  30210  30210  30210  30210  30210  30210  30210  30210  30210  30210  30210  30210  30210  30210  30210
  30210  30210  30210  30210  30210  30210  30210  30210  30210  30210  30210  30210  30210  30210  30210  30210  30210  30210  30210  30210  30210  30210  30210  30210  30210  30210  30210  30210  30210  30210  30210  30210  30210  30210  30210  30210  30210  30210  30210  30210  30210  30210  30210  30210  30210  30210  30210  30210  30210  30210  30210  30210  30210  30210  30210  30210  30210  30210  30210  30210  30210  30210  30210  30210  30210  30210  30210  30210  30210  30210  30210  30210  30210  30210  30210  30210  30210  30210  30210  30210  30210  30210  30210  30210  30210  30210  30210  30210  30210  30210  30210  30210  30210  30210  30210  30210  30210  30210  30210  30210  30210  30210  30210  30210  30210  30210  30210  30210  30210  30210  30210  30210  30210  30210  30210  30210  30210  30210  30210  30210  30210  30210  30210  30210  30210  30210  30210  30210  30210  30210  30210  30210  30210  30210  30210  30210  30210  30210  30210  30210  30210    200  30210  30210  30210    217  30210  30210  30210  30210  30210  30210  30210  30210  30210  30210  30210  30210  30210  30210  30210  30210  30210  30210  30210  30210  30210  30210    226    221  30210  30210  30210  30210  30210  30210  30210  30210  30210  30210  30210  30210  30210  30210  30210  30210  30210  30210  30210  30210  30210  30210  30210  30210  30210  30210  30210  30210  30210  30210  30210  30210  30210  30210  30210  30210  30210  30210  30210  30210  30210  30210  30210  30210  30210  30210  30210  30210  30210  30210  30210  30210  30210  30210  30210  30210  30210  30210  30210  30210  30210  30210  30210  30210  30210  30210  30210  30210  30210  30210  30210  30210  30210  30210  30210  30210  30210  30210  30210  30210  30210  30210  30210  30210  30210  30210  30210  30210  30210  30210  30210  30210  30210  30210  30210  30210  30210  30210  30210  30210  30210  30210  30210  30210  30210  30210  30210  30210  30210  30210  30210  30210  30210  30210  30210  30210  30210  30210  30210  30210  30210  30210  30210  30210  30210  30210  30210  30210  30210  30210  30210  30210  30210  30210  30210  30210  30210  30210  30210  30210  30210  30210  30210  30210  30210  30210  30210  30210  30210  30210  30210  30210  30210  30210  30210  30210  30210  30210  30210  30210  30210  30210  30210  30210  30210  30210  30210  30210  30210  30210  30210  30210  30210  30210  30210  30210  30210  30210  30210  30210  30210  30210  30210  30210  30210  30210  30210  30210  30210  30210  30210  30210  30210  30210  30210  30210  30210  30210  30210  30210  30210  30210  30210  30210  30210  30210  30210  30210  30210  30210  30210  30210  30210  30210  30210  30210  30210  30210  30210  30210  30210  30210  30210  30210  30210  30210  30210  30210  30210  30210  30210  30210  30210  30210  30210  30210  30210  30210  30210  30210  30210  30210  30210  30210  30210  30210  30210  30210  30210  30210  30210  30210  30210  30210  30210  30210  30210  30210  30210  30210  30210  30210  30210  30210  30210  30210  30210  30210  30210  30210  30210  30210  30210  30210  30210  30210  30210  30210  30210  30210  30210  30210  30210  30210  30210  30210  30210  30210  30210  30210  30210  30210  30210  30210  30210  30210  30210  30210  30210  30210  30210  30210  30210  30210  30210  30210  30210  30210  30210  30210  30210  30210  30210  30210  30210  30210  30210  30210  30210  30210  30210  30210  30210  30210  30210  30210  30210  30210  30210  30210  30210  30210  30210  30210  30210  30210  30210  30210  30210  30210  30210  30210  30210  30210  30210  30210  30210  30210  30210  30210  30210  30210  30210  30210  30210  30210  30210  30210  30210  30210  30210  30210  30210  30210  30210  30210  30210  30210  30210  30210
  30210  30210  30210  30210  30210  30210  30210  30210  30210  30210  30210  30210  30210  30210  30210  30210  30210  30210  30210  30210  30210  30210  30210  30210  30210  30210  30210  30210  30210  30210  30210  30210  30210  30210  30210  30210  30210  30210  30210  30210  30210  30210  30210  30210  30210  30210  30210  30210  30210  30210  30210  30210  30210  30210  30210  30210  30210  30210  30210  30210  30210  30210  30210  30210  30210  30210  30210  30210  30210  30210  30210  30210  30210  30210  30210  30210  30210  30210  30210  30210  30210  30210  30210  30210  30210  30210  30210  30210  30210  30210  30210  30210  30210  30210  30210  30210  30210  30210  30210  30210  30210  30210  30210  30210  30210    210  30210  30210  30210  30210  30210  30210  30210  30210  30210  30210    206  30210  30210    207  30210  30210  30210  30210  30210  30210  30210  30210  30210  30210  30210  30210  30210  30210  30210  30210  30210  30210  30210  30210  30210  30210  30210  30210  30210  30210  30210  30210  30210  30210  30210  30210  30210  30210  30210  30210  30210  30210  30210  30210  30210  30210  30210    197    209  30210  30210  30210  30210  30210  30210  30210  30210  30210  30210  30210  30210  30210  30210  30210  30210  30210  30210  30210  30210  30210  30210  30210  30210  30210  30210  30210  30210  30210  30210  30210  30210  30210  30210  30210  30210  30210  30210  30210  30210  30210  30210  30210  30210  30210  30210  30210  30210  30210  30210  30210  30210  30210  30210  30210  30210  30210  30210  30210  30210  30210  30210  30210  30210  30210  30210  30210  30210  30210  30210  30210  30210  30210  30210  30210  30210  30210  30210  30210  30210  30210  30210  30210  30210  30210  30210  30210  30210  30210  30210  30210  30210  30210  30210  30210  30210  30210  30210  30210  30210  30210  30210  30210  30210  30210  30210  30210  30210  30210  30210  30210  30210  30210  30210  30210  30210  30210  30210  30210  30210  30210  30210  30210  30210  30210  30210  30210  30210  30210  30210  30210  30210  30210  30210  30210  30210  30210  30210  30210  30210  30210  30210  30210  30210  30210  30210  30210  30210  30210  30210  30210  30210  30210  30210  30210  30210  30210  30210  30210  30210  30210  30210  30210  30210  30210  30210  30210  30210  30210  30210  30210  30210  30210  30210  30210  30210  30210  30210  30210  30210  30210  30210  30210  30210  30210  30210  30210  30210  30210  30210  30210  30210  30210  30210  30210  30210  30210  30210  30210  30210  30210  30210  30210  30210  30210  30210  30210  30210  30210  30210  30210  30210  30210  30210  30210  30210  30210  30210  30210  30210  30210  30210  30210  30210  30210  30210  30210  30210  30210  30210  30210  30210  30210  30210  30210  30210  30210  30210  30210  30210  30210  30210  30210  30210  30210  30210  30210  30210  30210  30210  30210  30210  30210  30210  30210  30210  30210  30210  30210  30210  30210  30210  30210  30210  30210  30210  30210  30210  30210  30210  30210  30210  30210  30210  30210  30210  30210  30210  30210  30210  30210  30210  30210  30210  30210  30210  30210  30210  30210  30210  30210  30210  30210  30210  30210  30210  30210  30210  30210  30210  30210  30210  30210  30210  30210  30210  30210  30210  30210  30210  30210  30210  30210  30210  30210  30210  30210  30210  30210  30210  30210  30210  30210  30210  30210  30210  30210  30210  30210  30210  30210  30210  30210  30210  30210  30210  30210  30210  30210  30210  30210  30210  30210  30210  30210  30210  30210  30210  30210  30210  30210  30210  30210  30210  30210  30210  30210  30210  30210  30210  30210  30210  30210  30210  30210  30210  30210  30210  30210  30210  30210  30210  30210  30210  30210
  30210  30210  30210  30210  30210  30210  30210  30210  30210  30210  30210  30210  30210  30210  30210  30210  30210  30210  30210  30210  30210  30210  30210  30210  30210  30210  30210  30210  30210  30210  30210  30210  30210  30210  30210  30210  30210  30210  30210  30210  30210  30210  30210  30210  30210  30210  30210  30210  30210  30210  30210  30210  30210  30210  30210  30210  30210  30210  30210  30210  30210  30210  30210  30210  30210  30210  30210  30210  30210  30210  30210  30210  30210  30210  30210  30210  30210  30210  30210  30210  30210  30210  30210  30210  30210  30210  30210  30210  30210  30210  30210  30210  30210  30210  30210  30210  30210  30210  30210  30210  30210  30210  30210  30210  30210  30210  30210  30210  30210  30210  30210  30210  30210  30210  30210  30210  30210  30210  30210  30210  30210  30210  30210  30210  30210    209  30210  30210  30210  30210  30210  30210  30210  30210  30210  30210  30210  30210  30210  30210  30210  30210  30210  30210    199  30210  30210  30210  30210  30210  30210  30210  30210  30210  30210  30210  30210  30210  30210  30210  30210  30210  30210  30210  30210  30210  30210  30210  30210  30210  30210  30210  30210  30210  30210  30210  30210  30210  30210  30210  30210  30210  30210  30210  30210  30210  30210  30210  30210  30210  30210  30210  30210  30210  30210  30210  30210  30210  30210  30210  30210  30210  30210  30210  30210  30210  30210  30210  30210  30210  30210  30210  30210  30210  30210  30210  30210  30210  30210  30210  30210  30210  30210  30210  30210  30210  30210  30210  30210  30210  30210  30210  30210  30210  30210  30210  30210  30210  30210  30210  30210  30210  30210  30210  30210  30210  30210  30210  30210  30210  30210  30210  30210  30210  30210  30210  30210  30210  30210  30210  30210  30210  30210  30210  30210  30210  30210  30210  30210  30210  30210  30210  30210  30210  30210  30210  30210  30210  30210  30210  30210  30210  30210  30210  30210  30210  30210  30210  30210  30210  30210  30210  30210  30210  30210  30210  30210  30210  30210  30210  30210  30210  30210  30210  30210  30210  30210  30210  30210  30210  30210  30210  30210  30210  30210  30210  30210  30210  30210  30210  30210  30210  30210  30210  30210  30210  30210  30210  30210  30210  30210  30210  30210  30210  30210  30210  30210  30210  30210  30210  30210  30210  30210  30210  30210  30210  30210  30210  30210  30210  30210  30210  30210  30210  30210  30210  30210  30210  30210  30210  30210  30210  30210  30210  30210  30210  30210  30210  30210  30210  30210  30210  30210  30210  30210  30210  30210  30210  30210  30210  30210  30210  30210  30210  30210  30210  30210  30210  30210  30210  30210  30210  30210  30210  30210  30210  30210  30210  30210  30210  30210  30210  30210  30210  30210  30210  30210  30210  30210  30210  30210  30210  30210  30210  30210  30210  30210  30210  30210  30210  30210  30210  30210  30210  30210  30210  30210  30210  30210  30210  30210  30210  30210  30210  30210  30210  30210  30210  30210  30210  30210  30210  30210  30210  30210  30210  30210  30210  30210  30210  30210  30210  30210  30210  30210  30210  30210  30210  30210  30210  30210  30210  30210  30210  30210  30210  30210  30210  30210  30210  30210  30210  30210  30210  30210  30210  30210  30210  30210  30210  30210  30210  30210  30210  30210  30210  30210  30210  30210  30210  30210  30210  30210  30210  30210  30210  30210  30210  30210  30210  30210  30210  30210  30210  30210  30210  30210  30210  30210  30210  30210  30210  30210  30210  30210  30210  30210  30210  30210  30210  30210  30210  30210  30210  30210  30210  30210  30210  30210  30210  30210  30210  30210  30210  30210  30210  30210  30210  30210  30210
  30210  30210  30210  30210  30210  30210  30210  30210  30210  30210  30210  30210  30210  30210  30210  30210  30210  30210  30210  30210  30210  30210  30210  30210  30210  30210  30210  30210  30210  30210  30210  30210  30210  30210  30210  30210  30210  30210  30210  30210  30210  30210  30210  30210  30210  30210  30210  30210  30210  30210  30210  30210  30210  30210  30210  30210  30210  30210  30210  30210  30210  30210  30210  30210  30210  30210  30210  30210  30210  30210  30210  30210  30210  30210  30210  30210  30210  30210  30210  30210  30210  30210  30210  30210  30210  30210  30210  30210  30210  30210  30210  30210  30210  30210  30210  30210  30210  30210  30210  30210  30210  30210  30210  30210  30210  30210  30210  30210  30210  30210  30210  30210    202  30210  30210  30210  30210  30210  30210  30210  30210  30210  30210  30210  30210  30210  30210  30210  30210  30210  30210  30210  30210  30210    210    206  30210  30210  30210  30210  30210    207  30210  30210  30210    215  30210  30210  30210  30210  30210  30210  30210  30210  30210  30210  30210  30210  30210  30210  30210  30210  30210  30210  30210  30210  30210  30210  30210  30210  30210  30210  30210  30210  30210  30210  30210  30210  30210  30210  30210  30210  30210  30210  30210  30210  30210  30210  30210  30210  30210  30210  30210  30210  30210  30210  30210  30210  30210  30210  30210  30210  30210  30210  30210  30210  30210  30210  30210  30210  30210  30210  30210  30210  30210  30210  30210  30210  30210  30210  30210  30210  30210  30210  30210  30210  30210  30210  30210  30210  30210  30210  30210  30210  30210  30210  30210  30210  30210  30210  30210  30210  30210  30210  30210  30210  30210  30210  30210  30210  30210  30210  30210  30210  30210  30210  30210  30210  30210  30210  30210  30210  30210  30210  30210  30210  30210  30210  30210  30210  30210  30210  30210  30210  30210  30210  30210  30210  30210  30210  30210  30210  30210  30210  30210  30210  30210  30210  30210  30210  30210  30210  30210  30210  30210  30210  30210  30210  30210  30210  30210  30210  30210  30210  30210  30210  30210  30210  30210  30210  30210  30210  30210  30210  30210  30210  30210  30210  30210  30210  30210  30210  30210  30210  30210  30210  30210  30210  30210  30210  30210  30210  30210  30210  30210  30210  30210  30210  30210  30210  30210  30210  30210  30210  30210  30210  30210  30210  30210  30210  30210  30210  30210  30210  30210  30210  30210  30210  30210  30210  30210  30210  30210  30210  30210  30210  30210  30210  30210  30210  30210  30210  30210  30210  30210  30210  30210  30210  30210  30210  30210  30210  30210  30210  30210  30210  30210  30210  30210  30210  30210  30210  30210  30210  30210  30210  30210  30210  30210  30210  30210  30210  30210  30210  30210  30210  30210  30210  30210  30210  30210  30210  30210  30210  30210  30210  30210  30210  30210  30210  30210  30210  30210  30210  30210  30210  30210  30210  30210  30210  30210  30210  30210  30210  30210  30210  30210  30210  30210  30210  30210  30210  30210  30210  30210  30210  30210  30210  30210  30210  30210  30210  30210  30210  30210  30210  30210  30210  30210  30210  30210  30210  30210  30210  30210  30210  30210  30210  30210  30210  30210  30210  30210  30210  30210  30210  30210  30210  30210  30210  30210  30210  30210  30210  30210  30210  30210  30210  30210  30210  30210  30210  30210  30210  30210  30210  30210  30210  30210  30210  30210  30210  30210  30210  30210  30210  30210  30210  30210  30210  30210  30210  30210  30210  30210  30210  30210  30210  30210  30210  30210  30210  30210  30210  30210  30210  30210  30210  30210  30210  30210  30210  30210  30210  30210  30210  30210  30210  30210  30210
  30210  30210  30210  30210  30210  30210  30210  30210  30210  30210  30210  30210  30210  30210  30210  30210  30210  30210  30210  30210  30210  30210  30210  30210  30210  30210  30210  30210  30210  30210  30210  30210  30210  30210  30210  30210  30210  30210  30210  30210  30210  30210  30210  30210  30210  30210  30210  30210  30210  30210  30210  30210  30210  30210  30210  30210  30210  30210  30210  30210  30210  30210  30210  30210  30210  30210  30210  30210  30210  30210  30210  30210  30210  30210  30210  30210  30210  30210  30210  30210  30210  30210  30210  30210  30210  30210  30210  30210  30210  30210  30210  30210  30210  30210  30210  30210  30210  30210  30210  30210  30210  30210  30210  30210  30210  30210  30210  30210  30210  30210  30210  30210  30210  30210  30210  30210  30210  30210  30210  30210  30210  30210  30210  30210  30210  30210  30210  30210  30210  30210  30210  30210  30210  30210  30210  30210  30210  30210  30210  30210  30210  30210  30210  30210  30210  30210    218  30210  30210  30210  30210  30210  30210  30210  30210  30210  30210  30210  30210  30210  30210  30210  30210  30210  30210  30210  30210  30210  30210  30210  30210  30210  30210  30210  30210  30210  30210  30210  30210  30210  30210  30210  30210  30210  30210  30210  30210  30210  30210  30210  30210  30210  30210  30210  30210  30210  30210  30210  30210  30210  30210  30210  30210  30210  30210  30210  30210  30210  30210  30210  30210  30210  30210  30210  30210  30210  30210  30210  30210  30210  30210  30210  30210  30210  30210  30210  30210  30210  30210  30210  30210  30210  30210  30210  30210  30210  30210  30210  30210  30210  30210  30210  30210  30210  30210  30210  30210  30210  30210  30210  30210  30210  30210  30210  30210  30210  30210  30210  30210  30210  30210  30210  30210  30210  30210  30210  30210  30210  30210  30210  30210  30210  30210  30210  30210  30210  30210  30210  30210  30210  30210  30210  30210  30210  30210  30210  30210  30210  30210  30210  30210  30210  30210  30210  30210  30210  30210  30210  30210  30210  30210  30210  30210  30210  30210  30210  30210  30210  30210  30210  30210  30210  30210  30210  30210  30210  30210  30210  30210  30210  30210  30210  30210  30210  30210  30210  30210  30210  30210  30210  30210  30210  30210  30210  30210  30210  30210  30210  30210  30210  30210  30210  30210  30210  30210  30210  30210  30210  30210  30210  30210  30210  30210  30210  30210  30210  30210  30210  30210  30210  30210  30210  30210  30210  30210  30210  30210  30210  30210  30210  30210  30210  30210  30210  30210  30210  30210  30210  30210  30210  30210  30210  30210  30210  30210  30210  30210  30210  30210  30210  30210  30210  30210  30210  30210  30210  30210  30210  30210  30210  30210  30210  30210  30210  30210  30210  30210  30210  30210  30210  30210  30210  30210  30210  30210  30210  30210  30210  30210  30210  30210  30210    221  30210  30210  30210    226  30210  30210  30210  30210  30210  30210  30210  30210  30210  30210  30210  30210  30210  30210  30210  30210  30210  30210  30210  30210  30210  30210  30210  30210  30210  30210  30210  30210  30210  30210  30210  30210  30210  30210  30210  30210  30210  30210  30210  30210  30210  30210  30210  30210  30210  30210  30210  30210  30210  30210  30210  30210  30210  30210  30210  30210  30210  30210  30210  30210  30210  30210  30210  30210  30210  30210  30210  30210  30210  30210  30210  30210  30210  30210  30210  30210  30210  30210  30210  30210  30210  30210  30210  30210  30210  30210  30210  30210  30210  30210  30210  30210  30210  30210  30210  30210  30210  30210  30210  30210  30210  30210  30210  30210  30210  30210  30210  30210  30210  30210  30210  30210  30210
  30210  30210  30210  30210  30210  30210  30210  30210  30210  30210  30210  30210  30210  30210  30210  30210  30210  30210  30210  30210  30210  30210  30210  30210  30210  30210  30210  30210  30210  30210  30210  30210  30210  30210  30210  30210  30210  30210  30210  30210  30210  30210  30210  30210  30210  30210  30210  30210  30210  30210  30210  30210  30210  30210  30210  30210  30210  30210  30210  30210  30210  30210  30210  30210  30210  30210  30210  30210  30210  30210  30210  30210  30210  30210  30210  30210  30210  30210  30210  30210  30210  30210  30210  30210  30210  30210  30210  30210    210  30210  30210  30210  30210  30210  30210  30210  30210  30210    202  30210  30210  30210  30210  30210  30210  30210  30210  30210  30210  30210  30210  30210  30210  30210    217  30210  30210  30210  30210  30210  30210  30210  30210  30210  30210  30210  30210  30210  30210  30210  30210  30210  30210  30210  30210  30210  30210  30210  30210  30210  30210  30210  30210  30210  30210  30210  30210  30210  30210  30210  30210  30210  30210  30210  30210  30210  30210  30210  30210  30210  30210  30210  30210  30210  30210  30210  30210    219  30210  30210  30210  30210  30210  30210  30210  30210  30210  30210  30210  30210  30210  30210  30210  30210  30210  30210  30210  30210  30210  30210  30210  30210  30210  30210  30210  30210  30210  30210  30210  30210  30210  30210  30210  30210  30210  30210  30210  30210  30210  30210  30210  30210  30210  30210  30210  30210  30210  30210  30210  30210  30210  30210  30210  30210  30210  30210  30210  30210  30210  30210  30210  30210  30210  30210  30210  30210  30210  30210  30210  30210  30210  30210  30210  30210  30210  30210  30210  30210  30210  30210  30210  30210  30210  30210  30210  30210  30210  30210  30210  30210  30210  30210  30210  30210  30210  30210  30210  30210  30210  30210  30210  30210  30210  30210  30210  30210  30210  30210  30210  30210  30210  30210  30210  30210  30210  30210  30210  30210  30210  30210  30210  30210  30210  30210  30210  30210  30210  30210  30210  30210  30210  30210  30210  30210  30210  30210  30210  30210  30210  30210  30210  30210  30210  30210  30210  30210  30210  30210  30210  30210  30210  30210  30210  30210  30210  30210  30210  30210  30210  30210  30210  30210  30210  30210  30210  30210  30210  30210  30210  30210  30210  30210  30210  30210  30210  30210  30210  30210  30210  30210  30210  30210  30210  30210  30210  30210  30210  30210  30210  30210  30210  30210  30210  30210  30210  30210  30210  30210  30210  30210  30210  30210  30210  30210  30210  30210  30210  30210  30210  30210  30210  30210  30210  30210  30210  30210  30210  30210  30210  30210  30210  30210  30210  30210  30210  30210  30210  30210  30210  30210  30210  30210  30210  30210  30210  30210  30210  30210  30210  30210  30210  30210  30210  30210  30210  30210  30210  30210  30210  30210  30210  30210  30210  30210    219  30210    218  30210  30210  30210  30210  30210  30210  30210  30210  30210  30210  30210  30210  30210  30210  30210  30210  30210  30210  30210  30210  30210  30210  30210  30210  30210  30210  30210  30210  30210  30210  30210  30210  30210  30210  30210  30210  30210  30210  30210  30210  30210  30210  30210  30210  30210  30210  30210  30210  30210  30210  30210  30210  30210  30210  30210  30210  30210  30210  30210  30210  30210  30210  30210  30210  30210  30210  30210  30210  30210  30210  30210  30210  30210  30210  30210  30210  30210  30210  30210  30210  30210  30210  30210  30210  30210  30210  30210  30210  30210  30210  30210  30210  30210  30210  30210  30210  30210  30210  30210  30210  30210  30210  30210  30210  30210  30210  30210  30210  30210  30210  30210  30210  30210
  30210  30210  30210  30210  30210  30210  30210  30210  30210  30210  30210  30210  30210  30210  30210  30210  30210  30210  30210  30210  30210  30210  30210  30210  30210  30210  30210  30210  30210  30210  30210  30210  30210  30210  30210  30210  30210  30210  30210  30210  30210  30210  30210  30210  30210  30210  30210  30210  30210  30210  30210  30210  30210  30210  30210  30210  30210  30210  30210  30210  30210  30210  30210  30210  30210  30210  30210  30210  30210  30210  30210  30210  30210  30210  30210  30210  30210  30210  30210  30210  30210  30210  30210  30210  30210  30210  30210  30210  30210  30210  30210  30210  30210  30210  30210  30210  30210  30210    211  30210  30210  30210  30210  30210  30210  30210  30210  30210  30210  30210  30210  30210  30210  30210  30210  30210  30210  30210  30210  30210  30210  30210  30210  30210  30210  30210  30210  30210  30210  30210  30210  30210  30210  30210  30210  30210  30210  30210  30210  30210  30210  30210  30210  30210  30210  30210  30210  30210  30210  30210  30210  30210  30210  30210  30210  30210  30210  30210  30210  30210  30210  30210  30210  30210  30210  30210  30210  30210  30210  30210  30210  30210  30210  30210  30210  30210  30210  30210  30210  30210  30210  30210  30210  30210  30210  30210  30210  30210  30210  30210  30210  30210  30210  30210  30210  30210  30210  30210  30210  30210  30210  30210  30210  30210  30210  30210  30210  30210  30210  30210  30210  30210  30210  30210  30210  30210  30210  30210  30210  30210  30210  30210  30210  30210  30210  30210  30210  30210  30210  30210  30210  30210  30210  30210  30210  30210  30210  30210  30210  30210  30210  30210  30210  30210  30210  30210  30210  30210  30210  30210  30210  30210  30210  30210  30210  30210  30210  30210  30210  30210  30210  30210  30210  30210  30210  30210  30210  30210  30210  30210  30210  30210  30210  30210  30210  30210  30210  30210  30210  30210  30210  30210  30210  30210  30210  30210  30210  30210  30210  30210  30210  30210  30210  30210  30210  30210  30210  30210  30210  30210  30210  30210  30210  30210  30210  30210  30210  30210  30210  30210  30210  30210  30210  30210  30210  30210  30210  30210  30210  30210  30210  30210  30210  30210  30210  30210  30210  30210  30210  30210  30210  30210  30210  30210  30210  30210  30210  30210  30210  30210  30210  30210  30210  30210  30210  30210  30210  30210  30210  30210  30210  30210  30210  30210  30210  30210  30210  30210  30210  30210  30210  30210  30210  30210  30210  30210  30210  30210  30210  30210  30210  30210  30210  30210  30210  30210  30210  30210  30210  30210  30210  30210  30210  30210  30210  30210  30210  30210  30210  30210  30210  30210  30210  30210  30210  30210  30210  30210  30210  30210  30210  30210  30210  30210  30210  30210  30210  30210  30210  30210  30210  30210  30210  30210  30210  30210  30210  30210  30210  30210  30210  30210  30210  30210  30210  30210  30210  30210  30210  30210  30210  30210  30210  30210  30210  30210  30210  30210  30210  30210  30210  30210  30210  30210  30210  30210  30210  30210  30210  30210  30210  30210  30210  30210  30210  30210  30210  30210  30210  30210  30210  30210  30210  30210  30210  30210  30210  30210  30210  30210  30210  30210  30210  30210  30210  30210  30210    219  30210  30210  30210  30210  30210  30210  30210  30210  30210  30210  30210  30210  30210  30210  30210  30210  30210  30210  30210  30210  30210  30210  30210  30210  30210  30210  30210  30210  30210  30210  30210  30210  30210  30210  30210  30210  30210  30210  30210  30210  30210  30210  30210  30210  30210  30210  30210  30210  30210  30210  30210  30210  30210  30210  30210  30210  30210  30210  30210  30210  30210  30210
  30210  30210  30210  30210  30210  30210  30210  30210  30210  30210  30210  30210  30210  30210  30210  30210  30210  30210  30210  30210  30210  30210  30210  30210  30210  30210  30210  30210  30210  30210  30210  30210  30210  30210  30210  30210  30210  30210  30210  30210  30210  30210  30210  30210  30210  30210  30210  30210  30210  30210  30210  30210  30210  30210  30210  30210  30210  30210  30210  30210  30210  30210  30210  30210  30210  30210  30210  30210  30210  30210  30210  30210  30210  30210  30210  30210  30210  30210  30210  30210  30210  30210  30210  30210  30210  30210  30210  30210  30210  30210  30210  30210  30210  30210  30210    210  30210  30210  30210  30210  30210  30210  30210    210    218  30210  30210    195    221  30210  30210    208  30210  30210  30210  30210  30210  30210  30210  30210  30210  30210  30210  30210  30210  30210  30210  30210  30210  30210  30210  30210  30210  30210  30210  30210  30210  30210  30210  30210  30210  30210  30210  30210  30210  30210  30210  30210  30210  30210  30210  30210  30210  30210  30210  30210  30210  30210  30210  30210  30210  30210  30210  30210  30210  30210  30210  30210  30210  30210  30210  30210  30210  30210  30210  30210  30210  30210  30210  30210  30210  30210  30210  30210  30210  30210  30210  30210  30210  30210  30210  30210  30210  30210  30210  30210  30210  30210  30210  30210  30210  30210  30210  30210  30210  30210  30210  30210  30210  30210  30210  30210  30210  30210  30210  30210  30210  30210  30210  30210  30210  30210  30210  30210  30210  30210  30210  30210  30210  30210  30210  30210  30210  30210  30210  30210  30210  30210  30210  30210  30210  30210  30210  30210  30210  30210  30210  30210  30210  30210  30210  30210  30210  30210  30210  30210  30210  30210  30210  30210  30210  30210  30210  30210  30210  30210  30210  30210  30210  30210  30210  30210  30210  30210  30210  30210  30210  30210  30210  30210  30210  30210  30210  30210  30210  30210  30210  30210  30210  30210  30210  30210  30210  30210  30210  30210  30210  30210  30210  30210  30210  30210  30210  30210  30210  30210  30210  30210  30210  30210  30210  30210  30210  30210  30210  30210  30210  30210  30210  30210  30210  30210  30210  30210  30210  30210  30210  30210  30210  30210  30210  30210  30210  30210  30210  30210  30210  30210  30210  30210  30210  30210  30210  30210  30210  30210  30210  30210  30210  30210  30210  30210  30210  30210  30210  30210  30210  30210  30210  30210  30210  30210  30210  30210  30210  30210  30210  30210  30210  30210  30210  30210  30210  30210  30210  30210  30210  30210  30210  30210  30210  30210  30210  30210  30210  30210  30210  30210  30210  30210  30210  30210  30210  30210  30210  30210  30210  30210  30210  30210  30210  30210  30210  30210  30210  30210  30210  30210    210  30210  30210  30210  30210  30210  30210  30210  30210    221  30210    238  30210    219    224  30210  30210  30210  30210  30210  30210    216  30210  30210  30210  30210  30210  30210  30210  30210  30210  30210  30210  30210  30210  30210  30210  30210  30210  30210  30210  30210  30210  30210  30210  30210  30210  30210  30210  30210  30210  30210  30210  30210  30210  30210  30210  30210  30210  30210  30210  30210  30210  30210  30210  30210  30210  30210    225  30210  30210  30210  30210  30210  30210  30210  30210  30210  30210  30210  30210  30210  30210  30210  30210  30210  30210  30210  30210  30210  30210  30210  30210  30210  30210  30210  30210  30210  30210  30210  30210  30210  30210  30210  30210  30210  30210  30210  30210  30210  30210  30210  30210  30210  30210  30210  30210  30210  30210  30210  30210  30210  30210  30210  30210  30210  30210  30210  30210  30210  30210  30210
  30210  30210  30210  30210  30210  30210  30210  30210  30210  30210  30210  30210  30210  30210  30210  30210  30210  30210  30210  30210  30210  30210  30210  30210  30210  30210  30210  30210  30210  30210  30210  30210  30210  30210  30210  30210  30210  30210  30210  30210  30210  30210  30210  30210  30210  30210  30210  30210  30210  30210  30210  30210  30210  30210  30210  30210  30210  30210  30210  30210  30210  30210  30210  30210  30210  30210  30210  30210  30210  30210  30210  30210  30210  30210  30210  30210  30210  30210  30210  30210  30210  30210  30210  30210  30210  30210  30210  30210  30210  30210  30210  30210  30210  30210  30210  30210  30210  30210  30210  30210  30210    206  30210    207    206  30210  30210  30210  30210    220  30210  30210  30210  30210  30210  30210  30210  30210  30210  30210  30210  30210  30210  30210  30210  30210  30210  30210  30210  30210  30210  30210  30210  30210  30210  30210  30210    199  30210  30210  30210  30210  30210  30210  30210  30210  30210  30210  30210  30210  30210  30210  30210  30210  30210  30210  30210  30210  30210  30210  30210  30210  30210  30210  30210  30210  30210  30210  30210  30210  30210  30210  30210  30210  30210  30210  30210  30210  30210  30210  30210  30210  30210  30210  30210  30210  30210  30210  30210  30210  30210  30210  30210  30210  30210  30210  30210  30210  30210  30210  30210  30210  30210  30210  30210  30210  30210  30210  30210  30210  30210  30210  30210  30210  30210  30210  30210  30210  30210  30210  30210  30210  30210  30210  30210  30210  30210  30210  30210  30210  30210  30210  30210  30210  30210  30210  30210  30210  30210  30210  30210  30210  30210  30210  30210  30210  30210  30210  30210  30210  30210  30210  30210  30210  30210  30210  30210  30210  30210  30210  30210  30210  30210  30210  30210  30210  30210  30210  30210  30210  30210  30210  30210  30210  30210  30210  30210  30210  30210  30210  30210  30210  30210  30210  30210  30210  30210  30210  30210  30210  30210  30210  30210  30210  30210  30210  30210  30210  30210  30210  30210  30210  30210  30210  30210  30210  30210  30210  30210  30210  30210  30210  30210  30210  30210  30210  30210  30210  30210  30210  30210  30210  30210  30210  30210  30210  30210  30210  30210  30210  30210  30210  30210  30210  30210  30210  30210  30210  30210  30210  30210  30210  30210  30210  30210  30210  30210  30210  30210  30210  30210  30210  30210  30210  30210  30210  30210  30210  30210  30210  30210  30210  30210  30210  30210  30210  30210  30210  30210  30210  30210  30210  30210  30210  30210  30210  30210  30210  30210  30210  30210  30210  30210  30210  30210  30210  30210  30210  30210  30210  30210  30210  30210  30210  30210  30210  30210  30210  30210  30210  30210  30210    227    225    219  30210  30210  30210  30210  30210  30210  30210    221  30210    226  30210    223    218  30210  30210    219    218    218    218  30210  30210  30210  30210    222  30210    222  30210    214    221    213    221    213  30210    226  30210  30210  30210  30210  30210  30210  30210  30210  30210  30210  30210  30210  30210  30210  30210  30210  30210  30210  30210  30210  30210  30210  30210  30210  30210  30210  30210  30210  30210  30210  30210  30210  30210  30210  30210  30210  30210  30210    216    220  30210  30210  30210  30210  30210  30210  30210  30210  30210  30210  30210  30210  30210  30210  30210  30210  30210  30210  30210  30210  30210  30210  30210  30210  30210  30210  30210  30210  30210  30210  30210  30210  30210  30210  30210  30210  30210  30210  30210  30210  30210  30210  30210  30210  30210  30210  30210  30210  30210  30210  30210  30210  30210  30210  30210  30210  30210  30210  30210  30210  30210
  30210  30210  30210  30210  30210  30210  30210  30210  30210  30210  30210  30210  30210  30210  30210  30210  30210  30210  30210  30210  30210  30210  30210  30210  30210  30210  30210  30210  30210  30210  30210  30210  30210  30210  30210  30210  30210  30210  30210  30210  30210  30210  30210  30210  30210  30210  30210  30210  30210  30210  30210  30210  30210  30210  30210  30210  30210  30210  30210  30210  30210  30210  30210  30210  30210  30210  30210  30210  30210  30210  30210  30210  30210  30210  30210  30210  30210  30210  30210  30210  30210  30210  30210  30210  30210  30210  30210    195  30210  30210  30210  30210  30210  30210  30210  30210  30210  30210  30210  30210  30210    214  30210  30210  30210  30210  30210  30210  30210  30210  30210  30210  30210  30210  30210  30210  30210  30210  30210  30210  30210  30210  30210  30210  30210  30210  30210  30210  30210  30210  30210  30210  30210  30210  30210  30210  30210  30210  30210  30210  30210  30210  30210  30210  30210  30210  30210  30210  30210  30210  30210  30210  30210  30210  30210  30210  30210  30210  30210  30210  30210  30210  30210  30210  30210  30210  30210  30210  30210  30210  30210  30210  30210  30210  30210  30210  30210  30210  30210  30210  30210  30210  30210  30210  30210  30210  30210  30210  30210  30210  30210  30210  30210  30210  30210  30210  30210  30210  30210  30210  30210  30210  30210  30210  30210  30210  30210  30210  30210  30210  30210  30210  30210  30210  30210  30210  30210  30210  30210  30210  30210  30210  30210  30210  30210  30210  30210  30210  30210  30210  30210  30210  30210  30210  30210  30210  30210    190  30210    229    217  30210  30210  30210  30210  30210  30210  30210  30210  30210  30210  30210  30210  30210  30210  30210  30210  30210  30210  30210  30210  30210  30210  30210  30210  30210  30210  30210  30210  30210  30210  30210  30210  30210  30210  30210  30210  30210  30210  30210  30210  30210  30210  30210  30210  30210  30210  30210  30210  30210  30210  30210  30210  30210  30210  30210  30210  30210  30210  30210  30210  30210  30210  30210  30210  30210  30210  30210  30210  30210  30210  30210  30210  30210  30210  30210  30210  30210  30210  30210  30210  30210  30210  30210  30210  30210  30210  30210  30210  30210  30210  30210  30210  30210  30210  30210  30210  30210  30210  30210  30210  30210  30210  30210  30210  30210  30210  30210  30210  30210  30210  30210  30210  30210  30210  30210  30210  30210  30210  30210  30210  30210  30210  30210  30210  30210  30210  30210  30210  30210  30210  30210  30210  30210  30210  30210  30210  30210  30210  30210  30210  30210  30210  30210  30210  30210  30210  30210  30210  30210  30210  30210  30210  30210  30210  30210  30210  30210  30210  30210  30210    217  30210  30210  30210    234  30210    224  30210  30210  30210  30210    218  30210  30210  30210  30210  30210    226    216  30210  30210    231    222  30210    224  30210  30210    212  30210  30210  30210    221    224  30210    230  30210  30210  30210  30210  30210  30210  30210  30210  30210  30210  30210  30210  30210  30210  30210  30210  30210  30210  30210  30210  30210  30210  30210  30210  30210  30210  30210  30210  30210  30210  30210  30210  30210  30210  30210  30210  30210  30210  30210  30210  30210  30210  30210  30210  30210  30210  30210  30210  30210  30210  30210  30210  30210  30210  30210  30210  30210  30210  30210  30210  30210  30210  30210  30210  30210  30210  30210  30210  30210  30210  30210  30210  30210  30210  30210  30210  30210  30210  30210  30210  30210  30210  30210  30210  30210  30210  30210  30210  30210  30210  30210  30210  30210  30210  30210  30210  30210  30210  30210  30210  30210  30210  30210  30210
  30210  30210  30210  30210  30210  30210  30210  30210  30210  30210  30210  30210  30210  30210  30210  30210  30210  30210  30210  30210  30210  30210  30210  30210  30210  30210  30210  30210  30210  30210  30210  30210  30210  30210  30210  30210  30210  30210  30210  30210  30210  30210  30210  30210  30210  30210  30210  30210  30210  30210  30210  30210  30210  30210  30210  30210  30210  30210  30210  30210  30210  30210  30210  30210  30210  30210  30210  30210  30210  30210  30210  30210  30210  30210  30210  30210  30210  30210  30210  30210  30210  30210  30210  30210    208    209  30210    213  30210    210  30210    216  30210  30210  30210    208  30210  30210  30210  30210  30210  30210  30210  30210  30210  30210  30210  30210  30210  30210  30210  30210  30210  30210  30210  30210  30210  30210  30210  30210  30210  30210  30210  30210  30210  30210  30210  30210  30210  30210  30210  30210  30210  30210  30210  30210  30210  30210  30210  30210  30210  30210  30210  30210  30210  30210  30210  30210  30210  30210  30210  30210  30210  30210  30210  30210  30210  30210  30210  30210  30210  30210  30210  30210  30210  30210  30210  30210  30210  30210  30210  30210  30210  30210  30210  30210  30210  30210  30210  30210  30210  30210  30210  30210  30210  30210  30210  30210  30210  30210  30210  30210  30210  30210  30210  30210  30210  30210  30210  30210  30210  30210  30210  30210  30210  30210  30210  30210  30210  30210  30210  30210  30210  30210  30210  30210  30210  30210  30210  30210  30210  30210  30210  30210  30210  30210  30210  30210  30210  30210  30210  30210  30210  30210    231  30210  30210  30210  30210  30210  30210  30210  30210  30210  30210  30210  30210  30210  30210  30210  30210  30210  30210  30210  30210  30210  30210  30210  30210  30210  30210  30210  30210  30210  30210  30210  30210  30210  30210  30210  30210  30210  30210  30210  30210  30210  30210  30210  30210  30210  30210  30210  30210  30210  30210  30210  30210  30210  30210  30210  30210  30210  30210  30210  30210  30210  30210  30210  30210  30210  30210  30210  30210  30210  30210  30210  30210  30210  30210  30210  30210  30210  30210  30210  30210  30210  30210  30210  30210  30210  30210  30210  30210  30210  30210  30210  30210  30210  30210  30210  30210  30210  30210  30210  30210  30210  30210  30210  30210  30210  30210  30210  30210  30210  30210  30210  30210  30210  30210  30210  30210  30210    206  30210  30210  30210  30210  30210  30210  30210  30210  30210  30210  30210  30210  30210  30210  30210  30210  30210  30210  30210  30210  30210  30210  30210  30210  30210  30210  30210  30210  30210  30210  30210  30210  30210  30210  30210  30210  30210  30210  30210  30210  30210  30210  30210  30210  30210  30210  30210  30210  30210    224  30210    219  30210  30210  30210    226    216  30210  30210    218  30210  30210    242  30210  30210    226    219    219  30210  30210  30210    218    218    213    220    217    220    218    219    220    219  30210  30210  30210  30210  30210  30210  30210  30210  30210  30210  30210  30210  30210  30210  30210  30210  30210  30210  30210  30210  30210  30210  30210  30210  30210  30210  30210  30210  30210  30210  30210  30210  30210  30210  30210  30210  30210  30210  30210  30210  30210  30210  30210  30210  30210  30210  30210  30210  30210  30210  30210  30210  30210  30210  30210  30210  30210  30210  30210  30210  30210  30210  30210  30210  30210  30210  30210  30210  30210  30210  30210  30210  30210  30210  30210  30210  30210  30210  30210  30210  30210  30210  30210  30210  30210  30210  30210  30210  30210  30210  30210  30210  30210  30210  30210  30210  30210  30210  30210  30210  30210  30210  30210  30210  30210  30210
  30210  30210  30210  30210  30210  30210  30210  30210  30210  30210  30210  30210  30210  30210  30210  30210  30210  30210  30210  30210  30210  30210  30210  30210  30210  30210  30210  30210  30210  30210  30210  30210  30210  30210  30210  30210  30210  30210  30210  30210  30210  30210  30210  30210  30210  30210  30210  30210  30210  30210  30210  30210  30210  30210  30210  30210  30210  30210  30210  30210  30210  30210  30210  30210  30210  30210  30210  30210  30210  30210  30210  30210  30210  30210  30210  30210  30210  30210  30210  30210  30210  30210  30210  30210    211    215  30210    219    213    214    204    209  30210    211    211  30210    214  30210  30210  30210  30210  30210  30210  30210  30210  30210  30210  30210  30210  30210  30210  30210  30210  30210  30210  30210  30210  30210    208  30210  30210  30210  30210  30210  30210  30210  30210  30210  30210  30210  30210  30210  30210  30210  30210  30210  30210  30210  30210  30210  30210  30210  30210  30210  30210  30210  30210  30210  30210  30210  30210  30210  30210  30210  30210  30210  30210  30210  30210  30210  30210  30210  30210  30210  30210  30210  30210  30210  30210  30210  30210  30210  30210  30210  30210  30210  30210  30210  30210  30210  30210  30210  30210  30210  30210  30210  30210  30210  30210  30210  30210  30210  30210  30210  30210  30210  30210  30210  30210  30210  30210  30210  30210  30210  30210  30210  30210  30210  30210  30210  30210  30210  30210  30210  30210  30210  30210  30210  30210  30210  30210  30210  30210  30210  30210  30210  30210  30210  30210  30210  30210  30210  30210  30210  30210  30210  30210    212    207  30210  30210  30210  30210  30210  30210  30210  30210  30210  30210  30210  30210  30210  30210  30210  30210  30210  30210  30210  30210  30210  30210  30210  30210  30210  30210  30210  30210  30210  30210  30210  30210  30210  30210  30210  30210  30210  30210  30210  30210  30210  30210  30210  30210  30210  30210  30210  30210  30210  30210  30210  30210  30210  30210  30210  30210  30210  30210  30210  30210  30210  30210  30210  30210  30210  30210  30210  30210  30210  30210  30210  30210  30210  30210  30210  30210  30210  30210  30210  30210  30210  30210  30210  30210  30210  30210  30210  30210  30210  30210  30210  30210  30210  30210  30210  30210  30210  30210  30210  30210  30210  30210  30210  30210  30210  30210  30210  30210  30210  30210  30210  30210  30210  30210  30210  30210  30210  30210  30210  30210  30210  30210  30210  30210  30210  30210  30210  30210  30210  30210  30210  30210  30210  30210  30210  30210  30210  30210  30210  30210  30210  30210  30210  30210  30210  30210  30210  30210  30210  30210  30210  30210    221  30210  30210    217  30210    218  30210  30210  30210  30210    215  30210    206    217    222    230    230    225    214    224    216    226    233    220    227  30210    215    225    239    221    229  30210    223    226    223    224  30210    230    222  30210  30210  30210  30210  30210    227    233    225    217    217  30210    222  30210    221    226  30210    234  30210  30210  30210  30210  30210  30210  30210  30210  30210  30210  30210    235    229  30210  30210  30210  30210  30210  30210  30210  30210  30210  30210  30210  30210  30210  30210  30210  30210  30210  30210  30210  30210  30210    232    221    213  30210  30210  30210  30210  30210  30210  30210  30210  30210  30210  30210  30210  30210  30210  30210  30210  30210  30210  30210  30210  30210  30210  30210  30210  30210  30210  30210  30210  30210  30210  30210  30210  30210  30210  30210  30210  30210  30210  30210  30210  30210  30210  30210  30210  30210  30210  30210  30210  30210  30210  30210  30210  30210  30210  30210  30210
  30210  30210  30210  30210  30210  30210  30210  30210  30210  30210  30210  30210  30210  30210  30210  30210  30210  30210  30210  30210  30210  30210  30210  30210  30210  30210  30210  30210  30210  30210  30210  30210  30210  30210  30210  30210  30210  30210  30210  30210  30210  30210  30210  30210  30210  30210  30210  30210  30210  30210  30210  30210  30210  30210  30210  30210  30210  30210  30210  30210  30210  30210  30210  30210  30210  30210  30210  30210  30210  30210  30210  30210  30210  30210  30210  30210  30210  30210  30210  30210  30210  30210  30210  30210    208    209  30210    217  30210    212  30210    219    214    209  30210    214    214    210    212  30210  30210  30210  30210  30210  30210  30210  30210  30210  30210  30210  30210    202  30210  30210  30210  30210  30210  30210  30210  30210    206    206    215    206  30210  30210  30210  30210  30210  30210    208  30210  30210  30210  30210  30210  30210  30210  30210  30210  30210  30210    226  30210  30210  30210  30210  30210  30210  30210  30210    216  30210  30210  30210  30210  30210  30210  30210  30210  30210  30210  30210  30210  30210  30210  30210  30210  30210  30210  30210  30210  30210  30210  30210  30210  30210  30210  30210  30210  30210  30210  30210  30210  30210  30210  30210  30210  30210  30210  30210  30210  30210  30210  30210  30210  30210  30210  30210  30210  30210  30210  30210  30210  30210  30210  30210  30210  30210  30210  30210  30210  30210  30210  30210  30210  30210  30210  30210  30210  30210  30210  30210  30210  30210  30210  30210  30210  30210  30210  30210  30210  30210  30210  30210  30210  30210  30210  30210  30210  30210  30210  30210  30210  30210  30210  30210  30210  30210  30210  30210  30210  30210  30210  30210  30210  30210  30210  30210  30210  30210  30210  30210  30210  30210  30210  30210  30210  30210  30210  30210  30210  30210  30210  30210  30210  30210  30210  30210  30210  30210  30210  30210  30210  30210  30210  30210  30210  30210  30210  30210  30210  30210  30210  30210  30210  30210  30210  30210  30210  30210  30210  30210  30210  30210  30210  30210  30210  30210  30210  30210  30210  30210  30210  30210  30210  30210  30210  30210  30210  30210  30210  30210  30210  30210  30210  30210  30210  30210  30210  30210  30210  30210  30210  30210  30210  30210  30210  30210  30210  30210  30210  30210  30210  30210  30210  30210  30210  30210  30210  30210  30210  30210  30210  30210  30210  30210  30210  30210  30210  30210  30210  30210  30210  30210  30210  30210  30210  30210  30210  30210  30210  30210  30210  30210  30210  30210  30210  30210  30210  30210  30210  30210  30210  30210  30210  30210  30210  30210    229  30210  30210  30210  30210  30210  30210  30210  30210    223    214    234    225    233  30210    214    219    224    228    226    226    232  30210    214    209    224    229  30210    229    232    223    213    230  30210    217    217    224  30210    231  30210  30210    214    220    223    216  30210    212    223  30210  30210    223    223    221  30210  30210    227  30210    218    227    234  30210    229    224  30210  30210  30210  30210    222    224    240    224    229    224    230    224  30210  30210  30210  30210  30210  30210  30210  30210  30210  30210  30210  30210  30210  30210  30210  30210  30210  30210  30210  30210  30210  30210  30210  30210  30210  30210  30210  30210  30210  30210  30210  30210  30210  30210  30210  30210  30210  30210  30210  30210  30210  30210  30210  30210  30210  30210  30210  30210  30210  30210  30210  30210  30210  30210  30210  30210  30210  30210  30210  30210  30210  30210  30210  30210  30210  30210  30210  30210  30210  30210  30210  30210  30210  30210  30210  30210
  30210  30210  30210  30210  30210  30210  30210  30210  30210  30210  30210  30210  30210  30210  30210  30210  30210  30210  30210  30210  30210  30210  30210  30210  30210  30210  30210  30210  30210  30210  30210  30210  30210  30210  30210  30210  30210  30210  30210  30210  30210  30210  30210  30210  30210  30210  30210  30210  30210  30210  30210  30210  30210  30210  30210  30210  30210  30210  30210  30210  30210  30210  30210  30210  30210  30210  30210  30210  30210  30210  30210  30210  30210  30210  30210  30210  30210  30210  30210  30210  30210  30210    214    211    215    211  30210    222    220    213    213  30210  30210    210  30210  30210  30210    198  30210  30210  30210  30210  30210  30210    194  30210  30210  30210  30210  30210  30210  30210  30210  30210  30210  30210  30210  30210    202  30210    205    206  30210  30210    204  30210  30210  30210  30210    213  30210  30210  30210  30210  30210  30210  30210  30210  30210  30210  30210  30210  30210  30210  30210  30210  30210  30210  30210    218  30210  30210  30210  30210  30210  30210  30210  30210  30210  30210  30210  30210  30210  30210  30210  30210  30210  30210  30210  30210  30210  30210  30210  30210  30210  30210  30210  30210  30210  30210  30210  30210  30210  30210  30210  30210  30210    202  30210    232  30210  30210  30210  30210  30210  30210  30210  30210  30210  30210  30210  30210  30210  30210  30210  30210  30210  30210  30210  30210  30210  30210  30210  30210  30210  30210  30210  30210  30210  30210  30210  30210  30210  30210  30210  30210  30210  30210  30210  30210  30210  30210  30210  30210  30210  30210  30210  30210  30210  30210  30210  30210  30210  30210  30210  30210  30210  30210  30210  30210  30210  30210  30210  30210  30210  30210  30210  30210  30210  30210  30210  30210  30210  30210  30210  30210  30210  30210  30210  30210  30210  30210  30210  30210  30210  30210  30210  30210  30210  30210  30210  30210  30210  30210  30210  30210  30210  30210  30210  30210  30210  30210  30210  30210  30210  30210  30210  30210  30210  30210  30210  30210  30210  30210  30210  30210  30210  30210  30210  30210  30210  30210  30210  30210  30210  30210  30210  30210  30210  30210  30210  30210  30210  30210  30210  30210  30210  30210  30210  30210  30210  30210  30210  30210  30210  30210  30210  30210  30210  30210  30210  30210  30210  30210  30210  30210  30210  30210  30210  30210  30210  30210  30210  30210  30210  30210  30210  30210  30210  30210  30210  30210  30210  30210  30210  30210  30210  30210  30210  30210  30210  30210  30210  30210  30210  30210  30210  30210  30210  30210  30210  30210  30210  30210  30210  30210  30210    223  30210  30210  30210  30210    228    219    230  30210    218    216    226    231    229    229    226  30210    211    214    224    218    206    218    203    208    222    214    222    227    227    225    229    227    223    222    215    218    228    214  30210    226    211  30210    223    222    214    226    218    216    214    214  30210  30210    217    229    218    220    211  30210  30210    230  30210  30210    231    225  30210    206    212  30210    215    226  30210    217    226  30210  30210    227  30210  30210  30210  30210  30210  30210  30210  30210  30210  30210  30210  30210  30210  30210  30210  30210    223    225    215  30210    216    227  30210    220  30210  30210  30210  30210  30210  30210  30210  30210  30210  30210  30210  30210  30210  30210  30210  30210  30210  30210  30210  30210  30210  30210  30210  30210  30210  30210  30210  30210  30210  30210  30210  30210  30210  30210  30210  30210  30210  30210  30210  30210  30210  30210  30210  30210  30210  30210  30210  30210  30210  30210  30210  30210
  30210  30210  30210  30210  30210  30210  30210  30210  30210  30210  30210  30210  30210  30210  30210  30210  30210  30210  30210  30210  30210  30210  30210  30210  30210  30210  30210  30210  30210  30210  30210  30210  30210  30210  30210  30210  30210  30210  30210  30210  30210  30210  30210  30210  30210  30210  30210  30210  30210  30210  30210  30210  30210  30210  30210  30210  30210  30210  30210  30210  30210  30210  30210  30210  30210  30210  30210  30210  30210  30210  30210  30210  30210  30210  30210  30210  30210  30210  30210  30210  30210  30210  30210  30210    209    217    213    217    210  30210  30210  30210    205  30210  30210    203    195  30210  30210  30210    194  30210  30210  30210  30210  30210  30210  30210  30210  30210  30210  30210  30210  30210  30210  30210  30210  30210  30210  30210  30210    212  30210  30210    201  30210  30210  30210  30210  30210  30210  30210  30210  30210  30210  30210  30210  30210    206  30210  30210  30210  30210    227  30210  30210  30210  30210  30210  30210  30210  30210    227  30210  30210  30210  30210  30210  30210  30210  30210  30210  30210  30210  30210  30210  30210  30210  30210  30210  30210  30210  30210  30210  30210  30210  30210  30210  30210  30210  30210  30210  30210  30210  30210  30210  30210  30210    223  30210  30210  30210  30210  30210  30210  30210  30210  30210  30210  30210  30210  30210  30210  30210  30210  30210  30210  30210  30210  30210  30210  30210  30210  30210  30210  30210  30210  30210  30210  30210  30210  30210  30210  30210  30210  30210  30210  30210  30210  30210  30210  30210  30210  30210  30210  30210  30210  30210  30210  30210  30210  30210  30210  30210  30210  30210  30210  30210  30210  30210  30210  30210  30210  30210  30210  30210  30210  30210  30210  30210  30210  30210  30210  30210  30210  30210  30210  30210  30210  30210  30210  30210  30210  30210  30210  30210  30210  30210  30210  30210  30210  30210  30210  30210  30210  30210  30210  30210  30210  30210  30210  30210  30210  30210  30210  30210  30210  30210  30210  30210  30210  30210  30210  30210  30210  30210  30210  30210  30210  30210  30210  30210  30210  30210  30210  30210  30210  30210  30210  30210  30210  30210  30210  30210  30210  30210  30210  30210  30210  30210  30210  30210  30210  30210  30210  30210  30210  30210  30210  30210  30210  30210  30210  30210  30210  30210  30210  30210    240  30210  30210  30210  30210    248  30210  30210  30210  30210  30210  30210  30210  30210  30210  30210  30210  30210  30210  30210  30210  30210  30210  30210  30210    232    225    237  30210  30210  30210  30210  30210  30210    227  30210  30210    230  30210  30210  30210  30210  30210    237  30210  30210    224    226    211    224    214    224  30210    230    229  30210    230  30210    227    224    225    222  30210    223    205    213  30210    220    207    227  30210    225    230    222    231    223  30210    218  30210  30210    218  30210    221    221  30210  30210    222  30210    217  30210    218    218  30210  30210    218    221    216    215    222    212    214    211    218    222    215    207    230    219    207    201    219  30210    205    213  30210    223  30210  30210  30210  30210  30210  30210  30210  30210  30210  30210  30210  30210  30210  30210  30210  30210    231  30210  30210    213    232    222    218    229    227  30210    218    229  30210    222  30210    200  30210  30210  30210  30210  30210  30210  30210  30210  30210  30210  30210  30210  30210  30210  30210  30210  30210  30210  30210  30210  30210  30210  30210  30210  30210  30210  30210  30210  30210  30210  30210  30210  30210  30210  30210  30210  30210  30210  30210  30210  30210  30210  30210  30210
  30210  30210    218  30210  30210  30210  30210  30210  30210  30210  30210  30210  30210  30210  30210  30210  30210  30210  30210  30210  30210  30210  30210  30210  30210  30210  30210  30210  30210  30210  30210  30210  30210  30210  30210  30210  30210  30210  30210  30210  30210  30210  30210  30210  30210  30210  30210  30210  30210  30210  30210  30210  30210  30210  30210  30210  30210  30210  30210  30210  30210  30210  30210  30210  30210  30210  30210  30210  30210  30210  30210  30210  30210  30210  30210  30210  30210  30210  30210  30210  30210  30210  30210  30210  30210    211  30210    210  30210    214  30210  30210  30210  30210  30210  30210  30210  30210  30210  30210  30210    213  30210  30210  30210  30210  30210  30210  30210  30210  30210  30210  30210  30210  30210  30210  30210  30210  30210  30210  30210  30210  30210  30210  30210  30210  30210  30210    223  30210  30210  30210  30210  30210  30210  30210  30210  30210  30210  30210  30210  30210  30210  30210  30210  30210  30210  30210  30210  30210  30210  30210  30210  30210  30210  30210  30210  30210  30210  30210  30210  30210  30210  30210  30210  30210  30210  30210  30210  30210  30210  30210  30210  30210  30210  30210  30210  30210  30210  30210  30210  30210  30210  30210  30210  30210  30210    208  30210  30210  30210  30210  30210  30210  30210  30210  30210  30210  30210  30210  30210  30210  30210  30210  30210  30210  30210  30210  30210  30210  30210  30210  30210  30210  30210  30210  30210  30210  30210  30210  30210  30210  30210  30210  30210  30210  30210  30210  30210  30210  30210  30210  30210    200    203  30210  30210  30210  30210  30210  30210  30210  30210  30210  30210  30210  30210  30210  30210  30210  30210  30210  30210  30210  30210  30210  30210  30210  30210  30210  30210  30210  30210  30210  30210  30210  30210  30210  30210  30210  30210  30210  30210  30210  30210  30210  30210  30210  30210  30210  30210  30210  30210  30210  30210  30210  30210  30210  30210  30210  30210  30210  30210  30210  30210  30210  30210  30210  30210  30210  30210  30210  30210  30210  30210  30210  30210  30210  30210  30210  30210  30210  30210  30210  30210  30210  30210  30210  30210  30210  30210  30210  30210  30210  30210  30210  30210  30210  30210  30210  30210  30210  30210  30210  30210  30210  30210  30210  30210  30210  30210  30210  30210  30210  30210  30210  30210  30210    241    216    230    217  30210    244  30210  30210  30210  30210  30210  30210  30210  30210  30210  30210  30210  30210  30210  30210  30210  30210  30210  30210  30210    238    230    230    238    241  30210  30210    234  30210    232    237  30210    226    232  30210    238  30210    226    229    221    207    228  30210  30210    237    215    209  30210  30210    210    210    214  30210    208    219  30210    230    214    205    210    226    226    228    218    211    224    217    222    222    222    200    224  30210    207  30210  30210  30210    223    210  30210    223    207  30210  30210  30210  30210  30210  30210    225    221    230    222    211  30210    221  30210    234    217    209    218    206  30210    218    201    215    219    222  30210    180    219    217  30210  30210  30210  30210  30210  30210  30210  30210  30210  30210    220  30210    218  30210    210  30210    224    216  30210    226    232    213  30210    232    224    221    223    216    227    239  30210    211  30210  30210  30210  30210  30210  30210  30210  30210  30210  30210  30210  30210  30210  30210  30210  30210  30210  30210  30210  30210  30210  30210  30210  30210  30210  30210  30210  30210  30210  30210  30210  30210  30210  30210  30210  30210  30210  30210  30210  30210  30210  30210  30210  30210
  30210    210  30210  30210  30210  30210  30210  30210  30210  30210  30210  30210  30210  30210  30210  30210  30210  30210  30210  30210  30210  30210  30210  30210  30210  30210  30210  30210  30210  30210  30210  30210  30210  30210  30210    218  30210  30210  30210  30210  30210  30210  30210  30210  30210  30210  30210  30210  30210  30210  30210  30210  30210  30210  30210  30210  30210  30210  30210  30210  30210  30210  30210  30210  30210  30210  30210  30210  30210  30210  30210  30210  30210  30210  30210  30210  30210  30210  30210  30210  30210  30210  30210  30210  30210  30210  30210  30210  30210  30210  30210  30210  30210    202    202  30210  30210    202  30210  30210  30210  30210    195  30210  30210  30210  30210  30210  30210  30210  30210  30210  30210  30210  30210  30210  30210  30210  30210  30210  30210  30210  30210  30210  30210  30210  30210  30210  30210  30210  30210  30210  30210  30210  30210  30210  30210  30210  30210    194    221    225    215    231  30210  30210    224    223    225    215    208    226    222    234  30210  30210  30210  30210  30210  30210  30210  30210  30210  30210  30210  30210  30210  30210  30210  30210  30210  30210  30210  30210  30210  30210  30210  30210  30210  30210  30210  30210  30210  30210  30210  30210  30210  30210  30210  30210  30210  30210  30210    232  30210  30210  30210  30210  30210  30210  30210  30210  30210  30210  30210  30210  30210  30210  30210  30210  30210  30210  30210  30210  30210  30210  30210  30210  30210  30210  30210  30210  30210  30210  30210  30210  30210  30210  30210  30210  30210  30210  30210  30210  30210  30210  30210  30210  30210  30210  30210  30210  30210  30210  30210  30210  30210  30210  30210  30210  30210  30210  30210  30210  30210  30210  30210  30210  30210  30210  30210  30210  30210  30210  30210  30210  30210  30210  30210  30210  30210  30210  30210  30210  30210  30210  30210  30210  30210  30210  30210  30210  30210  30210  30210  30210  30210  30210  30210  30210  30210  30210  30210  30210  30210  30210  30210  30210  30210  30210  30210  30210  30210  30210  30210  30210  30210  30210    208  30210  30210  30210  30210  30210  30210  30210  30210  30210  30210  30210  30210  30210  30210  30210  30210  30210  30210  30210  30210  30210  30210  30210  30210  30210  30210  30210  30210  30210  30210  30210  30210  30210  30210  30210  30210  30210  30210  30210  30210  30210  30210    212  30210  30210  30210  30210  30210  30210  30210  30210  30210  30210  30210  30210  30210  30210  30210  30210  30210  30210    218    221    213  30210  30210    215    207    237  30210  30210  30210  30210    237    231  30210  30210    218  30210    218  30210    240    220    237    225  30210    214    208    214    228    209    212    215    213  30210    219    223    229    230  30210    217    223    213    223    217    223    208    223    231    212  30210    226    226    226    210    223    222    214    212    223    219    202    213    229    214    206    213    208  30210    220    215    211    224    220    217    224    223    208    207    220    210    231    218    214    205    216  30210    222    216    218    222    231    210  30210    210  30210    218  30210  30210    221  30210  30210    225    228    222    215  30210    209    210    226    221    217    231    224    227    231    225    225    225  30210  30210  30210    221  30210    218  30210    228    236  30210  30210  30210  30210  30210  30210    227    214    208    220  30210  30210  30210  30210  30210  30210  30210  30210  30210  30210  30210  30210  30210  30210  30210  30210  30210  30210  30210  30210  30210  30210  30210  30210  30210  30210  30210  30210  30210  30210  30210  30210  30210
  30210  30210  30210  30210  30210  30210  30210  30210  30210  30210  30210  30210  30210  30210  30210  30210  30210  30210  30210  30210  30210  30210  30210  30210  30210  30210  30210  30210  30210  30210    223    210    242    221  30210    232    221    235    227  30210  30210  30210    221  30210  30210  30210  30210  30210  30210  30210  30210  30210  30210  30210  30210  30210  30210  30210  30210  30210  30210  30210  30210  30210  30210  30210  30210  30210  30210  30210  30210  30210  30210  30210  30210  30210  30210  30210  30210  30210  30210  30210  30210  30210  30210  30210  30210  30210  30210  30210  30210  30210  30210  30210  30210  30210    213  30210  30210  30210  30210  30210  30210    215  30210  30210    211  30210  30210    206  30210  30210  30210  30210  30210  30210  30210  30210  30210  30210  30210  30210  30210  30210  30210  30210  30210  30210    226  30210  30210    217  30210  30210  30210  30210  30210  30210  30210    221    226    222  30210    221    222    210  30210    227  30210  30210    222    230  30210  30210  30210  30210  30210  30210  30210  30210  30210    233  30210  30210  30210  30210  30210    214  30210  30210  30210  30210  30210  30210  30210  30210  30210  30210  30210  30210  30210  30210  30210  30210  30210  30210  30210  30210  30210  30210  30210  30210  30210  30210  30210  30210  30210  30210  30210  30210  30210  30210  30210  30210  30210  30210  30210  30210  30210  30210  30210  30210  30210  30210  30210  30210  30210  30210  30210  30210  30210  30210  30210  30210  30210  30210  30210  30210  30210  30210  30210  30210  30210  30210  30210    209  30210  30210  30210  30210  30210  30210  30210  30210  30210  30210  30210  30210  30210  30210  30210  30210  30210  30210  30210  30210  30210  30210  30210  30210  30210  30210  30210  30210  30210  30210  30210  30210  30210  30210  30210  30210  30210  30210  30210  30210  30210  30210  30210  30210  30210  30210  30210  30210  30210  30210  30210  30210  30210  30210  30210  30210  30210  30210  30210  30210  30210  30210  30210  30210  30210  30210  30210  30210    241  30210  30210    227  30210  30210  30210    223  30210  30210    189    224  30210  30210  30210  30210  30210  30210  30210  30210  30210  30210  30210  30210  30210  30210  30210  30210  30210  30210  30210  30210  30210  30210  30210  30210  30210  30210  30210  30210  30210  30210  30210  30210  30210  30210  30210  30210  30210  30210  30210  30210  30210  30210  30210  30210  30210  30210  30210  30210  30210  30210  30210  30210  30210  30210  30210    237    219  30210    235    228    225    229    242  30210  30210  30210    223    226  30210    222    224    216    228    231    219  30210    237    220    219  30210    209  30210    218    224    234    223    225    215    219    220    222    216  30210    216    218    209    203    230    222    220    223    221    226    224    225    226  30210    217    221    230    216    214    231    220    199    197    214  30210    218    203  30210    213    229    220  30210    224    215    216    215    200    224    218    206    203    213    217    203    207    209    206    216    209    211    218    225    216    213    219  30210  30210    221    230    225    234    224    219    206    225    230    229    224  30210  30210    218    227  30210    216    219    228    221    225    230    220    229  30210  30210  30210    219    225    226    222    221    223    204  30210    221    225    216    212    216    217    222    225    214  30210  30210  30210  30210  30210  30210  30210  30210  30210  30210  30210  30210  30210  30210  30210  30210  30210  30210  30210  30210  30210  30210  30210  30210  30210  30210  30210  30210  30210  30210
  30210  30210  30210  30210  30210  30210  30210  30210  30210  30210  30210  30210  30210  30210  30210  30210  30210  30210  30210  30210  30210  30210  30210  30210  30210  30210  30210    228    232  30210    217    231  30210    221    231    216  30210    236    219    229    211    220    221    227    218    224    220    221    224    216    215  30210  30210  30210    215    196  30210  30210  30210  30210  30210  30210  30210  30210  30210  30210  30210  30210  30210  30210  30210  30210  30210  30210    239    222  30210  30210  30210    203  30210  30210  30210  30210  30210  30210  30210  30210  30210  30210  30210  30210  30210  30210  30210  30210  30210    215  30210  30210  30210    214  30210    215    214  30210    217    213    235  30210  30210  30210    214  30210    205    205    206    203  30210  30210  30210  30210  30210  30210  30210  30210    214  30210    213    206    218  30210  30210  30210  30210  30210  30210  30210  30210  30210  30210  30210  30210  30210  30210  30210  30210  30210  30210    224    211  30210  30210  30210  30210  30210  30210  30210  30210  30210  30210  30210  30210  30210  30210  30210  30210  30210  30210  30210  30210  30210  30210  30210  30210  30210  30210  30210  30210  30210  30210  30210  30210  30210  30210  30210  30210  30210    220  30210  30210  30210  30210  30210  30210  30210  30210  30210  30210  30210  30210  30210  30210  30210  30210  30210  30210  30210  30210  30210  30210  30210  30210  30210  30210  30210  30210  30210  30210  30210  30210  30210  30210  30210  30210  30210  30210  30210  30210  30210  30210  30210  30210  30210  30210  30210  30210  30210  30210  30210  30210  30210  30210  30210  30210  30210  30210  30210  30210  30210  30210  30210  30210  30210  30210  30210  30210  30210  30210  30210  30210  30210  30210  30210  30210  30210  30210  30210  30210  30210  30210  30210  30210  30210  30210  30210  30210  30210  30210  30210  30210  30210  30210  30210  30210  30210  30210  30210  30210  30210  30210  30210  30210  30210  30210  30210  30210  30210    240    229  30210    239  30210    199  30210    227    224  30210  30210    229    206    219    242    226  30210  30210  30210  30210  30210  30210  30210  30210  30210  30210  30210  30210  30210  30210  30210  30210  30210  30210  30210  30210  30210  30210  30210  30210  30210  30210  30210  30210  30210  30210  30210  30210  30210  30210  30210  30210  30210  30210  30210  30210  30210  30210  30210  30210    224    227    227  30210  30210  30210  30210  30210  30210  30210  30210  30210  30210    212    235    225    238    217  30210  30210    243  30210  30210  30210    206    216    215    217  30210  30210    225    228    239    227    228    232    214  30210    238    219    222    220    217    225    224    231  30210  30210    218  30210    216  30210  30210  30210    225  30210    205  30210    231    225    227  30210    232  30210    217  30210    218    214    224  30210  30210    218  30210  30210  30210  30210  30210    206  30210    216    220    229    218    229    216    216    217    213    195    203    217    220    211    202    214    223    214    216    222    212    212    213    216  30210    219    206  30210  30210    230    209    223    205    228    227  30210    219    220    199    222  30210    205  30210    217    226    222    217  30210  30210  30210  30210  30210    229  30210    221    230    224    223    222    218    213    217    209    207    224    221    202    218    226    219    219  30210    210  30210  30210  30210  30210  30210  30210  30210  30210  30210  30210  30210  30210  30210  30210  30210  30210  30210    218  30210  30210  30210  30210  30210  30210  30210  30210  30210  30210  30210  30210
  30210  30210  30210  30210  30210  30210  30210  30210  30210  30210  30210  30210  30210  30210  30210  30210  30210  30210  30210  30210  30210  30210  30210  30210  30210  30210  30210    227    221    214    206    219    226    213    223    219    220  30210    213    213    225    213    216    215    218    216    216    216    216    212    204    216    185    206    217    215    215    219    216    213    217  30210  30210  30210  30210  30210  30210  30210  30210  30210  30210    217    213  30210  30210  30210    222    219    215    214  30210  30210    219  30210  30210  30210  30210    220  30210  30210  30210  30210  30210  30210  30210  30210  30210    221    207    204  30210    233    234  30210  30210    228  30210    217    213    221    205    214    222  30210  30210  30210  30210  30210  30210  30210  30210  30210  30210  30210    223  30210  30210  30210  30210  30210    216  30210  30210  30210  30210  30210  30210  30210  30210  30210  30210  30210    225  30210  30210  30210    240  30210  30210  30210  30210  30210  30210  30210  30210    205  30210  30210    220  30210  30210  30210  30210  30210  30210  30210  30210  30210  30210  30210  30210  30210  30210  30210  30210  30210  30210  30210  30210  30210  30210  30210  30210  30210  30210  30210  30210  30210  30210  30210  30210    209  30210  30210  30210  30210  30210  30210  30210  30210  30210  30210  30210  30210  30210  30210  30210  30210  30210  30210  30210  30210  30210  30210  30210  30210  30210  30210  30210  30210  30210  30210  30210  30210  30210  30210  30210  30210  30210  30210  30210  30210  30210  30210  30210  30210  30210  30210  30210  30210  30210  30210  30210  30210  30210  30210  30210  30210  30210  30210  30210  30210  30210  30210  30210  30210  30210  30210  30210  30210  30210  30210  30210  30210  30210  30210  30210  30210  30210  30210  30210  30210  30210  30210  30210  30210  30210  30210  30210  30210  30210  30210  30210  30210  30210  30210  30210  30210  30210  30210  30210  30210  30210  30210  30210  30210  30210    232    229  30210  30210  30210    233  30210    254    210    245    215    221    200    211  30210    204    254    232    245  30210    229    228  30210  30210  30210  30210  30210  30210  30210  30210  30210  30210  30210  30210  30210  30210  30210  30210  30210  30210  30210  30210  30210  30210  30210  30210  30210  30210  30210  30210  30210  30210  30210  30210  30210  30210  30210  30210  30210  30210  30210  30210  30210  30210    228    223    225    234  30210  30210  30210  30210  30210  30210    233    242    224  30210    224    226    214  30210  30210  30210    228    226    218    226    219    238    234    226    222    229    228  30210    232    211    213    228    218    227    219    214  30210    218  30210    226  30210    203  30210  30210    210    210    212  30210  30210  30210  30210  30210  30210    219    194    216  30210  30210    215    223    205    222    209    222    224  30210  30210    213    226    228  30210    210    207    221    231    230    226    221    210    218    214    216    225    214    208    210    216    215    216    224    216    208  30210    210    202  30210    224    215  30210  30210  30210    195    230    229    220  30210    231    219    215    217    205  30210    214    214    219    223    205  30210    223    211  30210    230    221    222    220    218    225  30210    226  30210    222    209    214    210    204    220    224    223    223    219    220    220    215    217    225  30210    213    216    217    216    212    211    215    210    215  30210    222    218  30210  30210  30210    217    213    214    215    221    205    212    210    216    206    207  30210  30210  30210
  30210  30210  30210  30210  30210  30210  30210  30210  30210  30210  30210  30210  30210  30210  30210  30210  30210  30210  30210  30210  30210  30210  30210  30210  30210    223    214    212    215  30210  30210    218    214    218    214    220    216    211    214    215    216    214    210    212  30210    207    211    210    209    202    198    202  30210    217  30210  30210    170    221    230    213    218    221    215    223  30210  30210  30210    219  30210    216    216    214  30210    211    216    223    217    215    211    202    211    230    214  30210    208  30210    205    214    214    216  30210    213    216  30210  30210  30210  30210  30210  30210  30210  30210    216    210    231  30210    223    209    217    221  30210  30210  30210  30210  30210  30210  30210    213    197  30210  30210  30210  30210  30210  30210    211  30210  30210  30210  30210  30210    225  30210    219    234  30210  30210    227  30210  30210  30210  30210  30210  30210  30210    224  30210    222    226  30210  30210  30210  30210  30210  30210  30210  30210  30210    227    222    210  30210  30210  30210  30210  30210  30210  30210  30210  30210  30210  30210  30210  30210  30210  30210  30210  30210  30210  30210  30210  30210  30210  30210  30210  30210  30210  30210  30210  30210  30210  30210  30210  30210  30210  30210  30210  30210  30210  30210  30210  30210  30210  30210  30210  30210  30210  30210  30210  30210  30210  30210  30210  30210  30210  30210  30210  30210  30210  30210  30210  30210  30210  30210  30210  30210  30210  30210  30210  30210  30210  30210  30210  30210  30210  30210  30210  30210  30210  30210  30210  30210  30210  30210  30210  30210  30210  30210  30210  30210  30210  30210  30210  30210  30210  30210  30210  30210  30210  30210  30210  30210  30210  30210  30210  30210  30210  30210  30210  30210  30210  30210  30210  30210  30210  30210  30210  30210  30210  30210  30210  30210  30210  30210  30210  30210  30210  30210  30210  30210  30210  30210  30210  30210  30210  30210  30210  30210  30210    243    212  30210  30210  30210    219    213    227    239    235    222    217    222    224  30210    222    214    224    230    224    211    224    210  30210    240    207    231  30210  30210  30210  30210  30210  30210  30210  30210  30210  30210  30210  30210  30210  30210  30210  30210  30210  30210    217    220  30210  30210  30210  30210  30210  30210  30210  30210  30210  30210  30210  30210  30210  30210  30210  30210  30210    232    224  30210    202    233  30210    217  30210  30210  30210  30210  30210    225    213    234    236  30210  30210  30210  30210  30210  30210  30210  30210    225    222    225    222    217    234    228    213    222    208    207    209    220    239  30210    231    246    220    216  30210    232  30210  30210  30210  30210  30210  30210  30210  30210  30210    222    192    219    224    219  30210    213    221    225    218    226    226    223    219    219    225    224    224    212    230    204    227    230    230    222    237    228    224    226    225    218    220    214    205    226    217    210    215    217    218  30210    221    215  30210    216  30210  30210  30210    193    208    211    217    210    220    216    217    221    202    213    214    208    215    222    207  30210    224    221    217    208    231    220    222    230    209    219  30210    225    222    216    214    224    220    209    226    192    176    225    218    224    219    211    213    214  30210  30210    206  30210    217    214    213  30210    202    193    204    210    212    219    216    220  30210  30210  30210    197    217    209  30210    216    225  30210    222    203    232    202  30210
  30210    213  30210  30210  30210  30210  30210  30210  30210  30210  30210  30210  30210  30210  30210  30210  30210  30210  30210  30210  30210    225    228    211    213    197  30210  30210    206    217    212  30210    208    211    215    212    212    204    209    208    215    206    213    215    216  30210    202    216    191  30210  30210  30210    217  30210    201    215  30210    208    217    208    217    217    199    215  30210    214    220    221  30210    213    211  30210    208    223    218    217    217    217    216    200  30210    226    223    210    211    214    206    212    215    228    217    217    217    216    220    228  30210  30210  30210  30210  30210    214    228    221    220  30210  30210  30210    215    214    215  30210  30210  30210  30210  30210  30210  30210  30210  30210  30210  30210  30210  30210    220    215  30210  30210  30210  30210  30210  30210  30210  30210  30210  30210    221  30210  30210  30210  30210  30210  30210  30210  30210  30210    227    218  30210  30210  30210  30210  30210  30210  30210  30210  30210    231  30210    214    222  30210  30210  30210  30210  30210  30210  30210  30210  30210  30210  30210  30210  30210  30210  30210  30210  30210  30210  30210  30210  30210  30210  30210  30210  30210  30210  30210  30210  30210  30210    233    243    195  30210  30210  30210  30210  30210  30210  30210  30210  30210  30210  30210  30210  30210  30210  30210  30210  30210  30210  30210  30210  30210  30210  30210  30210  30210  30210  30210  30210  30210  30210  30210  30210  30210  30210  30210  30210  30210  30210  30210  30210  30210  30210  30210  30210  30210  30210  30210  30210  30210  30210  30210  30210  30210  30210  30210  30210  30210  30210  30210  30210  30210  30210  30210  30210  30210  30210  30210  30210  30210  30210  30210  30210  30210  30210  30210  30210  30210  30210  30210  30210  30210  30210  30210  30210  30210  30210  30210  30210  30210  30210  30210  30210  30210  30210  30210  30210  30210  30210    192  30210    237    215    215  30210  30210  30210    228    234    240    213    210    216    232    228    225  30210  30210    221    217  30210    211    224    211    211    237    211    233    224    235    206    217    228    244  30210  30210  30210  30210  30210  30210  30210  30210  30210  30210    222  30210  30210  30210  30210  30210  30210  30210  30210  30210  30210  30210    221  30210  30210  30210  30210  30210    243  30210    219    218  30210    222    242  30210    223    195  30210    226    212    233    206    226    238  30210  30210    234    225    231    237    232    238  30210  30210    224    223    222    228  30210    217    230    222    227    238    226  30210    218  30210  30210    228    232    221    224    230    229    220    222  30210  30210    223  30210    194  30210  30210  30210  30210  30210  30210  30210    209    222    209  30210    226    216    219    219    217    233    228    221    223    210    222    207    225    232    231    231    230    214    217    231    224    213    214    221    193    215    221    224    231    223    211    223    223    221    217    217    214    214    227    202  30210  30210  30210    216    218    213  30210    234    208    218    224    214    212    221  30210    211  30210    210    218    221    217    228    224    225    220    214  30210    219    227    223    215    219    220  30210    221    211  30210    162    217    221    221    221    221    199    209    211    226    213    208    221    212    220    220    209    212    204    216  30210  30210    241    200  30210    217    216    215    216    218    224    228    205  30210    223  30210  30210    215    209    226    200  30210
  30210    243  30210    217    226  30210  30210  30210  30210  30210  30210  30210  30210  30210  30210  30210  30210  30210  30210  30210  30210  30210  30210  30210    219  30210    211    210    202    218    193    205    215    211    200    207    207    190  30210  30210  30210    207  30210  30210    178  30210  30210  30210    223    190    190    214    203  30210    198    220    217  30210    215  30210    219    208    211    217    218    214    221    236    233    218    223    216    223  30210    216    218    200    227  30210    215    204    213  30210  30210    216    216    210  30210    215    209    220    207    215    215    219    218  30210    217  30210  30210  30210  30210  30210  30210  30210  30210  30210  30210  30210    223    221    214    214  30210  30210  30210  30210  30210  30210  30210  30210  30210  30210  30210  30210  30210  30210  30210    208  30210  30210  30210  30210  30210  30210  30210    222    227  30210  30210    226  30210  30210  30210  30210  30210  30210  30210  30210  30210  30210  30210  30210  30210  30210    223    222    226    224  30210  30210  30210  30210  30210  30210  30210  30210  30210  30210  30210  30210  30210  30210  30210  30210  30210  30210  30210  30210  30210  30210  30210  30210  30210  30210  30210  30210  30210  30210  30210  30210    203    188  30210  30210  30210  30210  30210  30210  30210  30210  30210  30210  30210  30210  30210  30210  30210  30210  30210  30210  30210  30210  30210  30210  30210  30210  30210  30210  30210  30210  30210  30210  30210  30210  30210  30210  30210  30210  30210  30210  30210  30210  30210  30210  30210  30210  30210  30210  30210  30210  30210  30210  30210  30210  30210  30210  30210  30210  30210  30210  30210  30210  30210  30210  30210  30210  30210  30210  30210  30210  30210  30210  30210  30210  30210  30210  30210  30210  30210  30210  30210  30210  30210  30210  30210  30210  30210  30210  30210  30210  30210  30210  30210  30210  30210  30210  30210  30210  30210  30210  30210  30210  30210    228  30210  30210  30210  30210    232    235    212    235    221    204    234    210    220    189    211    201    224    233    217    254    219    222    213    227    225    216    218    230    222    233    220    242    237    230    246  30210  30210  30210  30210  30210  30210  30210    227    227    225  30210  30210  30210  30210  30210  30210    217    222    228    225  30210  30210    210  30210    212  30210    218    201    226    235    224  30210    245    210    217    227    235    218    214  30210    216    223    237    239  30210  30210    216    231    237    238  30210  30210  30210    221    227    239  30210    215    211    217    236    234    232    221    226    226    202    239    235    224    215    219    214    218    219    195    194  30210  30210    195  30210  30210    194    214    220  30210  30210  30210    210    220    223    224    223    222    232    232    220    211    228    217    225    215    228    207    232    224    233  30210    208    223    232    219    221  30210    205    215    239    212    215    208    219    216    232    229    226    231    217    218    211    216    214  30210    215  30210    217    209    206    209    220    216    210    212    200    227    204  30210    206    215  30210  30210  30210    224    211    228    215    216    210    216    220    220    220    230    217    216    220    216    223    223    227    195    223    220    216    230    219  30210    220    220    223    216    215    223    213    195    211    218  30210    206    217    213    212    214    205    216    207    212    217    221    206  30210  30210    223    216    218  30210  30210  30210    236    217  30210
  30210    227    217    214    223    226    220    220  30210  30210  30210  30210  30210  30210  30210  30210  30210  30210  30210  30210  30210  30210  30210  30210    214    215    211    216    197  30210  30210    208  30210  30210  30210    226    208  30210    193  30210    216    210  30210  30210  30210    190  30210  30210  30210    212    209    204    186    212  30210    196  30210    208    206    212  30210    207    222    215    215    217    215    202    215  30210    223    218    211    215    217    213    217    213    207    217  30210    215    202  30210    221    201    214    214    210    216    213    211    219    227  30210    219    218    220    215    219    205    230    224    232  30210  30210    213  30210  30210    217    222  30210    226  30210    225    213    214    212  30210    210  30210    221  30210  30210    210    208  30210    216    215  30210  30210  30210  30210  30210  30210  30210    226  30210  30210  30210  30210  30210  30210    229  30210    223    218  30210  30210  30210  30210  30210  30210  30210  30210  30210    227    221  30210  30210  30210  30210  30210    230  30210  30210  30210  30210  30210  30210  30210  30210  30210  30210  30210  30210  30210  30210  30210  30210  30210  30210  30210  30210  30210  30210  30210  30210  30210  30210    181    213    215    225    222    196  30210  30210  30210  30210  30210  30210  30210  30210  30210  30210  30210  30210  30210  30210  30210  30210  30210  30210  30210  30210  30210  30210  30210  30210  30210  30210  30210  30210  30210  30210  30210  30210  30210  30210  30210  30210  30210  30210  30210  30210  30210  30210  30210  30210  30210  30210  30210  30210  30210  30210  30210  30210  30210  30210  30210  30210  30210  30210  30210  30210  30210  30210  30210  30210  30210  30210  30210  30210  30210  30210  30210  30210  30210  30210  30210  30210  30210  30210  30210  30210  30210  30210  30210  30210  30210  30210  30210  30210  30210  30210  30210  30210  30210  30210  30210  30210  30210    237  30210  30210  30210  30210  30210    224    233  30210  30210    227    235    205  30210    228    225    222    221    243    219    239    207    222    205    240    236  30210    224    222    215  30210    232    220    219    252    201    232    222    241  30210  30210  30210  30210    223    223  30210  30210  30210  30210    228  30210    226    216    221    209    239  30210    223  30210  30210    240    226    207    220  30210    220    221  30210    209    210    221  30210    233  30210    204    205  30210    209    214    230    219    230    213    223    225    218  30210  30210  30210    229    224    226    231    228  30210    240    217    210    241    229    230    233    203    223    220    219    233    220  30210  30210    226    212    215    234    214    198    194    206    197    210    203    200    202  30210  30210    222    202    234    222    223    213    225    219    221    210    231    215    218    220    211    225    231    230    220    220    212    226    212    214  30210    228    213    202    229    217    230    221    231    231    211    219    217    214    222    215    232    214  30210  30210  30210    213  30210    209    206    220    214  30210    217    207    220    198    222    220    210    229    194    202    215    222    231    217    226    231    202    227    216    223    219    214    217    218    217    222    217    220    221    215    212    220    219    222    222    211    213    215    208    201    212    213    215    215    210    213    222    219    214    210    208    220  30210    225    209  30210    210    217  30210    215    230  30210  30210    227    217    222  30210  30210  30210  30210
  30210  30210    218    205  30210    229  30210    219  30210    221  30210  30210  30210  30210  30210  30210  30210  30210  30210  30210  30210  30210  30210  30210  30210  30210    197  30210    221  30210    198    197    210    201    212    212    201    195    201    195    214    201    191    206  30210    208  30210    183    216    225    197    200    203    198    204  30210    221    225    202    202  30210    207  30210    205    220    209    206  30210    224    213    219    214    213    197    215    233    215    212    218    218    215    226  30210    211    215    216    216    217    215    209    213    223    225    224  30210    215    214    230    224  30210  30210  30210    228  30210    231    231    225    224  30210    214    230    230    225    213    232  30210  30210    210    229    210  30210  30210  30210  30210  30210    214  30210    226  30210  30210  30210  30210  30210  30210  30210    229  30210    210    222    218  30210  30210    208  30210    230    221  30210  30210  30210  30210  30210  30210  30210  30210  30210  30210  30210  30210  30210  30210  30210    212    210    224  30210  30210  30210  30210  30210  30210  30210  30210  30210  30210  30210  30210  30210  30210  30210  30210  30210  30210  30210  30210  30210  30210  30210  30210  30210  30210  30210  30210  30210    227    221  30210  30210  30210  30210  30210  30210  30210  30210  30210  30210  30210  30210  30210  30210  30210  30210  30210  30210  30210  30210  30210  30210  30210  30210  30210  30210  30210  30210  30210  30210  30210  30210  30210  30210  30210  30210  30210  30210  30210  30210  30210  30210  30210  30210  30210  30210  30210  30210  30210  30210  30210  30210  30210  30210  30210  30210  30210  30210  30210  30210  30210  30210  30210  30210  30210  30210  30210  30210  30210  30210  30210  30210  30210  30210  30210  30210  30210  30210  30210  30210  30210  30210  30210  30210  30210  30210  30210  30210  30210  30210  30210  30210  30210  30210  30210  30210    213  30210    243  30210  30210  30210  30210    238    228    207    222    242  30210    229    197  30210    213    208    212    218    220    218    224    218    220  30210    226    199  30210    207    206    235    218    227    235    224    231    212    223  30210    224  30210  30210  30210  30210  30210    250  30210  30210  30210  30210  30210    228    223    223  30210    205    236    213    216    202    224    212    214    210    216    238  30210    206  30210    223  30210    228    221    235  30210  30210    224  30210  30210    230    224    239    224    242  30210    225  30210  30210  30210  30210  30210  30210  30210    218    218    241    235    235  30210    226    234    214    219    205  30210    222    225    230  30210    224    224    240    202    214    221    199    200    215    218    210    193  30210    225    215    213    207  30210    227    217    219  30210    228  30210    224    224    219    221    232    221    200  30210    219    228    222    231  30210  30210    213    218    213    221    218    220    217    224    217    232    223    217    206    221    222    223  30210    214    216    219    218  30210  30210    220    224  30210    222    218    201    222    223    218    217    221    218    208    211    230    214    198    216    239    217    216    214    210  30210  30210    189    219    223    222    218    218    224    218    216    219    218    231    219    215    203    212    222    221    223    216    219    212    210    216    210    219    220    216    220    217    225    214    220    216    209    213    214    217    214    201    218    213    217    229    224    218    218  30210  30210  30210    214    205    214
  30210  30210    225    220  30210  30210  30210  30210  30210    229    228  30210    215    232  30210  30210  30210  30210  30210  30210  30210  30210  30210    210    211  30210  30210  30210  30210  30210    203    201    204    223    208    211    211    216    195    208    197    198    206    206    203  30210    176    222    191    205    205    211    198    208    200    204    205    212    208  30210    189    198    188    215    203    212    214    210    238    211    219    215    215    214    218    206  30210    215    220    227    223    208    220    218    221    212    216  30210  30210  30210  30210    218    205  30210    212    213    205    211    227  30210    218    218    214    215  30210    215    219  30210    228  30210    216    225  30210  30210  30210  30210    213  30210    225  30210  30210    225    224    220  30210    213    204  30210  30210    210  30210  30210  30210  30210  30210  30210  30210    225    214  30210  30210    221  30210  30210  30210  30210  30210  30210  30210  30210  30210  30210  30210  30210  30210  30210  30210  30210  30210  30210    220    224    224  30210  30210  30210    234  30210  30210  30210    219  30210  30210  30210  30210  30210  30210  30210  30210  30210  30210  30210  30210  30210  30210  30210  30210  30210  30210  30210    211  30210    226    193    212    187  30210  30210  30210  30210  30210  30210  30210  30210  30210  30210  30210  30210  30210  30210  30210  30210  30210  30210  30210  30210  30210  30210  30210  30210  30210  30210  30210  30210  30210  30210  30210  30210  30210  30210  30210  30210  30210  30210  30210  30210  30210  30210  30210  30210  30210  30210  30210  30210  30210  30210  30210  30210  30210  30210  30210  30210  30210  30210  30210  30210  30210  30210  30210  30210  30210  30210  30210  30210  30210  30210  30210  30210  30210  30210  30210  30210  30210  30210  30210  30210  30210  30210  30210  30210  30210  30210  30210  30210  30210  30210  30210  30210  30210  30210    224  30210  30210    242  30210    231    224    250    232    239    188    230    242    218  30210    226    202    223    196    215    197  30210    217    205    225    233  30210    222    226    229  30210  30210  30210    231    227    218  30210    213    224    223    237  30210  30210  30210  30210  30210  30210    223    227    219    243    229    224    211    225    216    227    221    226  30210  30210    210    227    228    221    216    217    209    227  30210    230  30210    216  30210    214  30210  30210    229    217    216    218  30210  30210    219  30210    225    222  30210  30210    237  30210    238    239    233    227    232    236    236    221    223    230    215    221  30210    213    217    224    217    217    222    220    218    213    208    223    206    211    221    207    234    210    228    215    232    232    216    204    227    212    224    216    221    218    234    216    219    217    213    198    231    223    218    227    227    220    210    203    213    212    222    212    215    223    212    215    221    221    219    213    206    216    220    219    219    217    223    217    217    219    218  30210    213  30210    211    206    213    226    211    223    217    202    202    218    195    202  30210    229    222  30210  30210  30210    197  30210    219    222    218    234  30210    187  30210    210    212    212    219    221    218    218    220    217    221    216    223    226    212    215    214    210    223    212    210    221    229    213    222    223    214    206    216    222    221    209    232    212    214    214    222    215    215    204    219    229    212  30210    218  30210    206  30210  30210    242  30210
  30210  30210    232    231  30210    250  30210    221  30210    228    220    234    222    213    215    247  30210  30210  30210  30210    210    199    215    220    240    225  30210  30210    217    223    220    218    200    193    217    180    208    204    207    202    209    182    189    187    197    187    198    201    206    214    213    205    215    227    220    203    207    210    199    235  30210    217  30210    202    217    205    210    224    209    220    220    219    221    211    211    214    213    216    210    219    227    216    216  30210    226  30210    213    212  30210  30210  30210  30210  30210  30210  30210    222    205  30210    208    220  30210    218    214    215    217    224    229    216    234  30210    216    218    236    233    206  30210  30210    239  30210    226    225  30210  30210    198    196  30210  30210  30210  30210  30210  30210  30210  30210    226    204    211    212  30210  30210  30210  30210  30210  30210  30210  30210  30210  30210  30210  30210  30210  30210  30210  30210  30210  30210  30210  30210  30210  30210    217    224    222  30210  30210  30210    213    240  30210  30210  30210  30210  30210  30210  30210  30210  30210  30210  30210  30210  30210  30210  30210  30210  30210  30210  30210  30210  30210  30210  30210  30210  30210  30210  30210  30210  30210  30210  30210  30210  30210  30210  30210  30210  30210  30210  30210  30210  30210  30210  30210  30210  30210  30210  30210  30210  30210  30210  30210  30210  30210  30210  30210  30210  30210  30210  30210  30210  30210  30210  30210  30210  30210  30210  30210  30210  30210  30210  30210  30210  30210  30210    218  30210    203    205    233  30210    223  30210  30210  30210  30210  30210  30210  30210  30210  30210  30210  30210  30210  30210  30210  30210  30210  30210  30210  30210  30210  30210  30210  30210  30210  30210  30210  30210  30210  30210  30210  30210  30210  30210  30210  30210  30210  30210  30210  30210  30210  30210    226    207  30210    218  30210    221  30210    235  30210    237    201    215    243    217    219    211    211    216    221    220    225    207  30210    234  30210    220  30210  30210    224  30210    223  30210    232  30210  30210  30210  30210  30210  30210  30210  30210  30210  30210  30210    228  30210    216    235    222    226    232  30210    221    217  30210    221    225    208    219    221    223    213    219    221    218  30210    226    208    218    222    224  30210    223    214    229    237    214    223    236    223    234    233    231    228    238    223    225    238    227  30210    228    221    220    220    241    234    234    236    234    234    217    229    240    240    227    223    222    218    225    224    223    220    214    213    221  30210    226    230    197    225    222    225    224    206    223    211    221    206    217    230  30210    218    202    222    213    231    230  30210    215    209    214    215    229    223    212    204    213  30210    203    225    217    209    224    220    220    204    206    212    218    211    213    216    223    213    217    205    217    228    220    211    214  30210  30210  30210  30210  30210    210    216    221    221    185    211    223    210    201  30210    230  30210  30210    203    212  30210  30210  30210    232    193    208    209    221    215    221  30210    211    222    217    229    219    226    225    224    221    206    213    216    218    220    224    224    212    217    205    212    215  30210    228  30210    189  30210    222    192  30210    184    216    208    222    216    220    207    217    230    218    223    211  30210    220    226    219    212    210    209    235
  30210  30210  30210  30210  30210    171    212    217  30210    215  30210    223  30210  30210  30210  30210  30210  30210  30210    222  30210  30210  30210    218    212  30210    217    206  30210    219    194  30210    196    211    212    192    199    198  30210    209    205    221    190    198    196    209    216    217    194    223    207    216    202    212    208    214  30210    209    202    225  30210    218    219    216    170    207    214    213    198    214    216    201    208    213    217    211    227    218    211    188    229    208    207    218    218    217  30210  30210  30210    207    216    208  30210    201    208    208    222  30210    216  30210    216    222    209    205    239    235    224    222    218    213    230    227    208    206    213  30210  30210    231    213  30210    229    227    221  30210  30210    226  30210  30210  30210    240    214  30210    234  30210  30210  30210  30210  30210    218  30210  30210  30210  30210  30210  30210  30210  30210  30210  30210  30210  30210  30210  30210  30210  30210  30210  30210  30210  30210  30210  30210  30210  30210  30210  30210  30210  30210  30210  30210  30210  30210  30210  30210  30210  30210  30210  30210  30210  30210  30210  30210  30210  30210  30210  30210  30210  30210  30210  30210  30210  30210  30210  30210    238  30210  30210  30210  30210  30210  30210  30210  30210  30210  30210  30210  30210  30210  30210  30210  30210  30210  30210  30210  30210  30210  30210  30210  30210  30210  30210  30210  30210  30210  30210  30210  30210  30210  30210  30210  30210  30210  30210  30210  30210    232  30210  30210  30210  30210    213    234  30210  30210    221    215  30210  30210  30210  30210  30210  30210  30210  30210  30210  30210  30210  30210  30210  30210  30210  30210  30210  30210  30210  30210  30210  30210  30210  30210  30210  30210  30210  30210  30210  30210  30210  30210  30210  30210  30210  30210  30210  30210  30210  30210  30210  30210  30210  30210    218  30210    213  30210  30210  30210    205  30210    240    211    208    224    226  30210  30210    226  30210  30210  30210    250    233    216    240    243    218    222    215  30210    250  30210    240    206    206    216  30210  30210  30210  30210  30210  30210  30210    226    222    222    210    218    233    235    211    202  30210    225    218    231    207    221    212    202    220    225    224    227    222    231    210    208    222  30210    214    210    216    200    219    226    232    244    211    217  30210  30210    221    217    234    231    234    215    227    230    228    230    245    217    219    224    232    234    240    235    238    217    212    217  30210    218    231    229    230    231    219    234    228    203    234    201    224    223  30210    228  30210    227    205    207  30210    210    227    199    221    218    212    231    217    230    210    232    225    227    208  30210    218    221    231    231    211    229    216    206    228    224    224    222    210    226    209    213    224    217    214    217    217    215    215    221    214    221  30210    233    221    229    213    218    219  30210    210  30210  30210  30210  30210    216    227    213    214    199    212    211    220    220    199  30210    217    196  30210  30210  30210  30210    185  30210    215  30210    218    204    212    222    224    219  30210    218    212    222    217    209    222    226    219    211    214    219    219    222    210    213    219    210    210  30210  30210    210    204    205    206    212    212    202  30210    220    210    213    223    221    210    233    221    216    226    215    210    242    221    232    217    228    230
  30210  30210  30210  30210  30210  30210  30210  30210  30210    206  30210    212  30210  30210  30210  30210  30210  30210  30210  30210    245  30210    221  30210    197    214    218    200    198  30210    190    204    210  30210    197    196    198    209  30210    210    201    210    194    206  30210    202  30210    199    206    230    188    206    205    187  30210    208    192    208    211    205    209    207    195  30210    210    206  30210    223    187  30210    218  30210  30210    209    213    213  30210  30210    234    223    216    206    206    221  30210    218  30210  30210    213  30210    209    218  30210    212    194  30210  30210  30210  30210    217    199    227    211  30210    208    223    212  30210  30210    228    217    223    229  30210    215    222  30210  30210    230  30210  30210  30210  30210  30210  30210  30210  30210  30210  30210  30210  30210  30210    223    220    226    234  30210    225    228    226  30210  30210  30210    226  30210  30210  30210  30210  30210  30210  30210  30210  30210  30210    234    228  30210  30210  30210  30210  30210  30210  30210  30210  30210  30210  30210  30210    226  30210  30210  30210  30210  30210  30210  30210  30210  30210  30210  30210  30210  30210  30210  30210  30210  30210  30210  30210  30210  30210  30210  30210  30210  30210  30210  30210  30210  30210  30210  30210  30210  30210  30210  30210  30210  30210  30210  30210  30210  30210  30210  30210  30210  30210  30210  30210  30210  30210  30210  30210  30210  30210  30210  30210  30210  30210  30210  30210  30210  30210  30210  30210  30210  30210  30210  30210  30210  30210    226  30210    209  30210  30210  30210  30210  30210  30210    213    211  30210  30210  30210  30210  30210  30210  30210  30210  30210  30210  30210  30210  30210  30210  30210  30210  30210  30210  30210  30210  30210  30210  30210  30210  30210  30210  30210  30210  30210  30210  30210  30210  30210  30210  30210  30210  30210  30210  30210  30210  30210    218  30210    213    241  30210    214    203    228    232  30210    200    217  30210  30210  30210  30210  30210    212  30210    222    251    246    231    226    208    213  30210    214  30210  30210    211    235    221  30210  30210  30210    232  30210  30210  30210  30210    229    227    234    211    203    214    198    198  30210    221    220    227    228    218    240    234    221    243    204    198    229    221    218    213    214  30210    203    199  30210    220    223  30210    209    218    207    220  30210    228  30210    215  30210    229    220    216    238    222    223    218    218    254    234    230    226    230    231    237  30210  30210  30210    226    223    215    220    226    230    231    224    216    209    213  30210    218    236    220  30210    215    221    231    224    228    206    227    213    210    229    235    213    228    227    211    222    232    234    218    212    215    217  30210    217    212    199    216    220    207    213    217    222    218    214    217    210    208  30210    210  30210    210    215    207    214    214    222    221    222    223    220    227    255    224    209    214  30210  30210    221  30210  30210    208    197    223    215    211    211    223    214    214  30210    225    231    214    234    218    209    206    203  30210    218    215    214  30210  30210    210    201  30210    220    188    213    211    208    227    205    219    219    214    215    211    227    214    223    219    216    226    222    214    218    215  30210    209    220    223    217  30210    207    206    224  30210    225    219    235    210    208    221  30210    219    227    237  30210    231    231    222  30210
  30210  30210  30210  30210  30210  30210  30210  30210  30210  30210  30210  30210  30210  30210  30210  30210  30210  30210  30210  30210  30210  30210    211    216  30210  30210    197  30210  30210    225    238    227    213    225    218    225    192    201    195    195    191    190    176    194    205    199    209    203    211    209    213  30210    220    231    225    219    200    197    203  30210    206    217  30210  30210    213    216    207  30210  30210  30210    218  30210    215    217    232  30210  30210  30210  30210    233    222    211    193    220    213    193    209    213    214    214    201  30210    216    217    211  30210    204  30210    214    224    215  30210    213    206    224  30210    214    231    217    224  30210    225    233    227    227    208    211    223    230    210    226  30210  30210    222    225  30210  30210    227  30210  30210    223    221    229  30210  30210  30210    230  30210    230  30210  30210  30210  30210    215    225    233  30210  30210  30210  30210  30210  30210  30210  30210    224  30210    226    215    239  30210    241  30210  30210    240  30210  30210  30210  30210  30210  30210  30210  30210  30210  30210  30210  30210  30210  30210  30210  30210  30210  30210  30210  30210  30210  30210  30210  30210  30210  30210  30210  30210    233  30210    217    228  30210  30210  30210  30210  30210  30210  30210  30210  30210  30210  30210  30210  30210  30210  30210  30210  30210  30210  30210  30210  30210  30210  30210  30210  30210  30210  30210  30210  30210  30210  30210  30210  30210  30210  30210  30210  30210  30210  30210  30210  30210    234    242  30210  30210  30210  30210  30210  30210  30210  30210  30210    227  30210  30210  30210  30210  30210  30210  30210  30210  30210  30210  30210  30210  30210  30210  30210  30210  30210  30210  30210  30210  30210  30210  30210  30210  30210  30210  30210  30210  30210  30210  30210  30210  30210  30210  30210  30210  30210    173    200    207    196    243    223    207    229    221    225    234    225    221    210    235    203    225  30210  30210  30210  30210    242    211  30210    240    211    210    237    212    225    226    236    226    217    233    226    213  30210  30210  30210    226    220    205    202    202    200    206    217    239    214    203    212    204    207    215  30210    203    202    219    207    209    237    221    213    208    230    226    222    198    213    201    219  30210  30210  30210    221    216    215    228    218    225    221  30210  30210    213    228    224    233    221    231  30210    225    211    241    221    235    223    212    232    210  30210    236    214  30210    237    219  30210    214    228    219    215    209  30210    221    211    213  30210    220    217    210  30210  30210    227    221    203    228    213  30210    221    223    212    210  30210  30210    223    212    228    214    208    214    220    219    209    232    204    223  30210    218  30210    219    219    217    219    207    212  30210    207    220    218    218    219    211    212    210    224    226    209    213    226    207    216    204    225  30210    216    214    216  30210  30210    218  30210  30210    211    214  30210    224  30210    220    225    218  30210    221    211    230    220    205    224    222    224    189    224    215    225    191    208  30210    218    230    205    214    217    218    226    205    209    205    208    209    221    213    212    225    232  30210    215    206    220    225    207    236    218  30210  30210    211    211  30210    230    217    230    210    226    211    227    222    222  30210    217  30210    217    231    229  30210  30210  30210
  30210  30210  30210  30210  30210  30210  30210  30210  30210  30210  30210  30210  30210  30210  30210  30210  30210  30210  30210  30210  30210  30210  30210  30210  30210  30210  30210  30210  30210  30210    193    193    229    203    195    211    196    186    177    195    202    205    213    198    207    211    202  30210  30210    192  30210    206    220    192    224    191  30210    211    194    204    208    196    220    220    207    182    216    214    218    210  30210  30210    204    217  30210  30210    187    208  30210    206    210    212    214  30210  30210    212    200    212  30210    226    203    198    192    211    223    184  30210    193    223    215    226    214  30210  30210    225    215    208  30210  30210    229    213    228    230    221    230  30210    218    227  30210  30210  30210    226  30210  30210  30210  30210    229    237  30210  30210  30210    237  30210  30210    216  30210  30210    229  30210  30210  30210    217  30210  30210    227  30210    226  30210  30210  30210  30210  30210  30210  30210  30210  30210  30210  30210  30210  30210  30210  30210  30210  30210    214    232  30210  30210  30210  30210  30210  30210  30210  30210  30210  30210  30210  30210  30210  30210  30210  30210  30210  30210  30210  30210  30210  30210  30210  30210  30210  30210  30210  30210  30210    239  30210  30210  30210  30210  30210  30210  30210  30210  30210  30210  30210  30210  30210  30210  30210  30210  30210  30210  30210  30210  30210  30210  30210  30210  30210  30210  30210  30210  30210  30210  30210  30210  30210  30210  30210  30210  30210  30210  30210  30210    252    224    214    230  30210  30210  30210  30210  30210  30210  30210  30210  30210  30210  30210  30210  30210  30210  30210  30210  30210  30210  30210  30210  30210  30210  30210  30210  30210  30210  30210  30210  30210  30210  30210  30210  30210  30210  30210  30210  30210  30210  30210  30210  30210  30210  30210  30210  30210  30210    200    234  30210    220  30210    178  30210  30210    242    223  30210    232    216    208    206    207  30210  30210  30210  30210    206    214    203  30210  30210    213    199  30210    239    180    195    228  30210    211    238  30210    203    234    209  30210  30210  30210    231    239  30210    206    219    216    204    193    228    210    203  30210  30210    203  30210    194    205    226    206    232  30210  30210    217  30210    221    216  30210    211  30210    222    210    225    230    214    219    207    206    227    217    210    253    221    226  30210    224    235    230    243    219    235    220    227    219    213    215  30210    213    235    236  30210    216    216    216    229    224    213    212    228    214    240  30210    229    218  30210    212    212  30210  30210  30210    214    205    210    215    223    217    215    200    223    226    234  30210    221    215  30210  30210  30210    215    223    226    202    216    211    217    210    227    215    200    223    205    220    204    213    217    217  30210    203    215    212  30210  30210    209  30210    224    215    206    209    206    217    222    210  30210    196    215  30210    218    208    213    214    217    191    220  30210    200  30210    211    235    222    206  30210  30210    217    226    197    210    225  30210    233    209  30210    218    215    224    218    206    211    231    215  30210    226    211    214    218    214    223    223    219    213    214    211    210    217  30210    215    212    229  30210    225    204  30210    218    225    207    217    218    236    219    209    223    219    218    218    200    215    220    240    216    219    214    218    215  30210  30210
  30210  30210  30210  30210  30210  30210  30210  30210  30210  30210  30210  30210  30210  30210  30210  30210  30210  30210  30210  30210  30210  30210  30210  30210  30210  30210  30210  30210  30210    240    200    198    211    203    214    210    219  30210    195    212    211  30210    201    221    209    207    205  30210  30210  30210  30210    217  30210  30210    191    211    212    198    222    212    178    222    207    213    201    232    183  30210  30210    197  30210  30210  30210    234    209  30210  30210  30210  30210  30210    220    202    201    192    213    222    203  30210    217  30210  30210    214    205    218    197    206    189    204    198    223    225  30210    226  30210    218  30210    208  30210    218    210    215    224    213  30210    223    220    231  30210    231    227  30210    213    225    213  30210  30210    242    212  30210  30210    225    239    229  30210  30210  30210  30210  30210  30210  30210  30210  30210  30210  30210  30210  30210  30210  30210  30210  30210  30210  30210  30210  30210  30210  30210  30210  30210  30210  30210  30210  30210  30210  30210    230    218  30210  30210    221  30210  30210  30210  30210    245  30210  30210  30210  30210  30210  30210  30210  30210  30210  30210  30210  30210  30210  30210  30210  30210  30210  30210  30210    236  30210  30210  30210  30210  30210  30210  30210  30210  30210  30210  30210  30210  30210  30210  30210  30210  30210  30210  30210  30210  30210  30210  30210  30210  30210  30210  30210  30210  30210  30210  30210  30210  30210  30210  30210  30210  30210  30210  30210  30210  30210  30210  30210  30210  30210  30210    211  30210  30210  30210  30210  30210  30210  30210  30210  30210  30210  30210  30210  30210  30210  30210  30210  30210  30210  30210  30210  30210  30210  30210  30210  30210  30210  30210  30210  30210  30210  30210  30210  30210  30210  30210  30210  30210  30210  30210  30210  30210  30210    219  30210    210  30210    233  30210    211    229    223    233  30210    233    210    228    191    221    201  30210  30210  30210  30210  30210    234    213    201    205    197    224    207    231    199    213  30210  30210    246    193    217    212    205    196    202    209    236    220    219    219    206    212    221    195  30210    200  30210    192    210    218    206    203    203    193    221    202    205  30210    219  30210    209    215  30210    233  30210    236    211  30210  30210    213    231    221    221    216    233    197    231    228  30210  30210    230    211    206    206    219  30210    216    232    245    222    218    226    212    234  30210    220    206    215    244    227  30210    229    223    198    220  30210    216    210    220    208    218    225    227    227    214    222    225    224  30210    201  30210  30210    224  30210  30210    229    231    225    217  30210  30210    219    227  30210    224    219    218    228    225    215    213    233    197    220    212    197  30210    214    220    216    218    215    224  30210    215    222    203    207  30210    219    213    210    209    222    216  30210    215    215    223    224    223    220    225    236  30210  30210    220    211    215    206    212    222    215    222    210    218    215    230    217    201    215    215    210    184    231    231    219    234    222  30210    208    215  30210  30210    210    221    197  30210    217    229  30210    214    205    220    218    219    205    212    218  30210    230  30210    222    230    223    223  30210    213  30210  30210    216    219    220    230    218  30210    218    216    209  30210    237  30210    225    222    226  30210    218    221    233  30210  30210
  30210  30210  30210  30210  30210  30210  30210  30210  30210  30210  30210  30210  30210  30210  30210  30210  30210  30210  30210  30210  30210  30210  30210  30210  30210  30210    215    231    217    215    201    197    224    208  30210    213    182    162  30210  30210    195  30210    219  30210  30210    224  30210    209    210  30210    203    209  30210    215  30210    215  30210    189    218  30210    214    236  30210  30210    208    182    208    215    219    224    192    202  30210  30210    220  30210    210  30210  30210    142    221    231    226    198  30210    215    207    210  30210  30210  30210    209    203    204    217    230    204    225    255    211    208    225  30210    198    226    213    238    222  30210  30210    218    226  30210  30210  30210    230  30210  30210  30210  30210    224  30210    227  30210    223    216    230    228  30210    221  30210    215    222  30210  30210  30210  30210  30210  30210  30210  30210  30210  30210  30210  30210  30210  30210  30210  30210  30210  30210  30210  30210  30210  30210  30210  30210  30210  30210  30210  30210  30210  30210  30210  30210  30210  30210  30210  30210  30210  30210    242  30210  30210  30210  30210  30210  30210  30210  30210  30210  30210  30210  30210  30210  30210  30210  30210  30210  30210  30210  30210  30210  30210    249  30210  30210  30210  30210  30210  30210  30210  30210  30210  30210  30210  30210  30210  30210  30210  30210  30210  30210  30210  30210  30210  30210  30210  30210  30210  30210  30210  30210  30210  30210  30210  30210  30210  30210  30210  30210  30210  30210  30210  30210  30210  30210  30210  30210  30210  30210  30210  30210  30210  30210  30210  30210  30210  30210  30210  30210  30210  30210  30210  30210  30210  30210  30210  30210  30210  30210  30210  30210  30210  30210  30210  30210  30210  30210  30210  30210  30210  30210  30210  30210  30210  30210  30210  30210  30210  30210  30210    220    221    241    223    235    197  30210    234    228    235    201    201    208    225    189    208  30210  30210  30210  30210    199  30210    198    216  30210    233    217    215    207    182    231    245    215    246  30210    226    212    200    253    226    221    191    220  30210    217  30210    204    197    209    205    219    196    206    211    228    216    210    216    222    200    193    206  30210    209    227    198  30210    202    205    209    205  30210  30210    223    211    212    225    221    224    207    219    215    224    220    257    213    226    217    231    241    238    239    207  30210    218    212    230    210    214    207    204    225  30210    227  30210  30210    218    230    203    230    232    201    233    218  30210    225    222    206    209    211    211  30210    215    208    228    221    223    213    217    215    224    223    223    218    225    224    213  30210  30210    225    219    219  30210    223    214    209    213    217    211    216    213    212    204    211  30210    205    214    234    211    217    208    214    217    217    214    212    204    207    221    212    217    210    210    213    206    211    234    218    216    223    223    209    218    197    237  30210    233    214    222    225    228    219    213    223  30210  30210    208    214    217    214    213    229    230    221    217    212    220    214    211    231    216    224    224    222    209    220    206    220    221    223    217  30210    211    228    207    221  30210    227    215    225    224    227    220  30210    222    205    205    223    221    223    223    224    218    235  30210  30210    216    199  30210    209  30210  30210    221  30210    216    229  30210  30210
  30210  30210  30210  30210  30210  30210  30210  30210  30210  30210  30210  30210  30210  30210  30210  30210  30210  30210  30210  30210  30210  30210  30210    234  30210  30210  30210    217    200    212    200    216    231    205  30210    227    202    200    196    208  30210  30210  30210  30210  30210    226    219    216    209    214    210    222    200    218    216    210    211    197    210    208    214    204    223    204    198    211    181    177    197    200  30210    218    198    200  30210  30210  30210    222    204    226    211    248  30210    205    202  30210    203    195    228    188    214    210    214    212    201    216    202  30210    212  30210    235    214    210  30210  30210    236    226    218    232    234    227    223  30210    215    209    229    224    222    227    225    213    231    224    217    233  30210  30210    233    227    220  30210  30210  30210  30210  30210  30210  30210  30210  30210  30210  30210  30210  30210  30210  30210  30210  30210  30210  30210  30210  30210  30210  30210  30210  30210  30210  30210  30210  30210  30210  30210  30210  30210  30210  30210  30210  30210  30210  30210  30210  30210  30210  30210  30210  30210  30210  30210  30210  30210  30210  30210  30210  30210  30210  30210  30210  30210  30210  30210  30210  30210  30210  30210  30210  30210  30210  30210  30210  30210  30210  30210  30210  30210  30210  30210  30210  30210  30210  30210  30210  30210  30210  30210  30210  30210  30210  30210  30210  30210  30210  30210  30210  30210  30210  30210  30210  30210  30210  30210  30210  30210  30210  30210  30210  30210  30210  30210  30210  30210  30210  30210  30210  30210  30210  30210  30210  30210  30210  30210  30210  30210  30210  30210  30210  30210  30210  30210  30210  30210  30210  30210  30210  30210  30210  30210  30210  30210  30210  30210  30210  30210  30210  30210  30210  30210  30210  30210  30210  30210  30210    212  30210  30210  30210    219    207    240    201  30210    225    252  30210    204    216    209  30210    211  30210  30210  30210  30210  30210    189    207    192    226    245  30210    190    213    219    212    192  30210    210    201    224    199    222    225    218    217    238    255    193    244  30210    210  30210    205    201    193    185    216    217    224  30210    240    243    235    204    205    216    221  30210    206    208    221  30210    211    218    205    210    204  30210    204    225    240    202    224    226    221  30210    193    233    211    222    203    230    235    219    217    227    221  30210    219    230  30210    210  30210    206    221    214    216    215  30210  30210  30210    235  30210    218    215    225    244    219    217  30210  30210    222    240    218    220    224    225    225  30210    213    217    227  30210    231    213    219    222    213    219    215    223    223    215    204    224    227    223    227    219    219    222    214    227    214    210  30210    221    219    201    210    220    204    207    206    217    218    198    214    211    217    207    212    215    216  30210    212    204  30210    217    216    213    210    224    218    216    220    219    223    222  30210  30210  30210    224  30210    225  30210    222    220    219  30210  30210  30210  30210  30210  30210  30210    224  30210    229    205  30210    224    229    218    220    237    210    222    197    219    228    220    219    222    218    224    223    216    221  30210    225    220  30210    216    234    220    201    223  30210  30210  30210    229    218    215    214    217    213    216  30210  30210    202  30210  30210  30210    216    230  30210    215    240  30210    200    228    216
  30210  30210  30210  30210  30210  30210  30210  30210  30210  30210  30210  30210  30210  30210  30210  30210  30210  30210  30210  30210  30210  30210    234  30210  30210    221    209  30210    215    205    201    233    202    211    203    217    185    183    230    239  30210    211    217    214    211    225  30210  30210  30210  30210    211    201    177    225  30210    202  30210    199  30210  30210    199    222    228    216    208    195    213    202    234    223  30210    210    207  30210    199    210  30210    222  30210    228  30210  30210  30210  30210  30210    191    199  30210    189    208    207    212    208    234    234  30210    205    214  30210  30210    224  30210    217    220    204  30210    232    221    224    195    224  30210    224  30210    221    227    221    234    241  30210  30210    229    233    232    222  30210    228    225    227    240    222  30210  30210  30210  30210  30210  30210  30210  30210  30210  30210  30210  30210  30210  30210  30210  30210  30210  30210  30210    218  30210  30210  30210    222  30210  30210  30210  30210  30210  30210  30210  30210  30210  30210  30210  30210  30210  30210  30210    217    221  30210  30210  30210  30210  30210  30210  30210  30210  30210  30210  30210  30210  30210  30210  30210  30210  30210  30210  30210  30210  30210  30210  30210  30210  30210  30210  30210  30210  30210  30210  30210  30210  30210  30210  30210  30210  30210  30210  30210  30210  30210  30210  30210  30210  30210  30210  30210  30210  30210  30210  30210  30210  30210  30210  30210  30210  30210  30210  30210  30210  30210  30210  30210  30210  30210  30210  30210  30210  30210  30210  30210  30210  30210  30210  30210  30210  30210  30210  30210  30210  30210  30210  30210  30210  30210  30210  30210    162  30210  30210  30210  30210  30210  30210  30210  30210  30210  30210  30210  30210  30210  30210  30210  30210  30210  30210    232    220  30210  30210  30210  30210  30210    207    193    215    240    232    198  30210    244    192    206    198    196  30210  30210  30210  30210  30210    215    222    218    219  30210    231    197    183    201    192    203    192  30210    198  30210    181    235  30210    204    185  30210    201    189    211    207    195    203    207    204    201  30210    238    194    224  30210    228    219    201    178    232    193  30210    216    205    218  30210    199  30210    215    219  30210  30210    230  30210    230  30210    200    208  30210    213    217    215    208    232  30210    221    212    209    226  30210    224    230    219    218    214    213    222    226    214  30210    205    229    210    220  30210    214    201  30210  30210    225  30210    221    213    226    204    230    222    223    220    214    222    215    227    211    213    215  30210    212    227    207    205    220    215  30210    228    212    224    221    226    210    224    223  30210    212  30210    210    223    214    218    216    208    214    204    218    225    211    214    222    205    216    219    215    211    230    200    209    213    214    211    201    200    215    212    218    198  30210    219    216    223    215    226    215    184    189    220  30210    222    218  30210    216    206    222    222    207    202    209    219  30210    222  30210  30210    234  30210  30210    230  30210    220    230    225    228    209    225    199    239    191    214    213    220    207    213    203    220    226    247  30210  30210    230    231    220    220  30210    216    222  30210  30210    204    201    203    210  30210    224    204    202    210  30210    209    222    219    234    221    227  30210  30210  30210  30210  30210  30210  30210
  30210  30210  30210  30210  30210  30210  30210  30210  30210  30210  30210  30210  30210  30210  30210  30210  30210  30210  30210  30210  30210    226    232  30210  30210    244    226    215  30210    232    207    196    238    220    211    240    199    211    226  30210  30210  30210    237  30210    203    235  30210  30210  30210  30210  30210    229    206    219    192    228    204  30210  30210  30210    197    207  30210    213    214    213    217    209    193    216    209    213  30210  30210  30210    202    221  30210  30210  30210    205  30210    231  30210    197  30210    206    197    198  30210    224    196    201    208    220  30210    228  30210  30210  30210  30210  30210    213    229    220  30210  30210    224    233  30210  30210    226    197    219    219    220  30210    225    226    222    231  30210    224    229  30210  30210  30210    232    224    239  30210  30210  30210  30210  30210  30210  30210  30210  30210  30210  30210  30210  30210  30210  30210  30210  30210  30210  30210  30210  30210  30210  30210  30210    247  30210    207  30210    221    211  30210  30210    222  30210  30210  30210  30210  30210  30210  30210  30210  30210    249  30210  30210  30210  30210  30210  30210  30210  30210  30210  30210  30210  30210  30210  30210  30210  30210  30210  30210  30210  30210  30210  30210  30210    231    225  30210  30210  30210  30210  30210  30210  30210  30210  30210  30210  30210  30210  30210  30210  30210  30210  30210  30210  30210  30210  30210  30210  30210  30210  30210  30210  30210  30210  30210  30210  30210  30210  30210  30210  30210  30210  30210  30210  30210  30210  30210  30210  30210  30210  30210  30210  30210  30210  30210  30210  30210  30210  30210  30210  30210  30210  30210  30210  30210  30210  30210  30210  30210  30210  30210  30210  30210  30210  30210  30210  30210  30210  30210  30210  30210  30210  30210  30210  30210    211  30210  30210  30210  30210  30210    240    217    246    178    231    209  30210    133    242    240    253    193    187  30210  30210  30210  30210  30210  30210  30210    207    209    236    207    201  30210    205    210    208    207    215    214    199  30210  30210  30210  30210    232  30210    206  30210  30210  30210    194    203    198    188    219    186    191    194    211    204    205    210    217    223  30210    191    200    203  30210    210    192    203    197    214  30210    233  30210    210  30210    222  30210    243    199  30210    212    229    233    226    217    230    243    227    223    213    212    216  30210    240    211    207    208    222    218    227    224    213  30210  30210  30210    213    211    234    239  30210  30210    236  30210    206  30210  30210    218  30210    213    219    219  30210    223    215    200    214    233    204    210    227    217    223    203    220    203    221    221    202    208    223    202    222    223  30210    222    200    206    218    209    228    214    217    218    218    214    215    222    213    221    217  30210    216    226    206    210    223    218    213    209    208    210    200    208    210    215    215  30210    205  30210    218    218    207  30210    207    222    226    219    216    225    206    217  30210    224  30210    215    216  30210    216    226    230    226  30210    216    230  30210    231  30210    228    226  30210  30210  30210    229    205  30210  30210  30210    219  30210    217    225    223    223  30210  30210  30210  30210  30210  30210  30210  30210    229  30210    223  30210  30210    229  30210    207    208  30210  30210    221  30210    209    221    239    207  30210    239    228  30210  30210  30210  30210  30210  30210  30210  30210  30210
  30210  30210  30210  30210  30210  30210  30210  30210  30210  30210  30210  30210  30210  30210  30210  30210  30210  30210  30210  30210  30210  30210  30210    219    222  30210    242  30210    204    231  30210    215    242    233    233    214    220    229    214  30210    173  30210  30210    225  30210  30210  30210  30210  30210  30210    209  30210  30210  30210  30210  30210    208    197  30210  30210  30210  30210  30210    214  30210  30210    202    214    205  30210    193    208    197    224  30210    207    218  30210    207    203  30210  30210    221  30210    197    183    190    200    198    223    198    197    227    223    203  30210  30210  30210  30210  30210  30210  30210    202    218  30210    225  30210    221    216    199    226    223    215    254    232    227  30210    222    222  30210    231    217    228    210  30210  30210    234    210    228  30210  30210  30210  30210  30210  30210  30210  30210  30210  30210  30210  30210  30210  30210  30210  30210  30210  30210  30210  30210  30210  30210  30210  30210  30210    218  30210  30210    234  30210  30210  30210  30210  30210  30210  30210  30210  30210  30210  30210  30210  30210  30210  30210  30210  30210  30210  30210  30210  30210  30210  30210  30210  30210  30210  30210  30210  30210  30210  30210  30210  30210  30210  30210  30210  30210  30210  30210  30210    209  30210  30210  30210  30210  30210  30210  30210  30210  30210  30210  30210  30210  30210  30210  30210  30210  30210  30210  30210  30210  30210  30210  30210  30210  30210  30210  30210  30210  30210  30210  30210  30210  30210  30210  30210  30210  30210  30210  30210  30210  30210  30210  30210  30210  30210  30210  30210  30210  30210  30210  30210  30210  30210  30210  30210  30210  30210  30210  30210  30210  30210  30210  30210  30210  30210  30210  30210  30210  30210  30210  30210  30210  30210  30210  30210  30210  30210  30210    229  30210    208  30210    197  30210    207    214    215    203    204    223    227  30210  30210    197    198    202  30210  30210  30210  30210  30210  30210  30210    221    224    254    228    222    203    199    206    198    207    202    210    195  30210  30210  30210  30210  30210    208    185    183    195    191  30210    204    191    195    211    211    192    188    180    198    197    193    207    211    201    241    185    188    216    218    203    193    214    198    215    201    210    222    201  30210    216    206    213    205    212    206    208    233  30210    219    199    203    220    213    212    228  30210  30210  30210    212  30210    230  30210    257    258  30210  30210    216  30210  30210    237  30210    232    217    217  30210    206    228    219    217    228    232    219    218  30210    217    215  30210    216  30210    214    224    216    221    205    196    209    207  30210    222    207    211    223    221    216    200    223    219    221    214    227    221    225    225    206    228    220    224    221    217    219    213    206    212  30210    226    215    226    226    210  30210    217    216    207    213    213    213    210    207    213    203    208    220    215    213    216    215  30210    206    214  30210    213    219    227    220    216    206    213    213    217    181    227    215  30210    230  30210    228  30210  30210    226    210    233    225    225    223    234    225  30210    227    227  30210  30210    215  30210    216    218    234    226    232    226  30210  30210  30210  30210  30210    223    218  30210  30210  30210  30210    235    203    206    215    222    210    220    226    222  30210    206    224  30210  30210  30210  30210  30210  30210  30210  30210  30210  30210  30210  30210
  30210  30210  30210  30210  30210  30210  30210  30210  30210  30210  30210  30210  30210  30210  30210  30210  30210  30210  30210  30210  30210  30210    245    222    229  30210    228    228  30210    225  30210    232    231    231  30210  30210    232    235    218  30210  30210    218  30210    239    209    203  30210  30210  30210  30210  30210  30210  30210  30210  30210  30210  30210  30210  30210  30210  30210  30210  30210    208    198  30210    224    211    208    188    206    203    202  30210  30210    206    201    189    217    199  30210  30210    224  30210    205    204    206    200  30210    202    220    226    205    204  30210    212  30210    218    226    218    206    189    205    221  30210  30210    203    223    224  30210  30210    231    224    215    225    240    225    210    238    223  30210    216    234    215    231    235    229  30210    232  30210  30210  30210  30210  30210  30210  30210  30210  30210  30210  30210  30210  30210  30210  30210  30210  30210  30210  30210  30210  30210  30210  30210  30210  30210    238    235    213  30210    229    226    202  30210  30210  30210  30210    208  30210  30210  30210  30210  30210  30210  30210  30210  30210  30210  30210  30210  30210  30210  30210  30210  30210  30210  30210  30210  30210  30210  30210  30210  30210  30210  30210  30210  30210  30210  30210  30210  30210  30210  30210    207  30210  30210  30210  30210  30210  30210  30210  30210  30210  30210  30210  30210  30210  30210  30210  30210  30210  30210  30210  30210  30210  30210  30210  30210  30210  30210  30210  30210  30210  30210  30210  30210  30210  30210  30210  30210  30210  30210  30210  30210  30210  30210  30210  30210  30210  30210  30210  30210  30210  30210  30210  30210  30210  30210  30210  30210  30210  30210  30210  30210  30210  30210  30210  30210  30210  30210  30210  30210  30210  30210  30210  30210  30210  30210  30210  30210  30210    209    219  30210    219    206    213  30210  30210    206  30210    206  30210    215    192  30210  30210    213    221  30210  30210  30210  30210  30210    205    196    207    189    240    198  30210    186    221    218    221  30210  30210    194  30210  30210  30210  30210  30210    211    214    199    198    200  30210  30210    216    203    201    200    220  30210    207    207    204    210    216    212    221    215  30210    186    197    209    212    195    209    232  30210    203    220    232    208    232    215  30210    216    194  30210  30210    210    216    210    235  30210    218    228  30210    201    215    216    227    221    226    218  30210    213    212    221    214    227    218    213    213    226  30210    200    216    202    219    223  30210    231    223  30210  30210    222    237    213    213  30210    226    224    212    195    205    218    225    214    216    189  30210    202    220    198    223    193  30210    204    195  30210    225    218    232    223    209    202    225    229    226  30210    224    204    223  30210    207    230    206    214    234  30210  30210    211    215    214    211    207    193    208    219    198    211    213    207    212  30210  30210  30210  30210    231    208    228    221    220    220    229    222    207    221    221    213    221    213    210    211    219    222    227    229  30210  30210  30210  30210    227  30210    231    222    223    231    215    229    237    227  30210    204    212    228    213    235    221    226  30210  30210  30210  30210  30210  30210  30210  30210  30210  30210  30210    235    224    225    237    180    223    221    250    223    222  30210    221    234  30210  30210  30210  30210  30210  30210  30210  30210  30210  30210  30210  30210  30210
  30210  30210  30210  30210  30210  30210  30210  30210  30210  30210  30210  30210  30210  30210  30210  30210  30210  30210  30210  30210    224  30210  30210  30210    236    233    222    226  30210    157  30210  30210  30210    235  30210    177    208    210  30210    239  30210  30210  30210    251    216  30210  30210    223  30210  30210  30210  30210  30210  30210    217  30210  30210  30210    240  30210  30210  30210  30210    215  30210  30210  30210    227    224    241  30210    201    223  30210    208    182    188    230    189  30210    217    215    248  30210  30210    224    216    210    231    190    201    196    192    225    197    216    217    219    218    232    205    222    221    231    234    229    194    201    210    184    214  30210    214  30210    229    210    206  30210    228    237    236    221    231    226    235    234    243    235  30210  30210  30210  30210  30210  30210  30210  30210  30210  30210  30210  30210  30210  30210  30210  30210  30210  30210  30210  30210  30210  30210  30210  30210  30210  30210  30210    231  30210  30210    222  30210  30210    213    211  30210  30210  30210  30210  30210  30210  30210  30210  30210  30210  30210  30210  30210  30210  30210  30210  30210  30210  30210  30210  30210  30210  30210  30210  30210  30210  30210  30210  30210  30210  30210  30210  30210  30210  30210  30210  30210  30210  30210  30210  30210  30210    231  30210  30210  30210  30210  30210  30210  30210  30210  30210  30210  30210  30210  30210  30210  30210  30210  30210  30210  30210  30210  30210  30210  30210  30210  30210  30210  30210  30210  30210  30210  30210  30210  30210  30210  30210  30210  30210  30210  30210  30210  30210  30210  30210  30210  30210  30210  30210  30210  30210  30210  30210  30210  30210  30210  30210  30210  30210  30210  30210  30210  30210  30210    219  30210  30210  30210  30210  30210  30210  30210  30210  30210    216    175  30210    222  30210    215    183  30210    215    183    220    212  30210    202    216    210    201    192    192    182    186  30210    210    208  30210    243    196    194    184  30210  30210  30210  30210  30210  30210  30210  30210  30210  30210  30210    188    208    197    192    207    213    180    195    190    196    218    215    186    199    236    208    201  30210    213  30210    213    214    189    200  30210    204    202    208    206    195    218  30210    211    208    214    241    188    195    214    218  30210    225  30210    216    213    215  30210    213  30210    232    215    228    222    213    213    212  30210    218    220    217  30210    212    222    207    225  30210    218    209  30210    203  30210    224  30210    216    221    226    221    211    227  30210  30210    207  30210  30210    217    238    223    195  30210  30210    231  30210    222    185    221    215    186    203    216    199    218    217  30210  30210    198    231    227    223    208    215    223    211  30210    227    220    222  30210  30210    209    222  30210    200    216    212    220    191    197    215  30210    215    229    220    208    220    206    222    209    222    222  30210    212    212    220    210    229    220    210    211    211    222    217  30210    210    217    223    215    225    206    231  30210    221    230    227  30210    224    236  30210    231    245    235  30210    235    227    234    219  30210    224    219    220    215    217    232  30210    226  30210  30210  30210  30210  30210  30210  30210  30210  30210  30210  30210    228  30210    208    232    215  30210  30210  30210  30210  30210  30210  30210  30210  30210  30210  30210  30210  30210  30210  30210  30210  30210  30210  30210  30210  30210  30210
  30210  30210  30210  30210  30210  30210  30210  30210  30210  30210  30210  30210  30210  30210  30210  30210  30210  30210  30210  30210  30210  30210  30210  30210  30210  30210  30210  30210    230    199  30210  30210    222    220    234    224    234  30210    204  30210  30210  30210  30210    207    242  30210  30210  30210  30210  30210  30210  30210  30210  30210  30210  30210  30210  30210  30210  30210  30210    208  30210  30210  30210  30210    216  30210  30210    214    226    221    211    210    208    237    234    161    218  30210  30210    230    195    183    190    217    200    208    205    226    230    207    192    218    222    220    220    218    195    220  30210    217    196    228  30210    204  30210    218    209  30210    204    196    227    232    233    217    218  30210    237    212  30210    224  30210    224    237    230    227    217  30210  30210  30210  30210  30210  30210  30210  30210  30210  30210  30210  30210  30210  30210  30210  30210  30210  30210  30210  30210  30210  30210  30210  30210  30210  30210    241    238    223    209    205  30210    230  30210  30210  30210    236    256  30210  30210  30210  30210  30210  30210  30210  30210    200  30210  30210  30210  30210  30210  30210  30210  30210  30210  30210  30210  30210  30210  30210  30210  30210  30210  30210  30210  30210  30210  30210  30210  30210  30210  30210  30210  30210  30210  30210  30210  30210  30210  30210  30210  30210  30210  30210  30210  30210  30210  30210  30210  30210  30210  30210  30210  30210  30210  30210  30210  30210  30210  30210  30210  30210  30210  30210  30210  30210  30210  30210  30210  30210  30210  30210  30210  30210  30210  30210  30210  30210  30210  30210  30210  30210  30210  30210  30210  30210  30210  30210  30210  30210  30210  30210  30210  30210  30210  30210  30210  30210  30210  30210  30210  30210  30210  30210  30210  30210  30210  30210  30210    214  30210    224    226    208    211    209    209    195    190    224    223    191    214    208  30210    175    182    197    197    255  30210  30210  30210  30210  30210  30210  30210  30210  30210  30210    208  30210  30210  30210    192    182    197  30210    200  30210    213  30210    200    232    231    198    200    199    209    187    243    240  30210    216    193    200    228    190    182    212    208    196    204    213    208    198    199    204  30210    204    223    202    200    204    203  30210  30210    208    200    217    183    220    226    227  30210    231  30210    225  30210    230    254    257    226    241  30210    235    230    220    227    216    228    217    205    221    223    202    220    223    213    221  30210  30210    216    230    216    227  30210    224  30210    222  30210    231  30210  30210    212    213    239    222    217    207    204    224    218    212    214    211    187    217  30210    214    223    231  30210    196    227    201    214    203    223    227    224    216    222  30210    223  30210    223    219    223    212    212  30210    205  30210    222    228    216    207    220    214    214    205    215    205  30210  30210    227  30210  30210    225    224  30210  30210    216  30210    219    221    211    222  30210    204    207    219    204    233    222    215    212    213    221    217    240    224  30210    226    238    234    230    227    233    226    235    236    237    227  30210  30210  30210  30210    225    235    234    245  30210  30210  30210  30210  30210  30210  30210  30210  30210    213    218    207  30210  30210  30210  30210  30210  30210  30210  30210  30210  30210  30210  30210  30210  30210  30210  30210  30210  30210  30210  30210  30210  30210  30210  30210  30210  30210
  30210  30210  30210  30210  30210  30210  30210  30210  30210  30210  30210  30210  30210  30210  30210  30210  30210  30210  30210  30210  30210  30210  30210  30210  30210  30210  30210  30210    213    214    221  30210    230    229  30210  30210  30210    239  30210  30210  30210  30210  30210  30210  30210  30210  30210  30210  30210  30210  30210  30210  30210  30210  30210  30210  30210  30210  30210  30210  30210  30210  30210  30210  30210  30210  30210  30210  30210    203    201    215    207    212    234    224  30210    223    203    196  30210    226    222    223    211    186    222    193    216    228    181    213    211    205    208  30210    216    218    227    208    219    217    220    227    227  30210  30210    225    234    208    226    217    239    208    225    229    226  30210    224    242  30210    216    223    226    226    220    202    217  30210  30210  30210  30210  30210  30210  30210  30210  30210  30210  30210  30210  30210  30210  30210  30210  30210  30210  30210  30210  30210  30210  30210  30210  30210    202    210    209    237    216  30210  30210    218    225  30210    245  30210    231    231  30210  30210  30210  30210  30210  30210  30210  30210  30210  30210  30210  30210  30210  30210  30210  30210  30210  30210  30210  30210  30210  30210  30210  30210  30210  30210  30210  30210  30210  30210  30210  30210  30210  30210  30210  30210  30210  30210  30210  30210  30210  30210  30210  30210  30210  30210  30210  30210  30210  30210  30210  30210  30210  30210  30210  30210  30210  30210  30210  30210  30210  30210  30210  30210  30210  30210  30210  30210  30210  30210  30210  30210  30210  30210  30210  30210  30210  30210  30210  30210  30210  30210  30210  30210  30210  30210  30210  30210  30210  30210  30210  30210  30210  30210  30210  30210  30210  30210    185  30210  30210  30210  30210  30210  30210  30210  30210  30210  30210  30210  30210  30210  30210  30210    221  30210    195    207    172  30210    201    202    197  30210    221    190    184    188    203    196    201  30210  30210  30210  30210  30210  30210  30210  30210    200  30210    222    196    214    203    228    214    252  30210    208    217    204  30210    223  30210    193    202    215    234    202    196    199    193    231    201    206    205    201    210    198    203    210    202    178    197    191    192    222    204    211    200    207    204  30210  30210  30210    204    187    206    196    205    215    220  30210    223    222    228    206    216    229    197    217    217  30210    220    220    239    213    216    213    226    225    219  30210    207    227    197    211    221    215    220    239    238    219    244    246  30210  30210  30210  30210  30210    204    216  30210  30210    203    221    221    229  30210    213    220    226    227    209  30210    206    205    224    215    224    222    228    206    225    225  30210    210    223    205    221    228  30210    220    211    221  30210    240    205    223    197  30210    204    225  30210    226    204    215    233    204    209    221    216    212    218  30210    209  30210  30210    212    221    225  30210  30210    226    227  30210  30210    213    223    215    213    220    223    203    214    210    224  30210    227    217    218    219    230    239    229  30210  30210  30210  30210  30210  30210  30210  30210  30210  30210  30210  30210  30210  30210  30210    221  30210  30210  30210  30210  30210  30210  30210  30210  30210  30210  30210  30210  30210    219  30210    235  30210  30210  30210  30210  30210  30210  30210  30210  30210  30210  30210  30210  30210  30210  30210  30210  30210  30210  30210  30210  30210  30210  30210  30210  30210
  30210  30210  30210  30210  30210  30210  30210  30210  30210  30210  30210  30210  30210  30210  30210  30210  30210  30210  30210  30210  30210  30210  30210  30210  30210  30210  30210  30210  30210  30210  30210  30210  30210  30210    218  30210    229  30210  30210    222  30210  30210  30210  30210  30210  30210  30210  30210  30210  30210  30210  30210  30210  30210  30210  30210  30210  30210  30210  30210  30210  30210  30210  30210  30210  30210  30210  30210  30210  30210  30210  30210    232    229    220    226  30210    215  30210    207  30210    207    216    203    206    193    207    208    215    216    222    194    220    204    218    221    216    219    211    212    222    223  30210  30210  30210    219    202  30210  30210    239  30210    226    263    223  30210    219    225    226    220  30210    223    222    225    218  30210    226  30210    212    239    239    226  30210  30210  30210  30210  30210  30210  30210  30210  30210  30210  30210  30210  30210  30210  30210  30210  30210  30210  30210  30210  30210  30210    229    221    233    221  30210    228    216    214    242  30210    214  30210    227    223    234  30210  30210  30210  30210  30210  30210  30210  30210  30210  30210  30210  30210  30210  30210  30210  30210  30210  30210  30210  30210  30210  30210  30210  30210  30210  30210  30210  30210  30210  30210  30210  30210  30210  30210  30210  30210  30210  30210  30210  30210  30210  30210  30210  30210  30210  30210  30210  30210  30210  30210  30210  30210  30210  30210  30210  30210  30210  30210  30210  30210  30210  30210  30210  30210  30210  30210  30210  30210  30210  30210  30210  30210  30210  30210  30210  30210  30210  30210  30210  30210  30210  30210  30210  30210  30210  30210  30210  30210  30210  30210  30210  30210  30210  30210  30210  30210    212    163  30210  30210  30210  30210  30210  30210  30210  30210  30210  30210  30210  30210  30210  30210    225    215    221    204  30210  30210  30210    186    188  30210    199    182  30210    195    194    186  30210  30210  30210  30210  30210  30210  30210  30210    242  30210    213  30210    227    234    173  30210    238    212    211    180  30210  30210  30210    235    185    233    202    185    194    189    229    234    199    217    187    217    182    195    199    208    210    193    194    199    187    187    188    231    207  30210    200    211  30210    194    214  30210  30210  30210  30210    202    182    211    178    234    181    234    211    222    223    222    217    229    215    218    221    212    177    218    222    217    216    217    213    236    212    200    219    213  30210    218    218    211    210    223  30210    208    212    239  30210    217  30210  30210  30210    213  30210    217  30210  30210  30210    201    205    209    224    211    211    220    205    218    198    222    210    211    219    205    207    221    203    220    203    218    189    212    215    217    242    211    232    207  30210    199    215    220    205    223    215  30210    228    221    211  30210    223    223    223    218  30210    216    223    201    206    212    212    207    224    208    220    222    215  30210    218    221    186    220    213  30210    225    212    202  30210  30210    216    221    222    236    230    227    218  30210  30210  30210  30210  30210  30210  30210  30210  30210  30210  30210  30210  30210  30210  30210  30210  30210  30210  30210  30210  30210  30210  30210  30210  30210  30210  30210  30210  30210    225  30210    245  30210  30210  30210  30210  30210  30210  30210  30210  30210  30210  30210  30210  30210  30210  30210  30210  30210  30210  30210  30210  30210  30210  30210  30210  30210  30210
  30210  30210  30210  30210  30210  30210  30210  30210  30210  30210  30210  30210  30210  30210  30210  30210  30210  30210  30210  30210  30210  30210  30210  30210  30210  30210  30210  30210  30210  30210  30210  30210  30210  30210  30210  30210  30210  30210  30210  30210    217  30210  30210  30210  30210  30210  30210  30210  30210  30210  30210  30210  30210  30210  30210  30210  30210  30210  30210  30210  30210  30210  30210  30210  30210  30210  30210    229  30210  30210  30210  30210  30210    229    211    206    208    229    225    213    227    228  30210    221    205    190    217    176    217  30210    205    216    222    228    218    213  30210    215    219    210    232    236    239    230    207    216    245  30210    236  30210    227    216  30210    228    216  30210  30210    214    225    210    234    180    201    214    220    201    224  30210    239    225    236  30210  30210  30210  30210  30210  30210  30210  30210  30210  30210  30210  30210  30210  30210  30210  30210  30210  30210  30210  30210  30210  30210  30210    240  30210  30210    234    218    236    256    206    229    234  30210    246    206    235  30210    238  30210    234  30210    236  30210  30210    247  30210  30210  30210  30210  30210  30210  30210  30210  30210  30210  30210  30210  30210  30210  30210  30210  30210  30210  30210  30210  30210  30210  30210  30210  30210  30210  30210  30210  30210  30210  30210  30210  30210  30210  30210  30210  30210  30210  30210  30210  30210  30210  30210  30210  30210  30210  30210  30210  30210  30210  30210  30210  30210  30210  30210  30210  30210  30210  30210  30210  30210  30210  30210  30210  30210  30210  30210  30210  30210  30210  30210  30210  30210  30210  30210  30210  30210  30210  30210  30210  30210  30210  30210    226  30210  30210  30210  30210  30210  30210  30210  30210  30210  30210  30210  30210  30210  30210  30210  30210  30210  30210  30210  30210    185  30210  30210  30210  30210  30210  30210    209  30210    208  30210    185    192    180  30210  30210  30210  30210  30210  30210  30210  30210  30210  30210  30210  30210    247    225  30210    244    209  30210  30210    234    173    174    204  30210    204    177    214    207    186    209    195    178    189    205    200    200    203    225    192    204    219    186    216    208    212    178    191    232    201    198  30210  30210    175  30210    218    198  30210    199  30210  30210  30210    217    192    206    209    224    210  30210    216    210    208    217    216    243    215    224    213    213  30210    224    219  30210    222    219    214    223    210    232    217    226    211    207    209    223    215    201  30210    211    217  30210    206    183  30210    211  30210    214  30210    209    197    200  30210    205    210    209    199    225    204    207    199    208    213  30210    215    203    208    206  30210    191    206    207    203    212    216    203    216    232    230    217    183    212    223    197    210  30210  30210    217    220    214    220    227    247  30210    220    218    226    228    216    220    208    221    214    208    213    221    219    217    212    223  30210    217  30210    227    217    204    231    198    217    233    230  30210    231    220    230    203  30210  30210  30210  30210  30210  30210  30210  30210  30210  30210  30210  30210  30210  30210  30210  30210  30210  30210  30210  30210  30210  30210  30210  30210  30210  30210  30210  30210  30210    240    211    217  30210  30210  30210  30210  30210  30210  30210  30210  30210  30210  30210  30210  30210  30210  30210  30210  30210  30210  30210  30210  30210  30210  30210  30210  30210  30210  30210  30210  30210
  30210  30210  30210  30210  30210  30210  30210  30210  30210  30210  30210  30210  30210  30210  30210  30210  30210  30210  30210  30210  30210  30210  30210  30210  30210  30210  30210  30210  30210  30210  30210  30210  30210  30210    232    241    221  30210  30210  30210    223    227  30210  30210  30210  30210  30210  30210  30210  30210  30210  30210  30210  30210  30210  30210  30210  30210  30210  30210  30210  30210  30210  30210  30210  30210    231  30210  30210  30210  30210  30210  30210  30210  30210    224    225  30210    234  30210  30210    247  30210  30210  30210  30210    199    207    210    212    213    205    219    208    224    217    212    199    216  30210    216    185    231  30210    215    207    253    229  30210    208  30210    229    187    235    227    229  30210  30210    216    215    194    222    210    199    223    207    227    206    242    224    233    217  30210  30210  30210  30210  30210  30210  30210  30210  30210  30210  30210  30210  30210  30210  30210  30210  30210  30210  30210  30210  30210  30210  30210    226    235    226    233    233    234  30210    236    235    218  30210  30210    237    231    221    240    247    218  30210  30210  30210    231    223  30210  30210  30210  30210  30210  30210  30210  30210  30210  30210  30210  30210  30210  30210  30210  30210  30210  30210  30210  30210  30210  30210  30210  30210  30210  30210  30210  30210  30210  30210  30210  30210  30210  30210  30210  30210  30210  30210  30210  30210  30210  30210  30210  30210  30210  30210  30210  30210  30210  30210  30210  30210  30210  30210  30210  30210  30210  30210  30210  30210  30210  30210  30210  30210  30210  30210  30210  30210  30210  30210  30210  30210  30210  30210  30210  30210  30210  30210  30210  30210  30210    203    212  30210    212    212    149  30210  30210    152  30210  30210  30210  30210  30210  30210  30210  30210  30210  30210  30210  30210  30210  30210  30210  30210  30210    188  30210  30210    190    231    217    198    224    187    192  30210  30210  30210    289  30210  30210  30210  30210    183  30210  30210  30210    215    169    238    226    191    190    204  30210    188    213    218    191    215    203    215    174  30210    205    206    178    189    188    175  30210  30210    200    206    220    211  30210    196    195    177    223    204    183    185    202    182    200    203    194    200  30210  30210    190  30210    204    198    203    187    198    213    223    215  30210    207  30210    212    208    212    217    227    206    221    217    211    222    220    227    206    234    204    208    202    208    214    219    221    207    222    219    211    203    218    218    221  30210    217  30210    200    217    212    228    215    200    201    204    206    183    204  30210    202    196    210    220    236    202    189    208    207    222  30210    204    188    190    204    201    220    227    204    224    218    207    208    225  30210    227  30210    239    226    217    213    220    226    220    227    221    222    223    221    247  30210    216    193    228    222    220    213    214    219    218    229    228    235    211    215  30210    227  30210    217    212    197    215    219    220    212    218  30210    211    221  30210  30210  30210  30210  30210  30210  30210  30210  30210  30210  30210  30210  30210  30210  30210  30210  30210  30210  30210  30210  30210  30210  30210  30210  30210  30210  30210  30210    203  30210    213    222    217  30210    222    228  30210  30210  30210  30210  30210  30210  30210  30210  30210  30210  30210  30210  30210  30210  30210  30210  30210  30210  30210  30210  30210  30210  30210  30210  30210  30210
  30210  30210  30210  30210  30210  30210  30210  30210  30210  30210  30210  30210  30210  30210  30210  30210  30210  30210  30210  30210  30210  30210  30210  30210  30210  30210  30210  30210  30210  30210  30210  30210  30210    232  30210    213  30210  30210  30210  30210  30210  30210  30210  30210  30210  30210  30210  30210  30210  30210  30210  30210  30210  30210  30210  30210  30210  30210  30210  30210  30210  30210  30210  30210  30210  30210  30210  30210  30210    224  30210  30210  30210  30210    199  30210  30210  30210  30210  30210    219  30210    209    222    244  30210    225    196    185    224    215    186    200    211    200    216    224    214    206  30210    235    230    242    212  30210    231    226    210  30210    225    191    205    225    227    229    206    224    230  30210    197  30210    203  30210    235  30210    224    222    205    233    219    239  30210    227    249    243  30210  30210  30210  30210  30210  30210  30210  30210  30210  30210  30210  30210  30210  30210  30210  30210  30210  30210  30210  30210  30210    229    231    226    233    238    230    225    226    233  30210  30210    224    221    189    225    242  30210    243    239  30210    242    228  30210  30210  30210  30210  30210  30210  30210  30210  30210  30210  30210  30210  30210  30210  30210  30210  30210  30210  30210  30210  30210  30210  30210  30210  30210  30210  30210  30210  30210  30210  30210  30210  30210  30210  30210  30210  30210  30210  30210  30210  30210  30210  30210  30210  30210  30210  30210  30210  30210  30210  30210  30210  30210  30210  30210  30210  30210  30210  30210  30210  30210  30210  30210  30210  30210  30210  30210  30210  30210  30210  30210  30210  30210  30210  30210  30210  30210  30210  30210  30210  30210  30210  30210    199    198  30210    255  30210    185  30210  30210  30210  30210  30210  30210  30210  30210  30210  30210  30210  30210  30210  30210  30210  30210    189    155    165  30210  30210  30210    228    190    228    206    211    206  30210  30210  30210  30210  30210  30210  30210  30210  30210  30210    231    192    221  30210    207  30210    238    182    199    184    178    190    174  30210  30210  30210    199    198    209    193    183    178    183    197    192    217    186    197    216  30210    200    199    217    214    205    210    225    197  30210    213    230  30210    218    208    219    199    177    205    215    210    202    204    208    209    212    213  30210    205    185    206  30210    221    202    227  30210    190    214    214  30210  30210    212    219    216  30210    221    214    209    208    217    218    208    214    225    215  30210    205    216    217    189    215    226    212    214    196    208    209    178  30210    206    201    207    208    233  30210    218    221    196  30210    218    207    210    200    208    200    183    215    209  30210    211    240    211    207    217    214    214    209    212    214    209  30210    234  30210    234  30210    221  30210  30210    214  30210    221  30210  30210    207    213    204  30210    227    220    231    218    206    215  30210  30210  30210    236    200  30210    194    223  30210    222    217  30210    211    214    226    220    223    225    209    230    235  30210  30210  30210  30210  30210  30210  30210  30210  30210  30210  30210  30210  30210  30210  30210  30210  30210  30210  30210  30210  30210  30210  30210  30210  30210  30210  30210    210    213    217    228    231    242    216    225    209    221  30210  30210  30210  30210  30210  30210  30210  30210  30210  30210  30210  30210  30210  30210  30210  30210  30210  30210  30210  30210  30210  30210  30210  30210  30210
  30210  30210  30210  30210  30210  30210  30210  30210  30210  30210  30210  30210  30210  30210  30210  30210  30210  30210  30210  30210  30210  30210  30210  30210  30210  30210  30210  30210  30210  30210  30210    232  30210    234    228  30210  30210  30210  30210    214  30210  30210  30210  30210  30210  30210  30210  30210  30210  30210  30210  30210  30210  30210  30210  30210  30210  30210  30210  30210  30210  30210  30210  30210  30210  30210  30210  30210  30210  30210    233  30210  30210  30210  30210  30210    225    228    225    228    199    197    206  30210    234  30210    214  30210    221    227    200    235    220    214    223  30210    225    224    234    219    226    229  30210    212  30210    240    217  30210    223    208    235    218    219    221    230    216  30210    227    219    222    223    215  30210  30210  30210    232    239    233    222    212  30210  30210  30210    243    210    212    235    232  30210  30210  30210  30210  30210  30210  30210  30210  30210  30210  30210  30210  30210  30210  30210  30210  30210  30210    248    232    227  30210    229    232    242  30210    238  30210    239    240    241    215    220    217    237    225  30210    241    217  30210  30210  30210  30210  30210  30210  30210  30210  30210  30210  30210  30210  30210  30210  30210  30210  30210  30210  30210  30210  30210  30210  30210  30210  30210  30210  30210  30210  30210  30210  30210  30210  30210  30210  30210  30210  30210  30210  30210  30210  30210  30210  30210  30210  30210  30210  30210  30210  30210  30210  30210  30210  30210  30210  30210  30210  30210  30210  30210  30210  30210  30210  30210  30210  30210  30210  30210  30210  30210  30210  30210  30210  30210  30210  30210  30210  30210  30210  30210  30210  30210  30210  30210  30210    213  30210    121    155    175    176  30210  30210  30210  30210  30210  30210  30210  30210  30210  30210  30210  30210  30210  30210  30210  30210    176    216    159  30210  30210  30210  30210    184    185    189    206    230  30210  30210  30210  30210  30210  30210  30210    179    199    225    172    169    190  30210  30210  30210    249    220    188    186    193    235    197    198    227    208    199    196    178  30210    206    204    206    198    184    177    216    213    200    208    214    201    188    209    204    211    203    218    205    183    190    196    228    188    189    232    211    186    202    192  30210    212    198    206    207    198    207  30210    223  30210    211    210    214    203    235    207    214    206    211    221  30210  30210    222    213    215    217    214    201    204    196    209  30210    221    211    206    220  30210    217    216    213    219    215    221    178    188    204  30210    205    187    203    207    206    199    213    195    194    170    197  30210    204    198    206    201    185    189  30210    204    216    215    220    220    221    220    203    208  30210    213    225    226    219    196  30210  30210    224    224    239    222    231    218    219  30210    197    204    227    218    238    215    227    227  30210    223    239    210    224    225  30210    219    222    223  30210    222    202  30210    213    217    219    226  30210    216    235    219  30210    226  30210  30210  30210  30210  30210  30210  30210  30210  30210  30210  30210  30210  30210  30210  30210  30210  30210  30210  30210  30210  30210  30210  30210  30210  30210  30210    232    214    205    212    200    212  30210  30210  30210  30210  30210  30210  30210  30210  30210  30210  30210  30210  30210  30210  30210  30210  30210  30210  30210  30210  30210  30210  30210  30210  30210  30210  30210  30210  30210  30210
  30210  30210  30210  30210  30210  30210  30210  30210  30210  30210  30210  30210  30210  30210  30210  30210  30210  30210  30210  30210  30210  30210  30210  30210  30210  30210  30210  30210  30210  30210  30210    220    195  30210  30210  30210  30210  30210  30210  30210  30210  30210  30210  30210  30210  30210  30210  30210  30210  30210  30210  30210  30210  30210  30210  30210  30210  30210  30210  30210  30210  30210  30210  30210  30210  30210  30210  30210  30210  30210  30210  30210    230  30210  30210  30210  30210    215  30210  30210    234    218    216    198    238    225    188    232    220  30210    272    231  30210    239  30210    232    210  30210    218  30210    212    228    224    213    238    249    230    229    219    210  30210    221    207    232    240    222    228    224    233  30210    206    209    220    219    223    236    208    229    231    232    231    229    233    236    205    211    228    244    232  30210  30210  30210  30210  30210  30210  30210  30210  30210  30210  30210  30210  30210  30210  30210  30210  30210    240    215  30210    208  30210    243    255    242    222    210  30210  30210    199    239    242  30210  30210  30210  30210    237  30210    226  30210  30210  30210  30210  30210  30210  30210  30210  30210  30210  30210  30210  30210  30210  30210  30210  30210  30210  30210  30210  30210  30210  30210  30210  30210  30210  30210  30210  30210  30210  30210  30210  30210  30210  30210  30210  30210  30210  30210  30210  30210  30210  30210  30210  30210  30210  30210  30210  30210  30210  30210  30210  30210  30210  30210  30210  30210  30210  30210  30210  30210  30210  30210  30210  30210  30210  30210  30210  30210  30210  30210  30210  30210  30210  30210  30210  30210  30210  30210  30210  30210  30210  30210  30210    212    220    201  30210  30210  30210  30210  30210  30210  30210  30210  30210  30210  30210  30210  30210  30210  30210  30210  30210  30210    176    193  30210  30210  30210    215    185    233    247  30210  30210  30210  30210  30210  30210  30210  30210  30210  30210    251    249    215    197    166    170  30210    169    167    218    226    189    209    199    181    219    207    196    190    207    200    198    186    196    205    182    205    199  30210    180    187    182    190    175    187    200    189    202    207    179  30210  30210  30210    204    197    235  30210  30210    215    183    201    208    195    201    210  30210    218    204    199    214  30210    216    217    194  30210    210    200    196    197    216    216    211    207    200  30210  30210    228    209    209    206    228  30210    227  30210    216    219    218    217    224    228    223    214    193    208    215    198    183    200    182    187    194  30210    210  30210  30210    184    180    217    179    192    196  30210    203    205    196    222    202    204    221    202    205    211    216    197    174  30210    217  30210    185    220    217  30210    220    203    226    224    230    241    242  30210    196    234  30210    226  30210    198  30210    211    226  30210    227    223  30210    220    202    206    207    215  30210    210  30210    211    201    227    222    212    227    218    214    220    211    222    245    196    222  30210  30210  30210  30210  30210  30210  30210  30210  30210  30210  30210  30210  30210  30210  30210  30210  30210  30210  30210  30210  30210  30210  30210  30210  30210  30210  30210    214    237    199    205    206    245    188  30210  30210    214  30210  30210  30210  30210  30210  30210  30210  30210  30210  30210  30210  30210  30210  30210  30210  30210  30210  30210  30210  30210  30210  30210  30210  30210  30210  30210
  30210  30210  30210  30210  30210  30210  30210  30210  30210  30210  30210  30210  30210  30210  30210  30210  30210  30210  30210  30210  30210  30210  30210  30210  30210  30210  30210  30210  30210    222  30210  30210  30210  30210  30210  30210  30210  30210  30210  30210  30210  30210  30210  30210  30210  30210  30210  30210  30210  30210  30210  30210  30210  30210  30210  30210  30210  30210  30210  30210  30210  30210  30210  30210  30210  30210  30210  30210  30210  30210  30210    226  30210    226  30210  30210    226    185  30210  30210  30210  30210    220  30210    210  30210    232    222    211    221    216    213    227    216    230    220  30210  30210    203    236    210    227    221    210    214    225    219  30210    214    216    211    209  30210    195    207    244    231    238    237    225    240    228  30210  30210    225    203  30210    222    222    221  30210    229  30210    240    231    227    231    249    234    231    232    247  30210  30210  30210  30210  30210  30210  30210  30210  30210  30210  30210  30210    220    232    234  30210  30210    241    228    245    240    244    235    224    234  30210    202    222  30210  30210  30210    204    213    209    220  30210    238    218  30210  30210  30210  30210  30210  30210  30210  30210  30210  30210  30210  30210  30210  30210  30210  30210  30210  30210  30210  30210  30210  30210  30210  30210  30210  30210  30210  30210  30210  30210  30210  30210  30210  30210  30210  30210  30210  30210  30210  30210  30210  30210  30210  30210  30210  30210  30210  30210  30210  30210  30210  30210  30210  30210  30210  30210  30210  30210  30210  30210  30210  30210  30210  30210  30210  30210  30210  30210  30210  30210  30210  30210  30210  30210  30210  30210  30210  30210  30210  30210  30210  30210    245    156  30210  30210    187    164  30210  30210  30210  30210  30210  30210  30210  30210  30210  30210  30210  30210  30210  30210  30210    201    174    177  30210    160    159  30210    174    141  30210  30210  30210  30210  30210  30210  30210  30210  30210  30210    179    256    167    205    172    171    187  30210    182  30210    198    217    203    191    204    159    202    198    192    173    173    191    194    197    165  30210    195    168    192    206    191  30210    199    197    178    174    172    196    195    184  30210  30210    213  30210    208    198    207  30210  30210    191    196    201  30210  30210    199  30210    200    218    207    217    207    209  30210    211  30210    221    219    229  30210    183    221    209    223  30210  30210  30210    203    206    190    206    190    217    198    223    214    194  30210    207    207    202    213  30210    208    195    200    190  30210    182    170    205    191    210  30210    195    189    193    193    187    200  30210    207    190  30210    217    207    207  30210    209    200    213    208    204    204    214    213    212    213    226    207    222    218  30210  30210  30210    187  30210    230    222    205    213    218  30210    226    212    212    224    206    219    216    229    217    219    219    210    208    220    222    223  30210    214    218    228  30210    213    222    212    226  30210    221  30210    215    213    228  30210  30210  30210  30210  30210  30210  30210  30210  30210  30210  30210  30210  30210  30210  30210  30210  30210  30210  30210  30210  30210  30210  30210  30210  30210  30210  30210  30210  30210    231    221  30210    218    217  30210  30210    205    223  30210  30210  30210  30210  30210  30210  30210  30210  30210  30210  30210  30210  30210  30210  30210  30210  30210  30210  30210  30210  30210  30210  30210  30210  30210  30210  30210
  30210  30210  30210  30210  30210  30210  30210  30210  30210  30210  30210  30210  30210  30210  30210  30210  30210  30210  30210  30210  30210  30210  30210  30210  30210    237    195  30210  30210  30210  30210  30210  30210  30210  30210  30210  30210  30210  30210  30210  30210  30210  30210  30210  30210  30210  30210  30210  30210  30210  30210  30210  30210  30210  30210  30210  30210  30210  30210  30210  30210  30210  30210  30210  30210  30210  30210  30210  30210  30210  30210  30210  30210  30210  30210  30210    231  30210    209    214    208    199    202  30210    233    214  30210    225    202    222    218    229    218    216    212    215    234    224    230    211    214    221    236    226    201    217    220  30210  30210  30210    203    221    255    222  30210    227    218  30210    218  30210    215    213    214    235    232    219    226  30210    216    246    207  30210  30210  30210    233    221    217    232    231    230    232    226    232    225  30210    240    222  30210  30210  30210  30210  30210  30210    233    238  30210  30210    238    234    217  30210  30210  30210    215    229    231    219    214  30210  30210    252    203    217  30210    235    242    224    217    226  30210    230  30210  30210  30210  30210  30210  30210  30210  30210  30210  30210  30210  30210  30210  30210  30210  30210  30210  30210  30210  30210  30210  30210  30210  30210  30210  30210  30210  30210  30210  30210  30210  30210  30210  30210  30210  30210  30210  30210  30210  30210  30210  30210  30210  30210  30210  30210  30210  30210  30210  30210  30210  30210  30210  30210  30210  30210  30210  30210  30210  30210  30210  30210  30210  30210  30210  30210  30210  30210  30210  30210  30210  30210  30210  30210  30210  30210  30210    229  30210    203  30210  30210    145    192    173    256    156  30210  30210  30210  30210  30210  30210  30210  30210  30210  30210  30210  30210  30210  30210  30210    181    191  30210  30210  30210    164  30210  30210  30210    161  30210  30210  30210  30210  30210  30210  30210  30210  30210    253    247    204    180    180    180    166    182    193    192    201  30210    224    219    169    196    178    209    189    209    188    198    181    174    169    154    183    179    189    194  30210    199    208    192    206    185    192    172    210    202  30210    187  30210  30210  30210  30210  30210    197    190    178    201  30210  30210  30210  30210    201    193    220    207  30210    202  30210  30210    214  30210    199    214    247    178    195  30210    204  30210    216  30210  30210    247    201    199    213    204    204    215    196  30210    217    190    200    213  30210    214    201    204    193    196  30210  30210    211  30210  30210    210    196    199    205    203    191    196    200    199    194    189    203    200  30210    195    211  30210    212  30210  30210    205  30210    220    213    194    217    216    208    207  30210  30210    219  30210    230  30210    218  30210    214  30210    226    218    214    209    228    229    215  30210    225    225    217    217    214    227  30210  30210    203    230    220    221    223    222    215    228    211    219    209  30210    195  30210    222    228    235  30210  30210  30210    223  30210  30210  30210  30210  30210  30210  30210  30210  30210  30210  30210  30210  30210  30210  30210  30210  30210  30210  30210  30210  30210  30210  30210  30210  30210  30210    200    211    218  30210    217  30210    198  30210  30210  30210  30210  30210  30210  30210  30210  30210  30210  30210  30210  30210  30210  30210  30210  30210  30210  30210  30210  30210  30210  30210  30210  30210  30210  30210  30210  30210
  30210  30210  30210  30210  30210  30210  30210  30210  30210  30210  30210  30210  30210  30210  30210  30210  30210  30210  30210  30210  30210  30210  30210  30210  30210  30210  30210  30210  30210  30210  30210  30210  30210  30210  30210  30210  30210  30210  30210  30210  30210  30210  30210  30210  30210  30210  30210  30210  30210  30210  30210  30210  30210  30210  30210  30210  30210  30210  30210  30210  30210  30210  30210  30210  30210  30210  30210  30210  30210  30210  30210  30210  30210  30210  30210  30210    244    222  30210  30210    204    207  30210  30210    205    228    222  30210    218    226    208    213    213    202    231    202    217    183    224    205    190    216    200    223    223  30210    211    204    225  30210    221    218    219    207    230    226    222    221    205    221    222    225    230    209    227    224  30210    225    252    225    229  30210    211    252    231    203    225    207    221    230    225  30210    217    207    232    218    243  30210  30210  30210  30210  30210    234    240  30210    238    225    237    218  30210    225    216    226    212  30210  30210    238  30210    228    210    221    229  30210    228    231    220    213    241    234    229  30210    222  30210  30210  30210  30210  30210  30210  30210  30210  30210  30210  30210  30210  30210  30210  30210  30210  30210  30210  30210  30210  30210  30210  30210  30210  30210  30210  30210  30210  30210  30210  30210  30210  30210  30210  30210  30210  30210  30210  30210  30210  30210  30210  30210  30210  30210  30210  30210  30210  30210  30210  30210  30210  30210  30210  30210  30210  30210  30210  30210  30210  30210  30210  30210  30210  30210  30210  30210  30210  30210  30210  30210  30210  30210  30210  30210  30210    221    152    137    225  30210  30210  30210    157    270    139    146  30210  30210  30210  30210  30210  30210  30210  30210  30210  30210  30210  30210  30210  30210  30210    233  30210  30210  30210  30210  30210  30210  30210  30210  30210  30210    233    168    193  30210  30210    224    172    206    174    191    251    175  30210    197    250    190    196    213    224    181    195    218    197    183    179    181    192    196    174    169    176    180    175    173    165    159    191    191  30210    203    198    183    207    177  30210    166    188  30210  30210  30210    178  30210    201    181    174  30210    209    197    213    199  30210    205    201    203    211    203  30210    218    208  30210    206    223    215  30210  30210    199    204  30210    189    193    214  30210  30210  30210  30210    199    203    205    211  30210    219    192  30210    209    202    212    194    214    197    191    195    184  30210    195    203    196  30210  30210    210    208    177  30210  30210  30210    211    206    204    199    207    190    204    224    222    232    216    201    202    193    200    216    203    222    217  30210    211    201    216    213  30210  30210    201  30210  30210    208    221    200    218    225    226    219    216    224    209    225    224    214    224    218    219    214    226    216  30210  30210  30210    225    228    238    230    211    221  30210  30210  30210    223    230  30210    209    215    220    210  30210  30210  30210  30210  30210  30210  30210  30210  30210  30210  30210  30210  30210  30210  30210  30210  30210  30210  30210  30210  30210  30210  30210  30210  30210  30210  30210  30210    194  30210    228  30210    217    228  30210    233    225  30210  30210  30210  30210  30210  30210  30210  30210  30210  30210  30210  30210  30210  30210  30210  30210  30210  30210  30210  30210  30210  30210  30210  30210  30210  30210  30210
  30210  30210  30210  30210  30210  30210  30210  30210  30210  30210  30210  30210  30210  30210  30210  30210  30210  30210  30210  30210  30210  30210  30210  30210  30210  30210  30210  30210  30210  30210  30210  30210  30210  30210  30210  30210  30210  30210  30210  30210  30210  30210  30210  30210  30210  30210  30210  30210  30210  30210  30210  30210  30210  30210  30210  30210  30210  30210  30210  30210  30210  30210  30210  30210  30210  30210  30210  30210  30210  30210  30210  30210  30210  30210  30210  30210  30210    255    237    217    214    198    275    213    174    208    224    204    252    214    219    197  30210  30210    212    230    212    230    205    203  30210    209    173    213    223    213    211    211    210    210    229    225    227    237    211    210  30210    198    228  30210    214    236    218    214  30210    243    211    202    226    237    191    227    240    234    219    207    224    239  30210    218    214  30210    251    248    240    242    219  30210  30210  30210  30210  30210    238    208  30210    196    213  30210  30210    229    229    243  30210    222  30210  30210    203    226    219    227    242    231    225  30210  30210  30210    250  30210    239    236    215  30210    229  30210  30210  30210  30210  30210  30210  30210  30210  30210  30210  30210  30210  30210  30210  30210  30210  30210  30210  30210  30210  30210  30210  30210  30210  30210  30210  30210  30210  30210  30210  30210  30210  30210  30210  30210  30210  30210  30210  30210  30210  30210  30210  30210  30210  30210  30210  30210  30210  30210  30210  30210  30210  30210  30210  30210  30210  30210  30210  30210  30210  30210  30210  30210  30210  30210  30210  30210  30210  30210  30210  30210  30210  30210    280    224    230    215    206  30210  30210  30210  30210    233    229    122    141    181  30210  30210  30210  30210  30210  30210  30210  30210  30210  30210  30210  30210  30210  30210    245    194    164  30210    188    164    189  30210  30210    162    169    241  30210    178    173    155    173  30210    153    181    159    172    235  30210    175    198    211    185    152    176  30210    210    218  30210    182    191  30210    202    191    179    202    172    191    183    180    163    165    173    204    173    195    185    227    196    173    219  30210  30210  30210  30210  30210    198  30210    207  30210  30210    183    210    198    206  30210    190    193    190  30210  30210    185  30210  30210  30210  30210    202    218    150    205    205    187    214    214    221    187    197  30210  30210    157    206    206    204  30210    166    198  30210    198    209    192    198    205    197    229    174    198    195    196    188    191    212    190    213  30210    193    216    217    210    246    211  30210    170    206    210    238    206  30210    214    218    216    207    196    209    216  30210    198  30210    212    209    220    218    198    209  30210  30210  30210    194  30210  30210  30210    226    217    213    218    225    221    212  30210    217    217    219    230    210    228    215    221    223    209    226    213    232    221    244    220    222    231    219    220    227    228    224    232    227    216    228  30210    205  30210  30210  30210    221    231  30210  30210  30210  30210  30210  30210  30210  30210  30210  30210  30210  30210  30210  30210  30210  30210  30210  30210  30210  30210  30210  30210  30210    189    205  30210    213  30210    239  30210  30210  30210  30210  30210  30210  30210  30210  30210  30210  30210  30210  30210  30210  30210  30210  30210  30210  30210  30210  30210  30210  30210  30210  30210  30210  30210  30210  30210  30210
  30210  30210  30210  30210  30210  30210  30210  30210  30210  30210  30210  30210  30210  30210  30210  30210  30210  30210  30210  30210  30210  30210  30210  30210  30210  30210  30210  30210  30210  30210  30210  30210  30210  30210  30210  30210  30210  30210  30210  30210  30210  30210  30210  30210  30210  30210  30210  30210  30210  30210  30210  30210  30210  30210  30210  30210  30210  30210  30210  30210  30210  30210  30210  30210  30210  30210  30210  30210  30210  30210  30210  30210  30210  30210  30210    264  30210    248    170  30210  30210    220    191    234    213    222    202  30210  30210    229  30210  30210  30210    229    235    207    198    248  30210    222  30210    184    196    198    199    192    208  30210    220    220    202    217    210    223  30210    209  30210  30210    233    239    223    226  30210  30210    230    233    205    225    243    222    223    227    218    230    227    220  30210    208    239    216    222    230    249    220    212    249    234  30210  30210  30210  30210  30210    209    240  30210  30210  30210    233    242  30210    240    221    213    231    223    205    210    222  30210    213    237    220    210    217    226    203    218    226  30210    213  30210  30210    255    210  30210    264  30210  30210  30210  30210  30210  30210  30210  30210  30210  30210  30210  30210  30210  30210  30210  30210  30210  30210  30210  30210  30210  30210  30210  30210  30210  30210  30210  30210  30210  30210  30210  30210  30210  30210  30210  30210  30210  30210  30210  30210  30210  30210  30210  30210  30210  30210  30210  30210  30210  30210  30210  30210  30210  30210  30210  30210  30210  30210  30210  30210  30210  30210  30210  30210  30210  30210  30210  30210  30210    266    193    250    190    146    169  30210  30210  30210  30210  30210    196    263    145  30210  30210  30210  30210  30210  30210  30210  30210  30210  30210  30210  30210    166    150    235    169    233    143    161  30210    186    151    213    244    152    217    215    169    210    222    159    169    238    224    203    187    173    183    164    188    160    168    214    201    192    193    177    175    160    170    191  30210    211    197    205    171    181    178    164  30210  30210    174    187    186    193    190    186    187    183    206    212    246    195    187    201  30210    188  30210    199  30210    212  30210  30210    203    199    186  30210    204    207    199  30210    188    198    196    198    204    209    215    227    203    212    216    199    212    201    232    204    193    218    222    208    210  30210    163    207  30210    205    224    207    166    198    199    202    213    232    211    215  30210    188  30210    192    182    178  30210    204    201    211    219    206  30210    194    197    195  30210    208    213  30210    214    225    217    185    216    191    218    190  30210  30210  30210    204    205    201    199    222  30210  30210  30210    220    206    187    213    215    216    229    214    221    225    223    216  30210    231    233    228    228    206    218    226    226    222    219    220    233    221    222    222    227    227    217    226    232    222  30210    235  30210    235    217    235    233  30210    232    220    228  30210  30210  30210  30210    230  30210  30210  30210  30210  30210  30210  30210  30210  30210  30210  30210  30210  30210  30210  30210  30210  30210  30210  30210  30210  30210  30210    231  30210    216  30210  30210  30210  30210  30210  30210  30210  30210  30210  30210  30210  30210  30210  30210  30210  30210  30210  30210  30210  30210  30210  30210  30210  30210  30210  30210  30210  30210  30210  30210
  30210  30210  30210  30210  30210  30210  30210  30210  30210  30210  30210  30210  30210  30210  30210  30210  30210    202  30210  30210  30210  30210  30210  30210  30210  30210  30210  30210  30210  30210  30210  30210  30210  30210  30210  30210  30210  30210  30210  30210  30210  30210  30210  30210  30210  30210  30210  30210  30210  30210  30210  30210  30210  30210  30210  30210  30210  30210  30210  30210  30210  30210  30210  30210  30210  30210  30210  30210  30210  30210  30210  30210    189  30210  30210  30210  30210  30210  30210  30210  30210    211    206    206    216    102    182    210    228  30210    221    222    220    229    215    207  30210    215    251    195    202    230  30210    191    191    196  30210    189    194    216    241  30210  30210  30210    210    229    220    209    216  30210    215    234    199  30210  30210    210    228    216    237  30210  30210    209    220    201  30210    200    216    220    218    235    230    233    240    224    213    215    238    234  30210  30210  30210  30210    230    245    224    234    234    194    246    230    207  30210    230    231    210    221    202    205  30210    223    192    219    221    221    243  30210    204    236    232    211    198    215    212    226    200  30210    257  30210  30210  30210  30210  30210  30210  30210  30210  30210  30210  30210  30210  30210  30210  30210  30210  30210  30210  30210  30210  30210  30210  30210  30210  30210  30210  30210  30210  30210  30210  30210  30210  30210  30210  30210  30210  30210  30210  30210  30210  30210  30210  30210  30210  30210  30210  30210  30210  30210  30210  30210  30210  30210  30210  30210  30210  30210  30210  30210  30210  30210  30210  30210  30210  30210  30210  30210  30210  30210    247  30210    236    161    213  30210  30210  30210    125  30210    250    193    149    125    154  30210  30210  30210  30210  30210  30210    168    217    193    202    154    244    185    212    246    162    230    139    271    238    155    158    153    153    181    169    247    157    159  30210    180    244    235  30210    189    258    174    229    219    220    175    210    206    168  30210    166  30210  30210  30210    167  30210  30210    191  30210    184    203    185    195  30210    183    189    184    181  30210    221    192    171    198    190    210    202  30210    210    177    205    216    209    201    222  30210  30210    191  30210    196  30210    183    183    193    206    205    206    207    213    211    195    209    206    189    215    212    214    222    221    217  30210    164    168    221  30210  30210    171    225    220    224    216    208    194    199    198    167    206    185    183    193    200    208    185    196  30210    181    193    201    203    200    182    201    192    182  30210    182    200    189    224    225    200    216    221    222  30210    217  30210    206    207    198  30210    204    202    210    209    192  30210  30210    204    215    228    214    207    218    214    215    217    217    218    228    211    223    224    229    206    235    223    239    209    215    223    216    228    226    218    215    217    224    235    223    228    232    218    243    231  30210  30210  30210    225    221    237    225    238  30210  30210    211    244  30210  30210  30210  30210  30210  30210  30210  30210  30210  30210  30210  30210  30210  30210  30210  30210  30210  30210  30210  30210  30210  30210  30210    210  30210  30210    232  30210  30210  30210  30210  30210  30210  30210  30210  30210  30210  30210  30210  30210  30210  30210  30210  30210  30210  30210  30210  30210  30210  30210  30210  30210  30210  30210  30210  30210  30210  30210
  30210  30210  30210  30210  30210  30210  30210  30210  30210  30210  30210  30210  30210  30210  30210  30210  30210  30210  30210  30210  30210  30210  30210  30210  30210  30210  30210  30210  30210  30210  30210  30210  30210  30210  30210  30210  30210  30210  30210  30210  30210  30210  30210  30210  30210  30210  30210  30210  30210  30210  30210  30210  30210  30210  30210  30210  30210  30210  30210  30210  30210  30210  30210  30210  30210  30210  30210  30210  30210  30210  30210  30210  30210  30210  30210  30210  30210    221  30210  30210    198  30210    226  30210  30210    229    210    200    215  30210  30210  30210  30210    225  30210  30210    212    218    203    206    194  30210    193  30210    186    182    207    208  30210    195  30210    215  30210    218  30210    212    218    207    209    218  30210    211    221  30210  30210    225    229    225    262  30210    232    208    229    208    200    213    191    217  30210  30210    220    212    228    248    246    227    249    199  30210  30210  30210  30210    242    263    210    234  30210  30210    203  30210  30210  30210    225    241    218    223  30210    214    197    243    218  30210    243    212  30210    245    241    199    198  30210    206    231    207    238    238    219    246  30210  30210  30210  30210  30210  30210  30210  30210  30210  30210  30210  30210  30210  30210  30210  30210  30210  30210  30210  30210  30210  30210  30210  30210  30210  30210  30210  30210  30210  30210  30210  30210  30210  30210  30210  30210  30210  30210  30210  30210  30210  30210  30210  30210  30210  30210  30210  30210  30210  30210  30210  30210  30210  30210  30210  30210  30210  30210  30210  30210  30210  30210  30210  30210  30210  30210  30210  30210    231    223    251    149    161    173  30210  30210  30210    195    153    148  30210    152    177    165    170    175  30210  30210  30210  30210    142  30210  30210    225    204    204    261    192  30210    164    151    184    151    249    233    179  30210  30210    167    155    144    151    228    179    172    219    224    224    225    203    164    194    191    192    198    207    206    181    185    159  30210  30210  30210    162    202    204    168    189    171    168    176    216  30210    188    258    191    198    216    163  30210  30210    204    204    180    194    200    204  30210    174  30210    196  30210  30210    170  30210    200    197    210    182    185    189  30210  30210    181    174    179    177  30210    173    170    227    210    205    218    219    219  30210    211    205    206    212    211    218    225    220    212    188  30210    216    232    201  30210  30210    181  30210    205    210    206    197  30210    197    174    198    189    188    199    198    213    210    202    208    189  30210    210    214    214    207    206    201    215    218  30210    217  30210    194    215    196  30210    206  30210    213    210  30210  30210  30210    210    215    207    214  30210    214    212    205    215    221    213    226    220    228    211    218    220    225    235    216    244    239  30210    230    218    224    221    217    218    210    223    216    218    209    221    229    199    217    224    210  30210    212    218    224    217    225    216    222    221    219  30210  30210    228  30210  30210  30210  30210  30210  30210  30210  30210  30210  30210  30210  30210  30210  30210  30210  30210  30210  30210  30210  30210    231    212  30210  30210  30210  30210  30210  30210  30210  30210  30210  30210  30210  30210  30210  30210  30210  30210  30210  30210  30210  30210  30210  30210  30210  30210  30210  30210  30210  30210  30210  30210  30210  30210  30210
  30210  30210  30210  30210  30210  30210  30210  30210  30210  30210  30210  30210  30210  30210  30210  30210  30210  30210  30210  30210  30210  30210  30210  30210  30210  30210  30210  30210  30210  30210  30210  30210  30210  30210  30210  30210  30210  30210  30210  30210  30210  30210  30210  30210  30210  30210  30210  30210  30210  30210  30210  30210  30210  30210  30210  30210  30210  30210  30210  30210  30210  30210  30210  30210  30210  30210  30210  30210  30210  30210  30210  30210  30210  30210  30210  30210  30210  30210    163  30210    150  30210    191    198  30210    201  30210    181  30210    200    203    227    208    241  30210    215    201    214    202    196    209  30210    192    192  30210    198  30210  30210    191  30210  30210    190    200  30210  30210  30210    204    200  30210    207  30210    224    217  30210  30210    207    220    234    238    217    210  30210    214    199    201    238    196    221    242    243    221  30210    224  30210  30210    216    229    243    246  30210  30210  30210    230    240    205    225    247    238  30210    223    216    237    223    236    208    215    199    223  30210  30210    217  30210  30210    213    221    212  30210    230    217    207    222    225    226    232  30210    228    235  30210  30210  30210  30210  30210  30210  30210  30210  30210  30210  30210  30210  30210  30210  30210  30210  30210  30210  30210  30210  30210  30210  30210  30210  30210  30210  30210  30210  30210  30210  30210  30210  30210  30210  30210  30210  30210  30210  30210  30210  30210  30210  30210  30210  30210  30210  30210  30210  30210  30210  30210  30210  30210  30210  30210  30210  30210  30210  30210  30210  30210  30210  30210  30210  30210  30210  30210  30210    228    266    221    203  30210  30210  30210  30210    144    147    143    120    151    166    144    168    158    172  30210  30210  30210  30210    256    198    194    211    160    202    160    262    227    165    145    149    231    238  30210    238    194    193    149    153    282    164    229    204    227    190    221    167  30210    221    199    237    174    160    170    167    199    232    197  30210  30210  30210  30210    238    224    165    204    190    183    181    175  30210  30210    170    192    204  30210    190    192    201  30210    206    204    150    171  30210  30210    206  30210  30210    193  30210    206    202  30210  30210    210  30210  30210  30210    175    180  30210    205    174    197    174    178    172    166    216    214    146    212    218  30210  30210    200    205    176    189    167    168    209    159    219    162    155    204    186    199    213    200    190    219    212    189    188    189  30210    200  30210    197    193    185    191    204    192    196    217  30210  30210    197    237    191    213    238    221  30210    208  30210    222    210  30210    218    222  30210    210    216    197    209  30210  30210  30210    206    201  30210    200    203    191  30210    197    215    234    210    219    228    203    244    220    222    204    208    232    231    215    212    219    218    218    225    227    213    221    203    203    218    222  30210    222    241    215  30210    229  30210  30210    215    225    234    232    229    238    226    225    226  30210    230    222  30210  30210  30210  30210  30210  30210  30210  30210  30210  30210  30210  30210  30210  30210  30210  30210  30210  30210  30210  30210  30210    229    229  30210  30210  30210  30210  30210  30210  30210  30210  30210  30210  30210  30210  30210  30210  30210  30210  30210  30210  30210  30210  30210  30210  30210  30210  30210  30210  30210  30210  30210  30210  30210  30210
  30210  30210  30210  30210  30210  30210  30210  30210  30210  30210  30210  30210  30210  30210  30210  30210  30210  30210  30210  30210  30210  30210  30210  30210  30210  30210  30210  30210  30210  30210  30210  30210  30210  30210  30210  30210  30210  30210  30210  30210  30210  30210  30210  30210  30210  30210  30210  30210  30210  30210  30210  30210  30210  30210  30210  30210  30210  30210  30210  30210  30210  30210  30210  30210  30210  30210  30210  30210  30210  30210  30210  30210  30210  30210  30210  30210  30210  30210  30210  30210    177  30210  30210  30210  30210  30210    193    216    214    221    219    263    212  30210    186    253    221  30210    201    199    200    211    186    190  30210  30210  30210    201  30210    203    188  30210    182  30210    204  30210  30210  30210    223  30210    216  30210    222    229  30210  30210    210    213    209  30210    233    227    203    195    205    199  30210    183    175    205    204    204  30210    234    214    249    223    235    223    240  30210  30210    244    250    238    222    219  30210    211    218    218    205    199    260  30210    250    223    216  30210    211  30210    227  30210    246    213    201  30210    231    223    222    232    213    214    230    247  30210    200  30210  30210  30210  30210  30210  30210  30210  30210  30210  30210  30210  30210  30210  30210  30210  30210  30210  30210  30210  30210  30210  30210  30210  30210  30210  30210  30210  30210  30210  30210  30210  30210  30210  30210  30210  30210  30210  30210  30210  30210  30210  30210  30210  30210  30210  30210  30210  30210  30210  30210  30210  30210  30210  30210  30210  30210  30210  30210  30210  30210  30210  30210  30210  30210  30210  30210  30210  30210  30210    240  30210  30210  30210  30210  30210  30210  30210  30210    224    135    149    169    211  30210    182  30210  30210  30210  30210    178    146    205    215    181    229    237    155    188    144    145    168    140    190    136    241    244    242    244    159    235    150  30210    165    238    142  30210    167  30210    165    198    215    216    233    191    237    237    142  30210    177    222  30210  30210    186  30210    190    181    163  30210  30210    189    176    201    187    167  30210    187  30210    154    212    186    162  30210    187  30210  30210  30210    182    159    153    176    172    173    214    211    198    165    157  30210  30210  30210  30210    162    199  30210    175    166    203  30210    182  30210    172    168  30210  30210    179    176    200    211    162    199    224    142  30210    211    207    183    157    177    174    157  30210  30210  30210  30210  30210    175    183    213    186    181    204    203    191    189    197    198    219    213    220    204  30210  30210    171    179    176    183    186    217    234  30210    214    215    222    213    201  30210    202    186  30210    212  30210    194    209    183  30210    216    214    196    203    209    199    217  30210    213    218    213    223    212    207    209    216    223    222    222    229    225    219    212    225    223    217    215    227    223    213    216  30210    225    221    227    236    211    226    221    188  30210    218    237    232    233    200    230    214    225    220  30210    229  30210  30210  30210  30210  30210  30210  30210  30210  30210  30210  30210  30210  30210  30210  30210  30210  30210  30210  30210  30210  30210  30210    229  30210  30210  30210  30210  30210  30210  30210  30210  30210  30210  30210  30210  30210  30210  30210  30210  30210  30210  30210  30210  30210  30210  30210  30210  30210  30210  30210  30210  30210  30210  30210  30210  30210
  30210  30210  30210  30210  30210  30210  30210  30210  30210  30210  30210  30210  30210  30210  30210  30210  30210  30210  30210  30210  30210  30210  30210  30210  30210  30210  30210  30210  30210  30210  30210  30210  30210  30210  30210  30210  30210  30210  30210  30210  30210  30210  30210  30210  30210  30210  30210  30210  30210  30210  30210  30210  30210  30210  30210  30210  30210  30210  30210  30210  30210  30210  30210  30210  30210  30210  30210  30210  30210  30210  30210  30210  30210  30210  30210  30210  30210  30210  30210  30210  30210    200  30210  30210    232  30210  30210    175    193  30210  30210  30210    235    223    219    176    210    199    219    198    204    191    191    182  30210    196    203  30210    199  30210    169  30210  30210    189    207    214    212    210    201    205  30210    216    228    223    203  30210    234    201    189    162  30210    224    236    201    230    208    210    206  30210    224    221    219    229    233    218    237    220    222    222    241    212    242    238    228    219    217    203    197    210    222    212    231  30210    216    214    231    219    216    211  30210    208    265    222    192    232    207    211  30210    228  30210    197    213  30210  30210  30210    221    215  30210  30210  30210  30210  30210  30210  30210  30210  30210  30210  30210  30210  30210  30210  30210  30210  30210  30210  30210  30210  30210  30210  30210  30210  30210  30210  30210  30210  30210  30210  30210  30210  30210  30210  30210  30210  30210  30210  30210  30210  30210  30210  30210  30210  30210  30210  30210  30210  30210  30210  30210  30210  30210  30210  30210  30210  30210  30210  30210  30210  30210  30210  30210  30210  30210  30210  30210  30210  30210  30210  30210  30210  30210  30210  30210  30210  30210    210    142    134    167    154    142    244    169  30210  30210    166  30210    166    183    255    187    167    135    163    152    156    187    203    211    150    145    154    237    140    261    174    148    172    151  30210    236    205    186    197    228  30210  30210    189    186    239    201    181    196    199    200  30210    204    184  30210  30210  30210    176    178  30210    181  30210  30210    159    176    167    184    210    172    205    151    159    170  30210    164    197  30210    141  30210  30210    188    169    172    161    171    165    144    158    193    166    191  30210    177  30210    168    180    170    156    195    167    166    183  30210    149    174  30210    214  30210    164    143    195    212    157    195    205    220  30210  30210    207  30210    214    156  30210    211    231    208    203  30210    166    204    196    194    204    204    212    200    212    201    208    183    220  30210    224    232    219    203    204    211    207    175    207    215  30210  30210    221    234    182    231    213    222    206    210    226    213    214    224    202    190    248    197    212    223    208    205    214    224    218    216    229    239    239    212    213    238    218    219    237    213  30210    228    206    218    217    230    229    214    207    225    196    214  30210    218    220    221    228    226  30210    239    221    231    207    216    221    217    214  30210    231    232  30210  30210  30210    218    217  30210  30210  30210  30210  30210  30210  30210  30210  30210  30210  30210  30210  30210  30210  30210  30210  30210  30210  30210  30210  30210  30210  30210  30210  30210  30210  30210  30210  30210  30210  30210  30210  30210  30210  30210  30210  30210  30210  30210  30210  30210  30210  30210  30210  30210  30210  30210  30210  30210  30210  30210  30210  30210  30210
  30210  30210  30210  30210  30210  30210  30210  30210  30210  30210  30210  30210  30210  30210  30210  30210  30210  30210  30210  30210  30210  30210  30210  30210  30210  30210  30210  30210  30210  30210  30210  30210  30210  30210  30210  30210  30210  30210  30210  30210  30210  30210  30210  30210  30210  30210  30210  30210  30210  30210  30210  30210  30210  30210  30210  30210  30210  30210  30210  30210  30210  30210  30210  30210  30210  30210  30210  30210  30210  30210  30210  30210  30210  30210  30210  30210  30210  30210  30210    206    213  30210  30210    201  30210    204    184  30210    185  30210  30210    231    220  30210    238    211    281  30210  30210    185    198    181    206    165    178  30210    182    191    192    148    241  30210  30210    199    205    190    196    195    198    200  30210    198    212  30210    187  30210    204  30210  30210    209    201    220  30210    211    223  30210    231    193    211    229    216    217    231    198    205    238    203    215    227    236    234  30210    237    199    232    185  30210    209    223    231    233    221  30210    218    222  30210    201    248  30210    218    219    223    204    223    224    235    234    232    229    225    231  30210  30210  30210    216    247  30210  30210  30210  30210  30210  30210  30210  30210  30210  30210  30210  30210  30210  30210  30210  30210  30210  30210  30210  30210  30210  30210  30210  30210  30210  30210  30210  30210  30210  30210  30210  30210  30210  30210  30210  30210  30210  30210  30210  30210  30210  30210  30210  30210  30210  30210  30210  30210  30210  30210  30210  30210  30210  30210  30210  30210  30210  30210  30210  30210  30210  30210  30210  30210  30210  30210  30210  30210  30210  30210  30210  30210  30210  30210  30210  30210  30210    162    154  30210  30210  30210  30210  30210  30210  30210  30210    180    164    186  30210    198    200    227    232    158    173    174    250    206    210    234  30210  30210    221    244    247    183    240    162    153    194    259    163    177    205    211    236    238  30210    164    163    195    228    216    210    182    183    234  30210  30210    185  30210  30210  30210    162    157    191    177  30210    169    171    191    203    197    184    156  30210    223    192    219    172  30210    133  30210    149    144    159  30210  30210    150    152    147    162    168    155    169  30210    158  30210  30210    160    161    172    179    193  30210    170    148    160    153    150    189  30210    211    156    159    158  30210  30210    160    181    190    213  30210    160    150    159    161    179    155    141    229    157  30210    271    180    181    188    204    201    210    194    206    207    211    217    198    214  30210    221    255    201  30210    208  30210    254    209    207    216    206    225    214  30210    219    210    219    208    209    204    208    238    205    236    195    205    205    212    199    198    219    195    208    208    214  30210    232    235    243  30210    230    218    228    218    198    209    192    212    221    214    223    198    208  30210    214    214    214  30210    220    214    204    225    228    233    201    198    213    232    200    221    204    227    213  30210    222  30210  30210  30210    209    215  30210  30210  30210  30210  30210  30210  30210  30210  30210  30210  30210  30210  30210  30210  30210  30210  30210  30210    222  30210  30210  30210  30210  30210  30210  30210  30210  30210  30210  30210  30210  30210  30210  30210  30210  30210  30210  30210  30210  30210  30210  30210  30210  30210  30210  30210  30210  30210  30210  30210  30210  30210  30210  30210
  30210  30210  30210  30210  30210  30210  30210  30210  30210  30210  30210  30210  30210  30210  30210  30210  30210  30210  30210  30210  30210  30210  30210  30210  30210  30210  30210  30210  30210  30210  30210  30210  30210  30210  30210  30210  30210  30210  30210  30210  30210  30210  30210  30210  30210  30210  30210  30210  30210  30210  30210  30210  30210  30210  30210  30210  30210  30210  30210  30210  30210  30210  30210  30210  30210  30210  30210  30210  30210  30210  30210  30210  30210  30210  30210  30210  30210  30210  30210  30210    209    234    151    234  30210  30210    262    215  30210  30210    254  30210    216    232    226    221    190  30210  30210    186    210    175    180    200    218    181    182    178    186    168    190  30210    217  30210    186  30210  30210  30210    198  30210    206    194  30210    184  30210  30210    224    185  30210    229    242    213    205  30210    250    224    227  30210    207    225    223    220    263    204    231    233    219  30210    213    189    207    201    219    222    222    214    220    205    223    234    202    225    200    255    219    199    225  30210    205    206  30210  30210  30210  30210  30210  30210  30210  30210  30210  30210  30210  30210  30210  30210    221  30210  30210  30210  30210  30210  30210  30210  30210  30210  30210  30210  30210  30210  30210  30210  30210  30210  30210  30210  30210  30210  30210  30210  30210  30210  30210  30210  30210  30210  30210  30210  30210  30210  30210  30210  30210  30210  30210  30210  30210  30210  30210  30210  30210  30210  30210  30210  30210  30210  30210  30210  30210  30210  30210  30210  30210  30210  30210  30210  30210  30210  30210  30210  30210  30210  30210  30210  30210  30210  30210  30210  30210  30210  30210  30210  30210  30210  30210  30210  30210  30210  30210  30210  30210  30210  30210  30210    171    148    189    158    266    125  30210    287    193    150    253    196    254    148    200    162    181    184    150    233    147    206    197    240    194    162    230  30210  30210    226    186  30210    181    179    177    237    169    182  30210    159    163    156  30210  30210    174    195    142    173  30210    183    192    207    204    170    196    191    212    201    189    192    159    156  30210    148    197    211    150    225    132  30210    148    139    146    119    135  30210    123  30210    155    158    183    167    171    159    189    223    166    204    170  30210    169  30210    154    165    196    170    143    156    136    160    166    154    153    154    149    205  30210  30210  30210    219    184    179    176    157    233    245    211    155    150    167    162    170    189  30210    200    193    204    213    225    209    227    199    213    240  30210    167    184  30210  30210  30210    183    176    191    215    211    217    201  30210    226    218    203    212    215    211    217    214    187    193    212    240    209    210  30210    200    220  30210    227    256    224    246    247    251    241    245    234    198  30210    214    205    220    210    213    227    219    209    210    213  30210    206    230    248    210    222    214    220  30210    212    225    203    214    223    221    233    191    206    224  30210    226    241  30210  30210  30210    239    226  30210  30210  30210  30210  30210  30210  30210  30210  30210  30210  30210  30210  30210  30210  30210  30210  30210  30210  30210  30210  30210  30210  30210  30210  30210  30210  30210  30210  30210  30210  30210  30210  30210  30210  30210  30210  30210  30210  30210  30210  30210  30210  30210  30210  30210  30210  30210  30210  30210  30210  30210  30210  30210  30210
  30210  30210  30210  30210  30210  30210  30210  30210  30210  30210  30210  30210  30210  30210  30210  30210  30210  30210  30210  30210  30210  30210  30210  30210  30210  30210  30210  30210  30210  30210  30210  30210  30210  30210  30210  30210  30210  30210  30210  30210  30210  30210  30210  30210  30210  30210  30210  30210  30210  30210  30210  30210  30210  30210  30210  30210  30210  30210  30210  30210  30210  30210  30210  30210  30210  30210  30210  30210  30210  30210  30210  30210  30210  30210  30210  30210  30210  30210  30210  30210  30210  30210    217  30210    223  30210  30210    225  30210    278  30210    211    209  30210    180    230    196    213    215    180    180    192    183    176    184    179    193    188    197    137    189    192    190    192    192    196    197    195    183  30210    195  30210    176  30210    174    212  30210    226  30210    222    216    237    213  30210    222    213    224  30210    221    212    227  30210    209  30210    218    218  30210  30210    225    224    228    250    202    209    226    210    237    219    244    234    210    204    219  30210    226    197    227    189    224  30210  30210  30210  30210  30210  30210    227    216  30210  30210  30210  30210  30210  30210  30210    238    249    237  30210    226  30210  30210  30210  30210  30210  30210  30210  30210  30210  30210  30210  30210  30210  30210  30210  30210  30210  30210  30210  30210  30210  30210  30210  30210  30210  30210  30210  30210  30210  30210  30210  30210  30210  30210  30210  30210  30210  30210  30210  30210  30210  30210  30210  30210  30210  30210  30210  30210  30210  30210  30210  30210  30210  30210  30210  30210  30210  30210  30210  30210  30210  30210  30210  30210  30210  30210  30210  30210  30210  30210  30210  30210  30210  30210  30210  30210  30210  30210  30210  30210  30210  30210    197    202    143    181    162    158    191    159    152    227    142    157    219    151    205    241    180    224  30210    174    153    148  30210    160    185    184    168  30210    178    192    149  30210  30210    183    199    176    143    225    155    203    254    172  30210  30210  30210  30210    192  30210    191    173    148    172    175    192    210    168    192    197    203    213    156    210    214    178    268    215    155  30210    145    139    158    133    148    137    131    141    135    139    152    152    154    173    153  30210    166  30210    163    164    195    172    181    157  30210  30210    142    151    152    162    135    162    207  30210    151    150    149    156    149  30210    210  30210    163    213    164    183    246  30210    169    158    170    159    156    204    163  30210    192    204    184  30210    210    202    218  30210  30210    224    238    242  30210  30210  30210    168  30210    191    180    179    183    228  30210    229    204    197    235    254    249    206    244    235    203    216    247    228    206    208    217    214  30210    222    216    181    195    236    245    219    241    240    233    235    213    215    203    206    183    217    226    235    216    214    213    205    210    208    212    231    228    200    211    212    226    219    212    219    234    224    215  30210  30210    223    216    230    233    224  30210  30210  30210    214    210    212  30210  30210  30210  30210  30210  30210  30210  30210  30210  30210  30210  30210  30210  30210  30210  30210  30210  30210  30210  30210  30210  30210  30210  30210  30210  30210  30210  30210  30210  30210  30210  30210  30210  30210  30210  30210  30210  30210  30210  30210  30210  30210  30210  30210  30210  30210  30210  30210  30210  30210  30210  30210  30210
  30210  30210  30210  30210  30210  30210  30210  30210  30210  30210  30210  30210  30210  30210  30210  30210  30210  30210  30210  30210  30210  30210  30210  30210  30210  30210  30210  30210  30210  30210  30210  30210  30210  30210  30210  30210  30210  30210  30210  30210  30210  30210  30210  30210  30210  30210  30210  30210  30210  30210  30210  30210  30210  30210  30210  30210  30210  30210  30210  30210  30210  30210  30210  30210  30210  30210  30210  30210  30210  30210  30210  30210  30210  30210  30210  30210  30210  30210  30210  30210  30210  30210  30210    282    231  30210    185    227    234    218    208    235    182    222    215    204  30210    174    235    201    211    164    195    165    175    165    173    193    185    169    167  30210    199    186    206    196    191    194    172    191    214    193    191    223    198    236    244  30210    214    197  30210    213  30210    216    223    221    213    227  30210    218    225    206    211    205    200  30210    224    214    224    222    232    232    196    229    225    216    219    221    193    205    222    222    209    210    212    206  30210    220  30210  30210    225    215    237    225  30210  30210  30210  30210  30210  30210  30210  30210  30210    225  30210    241    230    192    228    250  30210  30210  30210  30210  30210  30210  30210  30210  30210  30210  30210  30210  30210  30210  30210  30210  30210  30210  30210  30210  30210  30210  30210  30210  30210  30210  30210  30210  30210  30210  30210  30210  30210  30210  30210  30210  30210  30210  30210  30210  30210  30210  30210  30210  30210  30210  30210  30210  30210  30210  30210  30210  30210  30210  30210  30210  30210  30210  30210  30210  30210  30210  30210  30210  30210  30210  30210  30210  30210  30210  30210  30210  30210  30210  30210  30210  30210  30210    251    163    230    201    166    171    155    164    148    143    194    201    158    250    203    144    168    254    150    161    152    238  30210  30210    172    169    146    181    182    241    180  30210    173    173    162    222    204    194    190    170    196    201    156    250    180    178    157    204  30210    195    164    196    197    185    176    178    156    194    145    268    197    154    153    148  30210    220    137    148    205    146    143  30210    130    270  30210    135    119    122    125    138    134    141    176    153    187    176    173    149    168  30210    182    194    138    159    150    147    141    161    144    155    144    206  30210    166    149    147    160    156    154    148    154    176    150    199    190    158    186    163    221    215    165    167    160    168    170    167  30210    183    177    204    214    199  30210    189  30210    221    237    237    233    223    194  30210  30210  30210    248    225  30210    220    204    211    214    229    234    249    218    253    234    202    256    257    200    248    203    209    212    217    211    202    208    228    211    216    220  30210  30210    230    237    241  30210    238    249    202    201    194    226  30210    218    211    212  30210    204    198    215  30210    221    216    213    210    210    223    228    209  30210    215    227    227    205    234    206    195    219    219    248  30210  30210    208    214  30210  30210  30210  30210  30210  30210  30210  30210  30210  30210  30210  30210  30210  30210  30210  30210  30210  30210  30210  30210  30210  30210  30210  30210  30210  30210  30210  30210  30210  30210  30210  30210  30210  30210  30210  30210  30210  30210  30210  30210  30210  30210  30210  30210  30210  30210  30210  30210  30210  30210  30210  30210  30210  30210  30210
  30210  30210  30210  30210  30210  30210  30210  30210  30210  30210  30210  30210  30210  30210  30210  30210  30210  30210  30210  30210  30210  30210  30210  30210  30210  30210  30210  30210  30210  30210  30210  30210  30210  30210  30210  30210  30210  30210  30210  30210  30210  30210  30210  30210  30210  30210  30210  30210  30210  30210  30210  30210  30210  30210  30210  30210  30210  30210  30210  30210  30210  30210  30210  30210  30210  30210  30210  30210  30210  30210  30210  30210  30210  30210  30210  30210  30210  30210  30210  30210  30210  30210  30210  30210    267  30210    206    190  30210  30210    184  30210    184  30210    180    200    213  30210    176    168    199    173    151    178    163    159    169    172    181    165    177    177    185    190    191    194  30210    199    196  30210  30210  30210  30210    205    186    234  30210    224    234    207    229  30210    175  30210    200    212    213    205  30210  30210  30210    109    209    208    203    217    226  30210    218    216    222    217    226    262    222    230    213    209    203    212    194    203  30210    200    209    209  30210  30210    224    212    219    197    225    236  30210  30210  30210  30210  30210  30210  30210  30210    236    230    224  30210    238    233    227  30210  30210  30210  30210  30210  30210  30210  30210  30210  30210  30210  30210  30210  30210  30210  30210  30210  30210  30210  30210  30210  30210  30210  30210  30210  30210  30210  30210  30210  30210  30210  30210  30210  30210  30210  30210  30210  30210  30210  30210  30210  30210  30210  30210  30210  30210  30210  30210  30210  30210  30210  30210  30210  30210  30210  30210  30210  30210  30210  30210  30210  30210  30210  30210  30210  30210  30210  30210  30210  30210  30210  30210  30210  30210    281    210    171  30210    185    238    144    217    175    141    153    153    144    138  30210    172    138    185    207    200    160    198    167    201    181    166    227    194  30210    184    151    142    147    150    156    186    254    208    158    286    148    184    196    230    230    216    168    208    235    273    181    142  30210  30210    179    254  30210    186    199    199    190  30210    150    189    144    206    187    213    191    207    148    136    151  30210    196    217  30210    280  30210    160    177    279    151    159    117    126    141    195    176    158  30210    162    160    159    168    152    146  30210    159    187  30210    145    163    133    142    147    159    155    159    140    163    139    143    159    141    154    174  30210    149    163    179    156    167    169    167    167  30210    159    173    161    150    172    200    127    168  30210    193    163    200    223    229    212    226  30210  30210    225  30210  30210    254    278    241    217    213    222    193    252    237    221    242    246    244    247    191    174  30210    226    206    204    195  30210    220    221    212    258    229    213    170    231    244  30210  30210    242    241    224    249    249    183    205    214    216    217    232    212    222  30210    214    215    217    230    216    228    220    245    218    214    224    211    218    222    198    214    211    229    209    214    217    241  30210  30210  30210    205    205  30210  30210  30210  30210  30210  30210  30210  30210  30210  30210  30210  30210  30210  30210  30210  30210  30210  30210  30210  30210  30210  30210  30210  30210  30210  30210  30210  30210  30210  30210  30210  30210  30210  30210  30210  30210  30210  30210  30210  30210  30210  30210  30210  30210  30210  30210  30210  30210  30210  30210  30210  30210  30210  30210  30210
  30210  30210  30210  30210  30210  30210  30210  30210  30210  30210  30210  30210  30210  30210  30210  30210  30210  30210  30210  30210  30210  30210  30210  30210  30210  30210  30210  30210  30210  30210  30210  30210  30210  30210  30210  30210  30210  30210  30210  30210  30210  30210  30210  30210  30210  30210  30210  30210  30210  30210  30210  30210  30210  30210  30210  30210  30210  30210  30210  30210  30210  30210  30210  30210  30210  30210  30210  30210  30210  30210  30210  30210  30210  30210  30210  30210  30210  30210  30210  30210  30210  30210  30210    236  30210    226  30210    222  30210  30210    181    152    171    173    167    192  30210    177    192    205    211    177    176    166    157    179    181    186    168    165    170    168    179    182    167    239  30210    190    201    195    209    196    197    208    182    189  30210    217    194    226    211    216    215    214    207  30210  30210    215  30210  30210  30210    222    216    201    207    208    214    226    214    249    224    216    214    216    206    211    211    218    225    197    200    215    211  30210    204    225    207    224  30210    229    228  30210    235  30210  30210  30210  30210  30210  30210  30210  30210  30210    210    229    226    213    233  30210    244    244  30210  30210  30210  30210  30210  30210  30210  30210  30210  30210  30210  30210  30210  30210  30210  30210  30210  30210  30210  30210  30210  30210  30210  30210  30210  30210  30210  30210  30210  30210  30210  30210  30210  30210  30210  30210  30210  30210  30210  30210  30210  30210  30210  30210  30210  30210  30210  30210  30210  30210  30210  30210  30210  30210  30210  30210  30210  30210  30210  30210  30210  30210  30210  30210  30210  30210  30210  30210  30210  30210  30210  30210  30210    175    258  30210    112    197     80    148    148    152    144    135    181    198    142    149    141    162    158    223  30210  30210    147    263    158    195    243    193    166    161    171    189    212    173    133    141    149    179    170    275    275    214    180    262    196    236    199    201    251  30210    284  30210    269    242    132    127    245    191  30210  30210    144    181  30210    284    200    193    179    194    177    141    179    133    287  30210    126    124    117  30210    126  30210  30210    142    149    142    144    150    134    142    147  30210    151    150    159    160  30210    151  30210    151  30210  30210    139    139    129    134    149    141    140    139    147    159    143    142    147    141    138    142    154    148    155    161    145    152    145    158    149    154    144    167    155    170    186    133    213    166  30210    166    170    213    238    214  30210  30210    212    203  30210    237  30210    223  30210  30210    260    251    255    231    215    206    222    250    215    219    232    257  30210    210    240    244    212    248    223    230    201    202  30210  30210  30210  30210    203    235    248    250  30210    248  30210  30210    249    251    208    248    217    228    235    235    217    224    239    224    214    217    228    226    207    221    212    234    230    221    221    214    229    236    215    228    233    223    214    231    210    197  30210  30210  30210  30210  30210  30210  30210  30210  30210  30210  30210  30210  30210  30210  30210  30210  30210  30210  30210  30210  30210  30210  30210  30210  30210  30210  30210  30210  30210  30210  30210  30210  30210  30210  30210  30210  30210  30210  30210  30210  30210  30210  30210  30210  30210  30210  30210  30210  30210  30210  30210  30210  30210  30210  30210  30210  30210  30210  30210  30210
  30210  30210  30210  30210  30210  30210  30210  30210  30210  30210  30210  30210  30210  30210  30210  30210  30210  30210  30210  30210  30210  30210  30210  30210  30210  30210  30210  30210  30210  30210  30210  30210  30210  30210  30210  30210  30210  30210  30210  30210  30210  30210  30210  30210  30210  30210  30210  30210  30210  30210  30210  30210  30210  30210  30210  30210  30210  30210  30210  30210  30210  30210  30210  30210  30210  30210  30210  30210  30210  30210  30210  30210  30210  30210  30210  30210  30210  30210  30210  30210  30210  30210  30210  30210    189    235  30210    220    220    172  30210    162    148    165    173    187    198    255    157    231    197    185    187    167    174    175    170    159    190    175    157    176    165    175    175    180    179    188    190    186    185    191    193    200  30210  30210    221    210    230    216    209    232    214    210  30210  30210  30210  30210  30210  30210  30210  30210  30210    226    216    184    230    204    199    218    226    232    229    235    221    211    220    227    227    230    228    222    212    220    226  30210    227  30210  30210    233    223    204    225  30210  30210  30210  30210  30210  30210  30210  30210  30210  30210  30210  30210  30210    233  30210    245  30210    227  30210  30210  30210  30210  30210  30210  30210  30210  30210  30210  30210  30210  30210  30210  30210  30210  30210  30210  30210  30210  30210  30210  30210  30210  30210  30210  30210  30210  30210  30210  30210  30210  30210  30210  30210  30210  30210  30210  30210  30210  30210  30210  30210  30210  30210  30210  30210  30210  30210  30210  30210  30210  30210  30210  30210  30210  30210  30210  30210  30210  30210  30210  30210  30210  30210  30210  30210  30210  30210  30210  30210  30210  30210  30210  30210    192    100     79    224    132    137    124    204    126    145    156    150    143    158    180    172    153    179    272    233    204    216    199  30210  30210    237    183    168    237    188    157    184    193    171    164  30210    197    176    219    138    193    214    217    155    216    209    187    277    148    127    249    241  30210  30210    186  30210  30210    148    194    140    223    200    161    149    169  30210    156    262  30210  30210  30210    143    124    119    217    140    216    148    293    157    186    150    138    139    152    143    142    141    148    146  30210    163    147    138    136  30210    134  30210    157  30210    273    163    130    155    144    141    142    158    132    164    146    152    151    152    135    140    146    188    129    136    143    164    137  30210    141    162    176  30210    198    173    170    231    160    161    226    207    244    241    209    184    234  30210  30210    251  30210  30210    280  30210  30210    256    252  30210  30210  30210    236    236    254    258  30210    251    250    246    255    246    244  30210    238    209    209  30210    249    225    180  30210  30210  30210  30210  30210  30210  30210    268    242  30210    204    223    218    226    208    240    228    219    222    222  30210    222    217    234    213    206    236    235    235  30210  30210  30210    228    227    218    214    228    232    212    229  30210  30210  30210  30210    211  30210  30210  30210  30210  30210  30210  30210  30210  30210  30210  30210  30210  30210  30210  30210  30210  30210  30210  30210  30210  30210  30210  30210  30210  30210  30210  30210  30210  30210  30210  30210  30210  30210  30210  30210  30210  30210  30210  30210  30210  30210  30210  30210  30210  30210  30210  30210  30210  30210  30210  30210  30210  30210  30210  30210  30210
  30210  30210  30210  30210  30210  30210  30210  30210  30210  30210  30210  30210  30210  30210  30210  30210  30210  30210  30210  30210  30210  30210  30210  30210  30210  30210  30210  30210  30210  30210  30210  30210  30210  30210  30210  30210  30210  30210  30210  30210  30210  30210  30210  30210  30210  30210  30210  30210  30210  30210  30210  30210  30210  30210  30210  30210  30210  30210  30210  30210  30210  30210  30210  30210  30210  30210  30210  30210  30210  30210  30210  30210  30210  30210  30210  30210  30210  30210  30210  30210  30210  30210  30210  30210    223    193    204    219    236    243  30210    235    163    166    173    194  30210    281    171    206    159    199    168  30210    212    182    173    170    166    171    161    174    166    160    201    179    176    174    193    192  30210    231    215    214    223    187  30210    209    235    223    219    231    202  30210    193  30210  30210    223  30210  30210  30210  30210  30210    220    212    229    205    213    221    218    223    217    185    216    214    229    212    224    214    227    219    221  30210    198  30210    214    229    222    207    224    239    202    233  30210  30210  30210  30210  30210  30210  30210  30210  30210  30210  30210  30210  30210  30210    218  30210    246    264  30210  30210  30210  30210  30210  30210  30210  30210  30210  30210  30210  30210  30210  30210  30210  30210  30210  30210  30210  30210  30210  30210  30210  30210  30210  30210  30210  30210  30210  30210  30210  30210  30210  30210  30210  30210  30210  30210  30210  30210  30210  30210  30210  30210  30210  30210  30210  30210  30210  30210  30210  30210  30210  30210  30210  30210  30210  30210  30210  30210  30210  30210  30210  30210  30210  30210  30210  30210  30210  30210  30210  30210  30210  30210  30210  30210    250    210    181    122    148    140    128    141    232    206    157    223    199  30210    143    251    185  30210    206    204    279    233    197  30210    204    222    194    252    271    155  30210    130    183    183    129    145    164    213    159    180  30210    189  30210  30210    205    275    185    157    168  30210    133    137    126  30210  30210    191    183    190  30210    189  30210  30210    182  30210  30210    154  30210    137    153  30210    116    118    117    133  30210    276    279    280  30210    146  30210    154    134    205    178  30210  30210    139    137  30210  30210  30210    141    136    121    185  30210    132    137    138    134    148    161    142    252    127    118    137    136    131    155    139    144    138    140    139    138    131  30210    128    136    126    139    123    156    172  30210    164    174    214    203    217    203  30210    229  30210  30210    230    173    213  30210    244    219    254  30210    269    263    221  30210    257    262    250    256    209    201    222    232    248    251    252  30210    254    250  30210    249    238    226    244    204    197  30210  30210  30210  30210  30210  30210  30210    246  30210  30210    233    252    191    210    221    230    227    236    219    206    225    232    227    223    219    220    230    212    245    216    229    231    234    234    242    215    229    212    224    212    226  30210  30210  30210  30210  30210  30210    251  30210  30210  30210  30210  30210  30210  30210  30210  30210  30210  30210  30210  30210  30210  30210  30210  30210  30210  30210  30210  30210  30210  30210  30210  30210  30210  30210  30210  30210  30210  30210  30210  30210  30210  30210  30210  30210  30210  30210  30210  30210  30210  30210  30210  30210  30210  30210  30210  30210  30210  30210  30210  30210  30210  30210
  30210  30210  30210  30210  30210  30210  30210  30210  30210  30210  30210  30210  30210  30210  30210  30210  30210  30210  30210  30210  30210  30210  30210  30210  30210  30210  30210  30210  30210  30210  30210  30210  30210  30210  30210  30210  30210  30210  30210  30210  30210  30210  30210  30210  30210  30210  30210  30210  30210  30210  30210  30210  30210  30210  30210  30210  30210  30210  30210  30210  30210  30210  30210  30210  30210  30210  30210  30210  30210  30210  30210  30210  30210  30210  30210  30210  30210  30210  30210  30210  30210  30210  30210  30210  30210    197  30210  30210  30210    203    119    287    143    131    114    166    192    200  30210  30210    168    183    164    176    166    173    171    168    180    147    150    165    168    166    174    193    187    182    191    186    224    222    228    174    195  30210    169    202    192    236    226    212    216    218    220    225    189    223    204  30210    225    233    220  30210  30210  30210    233    240    193    213  30210    220    214    214    214    229    215    225    213    230    232    226    212    221    193    216    207    215  30210    219    220    232    221  30210    211  30210  30210  30210  30210    246  30210  30210  30210  30210  30210  30210  30210  30210  30210  30210  30210  30210  30210  30210  30210  30210  30210  30210  30210  30210  30210  30210  30210  30210  30210  30210  30210  30210  30210  30210  30210  30210  30210  30210  30210  30210  30210  30210  30210  30210  30210  30210  30210  30210  30210  30210  30210  30210  30210  30210  30210  30210  30210  30210  30210  30210  30210  30210  30210  30210  30210  30210  30210  30210  30210  30210  30210  30210  30210  30210  30210  30210  30210  30210  30210  30210  30210  30210  30210  30210  30210  30210  30210  30210  30210  30210  30210  30210    242    164    156    135    182    157    151    269    157    165    234    177    254    224  30210    218  30210    184    175    222  30210    225    200    172    220    180    261    190    185    194    167    187    164    143    161    160    193    197    248  30210    240    190    251  30210    149    141    157    141    298  30210  30210  30210  30210    125    154  30210  30210  30210  30210    128    146    142    192    207  30210  30210    136  30210    135    127    116  30210    155  30210    247    209    200  30210  30210  30210  30210  30210  30210    172    138    139    125  30210    129    131    143    139  30210  30210  30210  30210    140    140    136    152    129    131    129    122    122  30210    135    132    131    129    139    131  30210    133  30210    261    263    137  30210  30210  30210    129    126    146  30210    153    143  30210    197    244    263  30210    155    145    246    252  30210    235    183    250    222    244    269    231    158  30210    248  30210    265    265    256    253    249  30210  30210    250    251    228    246    251  30210  30210  30210    239  30210    248    233  30210  30210    241    261    241  30210  30210  30210  30210  30210  30210  30210  30210  30210    209    220    219    221    232  30210    213  30210    205  30210    221    219    228    219    223    213    235    209    238    228    222    207    213    224    226    221    206    218  30210  30210  30210  30210  30210  30210    216  30210    223  30210  30210  30210  30210  30210  30210  30210  30210  30210  30210  30210  30210  30210  30210  30210  30210  30210  30210  30210  30210  30210  30210  30210  30210  30210  30210  30210  30210  30210  30210  30210  30210  30210  30210  30210  30210  30210  30210  30210  30210  30210  30210  30210  30210  30210  30210  30210  30210  30210  30210  30210  30210  30210  30210
  30210  30210  30210  30210  30210  30210  30210  30210  30210  30210  30210  30210  30210  30210  30210  30210  30210  30210  30210  30210  30210  30210  30210  30210  30210  30210  30210  30210  30210  30210  30210  30210  30210  30210  30210  30210  30210  30210  30210  30210  30210  30210  30210  30210  30210  30210  30210  30210  30210  30210  30210  30210  30210  30210  30210  30210  30210  30210  30210  30210  30210  30210  30210  30210  30210  30210  30210  30210  30210  30210  30210  30210  30210  30210  30210  30210  30210  30210  30210  30210  30210  30210  30210  30210  30210    203    192    182  30210    111    113    145    162    187    145    130    149    195    198    194    246  30210    158    192    189    180  30210  30210    169    170    177    170    168    174    171    179    183    192    189    181    185    185    182    237    216    237    219    235    237    182    223    214    219    221    218    201    200    199    223    211    219    194  30210    215  30210  30210  30210  30210    212    215    196    226  30210    219    205    201    218    212    211    210    208    235    201    200    214    209    204    206    216    223    222    202    236    231  30210  30210  30210  30210    234  30210  30210  30210  30210  30210  30210  30210  30210  30210  30210  30210  30210  30210  30210  30210  30210  30210  30210  30210  30210  30210  30210  30210  30210  30210  30210  30210  30210  30210  30210  30210  30210  30210  30210  30210  30210  30210  30210  30210  30210  30210  30210  30210  30210  30210  30210  30210  30210  30210  30210  30210  30210  30210  30210  30210  30210  30210  30210  30210  30210  30210  30210  30210  30210  30210  30210  30210  30210  30210  30210  30210  30210  30210  30210  30210  30210  30210  30210  30210  30210  30210  30210  30210  30210  30210  30210  30210  30210  30210  30210    112    129    154    193    160    161    171    264    234    250    237    166    237    250    200    207    200    234    189    200    199    113    239    245    270    262    214    160    153    210    147    196    158    144    183    183    188    211    260    251  30210    264  30210    139    143    142    161  30210  30210  30210  30210  30210    138  30210  30210  30210  30210  30210    215    160    194    157    200    139  30210    134  30210    137    131  30210    137    140    140    244    199  30210  30210  30210  30210  30210  30210    134    135    133  30210    129    133    128    128    127  30210  30210    129  30210  30210    133    129    128    127  30210  30210    132    117    243    134  30210    132  30210    121    134  30210    132  30210    222    139    130    118    130    132    130    127    143    132    183    218    199    185    173    257    254  30210  30210    241  30210  30210  30210  30210  30210    226  30210    253    261    266  30210  30210    266  30210    257  30210    271    265    255    251    243  30210    236    249    238  30210    249    255  30210    237    246    219    227  30210  30210    253    237    231  30210  30210  30210  30210  30210    238    258    237    233    240    241    239    232    208    217    220    231    218    207    232    223    224    218    222    221    243    229    220    226    229    229    227    203    212    227    230    231  30210  30210  30210  30210  30210  30210    251  30210  30210  30210  30210  30210  30210  30210  30210  30210  30210  30210  30210  30210  30210  30210  30210  30210  30210  30210  30210  30210  30210  30210  30210  30210  30210  30210  30210  30210  30210  30210  30210  30210  30210  30210  30210  30210  30210  30210  30210  30210  30210  30210  30210  30210  30210  30210  30210  30210  30210  30210  30210  30210  30210  30210  30210
  30210  30210  30210  30210  30210  30210  30210  30210  30210  30210  30210  30210  30210  30210  30210  30210  30210  30210  30210  30210  30210  30210  30210  30210  30210  30210  30210  30210  30210  30210  30210  30210  30210  30210  30210  30210  30210  30210  30210  30210  30210  30210  30210  30210  30210  30210  30210  30210  30210  30210  30210  30210  30210  30210  30210  30210  30210  30210  30210  30210  30210  30210  30210  30210  30210  30210  30210  30210  30210  30210  30210  30210  30210  30210  30210  30210  30210  30210  30210  30210  30210  30210  30210  30210  30210    204    166    214    147    123    128    107    159    151    152    203    215  30210    194    183  30210    157    189    164    161    243    164    177    144    181    174    175    169    166    166    177    175    174    182    172    186    190    195    232    206    232    217    226    190    175    207    194    229    214    219    208    209    222    222  30210    234  30210  30210    261  30210  30210  30210    214  30210  30210  30210    204    217    222    199    223  30210    197    224    213    232    222    260    209    220    218    207    216    221    220    207    220    220    231    224    220    215    220  30210  30210  30210  30210  30210  30210  30210  30210  30210  30210  30210  30210  30210  30210  30210  30210  30210  30210  30210  30210  30210  30210  30210  30210  30210  30210  30210  30210  30210  30210  30210  30210  30210  30210  30210  30210  30210  30210  30210  30210  30210  30210  30210  30210  30210  30210  30210  30210  30210  30210  30210  30210  30210  30210  30210  30210  30210  30210  30210  30210  30210  30210  30210  30210  30210  30210  30210  30210  30210  30210  30210  30210  30210  30210  30210  30210  30210  30210  30210  30210  30210  30210  30210  30210  30210  30210  30210  30210  30210  30210  30210    198    202    185    209    224    196    280    141    126    230    212    217    217    202    199    151    189    171    174    185    238  30210    187    206    211    211    197    204    172    171  30210    173    186    212    183    204    222    232    193    264    186    208    162    229    159    141  30210  30210  30210  30210  30210    139  30210    127  30210  30210  30210  30210    142    156    195    193    183    147    142    145    148    138    127    127    126    131    121  30210  30210  30210  30210  30210  30210  30210  30210  30210  30210  30210  30210    129    117    130    129  30210  30210  30210    174    122    283    122    124    132    134    104    142    124  30210    124    128    128    132    132    124    130    133    136  30210    235    135    129    134    132    128    165    166    209  30210    202    158    196    216    227  30210  30210    123  30210    153    238    252  30210  30210  30210  30210    210  30210  30210    215  30210  30210    257    247    279    265    258  30210    289    265    249    244  30210    235    256    251    261  30210    301  30210  30210    247    263    246    250    247    229    232    240    232  30210  30210  30210  30210  30210    232    261  30210    241    245    239    233    223    214    211    220    237    233    223    231    234    223    219    226    234    229    237    221    232    225  30210    216    217    220  30210  30210  30210  30210  30210  30210  30210  30210  30210  30210  30210  30210  30210  30210  30210  30210  30210  30210  30210  30210  30210  30210  30210  30210  30210  30210  30210  30210  30210  30210  30210  30210  30210  30210  30210  30210  30210  30210  30210  30210  30210  30210  30210  30210  30210  30210  30210  30210  30210  30210  30210  30210  30210  30210  30210  30210  30210  30210  30210  30210  30210  30210  30210  30210
  30210  30210  30210  30210  30210  30210  30210  30210  30210  30210  30210  30210  30210  30210  30210  30210  30210  30210  30210  30210  30210  30210  30210  30210  30210  30210  30210  30210  30210  30210  30210  30210  30210  30210  30210  30210  30210  30210  30210  30210  30210  30210  30210  30210  30210  30210  30210  30210  30210  30210  30210  30210  30210  30210  30210  30210  30210  30210  30210  30210  30210  30210  30210  30210  30210  30210  30210  30210  30210  30210  30210  30210  30210  30210  30210  30210  30210  30210  30210  30210  30210  30210  30210  30210  30210    153    160  30210    132    140  30210    184  30210    195  30210  30210    267    178    195    152    156    167    177    182  30210    229    173    158  30210    165    174    170    169    169    169    169    170    174    159    189    240    175    218    181    198    227    237  30210    218    239    264    212    200    215    216    218    226    201    212    188  30210  30210    243    239    196  30210  30210  30210  30210  30210    204    209    198    185    213    208    200    219    199    224    237    220    205    197    217    224    213    206    191    192  30210  30210  30210    219    210    225    202    227  30210  30210  30210  30210  30210  30210  30210  30210  30210  30210  30210  30210  30210  30210  30210  30210  30210  30210  30210  30210  30210  30210  30210  30210  30210  30210  30210  30210  30210  30210  30210  30210  30210  30210  30210  30210  30210  30210  30210  30210  30210  30210  30210  30210  30210  30210  30210  30210  30210  30210  30210  30210  30210  30210  30210  30210  30210  30210  30210  30210  30210  30210  30210  30210  30210  30210  30210  30210  30210  30210  30210  30210  30210  30210  30210  30210  30210  30210  30210  30210  30210  30210  30210  30210  30210  30210  30210  30210  30210  30210  30210    123    181    204    195    201    187    176    204    193    198    200    187    251    186    216    146    198     94    185    190  30210  30210    182  30210    203    183    186    208    174    217    214  30210    126    174    193    201    278    160    161    224  30210    240    142    242  30210    179  30210  30210  30210  30210  30210  30210    186    176    174  30210  30210    146    135    144  30210    129    157    165    170    134    197    137  30210    115  30210    119  30210  30210  30210  30210  30210  30210  30210  30210    126    123  30210  30210  30210  30210    128    131    130  30210  30210  30210  30210    244    132    145    122  30210    230  30210  30210    235    116  30210    143    133    206    132    128    134    122    123  30210    192    221  30210    132    221    208    174    155  30210  30210    225    217  30210  30210    243    200    209    215  30210    134  30210  30210  30210  30210  30210  30210  30210  30210    264  30210  30210  30210  30210  30210    251  30210    256    255    226    263    250  30210  30210    261    246    259    251  30210  30210  30210  30210  30210  30210    286    237    264    232    228    234  30210    232    224    199    234    237    244  30210    245    242    239    245    223    233    239    224    217    217    213    221    224    246    226    213    214    190    208  30210  30210    211    227    233    233    210  30210  30210  30210  30210  30210  30210  30210  30210    212  30210  30210  30210  30210  30210  30210  30210  30210    216  30210  30210  30210  30210  30210  30210  30210  30210  30210  30210  30210  30210  30210  30210  30210  30210  30210  30210  30210  30210  30210  30210  30210  30210  30210  30210  30210  30210  30210  30210  30210  30210  30210  30210  30210  30210  30210  30210  30210  30210  30210  30210  30210  30210  30210  30210  30210
  30210  30210  30210  30210  30210  30210  30210  30210  30210  30210  30210  30210  30210  30210  30210  30210  30210  30210  30210  30210  30210  30210  30210  30210  30210  30210  30210  30210  30210  30210  30210  30210  30210  30210  30210  30210  30210  30210  30210  30210  30210  30210  30210  30210  30210  30210  30210  30210  30210  30210  30210  30210  30210  30210  30210  30210  30210  30210  30210  30210  30210  30210  30210  30210  30210  30210  30210  30210  30210  30210  30210  30210  30210  30210  30210  30210  30210  30210  30210  30210  30210  30210  30210  30210    205    242    198  30210    165    178    129    151    270    131  30210    241    174  30210  30210  30210    170    175    190    177  30210  30210  30210    164    121    226    167    165    169    183    169    176    184    177    166    183    168    241    237  30210  30210    241    226    220    231    217    205    218    232    223  30210    230    240    215  30210  30210  30210    210    205    211    237  30210  30210  30210    186    157    215  30210    216    202    218  30210    221    188  30210    214    211    207    234    221    213    224    232    186    205  30210  30210  30210    223    221    191  30210  30210  30210  30210  30210  30210  30210  30210  30210  30210  30210  30210  30210  30210  30210  30210  30210  30210  30210  30210  30210  30210  30210  30210  30210  30210  30210  30210  30210  30210  30210  30210  30210  30210  30210  30210  30210  30210  30210  30210  30210  30210  30210  30210  30210  30210  30210  30210  30210  30210  30210  30210  30210  30210  30210  30210  30210  30210  30210  30210  30210  30210  30210  30210  30210  30210  30210  30210  30210  30210  30210  30210  30210  30210  30210  30210  30210  30210  30210  30210  30210  30210  30210  30210  30210  30210  30210  30210  30210  30210  30210  30210  30210  30210    199    214    229    210    195    234    135    186    173    187    167    229    217    202    209    236    187    136    187    176  30210  30210  30210  30210    169    192    152    179    190    152    191    261    153    184    183    180    197  30210  30210    173    154    126    168    268    281  30210  30210  30210  30210  30210  30210  30210    211  30210  30210  30210  30210  30210  30210    218    212    173  30210    195    180    157    155    180  30210    138    111    184  30210  30210  30210  30210  30210    139  30210    132  30210  30210    131    124  30210  30210    133    140    131  30210  30210  30210  30210  30210  30210  30210  30210  30210  30210  30210  30210    287  30210  30210    124    123  30210  30210    126    113    255    136  30210    124    131    129    117  30210    136    208    185    200    184    230  30210    165  30210    189  30210    230  30210    230  30210    128    149    239  30210    254  30210  30210  30210  30210  30210  30210  30210  30210    243  30210  30210  30210    258    266  30210  30210    266    257  30210  30210    254    251  30210  30210  30210  30210  30210  30210    228  30210  30210    227    241    238    232    229    231    235    245    243  30210    241    227    242    240    245    170    242    238    232    226    206    219    222    228    232    218    220    223    211    207    215    205    215    222    213    225  30210  30210  30210  30210  30210  30210  30210  30210  30210    224    224  30210  30210  30210  30210  30210  30210  30210  30210  30210  30210  30210  30210  30210  30210  30210  30210  30210  30210  30210  30210  30210  30210  30210  30210  30210  30210  30210  30210  30210  30210  30210  30210  30210  30210  30210  30210  30210  30210  30210  30210  30210  30210  30210  30210  30210  30210  30210  30210  30210  30210  30210  30210  30210  30210  30210
  30210  30210  30210  30210  30210  30210  30210  30210  30210  30210  30210  30210  30210  30210  30210  30210  30210  30210  30210  30210  30210  30210  30210  30210  30210  30210  30210  30210  30210  30210  30210  30210  30210  30210  30210  30210  30210  30210  30210  30210  30210  30210  30210  30210  30210  30210  30210  30210  30210  30210  30210  30210  30210  30210  30210  30210  30210  30210  30210  30210  30210  30210  30210  30210  30210  30210  30210  30210  30210  30210  30210  30210  30210  30210  30210  30210  30210  30210  30210  30210  30210  30210  30210  30210    197    172    198    209    250     85    139  30210  30210    140     94    124    184    200    213    139    131  30210    158    188    218  30210    177    167    243  30210    177    175    172    149    192    174    138    149    157    170    176    190  30210    237    235    244    236    232  30210    227    205    214  30210    228    236    214    217    173    222  30210  30210    189  30210    230    202  30210  30210  30210    201    179    211    190    183    217    220  30210    173    226    223    236    223    216    196    218    212    203    213    202  30210  30210  30210    223    223    232  30210  30210  30210  30210  30210  30210  30210  30210  30210  30210  30210  30210  30210  30210  30210  30210  30210  30210  30210  30210  30210  30210  30210  30210  30210  30210  30210  30210  30210  30210  30210  30210  30210  30210  30210  30210  30210  30210  30210  30210  30210  30210  30210  30210  30210  30210  30210  30210  30210  30210  30210  30210  30210  30210  30210  30210  30210  30210  30210  30210  30210  30210  30210  30210  30210  30210  30210  30210  30210  30210  30210  30210  30210  30210  30210  30210  30210  30210  30210  30210  30210  30210  30210  30210  30210  30210  30210  30210  30210  30210  30210  30210  30210  30210    166    192    186    145    202    180    173    171    151    134    173    149  30210    192    198  30210  30210    160    234    204    127  30210  30210  30210  30210    122    179    217    177    198  30210  30210    176    170    154    170    164    250    168    124  30210    154    171    109  30210  30210  30210  30210  30210  30210  30210  30210  30210  30210  30210  30210  30210  30210  30210  30210  30210    215  30210    208    209    185    184  30210    142  30210    127    125    158  30210  30210  30210  30210  30210  30210    133  30210  30210    131  30210    133  30210    142  30210  30210    140  30210  30210  30210  30210    127    124  30210  30210    121    129  30210    120    133  30210    135    121    136  30210    127    121    118  30210    111    120  30210    112    111  30210    108    171  30210    303    255  30210    211  30210    180  30210  30210    183    203    182    162    228    158    242    248    244    239    234    227  30210  30210  30210  30210  30210  30210  30210  30210    250  30210  30210  30210  30210  30210  30210    272    259    256    242    245  30210  30210    219  30210  30210  30210    288    272    279    273  30210    231    236    246    229    223    242    212    225    231    247    233    235    234  30210    234    236    239    207    215    219    232    227    220    234    223  30210    200  30210    216    214    205    217    237    244  30210  30210  30210  30210  30210  30210  30210  30210  30210    240    230    219    243  30210  30210  30210  30210  30210  30210  30210  30210  30210  30210  30210  30210  30210  30210  30210  30210  30210  30210  30210  30210  30210  30210  30210  30210  30210  30210  30210  30210  30210  30210  30210  30210  30210  30210  30210  30210  30210  30210  30210  30210  30210  30210  30210  30210  30210  30210  30210  30210  30210  30210  30210  30210  30210
  30210  30210  30210  30210  30210  30210  30210  30210  30210  30210  30210  30210  30210  30210  30210  30210  30210  30210  30210  30210  30210  30210  30210  30210  30210  30210  30210  30210  30210  30210  30210  30210  30210  30210  30210  30210  30210  30210  30210  30210  30210  30210  30210  30210  30210  30210  30210  30210  30210  30210  30210  30210  30210  30210  30210  30210  30210  30210  30210  30210  30210  30210  30210  30210  30210  30210  30210  30210  30210  30210  30210  30210  30210  30210  30210  30210  30210  30210  30210  30210  30210  30210  30210  30210    206    198    205    195  30210    155    138  30210    147    135    156    175    146    173    177  30210    146    154  30210    185    142    194  30210  30210  30210  30210    150    166    168    167    224    135    299    179    176    175    236    173  30210    190    246    206    239    238    230    223    227    219    227    200    186    242    240    218  30210  30210  30210  30210    205    212  30210  30210    246  30210    219    243    186  30210  30210  30210  30210  30210    199    198    218    234    223    222    203  30210    226  30210  30210  30210  30210  30210  30210  30210  30210  30210  30210  30210  30210  30210  30210  30210  30210  30210  30210  30210  30210  30210  30210  30210  30210  30210  30210  30210  30210  30210  30210  30210  30210  30210  30210  30210  30210  30210  30210  30210  30210  30210  30210  30210  30210  30210  30210  30210  30210  30210  30210  30210  30210  30210  30210  30210  30210  30210  30210  30210  30210  30210  30210  30210  30210  30210  30210  30210  30210  30210  30210  30210  30210  30210  30210  30210  30210  30210  30210  30210  30210  30210  30210  30210  30210  30210  30210  30210  30210  30210  30210  30210  30210  30210    256     82     57    229  30210  30210  30210  30210  30210  30210    216    111     87    135    106    190    225    169    190     21  30210    188    146  30210  30210  30210  30210  30210    151    225    138    153    165  30210  30210  30210    154    170    172    177    156  30210  30210    169    173  30210    158    158    167    114    119    181    175    145    195  30210  30210  30210  30210  30210  30210  30210  30210  30210  30210  30210  30210  30210  30210  30210  30210  30210    287  30210    197    252    205  30210  30210    157    143    133  30210    158    161  30210    174    160    199    129    139    135  30210    127    131  30210  30210  30210  30210  30210    275  30210    210  30210  30210  30210    120    123    123    118  30210    120    118  30210  30210    131    125  30210    125    111  30210  30210  30210    123  30210    200  30210    232    150    146    133    266    163    162    168    216    239    205    207  30210  30210    202    225    223  30210  30210    202  30210    225  30210    265    225    219    250  30210  30210  30210  30210  30210  30210  30210  30210  30210    265  30210    260    240    256    241  30210    242    239  30210  30210  30210    225    295    226    233    223    227    274    228    221    234    233    221    227    228    237    230    242    237    228    236    214    237    235    228    217    233    229  30210    227    226    223    223    182    229    218  30210    210    221    220    236  30210  30210  30210  30210  30210  30210  30210  30210  30210  30210    250  30210    223    222  30210    237  30210  30210  30210  30210  30210  30210  30210  30210  30210  30210  30210  30210  30210  30210  30210  30210  30210  30210  30210  30210  30210  30210  30210  30210  30210  30210  30210  30210  30210  30210  30210  30210  30210  30210  30210  30210  30210  30210  30210  30210  30210  30210  30210  30210  30210  30210  30210  30210  30210  30210  30210
  30210  30210  30210  30210  30210  30210  30210  30210  30210  30210  30210  30210  30210  30210  30210  30210  30210  30210  30210  30210  30210  30210  30210  30210  30210  30210  30210  30210  30210  30210  30210  30210  30210  30210  30210  30210  30210  30210  30210  30210  30210  30210  30210  30210  30210  30210  30210  30210  30210  30210  30210  30210  30210  30210  30210  30210  30210  30210  30210  30210  30210  30210  30210  30210  30210  30210  30210  30210  30210  30210  30210  30210  30210  30210  30210  30210  30210  30210  30210  30210  30210  30210  30210  30210    187    202  30210  30210  30210    142  30210    135    140    157    129    148    128    112    114    129    134    271  30210    197  30210    176    200    177    158    158    159    168    152    157    145    150    154    211    161    164    166    155    182    186    238    238    236    226    229    218    221    222    217    226    210    188    231    210    251  30210  30210    168    231    279    224  30210    244    235  30210    216    227    157  30210  30210    214    169    161    201    245    203    231    220    222    212  30210  30210  30210  30210  30210  30210  30210  30210  30210  30210  30210  30210  30210  30210  30210  30210  30210  30210  30210  30210  30210  30210  30210  30210  30210  30210  30210  30210  30210  30210  30210  30210  30210  30210  30210  30210  30210  30210  30210  30210  30210  30210  30210  30210  30210  30210  30210  30210  30210  30210  30210  30210  30210  30210  30210  30210  30210  30210  30210  30210  30210  30210  30210  30210  30210  30210  30210  30210  30210  30210  30210  30210  30210  30210  30210  30210  30210  30210  30210  30210  30210  30210  30210  30210  30210  30210  30210  30210  30210  30210  30210  30210    235    211  30210    187    209    203    192    190    204    171  30210    204    215    186    203    147    155    195    184  30210  30210  30210  30210  30210  30210  30210  30210  30210  30210  30210    198    215    120    143    134  30210  30210  30210  30210  30210  30210    149    171    202    181    153  30210    176    163    196    191  30210  30210    163    165  30210  30210  30210  30210  30210  30210  30210  30210  30210  30210  30210  30210  30210  30210  30210  30210  30210  30210  30210  30210  30210    214  30210    203  30210    222  30210    192    206    180    241  30210  30210  30210  30210  30210  30210     27  30210    145    128  30210    137  30210  30210  30210  30210    232    196    237    123    121    120    127    121    118    124    138    119    119  30210  30210    126    124  30210    121  30210    123    118  30210    141    118    150    174    198    210    193    178    208    206    180  30210    207    212    234    227    236  30210    215    224    212  30210  30210  30210  30210  30210  30210  30210  30210  30210    229  30210    232  30210  30210  30210    262    264  30210  30210    264    256    268    246    257    238    229    251  30210  30210    239  30210  30210    218    215    208    221    215    236    221    233    230    229    215    229    211    201    235    229  30210    236    235    236    230    234    216    225    226    242    226    214    211    222    180    209    163  30210  30210    224    202    235  30210  30210  30210  30210  30210  30210  30210  30210  30210  30210  30210    229    220  30210    229    236  30210  30210  30210  30210  30210  30210  30210  30210  30210  30210  30210  30210  30210  30210  30210  30210  30210  30210  30210  30210  30210  30210  30210  30210  30210  30210  30210  30210  30210  30210  30210  30210  30210  30210  30210  30210  30210  30210  30210  30210  30210  30210  30210  30210  30210  30210  30210  30210  30210  30210  30210  30210
  30210  30210  30210  30210  30210  30210  30210  30210  30210  30210  30210  30210  30210  30210  30210  30210  30210  30210  30210  30210  30210  30210  30210  30210  30210  30210  30210  30210  30210  30210  30210  30210  30210  30210  30210  30210  30210  30210  30210  30210  30210  30210  30210  30210  30210  30210  30210  30210  30210  30210  30210  30210  30210  30210  30210  30210  30210  30210  30210  30210  30210  30210  30210  30210  30210  30210  30210  30210  30210  30210  30210  30210  30210  30210  30210  30210  30210  30210  30210  30210  30210  30210  30210  30210  30210    198    195  30210  30210  30210    119    146  30210  30210  30210  30210    126  30210    209  30210    131    173    205    180    193    203  30210    174    205    163    161    171    160    157    169    144  30210    168    179    239    212    178    167    197    230    218    234    233    234    230    230    215    203  30210    234    243    214    222    223  30210  30210    194  30210  30210    203    183    228    238  30210  30210  30210  30210  30210    236    211    242    208    221    195    205    232    215    232    194  30210  30210  30210  30210  30210  30210  30210  30210  30210  30210  30210  30210  30210  30210  30210  30210  30210  30210  30210  30210  30210  30210  30210  30210  30210  30210  30210  30210  30210  30210  30210  30210  30210  30210  30210  30210  30210  30210  30210  30210  30210  30210  30210  30210  30210  30210  30210  30210  30210  30210  30210  30210  30210  30210  30210  30210  30210  30210  30210  30210  30210  30210  30210  30210  30210  30210  30210  30210  30210  30210  30210  30210  30210  30210  30210  30210  30210  30210  30210  30210  30210  30210  30210  30210  30210  30210  30210  30210  30210  30210  30210  30210  30210    162    196    205    162    168    132    165    168    140  30210    119    127    134     42    219    180    203    170  30210  30210  30210  30210  30210  30210  30210  30210  30210    188  30210  30210    112    122    179    180    118  30210  30210  30210  30210  30210  30210    187    169  30210    139    150    177    182    184    214    170    187    158    153    130  30210  30210  30210  30210  30210  30210  30210  30210  30210  30210  30210  30210  30210  30210  30210  30210  30210  30210  30210  30210  30210    200    219    195    213    216    223    215    217    252  30210  30210      5  30210    152    315  30210    128  30210  30210  30210  30210  30210  30210  30210  30210    184    239    116  30210  30210    112    133    133    122    119    122    121  30210    127    121    120    128  30210    133    138    229  30210    183    149  30210    183    226  30210  30210  30210    186    205  30210    201    207    185    257  30210    244    218    216    244    230    240    218  30210  30210  30210  30210  30210  30210  30210  30210  30210  30210  30210  30210  30210  30210  30210  30210  30210  30210  30210    276  30210    226    274  30210    256  30210  30210  30210    286    265  30210    216    224    222    237    198  30210  30210    240    239    246    229    228  30210    223    232    231    232    226    240    219  30210    221    217    224    231    227    225    226    232    215    233    224    216  30210  30210  30210  30210  30210  30210  30210  30210  30210  30210  30210  30210  30210  30210  30210    255    242  30210  30210  30210  30210  30210  30210  30210  30210  30210  30210  30210  30210  30210  30210  30210  30210  30210  30210  30210  30210  30210  30210  30210  30210  30210  30210  30210  30210  30210  30210  30210  30210  30210  30210  30210  30210  30210  30210  30210  30210  30210  30210  30210  30210  30210  30210  30210  30210  30210  30210  30210  30210  30210  30210  30210  30210
  30210  30210  30210  30210  30210  30210  30210  30210  30210  30210  30210  30210  30210  30210  30210  30210  30210  30210  30210  30210  30210  30210  30210  30210  30210  30210  30210  30210  30210  30210  30210  30210  30210  30210  30210  30210  30210  30210  30210  30210  30210  30210  30210  30210  30210  30210  30210  30210  30210  30210  30210  30210  30210  30210  30210  30210  30210  30210  30210  30210  30210  30210  30210  30210  30210  30210  30210  30210  30210  30210  30210  30210  30210  30210  30210  30210  30210  30210  30210  30210  30210  30210  30210  30210    214    211    205  30210  30210    151    123    279    152    111    133    127    160  30210    142    247    134    116    181    161    170    295    248    301    165    171    158    145    166    153  30210    151    212    179    188    184    191    236    237    224    258    217    212    232    234    216    224    213    218  30210    218    207    225    228    192  30210  30210    236  30210    227    226    235    144  30210  30210  30210    164    204    202    228    239    240    209    207    232    225    259  30210    191    198  30210  30210  30210  30210  30210  30210  30210  30210  30210  30210  30210  30210  30210  30210  30210  30210  30210  30210  30210  30210  30210  30210  30210  30210  30210  30210  30210  30210  30210  30210  30210  30210  30210  30210  30210  30210  30210  30210  30210  30210  30210  30210  30210  30210  30210  30210  30210  30210  30210  30210  30210  30210  30210  30210  30210  30210  30210  30210  30210  30210  30210  30210  30210  30210  30210  30210  30210  30210  30210  30210  30210  30210  30210  30210  30210  30210  30210  30210  30210  30210  30210  30210  30210  30210  30210  30210  30210  30210  30210  30210  30210  30210  30210    210    205    229    193    159    126    139    138  30210    190    159    147    120    167    215    173  30210    176  30210  30210  30210  30210  30210  30210  30210  30210    107    131  30210  30210  30210    139    119    142  30210     90  30210  30210  30210  30210  30210  30210    153    180  30210    130    130    172    201    199    189    160    121    169    168  30210  30210  30210  30210  30210  30210  30210  30210  30210  30210  30210  30210  30210  30210  30210  30210  30210  30210  30210  30210  30210    228    196  30210    234    179    174    204    224    204    156  30210    130    143  30210  30210     74    135  30210  30210  30210  30210  30210  30210  30210  30210    264    269    243  30210    120  30210  30210    123    122    130    132    112    110    111    246    120    109    162    170    169    188    173    189    203    168    221  30210    199    197  30210  30210    192  30210  30210    236  30210  30210    229  30210  30210  30210  30210    245  30210  30210  30210  30210  30210  30210  30210  30210  30210  30210  30210  30210  30210    222  30210  30210  30210  30210  30210  30210  30210  30210  30210  30210    259  30210  30210  30210  30210  30210  30210    225    231    256    251    258    281  30210  30210    229    237    226    222    235    222    211    227    228    208    224    224    230    225  30210    218    239    236    239    210    214    220    203    218    227    247  30210  30210  30210  30210  30210  30210  30210  30210  30210  30210  30210  30210  30210  30210  30210    232  30210  30210  30210  30210  30210  30210  30210  30210  30210  30210  30210  30210  30210  30210  30210  30210  30210  30210  30210  30210  30210  30210  30210  30210  30210  30210  30210  30210  30210  30210  30210  30210  30210  30210  30210  30210  30210  30210  30210  30210  30210  30210  30210  30210  30210  30210  30210  30210  30210  30210  30210  30210  30210  30210  30210  30210  30210  30210
  30210  30210  30210  30210  30210  30210  30210  30210  30210  30210  30210  30210  30210  30210  30210  30210  30210  30210  30210  30210  30210  30210  30210  30210  30210  30210  30210  30210  30210  30210  30210  30210  30210  30210  30210  30210  30210  30210  30210  30210  30210  30210  30210  30210  30210  30210  30210  30210  30210  30210  30210  30210  30210  30210  30210  30210  30210  30210  30210  30210  30210  30210  30210  30210  30210  30210  30210  30210  30210  30210  30210  30210  30210  30210  30210  30210  30210  30210  30210  30210  30210  30210  30210  30210    191    213  30210    219    176    142    151    144  30210    199    145    136    190    143    137    247  30210  30210    174    156    146    157    142    219    168    169    162    165    168    159    157    145    164    168    242    186    164    235  30210    232    232    235    238    229    226    225    217    217    226    221    200    220    214    220    221    231    220    229    239    256    239    257  30210  30210    219    246    233    211    204    212    180    213  30210    187    221    207    228    235    219  30210  30210  30210  30210  30210  30210  30210  30210  30210  30210  30210  30210  30210  30210  30210  30210  30210  30210  30210  30210  30210  30210  30210  30210  30210  30210  30210  30210  30210  30210  30210  30210  30210  30210  30210  30210  30210  30210  30210  30210  30210  30210  30210  30210  30210  30210  30210  30210  30210  30210  30210  30210  30210  30210  30210  30210  30210  30210  30210  30210  30210  30210  30210  30210  30210  30210  30210  30210  30210  30210  30210  30210  30210  30210  30210  30210  30210  30210  30210  30210  30210  30210  30210  30210  30210  30210  30210  30210  30210  30210  30210  30210  30210  30210    108    192     69     91     74    135    123    129    175    328    157     99    140    145    265    126  30210  30210  30210  30210  30210  30210  30210  30210  30210  30210  30210  30210  30210  30210  30210  30210    115  30210    164    121    110  30210  30210  30210  30210  30210  30210    181    201    178    110    205    133    189    181    180    145    100    117    185  30210  30210  30210  30210  30210    223    180    200    177    139    175    166  30210  30210  30210  30210  30210  30210  30210  30210  30210  30210    184    189  30210    176    170  30210    169    190    219    123  30210  30210  30210     23    295  30210  30210  30210  30210  30210  30210    256  30210    111    104    257    243  30210    117    118    123    132    128    115    104    112    111    122    120    166    172    194  30210    159    150    174  30210    163    170    157    206    204    204  30210  30210  30210  30210  30210  30210    241    242  30210  30210  30210    246  30210    234  30210  30210  30210  30210  30210  30210  30210  30210  30210  30210  30210  30210    302    305    211  30210  30210  30210  30210    243  30210  30210  30210  30210  30210  30210  30210  30210    264    272    232    227  30210    262    236    239    229    227    213    232    214    217    231    230    229    227    224    221    239    225    222  30210  30210    221    232    229    236    226    216    229    219    225    197  30210  30210  30210  30210  30210  30210  30210  30210  30210  30210  30210  30210  30210  30210  30210    226  30210  30210  30210  30210  30210  30210  30210  30210  30210  30210  30210  30210  30210  30210  30210  30210  30210  30210  30210  30210  30210  30210  30210  30210  30210  30210  30210  30210  30210  30210  30210  30210  30210  30210  30210  30210  30210  30210  30210  30210  30210  30210  30210  30210  30210  30210  30210  30210  30210  30210  30210  30210  30210  30210  30210  30210  30210  30210  30210
  30210  30210  30210  30210  30210  30210  30210  30210  30210  30210  30210  30210  30210  30210  30210  30210  30210  30210  30210  30210  30210  30210  30210  30210  30210  30210  30210  30210  30210  30210  30210  30210  30210  30210  30210  30210  30210  30210  30210  30210  30210  30210  30210  30210  30210  30210  30210  30210  30210  30210  30210  30210  30210  30210  30210  30210  30210  30210  30210  30210  30210  30210  30210  30210  30210  30210  30210  30210  30210  30210  30210  30210  30210  30210  30210  30210  30210  30210  30210  30210  30210  30210  30210  30210     29  30210    178    207    166  30210    146    142    142  30210  30210    125    148    114  30210  30210  30210  30210    271    207    165    208    164    159  30210    175    221  30210    149    149    149    171  30210    214    221    176  30210    188    226    225    213    235    237    239  30210    239    202    225    220    227    217  30210    215    220    216    232    234    246    243    236    235    231    220    232    226    194    202  30210    206    202    209  30210    192    232    196    193  30210  30210    240  30210  30210  30210  30210  30210  30210  30210  30210  30210  30210  30210  30210  30210  30210  30210  30210  30210  30210  30210  30210  30210  30210  30210  30210  30210  30210  30210  30210  30210  30210  30210  30210  30210  30210  30210  30210  30210  30210  30210  30210  30210  30210  30210  30210  30210  30210  30210  30210  30210  30210  30210  30210  30210  30210  30210  30210  30210  30210  30210  30210  30210  30210  30210  30210  30210  30210  30210  30210  30210  30210  30210  30210  30210  30210  30210  30210  30210  30210  30210  30210  30210  30210  30210  30210  30210  30210  30210  30210  30210  30210  30210  30210  30210  30210    181    149    150    125    110     91    144    155    187  30210    188    146    289  30210    184  30210  30210  30210  30210  30210  30210  30210  30210  30210  30210  30210  30210    111  30210  30210  30210  30210  30210  30210    112    169    127    111    129  30210  30210  30210  30210    165  30210    134    170    117    200    252    199    236    167  30210    138    151    117    160    158    217    208    193    167  30210    154    132    185    158    164    199  30210  30210    192  30210    203    250    188    178  30210    212    193  30210  30210    148    147    221    315  30210  30210  30210     19  30210  30210  30210  30210  30210  30210  30210  30210  30210    279    111    117    120  30210    123    125    124    118    124  30210    116    105  30210    117    220    139    253    190    162    260    253  30210  30210    184    184    238  30210    172  30210    210    264    269  30210  30210  30210  30210    239    227    198  30210    209  30210  30210  30210  30210  30210  30210  30210  30210  30210  30210  30210  30210  30210  30210  30210  30210  30210  30210    254  30210  30210  30210  30210  30210  30210  30210  30210  30210  30210  30210  30210    236    200    217    232    231    232    240    238    240  30210    229    241    220    227    219    232    210    231    217    223    228    215  30210    215  30210    233  30210    205    234    221    244    216    221    226    251  30210  30210  30210  30210  30210  30210  30210  30210  30210  30210  30210  30210  30210  30210  30210  30210  30210    256  30210  30210  30210  30210  30210  30210  30210  30210  30210  30210  30210  30210  30210  30210  30210  30210  30210  30210  30210  30210  30210  30210  30210  30210  30210  30210  30210  30210  30210  30210  30210  30210  30210  30210  30210  30210  30210  30210  30210  30210  30210  30210  30210  30210  30210  30210  30210  30210  30210  30210  30210  30210  30210  30210  30210  30210  30210
  30210  30210  30210  30210  30210  30210  30210  30210  30210  30210  30210  30210  30210  30210  30210  30210  30210  30210  30210  30210  30210  30210  30210  30210  30210  30210  30210  30210  30210  30210  30210  30210  30210  30210  30210  30210  30210  30210  30210  30210  30210  30210  30210  30210  30210  30210  30210  30210  30210  30210  30210  30210  30210  30210  30210  30210  30210  30210  30210  30210  30210  30210  30210  30210  30210  30210  30210  30210  30210  30210  30210  30210  30210  30210  30210  30210  30210  30210  30210  30210  30210  30210  30210  30210    202    217    216    136  30210    165    196    158  30210    155    131  30210    125    138  30210  30210  30210  30210  30210  30210  30210  30210    136    302    132    159    197    214    157  30210    146    166    143  30210    229    223  30210    233  30210    219    221    226  30210    238    241    224    271    164    227    218  30210    208    212    216    217    213    208    221    243    237    234    235  30210    223  30210    183    206    232    245    211    199    216    252    216    214  30210  30210  30210  30210  30210  30210  30210  30210  30210  30210  30210  30210  30210  30210  30210  30210  30210  30210  30210  30210  30210  30210  30210  30210  30210  30210  30210  30210  30210  30210  30210  30210  30210  30210  30210  30210  30210  30210  30210  30210  30210  30210  30210  30210  30210  30210  30210  30210  30210  30210  30210  30210  30210  30210  30210  30210  30210  30210  30210  30210  30210  30210  30210  30210  30210  30210  30210  30210  30210  30210  30210  30210  30210  30210  30210  30210  30210  30210  30210  30210  30210  30210  30210  30210  30210  30210  30210  30210  30210  30210  30210  30210  30210  30210  30210  30210  30210  30210  30210    166    145    121    221    165    157    128    133    175    183    157    195    229  30210  30210  30210  30210  30210  30210  30210  30210  30210  30210  30210  30210    117  30210  30210  30210  30210  30210  30210  30210  30210  30210    166    172    163    186    179  30210  30210    173    170    138    209  30210    121  30210  30210  30210  30210     61  30210  30210  30210    160    157    176    159    177    161    171  30210    175    132    187    175    165    209    197    195  30210  30210    201    158    196    183    203    222    196    186    126  30210    130    134  30210  30210  30210  30210  30210  30210    111  30210    118  30210    114  30210  30210    103    136    124    117    127  30210    122  30210  30210    116    119    106    134    155    130    230    217  30210  30210    121    119    227    233    169    183  30210  30210    203    179    226  30210    278  30210  30210    255    235  30210  30210  30210  30210  30210  30210  30210  30210  30210  30210  30210  30210  30210  30210  30210  30210  30210  30210  30210  30210  30210    258    206  30210  30210  30210  30210  30210  30210  30210  30210  30210  30210  30210    303  30210  30210    200    247  30210  30210    228    231    222    229    237  30210  30210    221    214    222    233    220    233    232    220    212    226  30210  30210  30210    232  30210  30210    162    238    231    237    205    232    168  30210  30210  30210  30210  30210  30210  30210  30210  30210  30210  30210  30210  30210  30210  30210  30210    244    240    249  30210  30210  30210  30210  30210  30210  30210  30210  30210  30210  30210  30210  30210  30210  30210  30210  30210  30210  30210  30210  30210  30210  30210  30210  30210  30210  30210  30210  30210  30210  30210  30210  30210  30210  30210  30210  30210  30210  30210  30210  30210  30210  30210  30210  30210  30210  30210  30210  30210  30210  30210  30210  30210  30210  30210  30210  30210
  30210  30210  30210  30210  30210  30210  30210  30210  30210  30210  30210  30210  30210  30210  30210  30210  30210  30210  30210  30210  30210  30210  30210  30210  30210  30210  30210  30210  30210  30210  30210  30210  30210  30210  30210  30210  30210  30210  30210  30210  30210  30210  30210  30210  30210  30210  30210  30210  30210  30210  30210  30210  30210  30210  30210  30210  30210  30210  30210  30210  30210  30210  30210  30210  30210  30210  30210  30210  30210  30210  30210  30210  30210  30210  30210  30210  30210  30210  30210  30210  30210  30210  30210  30210    193    189    152     83    172  30210    117    306    178    214  30210    138    303    309    255    158    286    125    142    189  30210    150    139    233    172  30210    213    161  30210    161    154  30210    233    239    156    224  30210  30210    262    138    213    153    231    205    247    182  30210    184    207    193    192    217    198    221    283    218  30210    225    223    217    212    224    233    212    211    214    233    216    257    210    206    182    230    217    222  30210  30210  30210  30210  30210  30210  30210  30210  30210  30210  30210  30210  30210  30210  30210  30210  30210  30210  30210  30210  30210  30210  30210  30210  30210  30210  30210  30210  30210  30210  30210  30210  30210  30210  30210  30210  30210  30210  30210  30210  30210  30210  30210  30210  30210  30210  30210  30210  30210  30210  30210  30210  30210  30210  30210  30210  30210  30210  30210  30210  30210  30210  30210  30210  30210  30210  30210  30210  30210  30210  30210  30210  30210  30210  30210  30210  30210  30210  30210  30210  30210  30210  30210  30210  30210  30210  30210  30210  30210  30210  30210  30210  30210  30210  30210  30210  30210  30210  30210    257    112    221    133    148     61    131    225    142  30210    283    256    136  30210  30210  30210  30210  30210  30210  30210  30210  30210  30210  30210  30210    126    148  30210  30210  30210  30210  30210  30210  30210  30210    182    194  30210  30210    108  30210  30210    183    154    145    170  30210  30210  30210  30210  30210  30210    175  30210    109    170    212    179    238    152    132    163    159  30210    159    178    173    162    158    162    158    178    181  30210  30210    155    167    186  30210  30210    191    211    165    137    270    266    110  30210  30210  30210    163  30210  30210    114    118    111  30210  30210    110    117    124    114    118  30210  30210    127    108    113    276    254    112    193    247    148    120  30210    128    143    146    178    221  30210  30210    215    247    245  30210    217    235  30210  30210    261  30210  30210  30210  30210  30210  30210  30210  30210  30210  30210  30210  30210  30210  30210  30210  30210    122  30210  30210  30210  30210  30210  30210  30210  30210  30210  30210  30210  30210  30210  30210  30210  30210  30210    238    301  30210    231    287    265    264    242    256    246    245    241    237    251    238    223    234    229    226    227    213  30210  30210    209    225    228  30210  30210  30210    226    202  30210  30210    242    231    240    227  30210    242  30210  30210  30210  30210  30210  30210  30210  30210  30210  30210  30210  30210  30210  30210  30210  30210  30210  30210  30210    241  30210  30210  30210  30210  30210  30210  30210  30210  30210  30210  30210  30210  30210  30210  30210  30210  30210  30210  30210  30210  30210  30210  30210  30210  30210  30210  30210  30210  30210  30210  30210  30210  30210  30210  30210  30210  30210  30210  30210  30210  30210  30210  30210  30210  30210  30210  30210  30210  30210  30210  30210  30210  30210  30210  30210  30210  30210
  30210  30210  30210  30210  30210  30210  30210  30210  30210  30210  30210  30210  30210  30210  30210  30210  30210  30210  30210  30210  30210  30210  30210  30210  30210  30210  30210  30210  30210  30210  30210  30210  30210  30210  30210  30210  30210  30210  30210  30210  30210  30210  30210  30210  30210  30210  30210  30210  30210  30210  30210  30210  30210  30210  30210  30210  30210  30210  30210  30210  30210  30210  30210  30210  30210  30210  30210  30210  30210  30210  30210  30210  30210  30210  30210  30210  30210  30210  30210  30210  30210  30210  30210  30210  30210    312    188    114    285    211    135  30210    192    184    129    146    144  30210    165    191    215    145    119    206  30210    166    213    165    169    195  30210    205    191    165    164  30210    191    141    136  30210  30210  30210    242    141    242    214    194  30210    230    210    239    193    206    230    201    201    202  30210    206    206    224    201    200    208    214    233    252    197    206    215    217    215    226    257    239    205    219    217    219  30210  30210  30210  30210  30210  30210  30210  30210  30210  30210  30210  30210  30210  30210  30210  30210  30210  30210  30210  30210  30210  30210  30210  30210  30210  30210  30210  30210  30210  30210  30210  30210  30210  30210  30210  30210  30210  30210  30210  30210  30210  30210  30210  30210  30210  30210  30210  30210  30210  30210  30210  30210  30210  30210  30210  30210  30210  30210  30210  30210  30210  30210  30210  30210  30210  30210  30210  30210  30210  30210  30210  30210  30210  30210  30210  30210  30210  30210  30210  30210  30210  30210  30210  30210  30210  30210  30210  30210  30210  30210  30210  30210  30210  30210  30210  30210  30210  30210    182    114    102     86    107    192    182  30210    252    133    120    130    108  30210  30210  30210  30210     94  30210  30210  30210  30210  30210  30210  30210  30210    105    119  30210  30210  30210  30210  30210  30210  30210  30210  30210    213    109  30210  30210  30210  30210  30210    207    176    242    241  30210  30210  30210  30210  30210  30210    133    115    131  30210    179    158    133    117  30210    122    144    156    153    167    155    169    190  30210    207    194  30210    183  30210    164    187    176  30210    181    180    187    118  30210    154  30210  30210  30210    179  30210    337    117  30210     68    114    108    115    113    283  30210    111  30210    119  30210    114    115  30210  30210    121  30210    171  30210    133  30210  30210  30210  30210    214    212    204    176    196  30210    263  30210    244    233  30210  30210  30210  30210  30210  30210  30210  30210  30210  30210  30210  30210  30210  30210  30210  30210    283  30210  30210  30210  30210  30210  30210  30210  30210  30210    229    209    230    223    229    225    289  30210  30210  30210  30210  30210  30210  30210  30210    220    276  30210    228    249    225    237    224    234    243    237    231    237    230    220    232    228    149    146    265    243  30210  30210  30210  30210    246    210    240  30210  30210  30210  30210    225    206    215  30210  30210  30210  30210  30210  30210  30210  30210  30210  30210  30210  30210  30210  30210  30210  30210  30210  30210  30210  30210    254    218  30210  30210  30210  30210  30210  30210  30210  30210  30210  30210  30210  30210  30210  30210  30210  30210  30210  30210  30210  30210  30210  30210  30210  30210  30210  30210  30210  30210  30210  30210  30210  30210  30210  30210  30210  30210  30210  30210  30210  30210  30210  30210  30210  30210  30210  30210  30210  30210  30210  30210  30210  30210  30210  30210  30210  30210
  30210  30210  30210  30210  30210  30210  30210  30210  30210  30210  30210  30210  30210  30210  30210  30210  30210  30210  30210  30210  30210  30210  30210  30210  30210  30210  30210  30210  30210  30210  30210  30210  30210  30210  30210  30210  30210  30210  30210  30210  30210  30210  30210  30210  30210  30210  30210  30210  30210  30210  30210  30210  30210  30210  30210  30210  30210  30210  30210  30210  30210  30210  30210  30210  30210  30210  30210  30210  30210  30210  30210  30210  30210  30210  30210  30210  30210  30210  30210  30210  30210  30210  30210  30210  30210    132  30210     92    113  30210  30210  30210    167  30210  30210    235  30210  30210  30210    166  30210    135    114    178  30210    200    106    136    220    210    235    246    214  30210    229  30210    158    157  30210    143    218    197    244    200    264  30210  30210    217    190    208    221    202    150    190    174    206    186    192    209    192    205    214    239    299    226    204    221    203    205    208    226  30210    213    225    242    209    225  30210  30210  30210  30210  30210  30210  30210  30210  30210  30210  30210  30210  30210  30210  30210  30210  30210  30210  30210  30210  30210  30210  30210  30210  30210  30210  30210  30210  30210  30210  30210  30210  30210  30210  30210  30210  30210  30210  30210  30210  30210  30210  30210  30210  30210  30210  30210  30210  30210  30210  30210  30210  30210  30210  30210  30210  30210  30210  30210  30210  30210  30210  30210  30210  30210  30210  30210  30210  30210  30210  30210  30210  30210  30210  30210  30210  30210  30210  30210  30210  30210  30210  30210  30210  30210  30210  30210  30210  30210  30210  30210  30210  30210  30210  30210  30210  30210  30210  30210  30210    170    128     97     80     53     93  30210    123    113  30210    159    162  30210  30210  30210    165  30210  30210  30210  30210  30210  30210  30210  30210  30210  30210    253  30210  30210  30210  30210  30210  30210  30210  30210  30210  30210  30210    199  30210  30210  30210  30210  30210    109    196    151    193  30210  30210  30210  30210  30210  30210    138    130    144    179  30210    148    126    132  30210  30210  30210    171    145  30210  30210    161    175  30210    164    155    155    220    171    162    174    253    178    157    185    130    135    144  30210  30210  30210  30210  30210  30210  30210  30210  30210  30210    122    136    116    118    106  30210  30210    107  30210  30210  30210  30210  30210    112    112    143    131    111    156  30210    177    168    186  30210    202  30210  30210  30210  30210  30210    170  30210    299  30210  30210  30210  30210  30210  30210  30210  30210  30210  30210  30210  30210  30210  30210  30210  30210  30210  30210  30210    216  30210  30210  30210  30210  30210  30210  30210  30210  30210    218    231    231    225    217    237    206    275  30210  30210  30210  30210    305    257    221    224    241    247    253    239    206    241    239    229    234    222    205    220    229    253    240  30210  30210  30210  30210  30210  30210  30210  30210  30210  30210  30210  30210  30210  30210    170    178  30210  30210  30210  30210  30210  30210  30210  30210  30210  30210  30210  30210  30210  30210  30210  30210  30210  30210  30210    241    224  30210  30210  30210  30210  30210  30210  30210  30210  30210  30210  30210  30210  30210  30210  30210  30210  30210  30210  30210  30210  30210  30210  30210  30210  30210  30210  30210  30210  30210  30210  30210  30210  30210  30210  30210  30210  30210  30210  30210  30210  30210  30210  30210  30210  30210  30210  30210  30210  30210  30210  30210  30210  30210  30210  30210  30210  30210
  30210  30210  30210  30210  30210  30210  30210  30210  30210  30210  30210  30210  30210  30210  30210  30210  30210  30210  30210  30210  30210  30210  30210  30210  30210  30210  30210  30210  30210  30210  30210  30210  30210  30210  30210  30210  30210  30210  30210  30210  30210  30210  30210  30210  30210  30210  30210  30210  30210  30210  30210  30210  30210  30210  30210  30210  30210  30210  30210  30210  30210  30210  30210  30210  30210  30210  30210  30210  30210  30210  30210  30210  30210  30210  30210  30210  30210  30210  30210  30210  30210  30210  30210  30210  30210  30210    185     72    130    173  30210    132  30210    329  30210  30210  30210  30210    165  30210    224    131    175    183  30210  30210  30210    178    174    201    202  30210  30210    168    172  30210    183    229    213    134    248    255    230    161    256    178    187    220    202    191    186    285    175    188    204    205    212    222    202    218    189    197    183    180    208    224    173    217    208    205    201    207    202    213  30210    258    188    247  30210  30210  30210  30210  30210  30210  30210  30210  30210  30210  30210  30210  30210  30210  30210  30210  30210  30210  30210  30210  30210  30210  30210  30210  30210  30210  30210  30210  30210  30210  30210  30210  30210  30210  30210  30210  30210  30210  30210  30210  30210  30210  30210  30210  30210  30210  30210  30210  30210  30210  30210  30210  30210  30210  30210  30210  30210  30210  30210  30210  30210  30210  30210  30210  30210  30210  30210  30210  30210    278  30210  30210  30210  30210  30210  30210  30210  30210  30210  30210  30210  30210  30210  30210  30210  30210  30210  30210  30210  30210  30210  30210  30210  30210  30210  30210  30210  30210  30210    157  30210     90    143    103     87    135    138    120  30210  30210    139    120  30210  30210  30210  30210  30210  30210  30210  30210  30210  30210  30210  30210  30210  30210  30210  30210  30210  30210  30210  30210  30210  30210  30210  30210    139  30210  30210  30210  30210  30210  30210  30210    149    156    131  30210    119  30210  30210    171  30210  30210     74  30210    122    142    118  30210    128    117    282  30210  30210  30210    156    157    171    126    170    148    170    155    170    149  30210  30210    170    165    258  30210    176    153    114    170  30210     82     52    124    165  30210  30210    114    153    116    116    132    128    123  30210  30210    118  30210    262    105    106    109    250    108     59    105    137    163    221  30210    147    160  30210  30210  30210  30210  30210  30210    177  30210    197  30210    252  30210  30210  30210  30210  30210  30210  30210  30210  30210  30210  30210  30210    255  30210  30210  30210    242  30210  30210  30210  30210  30210  30210  30210  30210  30210    247    224    232    214    240    206    230    227    192    210    216  30210    200    225  30210    249    208    206    218    208    226    220    248    241    237    225    221    234    225    231    239    234    146    143  30210  30210  30210  30210  30210  30210  30210  30210  30210  30210  30210    247  30210    227  30210    175  30210  30210  30210  30210  30210  30210  30210  30210  30210  30210  30210  30210  30210  30210  30210  30210  30210  30210    232    142  30210  30210  30210  30210  30210  30210  30210  30210  30210  30210  30210  30210  30210  30210  30210  30210  30210  30210  30210  30210  30210  30210  30210  30210  30210  30210  30210  30210  30210  30210  30210  30210  30210  30210  30210  30210  30210  30210  30210  30210  30210  30210  30210  30210  30210  30210  30210  30210  30210  30210  30210  30210  30210  30210  30210  30210  30210
  30210  30210  30210  30210  30210  30210  30210  30210  30210  30210  30210  30210  30210  30210  30210  30210  30210  30210  30210  30210  30210  30210  30210  30210  30210  30210  30210  30210  30210  30210  30210  30210  30210  30210  30210  30210  30210  30210  30210  30210  30210  30210  30210  30210  30210  30210  30210  30210  30210  30210  30210  30210  30210  30210  30210  30210  30210  30210  30210  30210  30210  30210  30210  30210  30210  30210  30210  30210  30210  30210  30210  30210  30210  30210  30210  30210  30210  30210  30210  30210  30210  30210  30210  30210  30210  30210    173  30210    215    126    198    199  30210  30210    199  30210    210    273     69    154    146    265  30210    211    312    281    208    138    213    209    241  30210    227    171    203    205    179    146    198    128    178    245    192    216    134    174    137     95    185    219    154    174    191    190    183    243    201    208    217    205    198    226    188    134    219    208    214    231    218    230    208    218    241    207    215    196  30210    263  30210  30210  30210  30210  30210  30210  30210  30210  30210  30210  30210  30210  30210  30210  30210  30210  30210  30210  30210  30210  30210  30210  30210  30210  30210  30210  30210  30210  30210  30210  30210  30210  30210  30210  30210  30210  30210  30210  30210  30210  30210  30210  30210  30210  30210  30210  30210  30210  30210  30210  30210  30210  30210  30210  30210  30210  30210  30210  30210  30210  30210  30210  30210  30210  30210  30210  30210  30210  30210  30210  30210  30210  30210  30210  30210  30210  30210  30210  30210  30210  30210  30210  30210  30210  30210  30210  30210  30210  30210  30210  30210  30210  30210  30210  30210  30210  30210  30210  30210  30210    103     86    124     98    132    160    121    114    148    139    130  30210  30210  30210  30210  30210  30210  30210  30210  30210  30210  30210  30210  30210  30210  30210  30210  30210  30210  30210  30210    117    124  30210    158  30210    123  30210  30210  30210  30210  30210  30210  30210     97    181  30210     11  30210  30210  30210  30210  30210    115    168    217  30210    124  30210    117    155    169    143    113    223  30210    178    152    157    170  30210    138    130    137    133    160    166    173    180    165  30210    158    170    158    165    247  30210  30210    146    134    187  30210  30210  30210  30210     16    129    146    139    140    238    150  30210  30210  30210    285    106    102     94    113    139     93  30210    106  30210  30210    125    150  30210  30210  30210  30210  30210  30210    212    197    225  30210  30210  30210  30210  30210  30210  30210  30210  30210  30210  30210  30210    265  30210  30210  30210  30210    238  30210  30210  30210  30210  30210  30210  30210  30210  30210  30210  30210    242    269    224    208    216    221    236  30210    220    216    232  30210  30210  30210    252    231    262    212    260    238    244    234    246    232    237    237    224    144    217    259    150    134    151  30210    238  30210  30210  30210  30210  30210  30210  30210  30210  30210    254  30210    238    210    221  30210  30210  30210  30210  30210  30210  30210  30210  30210  30210  30210  30210  30210  30210  30210  30210  30210    252  30210  30210  30210  30210  30210  30210  30210  30210  30210  30210  30210  30210  30210  30210  30210  30210  30210  30210  30210  30210  30210  30210  30210  30210  30210  30210  30210  30210  30210  30210  30210  30210  30210  30210  30210  30210  30210  30210  30210  30210  30210  30210  30210  30210  30210  30210  30210  30210  30210  30210  30210  30210  30210  30210  30210  30210  30210  30210  30210
[truncated: 967,938 more chars]
