# Supplementary material for: A Novel Large-Scale Temperature Dominated Model for Predicting the End of the Growing Season
Source: PLoS One. 2016 Nov 28;11(11):e0167302. doi: 10.1371/journal.pone.0167302 (PMC5125685; doi:10.1371/journal.pone.0167302)
Supplement: S1 File — (ZIP) [file pone.0167302.s001.zip › MCD12Q2 product from 2001 to 2010/2008.txt]

  29845  29845  29845  29845  29845  29845  29845  29845  29845  29845  29845  29845  29845  29845  29845  29845  29845  29845  29845  29845  29845  29845  29845  29845  29845  29845  29845  29845  29845  29845  29845  29845  29845  29845  29845  29845  29845  29845  29845  29845  29845  29845  29845  29845  29845  29845  29845  29845  29845  29845  29845  29845  29845  29845  29845  29845  29845  29845  29845  29845  29845  29845  29845  29845  29845  29845  29845  29845  29845  29845  29845  29845  29845  29845  29845  29845  29845  29845  29845  29845  29845  29845  29845  29845  29845  29845  29845  29845  29845  29845  29845  29845  29845  29845  29845  29845  29845  29845  29845  29845  29845  29845  29845  29845  29845  29845  29845  29845  29845  29845  29845  29845  29845  29845  29845  29845  29845  29845  29845  29845  29845  29845  29845  29845  29845  29845  29845  29845  29845  29845  29845  29845  29845  29845  29845  29845  29845  29845  29845  29845  29845  29845  29845  29845  29845  29845  29845  29845  29845  29845  29845  29845  29845  29845  29845  29845  29845  29845  29845  29845  29845  29845  29845  29845  29845  29845  29845  29845  29845  29845  29845  29845  29845  29845  29845  29845  29845  29845  29845  29845  29845  29845  29845  29845  29845  29845  29845  29845  29845  29845  29845  29845  29845  29845  29845  29845  29845  29845  29845  29845  29845  29845  29845  29845  29845  29845  29845  29845  29845  29845  29845  29845  29845  29845  29845  29845  29845  29845  29845  29845  29845  29845  29845  29845  29845  29845  29845  29845  29845  29845  29845  29845  29845  29845  29845  29845  29845  29845  29845  29845  29845  29845  29845  29845  29845  29845  29845  29845  29845  29845  29845  29845  29845  29845  29845  29845  29845  29845  29845  29845  29845  29845  29845  29845  29845  29845  29845  29845  29845  29845  29845  29845  29845  29845  29845  29845  29845  29845  29845  29845  29845  29845  29845  29845  29845  29845  29845  29845  29845  29845  29845  29845  29845  29845  29845  29845  29845  29845  29845  29845  29845  29845  29845  29845  29845  29845  29845  29845  29845  29845  29845  29845  29845  29845  29845  29845  29845  29845  29845  29845  29845  29845  29845  29845  29845  29845  29845  29845  29845  29845  29845  29845  29845  29845  29845  29845  29845  29845  29845  29845  29845  29845  29845  29845  29845  29845  29845  29845  29845  29845  29845  29845  29845  29845  29845  29845  29845  29845  29845  29845  29845  29845  29845  29845  29845  29845  29845  29845  29845  29845  29845  29845  29845  29845  29845  29845  29845  29845  29845  29845  29845  29845  29845  29845  29845  29845  29845  29845  29845  29845  29845  29845  29845  29845  29845  29845  29845  29845  29845  29845  29845  29845  29845  29845  29845  29845  29845  29845  29845  29845  29845  29845  29845  29845  29845  29845  29845  29845  29845  29845  29845  29845  29845  29845  29845  29845  29845  29845  29845  29845  29845  29845  29845  29845  29845  29845  29845  29845  29845  29845  29845  29845  29845  29845  29845  29845  29845  29845  29845  29845  29845  29845  29845  29845  29845  29845  29845  29845  29845  29845  29845  29845  29845  29845  29845  29845  29845  29845  29845  29845  29845  29845  29845  29845  29845  29845  29845  29845  29845  29845  29845  29845  29845  29845  29845  29845  29845  29845  29845  29845  29845  29845  29845  29845  29845  29845  29845  29845  29845  29845  29845  29845  29845  29845  29845  29845  29845  29845  29845  29845  29845  29845  29845  29845  29845  29845  29845  29845  29845  29845  29845  29845  29845  29845  29845  29845  29845  29845  29845  29845  29845  29845  29845  29845  29845  29845  29845  29845  29845  29845
  29845  29845  29845  29845  29845  29845  29845  29845  29845  29845  29845  29845  29845  29845  29845  29845  29845  29845  29845  29845  29845  29845  29845  29845  29845  29845  29845  29845  29845  29845  29845  29845  29845  29845  29845  29845  29845  29845  29845  29845  29845  29845  29845  29845  29845  29845  29845  29845  29845  29845  29845  29845  29845  29845  29845  29845  29845  29845  29845  29845  29845  29845  29845  29845  29845  29845  29845  29845  29845  29845  29845  29845  29845  29845  29845  29845  29845  29845  29845  29845  29845  29845  29845  29845  29845  29845  29845  29845  29845  29845  29845  29845  29845  29845  29845  29845  29845  29845  29845  29845  29845  29845  29845  29845  29845  29845  29845  29845  29845  29845  29845  29845  29845  29845  29845  29845  29845  29845  29845  29845  29845  29845  29845  29845  29845  29845  29845  29845  29845  29845  29845  29845  29845  29845  29845  29845  29845  29845  29845  29845  29845  29845  29845  29845  29845  29845  29845  29845  29845  29845  29845  29845  29845  29845  29845  29845  29845  29845  29845  29845  29845  29845  29845  29845  29845  29845  29845  29845  29845  29845  29845  29845  29845  29845  29845  29845  29845  29845  29845  29845  29845  29845  29845  29845  29845  29845  29845  29845  29845  29845  29845  29845  29845  29845  29845  29845  29845  29845  29845  29845  29845  29845  29845  29845  29845  29845  29845  29845  29845  29845  29845  29845  29845  29845  29845  29845  29845  29845  29845  29845  29845  29845  29845  29845  29845  29845  29845  29845  29845  29845  29845  29845  29845  29845  29845  29845  29845  29845  29845  29845  29845  29845  29845  29845  29845  29845  29845  29845  29845  29845  29845  29845  29845  29845  29845  29845  29845  29845  29845  29845  29845  29845  29845  29845  29845  29845  29845  29845  29845  29845  29845  29845  29845  29845  29845  29845  29845  29845  29845  29845  29845  29845  29845  29845  29845  29845  29845  29845  29845  29845  29845  29845  29845  29845  29845  29845  29845  29845  29845  29845  29845  29845  29845  29845  29845  29845  29845  29845  29845  29845  29845  29845  29845  29845  29845  29845  29845  29845  29845  29845  29845  29845  29845  29845  29845  29845  29845  29845  29845  29845  29845  29845  29845  29845  29845  29845  29845  29845  29845  29845  29845  29845  29845  29845  29845  29845  29845  29845  29845  29845  29845  29845  29845  29845  29845  29845  29845  29845  29845  29845  29845  29845  29845  29845  29845  29845  29845  29845  29845  29845  29845  29845  29845  29845  29845  29845  29845  29845  29845  29845  29845  29845  29845  29845  29845  29845  29845  29845  29845  29845  29845  29845  29845  29845  29845  29845  29845  29845  29845  29845  29845  29845  29845  29845  29845  29845  29845  29845  29845  29845  29845  29845  29845  29845  29845  29845  29845  29845  29845  29845  29845  29845  29845  29845  29845  29845  29845  29845  29845  29845  29845  29845  29845  29845  29845  29845  29845  29845  29845  29845  29845  29845  29845  29845  29845  29845  29845  29845  29845  29845  29845  29845  29845  29845  29845  29845  29845  29845  29845  29845  29845  29845  29845  29845  29845  29845  29845  29845  29845  29845  29845  29845  29845  29845  29845  29845  29845  29845  29845  29845  29845  29845  29845  29845  29845  29845  29845  29845  29845  29845  29845  29845  29845  29845  29845  29845  29845  29845  29845  29845  29845  29845  29845  29845  29845  29845  29845  29845  29845  29845  29845  29845  29845  29845  29845  29845  29845  29845  29845  29845  29845  29845  29845  29845  29845  29845  29845  29845  29845  29845  29845  29845  29845  29845  29845  29845  29845  29845  29845  29845
  29845  29845  29845  29845  29845  29845  29845  29845  29845  29845  29845  29845  29845  29845  29845  29845  29845  29845  29845  29845  29845  29845  29845  29845  29845  29845  29845  29845  29845  29845  29845  29845  29845  29845  29845  29845  29845  29845  29845  29845  29845  29845  29845  29845  29845  29845  29845  29845  29845  29845  29845  29845  29845  29845  29845  29845  29845  29845  29845  29845  29845  29845  29845  29845  29845  29845  29845  29845  29845  29845  29845  29845  29845  29845  29845  29845  29845  29845  29845  29845  29845  29845  29845  29845  29845  29845  29845  29845  29845  29845  29845  29845  29845  29845  29845  29845  29845  29845  29845  29845  29845  29845  29845  29845  29845  29845  29845  29845  29845  29845  29845  29845  29845  29845  29845  29845  29845  29845  29845  29845  29845  29845  29845  29845  29845  29845  29845  29845  29845  29845  29845  29845  29845  29845  29845  29845  29845  29845  29845  29845  29845  29845  29845  29845  29845  29845  29845  29845  29845  29845  29845  29845  29845  29845  29845  29845  29845  29845  29845  29845  29845  29845  29845  29845  29845  29845  29845  29845  29845  29845  29845  29845  29845  29845  29845  29845  29845  29845  29845  29845  29845  29845  29845  29845  29845  29845  29845  29845  29845  29845  29845  29845  29845  29845  29845  29845  29845  29845  29845  29845  29845  29845  29845  29845  29845  29845  29845  29845  29845  29845  29845  29845  29845  29845  29845  29845  29845  29845  29845  29845  29845  29845  29845  29845  29845  29845  29845  29845  29845  29845  29845  29845  29845  29845  29845  29845  29845  29845  29845  29845  29845  29845  29845  29845  29845  29845  29845  29845  29845  29845  29845  29845  29845  29845  29845  29845  29845  29845  29845  29845  29845  29845  29845  29845  29845  29845  29845  29845  29845  29845  29845  29845  29845  29845  29845  29845  29845  29845  29845  29845  29845  29845  29845  29845  29845  29845  29845  29845  29845  29845  29845  29845  29845  29845  29845  29845  29845  29845  29845  29845  29845  29845  29845  29845  29845  29845  29845  29845  29845  29845  29845  29845  29845  29845  29845  29845  29845  29845  29845  29845  29845  29845  29845  29845  29845  29845  29845  29845  29845  29845  29845  29845  29845  29845  29845  29845  29845  29845  29845  29845  29845  29845  29845  29845  29845  29845  29845  29845  29845  29845  29845  29845  29845  29845  29845  29845  29845  29845  29845  29845  29845  29845  29845  29845  29845  29845  29845  29845  29845  29845  29845  29845  29845  29845  29845  29845  29845  29845  29845  29845  29845  29845  29845  29845  29845  29845  29845  29845  29845  29845  29845  29845  29845  29845  29845  29845  29845  29845  29845  29845  29845  29845  29845  29845  29845  29845  29845  29845  29845  29845  29845  29845  29845  29845  29845  29845  29845  29845  29845  29845  29845  29845  29845  29845  29845  29845  29845  29845  29845  29845  29845  29845  29845  29845  29845  29845  29845  29845  29845  29845  29845  29845  29845  29845  29845  29845  29845  29845  29845  29845  29845  29845  29845  29845  29845  29845  29845  29845  29845  29845  29845  29845  29845  29845  29845  29845  29845  29845  29845  29845  29845  29845  29845  29845  29845  29845  29845  29845  29845  29845  29845  29845  29845  29845  29845  29845  29845  29845  29845  29845  29845  29845  29845  29845  29845  29845  29845  29845  29845  29845  29845  29845  29845  29845  29845  29845  29845  29845  29845  29845  29845  29845  29845  29845  29845  29845  29845  29845  29845  29845  29845  29845  29845  29845  29845  29845  29845  29845  29845  29845  29845  29845  29845  29845  29845  29845  29845  29845  29845  29845
  29845  29845  29845  29845  29845  29845  29845  29845  29845  29845  29845  29845  29845  29845  29845  29845  29845  29845  29845  29845  29845  29845  29845  29845  29845  29845  29845  29845  29845  29845  29845  29845  29845  29845  29845  29845  29845  29845  29845  29845  29845  29845  29845  29845  29845  29845  29845  29845  29845  29845  29845  29845  29845  29845  29845  29845  29845  29845  29845  29845  29845  29845  29845  29845  29845  29845  29845  29845  29845  29845  29845  29845  29845  29845  29845  29845  29845  29845  29845  29845  29845  29845  29845  29845  29845  29845  29845  29845  29845  29845  29845  29845  29845  29845  29845  29845  29845  29845  29845  29845  29845  29845  29845  29845  29845  29845  29845  29845  29845  29845  29845  29845  29845  29845  29845  29845  29845  29845  29845  29845  29845  29845  29845  29845  29845  29845  29845  29845  29845  29845  29845  29845  29845  29845  29845  29845  29845  29845  29845  29845  29845  29845  29845  29845  29845  29845  29845  29845  29845  29845  29845  29845  29845  29845  29845  29845  29845  29845  29845  29845  29845  29845  29845  29845  29845  29845  29845  29845  29845  29845  29845  29845  29845  29845  29845  29845  29845  29845  29845  29845  29845  29845  29845  29845  29845  29845  29845  29845  29845  29845  29845  29845  29845  29845  29845  29845  29845  29845  29845  29845  29845  29845  29845  29845  29845  29845  29845  29845  29845  29845  29845  29845  29845  29845  29845  29845  29845  29845  29845  29845  29845  29845  29845  29845  29845  29845  29845  29845  29845  29845  29845  29845  29845  29845  29845  29845  29845  29845  29845  29845  29845  29845  29845  29845  29845  29845  29845  29845  29845  29845  29845  29845  29845  29845  29845  29845  29845  29845  29845  29845  29845  29845  29845  29845  29845  29845  29845  29845  29845  29845  29845  29845  29845  29845  29845  29845  29845  29845  29845  29845  29845  29845  29845  29845  29845  29845  29845  29845  29845  29845  29845  29845  29845  29845  29845  29845  29845  29845  29845  29845  29845  29845  29845  29845  29845  29845  29845  29845  29845  29845  29845  29845  29845  29845  29845  29845  29845  29845  29845  29845  29845  29845  29845  29845  29845  29845  29845  29845  29845  29845  29845  29845  29845  29845  29845  29845  29845  29845  29845  29845  29845  29845  29845  29845  29845  29845  29845  29845  29845  29845  29845  29845  29845  29845  29845  29845  29845  29845  29845  29845  29845  29845  29845  29845  29845  29845  29845  29845  29845  29845  29845  29845  29845  29845  29845  29845  29845  29845  29845  29845  29845  29845  29845  29845  29845  29845  29845  29845  29845  29845  29845  29845  29845  29845  29845  29845  29845  29845  29845  29845  29845  29845  29845  29845  29845  29845  29845  29845  29845  29845  29845  29845  29845  29845  29845  29845  29845  29845  29845  29845  29845  29845  29845  29845  29845  29845  29845  29845  29845  29845  29845  29845  29845  29845  29845  29845  29845  29845  29845  29845  29845  29845  29845  29845  29845  29845  29845  29845  29845  29845  29845  29845  29845  29845  29845  29845  29845  29845  29845  29845  29845  29845  29845  29845  29845  29845  29845  29845  29845  29845  29845  29845  29845  29845  29845  29845  29845  29845  29845  29845  29845  29845  29845  29845  29845  29845  29845  29845  29845  29845  29845  29845  29845  29845  29845  29845  29845  29845  29845  29845  29845  29845  29845  29845  29845  29845  29845  29845  29845  29845  29845  29845  29845  29845  29845  29845  29845  29845  29845  29845  29845  29845  29845  29845  29845  29845  29845  29845  29845  29845  29845  29845  29845  29845  29845  29845  29845  29845  29845  29845
  29845  29845  29845  29845  29845  29845  29845  29845  29845  29845  29845  29845  29845  29845  29845  29845  29845  29845  29845  29845  29845  29845  29845  29845  29845  29845  29845  29845  29845  29845  29845  29845  29845  29845  29845  29845  29845  29845  29845  29845  29845  29845  29845  29845  29845  29845  29845  29845  29845  29845  29845  29845  29845  29845  29845  29845  29845  29845  29845  29845  29845  29845  29845  29845  29845  29845  29845  29845  29845  29845  29845  29845  29845  29845  29845  29845  29845  29845  29845  29845  29845  29845  29845  29845  29845  29845  29845  29845  29845  29845  29845  29845  29845  29845  29845  29845  29845  29845  29845  29845  29845  29845  29845  29845  29845  29845  29845  29845  29845  29845  29845  29845  29845  29845  29845  29845  29845  29845  29845  29845  29845  29845  29845  29845  29845  29845  29845  29845  29845  29845  29845  29845  29845  29845  29845  29845  29845  29845  29845  29845  29845  29845  29845  29845  29845  29845  29845  29845  29845  29845  29845  29845  29845  29845  29845  29845  29845  29845  29845  29845  29845  29845  29845  29845  29845  29845  29845  29845  29845  29845  29845  29845  29845  29845  29845  29845  29845  29845  29845  29845  29845  29845  29845  29845  29845  29845  29845  29845  29845  29845  29845  29845  29845  29845  29845  29845  29845  29845  29845  29845  29845  29845  29845  29845  29845  29845  29845  29845  29845  29845  29845  29845  29845  29845  29845  29845  29845  29845  29845  29845  29845  29845  29845  29845  29845  29845  29845  29845  29845  29845  29845  29845  29845  29845  29845  29845  29845  29845  29845  29845  29845  29845  29845  29845  29845  29845  29845  29845  29845  29845  29845  29845  29845  29845  29845  29845  29845  29845  29845  29845  29845  29845  29845  29845  29845  29845  29845  29845  29845  29845  29845  29845  29845  29845  29845  29845  29845  29845  29845  29845  29845  29845  29845  29845  29845  29845  29845  29845  29845  29845  29845  29845  29845  29845  29845  29845  29845  29845  29845  29845  29845  29845  29845  29845  29845  29845  29845  29845  29845  29845  29845  29845  29845  29845  29845  29845  29845  29845  29845  29845  29845  29845  29845  29845  29845  29845  29845  29845  29845  29845  29845  29845  29845  29845  29845  29845  29845  29845  29845  29845  29845  29845  29845  29845  29845  29845  29845  29845  29845  29845  29845  29845  29845  29845  29845  29845  29845  29845  29845  29845  29845  29845  29845  29845  29845  29845  29845  29845  29845  29845  29845  29845  29845  29845  29845  29845  29845  29845  29845  29845  29845  29845  29845  29845  29845  29845  29845  29845  29845  29845  29845  29845  29845  29845  29845  29845  29845  29845  29845  29845  29845  29845  29845  29845  29845  29845  29845  29845  29845  29845  29845  29845  29845  29845  29845  29845  29845  29845  29845  29845  29845  29845  29845  29845  29845  29845  29845  29845  29845  29845  29845  29845  29845  29845  29845  29845  29845  29845  29845  29845  29845  29845  29845  29845  29845  29845  29845  29845  29845  29845  29845  29845  29845  29845  29845  29845  29845  29845  29845  29845  29845  29845  29845  29845  29845  29845  29845  29845  29845  29845  29845  29845  29845  29845  29845  29845  29845  29845  29845  29845  29845  29845  29845  29845  29845  29845  29845  29845  29845  29845  29845  29845  29845  29845  29845  29845  29845  29845  29845  29845  29845  29845  29845  29845  29845  29845  29845  29845  29845  29845  29845  29845  29845  29845  29845  29845  29845  29845  29845  29845  29845  29845  29845  29845  29845  29845  29845  29845  29845  29845  29845  29845  29845  29845  29845  29845  29845  29845  29845  29845
  29845  29845  29845  29845  29845  29845  29845  29845  29845  29845  29845  29845  29845  29845  29845  29845  29845  29845  29845  29845  29845  29845  29845  29845  29845  29845  29845  29845  29845  29845  29845  29845  29845  29845  29845  29845  29845  29845  29845  29845  29845  29845  29845  29845  29845  29845  29845  29845  29845  29845  29845  29845  29845  29845  29845  29845  29845  29845  29845  29845  29845  29845  29845  29845  29845  29845  29845  29845  29845  29845  29845  29845  29845  29845  29845  29845  29845  29845  29845  29845  29845  29845  29845  29845  29845  29845  29845  29845  29845  29845  29845  29845  29845  29845  29845  29845  29845  29845  29845  29845  29845  29845  29845  29845  29845  29845  29845  29845  29845  29845  29845  29845  29845  29845  29845  29845  29845  29845  29845  29845  29845  29845  29845  29845  29845  29845  29845  29845  29845  29845  29845  29845  29845  29845  29845  29845  29845  29845  29845  29845  29845  29845  29845  29845  29845  29845  29845  29845  29845  29845  29845  29845  29845  29845  29845  29845  29845  29845  29845  29845  29845  29845  29845  29845  29845  29845  29845  29845  29845  29845  29845  29845  29845  29845  29845  29845  29845  29845  29845  29845  29845  29845  29845  29845  29845  29845  29845  29845  29845  29845  29845  29845  29845  29845  29845  29845  29845  29845  29845  29845  29845  29845  29845  29845  29845  29845  29845  29845  29845  29845  29845  29845  29845  29845  29845  29845  29845  29845  29845  29845  29845  29845  29845  29845  29845  29845  29845  29845  29845  29845  29845  29845  29845  29845  29845  29845  29845  29845  29845  29845  29845  29845  29845  29845  29845  29845  29845  29845  29845  29845  29845  29845  29845  29845  29845  29845  29845  29845  29845  29845  29845  29845  29845  29845  29845  29845  29845  29845  29845  29845  29845  29845  29845  29845  29845  29845  29845  29845  29845  29845  29845  29845  29845  29845  29845  29845  29845  29845  29845  29845  29845  29845  29845  29845  29845  29845  29845  29845  29845  29845  29845  29845  29845  29845  29845  29845  29845  29845  29845  29845  29845  29845  29845  29845  29845  29845  29845  29845  29845  29845  29845  29845  29845  29845  29845  29845  29845  29845  29845  29845  29845  29845  29845  29845  29845  29845  29845  29845  29845  29845  29845  29845  29845  29845  29845  29845  29845  29845  29845  29845  29845  29845  29845  29845  29845  29845  29845  29845  29845  29845  29845  29845  29845  29845  29845  29845  29845  29845  29845  29845  29845  29845  29845  29845  29845  29845  29845  29845  29845  29845  29845  29845  29845  29845  29845  29845  29845  29845  29845  29845  29845  29845  29845  29845  29845  29845  29845  29845  29845  29845  29845  29845  29845  29845  29845  29845  29845  29845  29845  29845  29845  29845  29845  29845  29845  29845  29845  29845  29845  29845  29845  29845  29845  29845  29845  29845  29845  29845  29845  29845  29845  29845  29845  29845  29845  29845  29845  29845  29845  29845  29845  29845  29845  29845  29845  29845  29845  29845  29845  29845  29845  29845  29845  29845  29845  29845  29845  29845  29845  29845  29845  29845  29845  29845  29845  29845  29845  29845  29845  29845  29845  29845  29845  29845  29845  29845  29845  29845  29845  29845  29845  29845  29845  29845  29845  29845  29845  29845  29845  29845  29845  29845  29845  29845  29845  29845  29845  29845  29845  29845  29845  29845  29845  29845  29845  29845  29845  29845  29845  29845  29845  29845  29845  29845  29845  29845  29845  29845  29845  29845  29845  29845  29845  29845  29845  29845  29845  29845  29845  29845  29845  29845  29845  29845  29845  29845  29845  29845  29845  29845
  29845  29845  29845  29845  29845  29845  29845  29845  29845  29845  29845  29845  29845  29845  29845  29845  29845  29845  29845  29845  29845  29845  29845  29845  29845  29845  29845  29845  29845  29845  29845  29845  29845  29845  29845  29845  29845  29845  29845  29845  29845  29845  29845  29845  29845  29845  29845  29845  29845  29845  29845  29845  29845  29845  29845  29845  29845  29845  29845  29845  29845  29845  29845  29845  29845  29845  29845  29845  29845  29845  29845  29845  29845  29845  29845  29845  29845  29845  29845  29845  29845  29845  29845  29845  29845  29845  29845  29845  29845  29845  29845  29845  29845  29845  29845  29845  29845  29845  29845  29845  29845  29845  29845  29845  29845  29845  29845  29845  29845  29845  29845  29845  29845  29845  29845  29845  29845  29845  29845  29845  29845  29845  29845  29845  29845  29845  29845  29845  29845  29845  29845  29845  29845  29845  29845  29845  29845  29845  29845  29845  29845  29845  29845  29845  29845  29845  29845  29845  29845  29845  29845  29845  29845  29845  29845  29845  29845  29845  29845  29845  29845  29845  29845  29845  29845  29845  29845  29845  29845  29845  29845  29845  29845  29845  29845  29845  29845  29845  29845  29845  29845  29845  29845  29845  29845  29845  29845  29845  29845  29845  29845  29845  29845  29845  29845  29845  29845  29845  29845  29845  29845  29845  29845  29845  29845  29845  29845  29845  29845  29845  29845  29845  29845  29845  29845  29845  29845  29845  29845  29845  29845  29845  29845  29845  29845  29845  29845  29845  29845  29845  29845  29845  29845  29845  29845  29845  29845  29845  29845  29845  29845  29845  29845  29845  29845  29845  29845  29845  29845  29845  29845  29845  29845  29845  29845  29845  29845  29845  29845  29845  29845  29845  29845  29845  29845  29845  29845  29845  29845  29845  29845  29845  29845  29845  29845  29845  29845  29845  29845  29845  29845  29845  29845  29845  29845  29845  29845  29845  29845  29845  29845  29845  29845  29845  29845  29845  29845  29845  29845  29845  29845  29845  29845  29845  29845  29845  29845  29845  29845  29845  29845  29845  29845  29845  29845  29845  29845  29845  29845  29845  29845  29845  29845  29845  29845  29845  29845  29845  29845  29845  29845  29845  29845  29845  29845  29845  29845  29845  29845  29845  29845  29845  29845  29845  29845  29845  29845  29845  29845  29845  29845  29845  29845  29845  29845  29845  29845  29845  29845  29845  29845  29845  29845  29845  29845  29845  29845  29845  29845  29845  29845  29845  29845  29845  29845  29845  29845  29845  29845  29845  29845  29845  29845  29845  29845  29845  29845  29845  29845  29845  29845  29845  29845  29845  29845  29845  29845  29845  29845  29845  29845  29845  29845  29845  29845  29845  29845  29845  29845  29845  29845  29845  29845  29845  29845  29845  29845  29845  29845  29845  29845  29845  29845  29845  29845  29845  29845  29845  29845  29845  29845  29845  29845  29845  29845  29845  29845  29845  29845  29845  29845  29845  29845  29845  29845  29845  29845  29845  29845  29845  29845  29845  29845  29845  29845  29845  29845  29845  29845  29845  29845  29845  29845  29845  29845  29845  29845  29845  29845  29845  29845  29845  29845  29845  29845  29845  29845  29845  29845  29845  29845  29845  29845  29845  29845  29845  29845  29845  29845  29845  29845  29845  29845  29845  29845  29845  29845  29845  29845  29845  29845  29845  29845  29845  29845  29845  29845  29845  29845  29845  29845  29845  29845  29845  29845  29845  29845  29845  29845  29845  29845  29845  29845  29845  29845  29845  29845  29845  29845  29845  29845  29845  29845  29845  29845  29845  29845  29845  29845  29845
  29845  29845  29845  29845  29845  29845  29845  29845  29845  29845  29845  29845  29845  29845  29845  29845  29845  29845  29845  29845  29845  29845  29845  29845  29845  29845  29845  29845  29845  29845  29845  29845  29845  29845  29845  29845  29845  29845  29845  29845  29845  29845  29845  29845  29845  29845  29845  29845  29845  29845  29845  29845  29845  29845  29845  29845  29845  29845  29845  29845  29845  29845  29845  29845  29845  29845  29845  29845  29845  29845  29845  29845  29845  29845  29845  29845  29845  29845  29845  29845  29845  29845  29845  29845  29845  29845  29845  29845  29845  29845  29845  29845  29845  29845  29845  29845  29845  29845  29845  29845  29845  29845  29845  29845  29845  29845  29845  29845  29845  29845  29845  29845  29845  29845  29845  29845  29845  29845  29845  29845  29845  29845  29845  29845  29845  29845  29845  29845  29845  29845  29845  29845  29845  29845  29845  29845  29845  29845  29845  29845  29845  29845  29845  29845  29845  29845  29845  29845  29845  29845  29845  29845  29845  29845  29845  29845  29845  29845  29845  29845  29845  29845  29845  29845  29845  29845  29845  29845  29845  29845  29845  29845  29845  29845  29845  29845  29845  29845  29845  29845  29845  29845  29845  29845  29845  29845  29845  29845  29845  29845  29845  29845  29845  29845  29845  29845  29845  29845  29845  29845  29845  29845  29845  29845  29845  29845  29845  29845  29845  29845  29845  29845  29845  29845  29845  29845  29845  29845  29845  29845  29845  29845  29845  29845  29845  29845  29845  29845  29845  29845  29845  29845  29845  29845  29845  29845  29845  29845  29845  29845  29845  29845  29845  29845  29845  29845  29845  29845  29845  29845  29845  29845  29845  29845  29845  29845  29845  29845  29845  29845  29845  29845  29845  29845  29845  29845  29845  29845  29845  29845  29845  29845  29845  29845  29845  29845  29845  29845  29845  29845  29845  29845  29845  29845  29845  29845  29845  29845  29845  29845  29845  29845  29845  29845  29845  29845  29845  29845  29845  29845  29845  29845  29845  29845  29845  29845  29845  29845  29845  29845  29845  29845  29845  29845  29845  29845  29845  29845  29845  29845  29845  29845  29845  29845  29845  29845  29845  29845  29845  29845  29845  29845  29845  29845  29845  29845  29845  29845  29845  29845  29845  29845  29845  29845  29845  29845  29845  29845  29845  29845  29845  29845  29845  29845  29845  29845  29845  29845  29845  29845  29845  29845  29845  29845  29845  29845  29845  29845  29845  29845  29845  29845  29845  29845  29845  29845  29845  29845  29845  29845  29845  29845  29845  29845  29845  29845  29845  29845  29845  29845  29845  29845  29845  29845  29845  29845  29845  29845  29845  29845  29845  29845  29845  29845  29845  29845  29845  29845  29845  29845  29845  29845  29845  29845  29845  29845  29845  29845  29845  29845  29845  29845  29845  29845  29845  29845  29845  29845  29845  29845  29845  29845  29845  29845  29845  29845  29845  29845  29845  29845  29845  29845  29845  29845  29845  29845  29845  29845  29845  29845  29845  29845  29845  29845  29845  29845  29845  29845  29845  29845  29845  29845  29845  29845  29845  29845  29845  29845  29845  29845  29845  29845  29845  29845  29845  29845  29845  29845  29845  29845  29845  29845  29845  29845  29845  29845  29845  29845  29845  29845  29845  29845  29845  29845  29845  29845  29845  29845  29845  29845  29845  29845  29845  29845  29845  29845  29845  29845  29845  29845  29845  29845  29845  29845  29845  29845  29845  29845  29845  29845  29845  29845  29845  29845  29845  29845  29845  29845  29845  29845  29845  29845  29845  29845  29845  29845  29845  29845  29845  29845
  29845  29845  29845  29845  29845  29845  29845  29845  29845  29845  29845  29845  29845  29845  29845  29845  29845  29845  29845  29845  29845  29845  29845  29845  29845  29845  29845  29845  29845  29845  29845  29845  29845  29845  29845  29845  29845  29845  29845  29845  29845  29845  29845  29845  29845  29845  29845  29845  29845  29845  29845  29845  29845  29845  29845  29845  29845  29845  29845  29845  29845  29845  29845  29845  29845  29845  29845  29845  29845  29845  29845  29845  29845  29845  29845  29845  29845  29845  29845  29845  29845  29845  29845  29845  29845  29845  29845  29845  29845  29845  29845  29845  29845  29845  29845  29845  29845  29845  29845  29845  29845  29845  29845  29845  29845  29845  29845  29845  29845  29845  29845  29845  29845  29845  29845  29845  29845  29845  29845  29845  29845  29845  29845  29845  29845  29845  29845  29845  29845  29845  29845  29845  29845  29845  29845  29845  29845  29845  29845  29845  29845  29845  29845  29845  29845  29845  29845  29845  29845  29845  29845  29845  29845  29845  29845  29845  29845  29845  29845  29845  29845  29845  29845  29845  29845  29845  29845  29845  29845  29845  29845  29845  29845  29845  29845  29845  29845  29845  29845  29845  29845  29845  29845  29845  29845  29845  29845  29845  29845  29845  29845  29845  29845  29845  29845  29845  29845  29845  29845  29845  29845  29845  29845  29845  29845  29845  29845  29845  29845  29845  29845  29845  29845  29845  29845  29845  29845  29845  29845  29845  29845  29845  29845  29845  29845  29845  29845  29845  29845  29845  29845  29845  29845  29845  29845  29845  29845  29845  29845  29845  29845  29845  29845  29845  29845  29845  29845  29845  29845  29845  29845  29845  29845  29845  29845  29845  29845  29845  29845  29845  29845  29845  29845  29845  29845  29845  29845  29845  29845  29845  29845  29845  29845  29845  29845  29845  29845  29845  29845  29845  29845  29845  29845  29845  29845  29845  29845  29845  29845  29845  29845  29845  29845  29845  29845  29845  29845  29845  29845  29845  29845  29845  29845  29845  29845  29845  29845  29845  29845  29845  29845  29845  29845  29845  29845  29845  29845  29845  29845  29845  29845  29845  29845  29845  29845  29845  29845  29845  29845  29845  29845  29845  29845  29845  29845  29845  29845  29845  29845  29845  29845  29845  29845  29845  29845  29845  29845  29845  29845  29845  29845  29845  29845  29845  29845  29845  29845  29845  29845  29845  29845  29845  29845  29845  29845  29845  29845  29845  29845  29845  29845  29845  29845  29845  29845  29845  29845  29845  29845  29845  29845  29845  29845  29845  29845  29845  29845  29845  29845  29845  29845  29845  29845  29845  29845  29845  29845  29845  29845  29845  29845  29845  29845  29845  29845  29845  29845  29845  29845  29845  29845  29845  29845  29845  29845  29845  29845  29845  29845  29845  29845  29845  29845  29845  29845  29845  29845  29845  29845  29845  29845  29845  29845  29845  29845  29845  29845  29845  29845  29845  29845  29845  29845  29845  29845  29845  29845  29845  29845  29845  29845  29845  29845  29845  29845  29845  29845  29845  29845  29845  29845  29845  29845  29845  29845  29845  29845  29845  29845  29845  29845  29845  29845  29845  29845  29845  29845  29845  29845  29845  29845  29845  29845  29845  29845  29845  29845  29845  29845  29845  29845  29845  29845  29845  29845  29845  29845  29845  29845  29845  29845  29845  29845  29845  29845  29845  29845  29845  29845  29845  29845  29845  29845  29845  29845  29845  29845  29845  29845  29845  29845  29845  29845  29845  29845  29845  29845  29845  29845  29845  29845  29845  29845  29845  29845  29845  29845  29845  29845  29845
  29845  29845  29845  29845  29845  29845  29845  29845  29845  29845  29845  29845  29845  29845  29845  29845  29845  29845  29845  29845  29845  29845  29845  29845  29845  29845  29845  29845  29845  29845  29845  29845  29845  29845  29845  29845  29845  29845  29845  29845  29845  29845  29845  29845  29845  29845  29845  29845  29845  29845  29845  29845  29845  29845  29845  29845  29845  29845  29845  29845  29845  29845  29845  29845  29845  29845  29845  29845  29845  29845  29845  29845  29845  29845  29845  29845  29845  29845  29845  29845  29845  29845  29845  29845  29845  29845  29845  29845  29845  29845  29845  29845  29845  29845  29845  29845  29845  29845  29845  29845  29845  29845  29845  29845  29845  29845  29845  29845  29845  29845  29845  29845  29845  29845  29845  29845  29845  29845  29845  29845  29845  29845  29845  29845  29845  29845  29845  29845  29845  29845  29845  29845  29845  29845  29845  29845  29845  29845  29845  29845  29845  29845  29845  29845  29845  29845  29845  29845  29845  29845  29845  29845  29845  29845  29845  29845  29845  29845  29845  29845  29845  29845  29845  29845  29845  29845  29845  29845  29845  29845  29845  29845  29845  29845  29845  29845  29845  29845  29845  29845  29845  29845  29845  29845  29845  29845  29845  29845  29845  29845  29845  29845  29845  29845  29845  29845  29845  29845  29845  29845  29845  29845  29845  29845  29845  29845  29845  29845  29845  29845  29845  29845  29845  29845  29845  29845  29845  29845  29845  29845  29845  29845  29845  29845  29845  29845  29845  29845  29845  29845  29845  29845  29845  29845  29845  29845  29845  29845  29845  29845  29845  29845  29845  29845  29845  29845  29845  29845  29845  29845  29845  29845  29845  29845  29845  29845  29845  29845  29845  29845  29845  29845  29845  29845  29845  29845  29845  29845  29845  29845  29845  29845  29845  29845  29845  29845  29845  29845  29845  29845  29845  29845  29845  29845  29845  29845  29845  29845  29845  29845  29845  29845  29845  29845  29845  29845  29845  29845  29845  29845  29845  29845  29845  29845  29845  29845  29845  29845  29845  29845  29845  29845  29845  29845  29845  29845  29845  29845  29845  29845  29845  29845  29845  29845  29845  29845  29845  29845  29845  29845  29845  29845  29845  29845  29845  29845  29845  29845  29845  29845  29845  29845  29845  29845  29845  29845  29845  29845  29845  29845  29845  29845  29845  29845  29845  29845  29845  29845  29845  29845  29845  29845  29845  29845  29845  29845  29845  29845  29845  29845  29845  29845  29845  29845  29845  29845  29845  29845  29845  29845  29845  29845  29845  29845  29845  29845  29845  29845  29845  29845  29845  29845  29845  29845  29845  29845  29845  29845  29845  29845  29845  29845  29845  29845  29845  29845  29845  29845  29845  29845  29845  29845  29845  29845  29845  29845  29845  29845  29845  29845  29845  29845  29845  29845  29845  29845  29845  29845  29845  29845  29845  29845  29845  29845  29845  29845  29845  29845  29845  29845  29845  29845  29845  29845  29845  29845  29845  29845  29845  29845  29845  29845  29845  29845  29845  29845  29845  29845  29845  29845  29845  29845  29845  29845  29845  29845  29845  29845  29845  29845  29845  29845  29845  29845  29845  29845  29845  29845  29845  29845  29845  29845  29845  29845  29845  29845  29845  29845  29845  29845  29845  29845  29845  29845  29845  29845  29845  29845  29845  29845  29845  29845  29845  29845  29845  29845  29845  29845  29845  29845  29845  29845  29845  29845  29845  29845  29845  29845  29845  29845  29845  29845  29845  29845  29845  29845  29845  29845  29845  29845  29845  29845  29845  29845  29845  29845  29845  29845  29845  29845
  29845  29845  29845  29845  29845  29845  29845  29845  29845  29845  29845  29845  29845  29845  29845  29845  29845  29845  29845  29845  29845  29845  29845  29845  29845  29845  29845  29845  29845  29845  29845  29845  29845  29845  29845  29845  29845  29845  29845  29845  29845  29845  29845  29845  29845  29845  29845  29845  29845  29845  29845  29845  29845  29845  29845  29845  29845  29845  29845  29845  29845  29845  29845  29845  29845  29845  29845  29845  29845  29845  29845  29845  29845  29845  29845  29845  29845  29845  29845  29845  29845  29845  29845  29845  29845  29845  29845  29845  29845  29845  29845  29845  29845  29845  29845  29845  29845  29845  29845  29845  29845  29845  29845  29845  29845  29845  29845  29845  29845  29845  29845  29845  29845  29845  29845  29845  29845  29845  29845  29845  29845  29845  29845  29845  29845  29845  29845  29845  29845  29845  29845  29845  29845  29845  29845  29845  29845  29845  29845  29845  29845  29845  29845  29845  29845  29845  29845  29845  29845  29845  29845  29845  29845  29845  29845  29845  29845  29845  29845  29845  29845  29845  29845  29845  29845  29845  29845  29845  29845  29845  29845  29845  29845  29845  29845  29845  29845  29845  29845  29845  29845  29845  29845  29845  29845  29845  29845  29845  29845  29845  29845  29845  29845  29845  29845  29845  29845  29845  29845  29845  29845  29845  29845  29845  29845  29845  29845  29845  29845  29845  29845  29845  29845  29845  29845  29845  29845  29845  29845  29845  29845  29845  29845  29845  29845  29845  29845  29845  29845  29845  29845  29845  29845  29845  29845  29845  29845  29845  29845  29845  29845  29845  29845  29845  29845  29845  29845  29845  29845  29845  29845  29845  29845  29845  29845  29845  29845  29845  29845  29845  29845  29845  29845  29845  29845  29845  29845  29845  29845  29845  29845  29845  29845  29845  29845  29845  29845  29845  29845  29845  29845  29845  29845  29845  29845  29845  29845  29845  29845  29845  29845  29845  29845  29845  29845  29845  29845  29845  29845  29845  29845  29845  29845  29845  29845  29845  29845  29845  29845  29845  29845  29845  29845  29845  29845  29845  29845  29845  29845  29845  29845  29845  29845  29845  29845  29845  29845  29845  29845  29845  29845  29845  29845  29845  29845  29845  29845  29845  29845  29845  29845  29845  29845  29845  29845  29845  29845  29845  29845  29845  29845  29845  29845  29845  29845  29845  29845  29845  29845  29845  29845  29845  29845  29845  29845  29845  29845  29845  29845  29845  29845  29845  29845  29845  29845  29845  29845  29845  29845  29845  29845  29845  29845  29845  29845  29845  29845  29845  29845  29845  29845  29845  29845  29845  29845  29845  29845  29845  29845  29845  29845  29845  29845  29845  29845  29845  29845  29845  29845  29845  29845  29845  29845  29845  29845  29845  29845  29845  29845  29845  29845  29845  29845  29845  29845  29845  29845  29845  29845  29845  29845  29845  29845  29845  29845  29845  29845  29845  29845  29845  29845  29845  29845  29845  29845  29845  29845  29845  29845  29845  29845  29845  29845  29845  29845  29845  29845  29845  29845  29845  29845  29845  29845  29845  29845  29845  29845  29845  29845  29845  29845  29845  29845  29845  29845  29845  29845  29845  29845  29845  29845  29845  29845  29845  29845  29845  29845  29845  29845  29845  29845  29845  29845  29845  29845  29845  29845  29845  29845  29845  29845  29845  29845  29845  29845  29845  29845  29845  29845  29845  29845  29845  29845  29845  29845  29845  29845  29845  29845  29845  29845  29845  29845  29845  29845  29845  29845  29845  29845  29845  29845  29845  29845  29845  29845  29845  29845  29845  29845  29845
  29845  29845  29845  29845  29845  29845  29845  29845  29845  29845  29845  29845  29845  29845  29845  29845  29845  29845  29845  29845  29845  29845  29845  29845  29845  29845  29845  29845  29845  29845  29845  29845  29845  29845  29845  29845  29845  29845  29845  29845  29845  29845  29845  29845  29845  29845  29845  29845  29845  29845  29845  29845  29845  29845  29845  29845  29845  29845  29845  29845  29845  29845  29845  29845  29845  29845  29845  29845  29845  29845  29845  29845  29845  29845  29845  29845  29845  29845  29845  29845  29845  29845  29845  29845  29845  29845  29845  29845  29845  29845  29845  29845  29845  29845  29845  29845  29845  29845  29845  29845  29845  29845  29845  29845  29845  29845  29845  29845  29845  29845  29845  29845  29845  29845  29845  29845  29845  29845  29845  29845  29845  29845  29845  29845  29845  29845  29845  29845  29845  29845  29845  29845  29845  29845  29845  29845  29845  29845  29845  29845  29845  29845  29845  29845  29845  29845  29845  29845  29845  29845  29845  29845  29845  29845  29845  29845  29845  29845  29845  29845  29845  29845  29845  29845  29845  29845  29845  29845  29845  29845  29845  29845  29845  29845  29845  29845  29845  29845  29845  29845  29845  29845  29845  29845  29845  29845  29845  29845  29845  29845  29845  29845  29845  29845  29845  29845  29845  29845  29845  29845  29845  29845  29845  29845  29845  29845  29845  29845  29845  29845  29845  29845  29845  29845  29845  29845  29845  29845  29845  29845  29845  29845  29845  29845  29845  29845  29845  29845  29845  29845  29845  29845  29845  29845  29845  29845  29845  29845  29845  29845  29845  29845  29845  29845  29845  29845  29845  29845  29845  29845  29845  29845  29845  29845  29845  29845  29845  29845  29845  29845  29845  29845  29845  29845  29845  29845  29845  29845  29845  29845  29845  29845  29845  29845  29845  29845  29845  29845  29845  29845  29845  29845  29845  29845  29845  29845  29845  29845  29845  29845  29845  29845  29845  29845  29845  29845  29845  29845  29845  29845  29845  29845  29845  29845  29845  29845  29845  29845  29845  29845  29845  29845  29845  29845  29845  29845  29845  29845  29845  29845  29845  29845  29845  29845  29845  29845  29845  29845  29845  29845  29845  29845  29845  29845  29845  29845  29845  29845  29845  29845  29845  29845  29845  29845  29845  29845  29845  29845  29845  29845  29845  29845  29845  29845  29845  29845  29845  29845  29845  29845  29845  29845  29845  29845  29845  29845  29845  29845  29845  29845  29845  29845  29845  29845  29845  29845  29845  29845  29845  29845  29845  29845  29845  29845  29845  29845  29845  29845  29845  29845  29845  29845  29845  29845  29845  29845  29845  29845  29845  29845  29845  29845  29845  29845  29845  29845  29845  29845  29845  29845  29845  29845  29845  29845  29845  29845  29845  29845  29845  29845  29845  29845  29845  29845  29845  29845  29845  29845  29845  29845  29845  29845  29845  29845  29845  29845  29845  29845  29845  29845  29845  29845  29845  29845  29845  29845  29845  29845  29845  29845  29845  29845  29845  29845  29845  29845  29845  29845  29845  29845  29845  29845  29845  29845  29845  29845  29845  29845  29845  29845  29845  29845  29845  29845  29845  29845  29845  29845  29845  29845  29845  29845  29845  29845  29845  29845  29845  29845  29845  29845  29845  29845  29845  29845  29845  29845  29845  29845  29845  29845  29845  29845  29845  29845  29845  29845  29845  29845  29845  29845  29845  29845  29845  29845  29845  29845  29845  29845  29845  29845  29845  29845  29845  29845  29845  29845  29845  29845  29845  29845  29845  29845  29845  29845  29845  29845  29845  29845  29845  29845
  29845  29845  29845  29845  29845  29845  29845  29845  29845  29845  29845  29845  29845  29845  29845  29845  29845  29845  29845  29845  29845  29845  29845  29845  29845  29845  29845  29845  29845  29845  29845  29845  29845  29845  29845  29845  29845  29845  29845  29845  29845  29845  29845  29845  29845  29845  29845  29845  29845  29845  29845  29845  29845  29845  29845  29845  29845  29845  29845  29845  29845  29845  29845  29845  29845  29845  29845  29845  29845  29845  29845  29845  29845  29845  29845  29845  29845  29845  29845  29845  29845  29845  29845  29845  29845  29845  29845  29845  29845  29845  29845  29845  29845  29845  29845  29845  29845  29845  29845  29845  29845  29845  29845  29845  29845  29845  29845  29845  29845  29845  29845  29845  29845  29845  29845  29845  29845  29845  29845  29845  29845  29845  29845  29845  29845  29845  29845  29845  29845  29845  29845  29845  29845  29845  29845  29845  29845  29845  29845  29845  29845  29845  29845  29845  29845  29845  29845  29845  29845  29845  29845  29845  29845  29845  29845  29845  29845  29845  29845  29845  29845  29845  29845  29845  29845  29845  29845  29845  29845  29845  29845  29845  29845  29845  29845  29845  29845  29845  29845  29845  29845  29845  29845  29845  29845  29845  29845  29845  29845  29845  29845  29845  29845  29845  29845  29845  29845  29845  29845  29845  29845  29845  29845  29845  29845  29845  29845  29845  29845  29845  29845  29845  29845  29845  29845  29845  29845  29845  29845  29845  29845  29845  29845  29845  29845  29845  29845  29845  29845  29845  29845  29845  29845  29845  29845  29845  29845  29845  29845  29845  29845  29845  29845  29845  29845  29845  29845  29845  29845  29845  29845  29845  29845  29845  29845  29845  29845  29845  29845  29845  29845  29845  29845  29845  29845  29845  29845  29845  29845  29845  29845  29845  29845  29845  29845  29845  29845  29845  29845  29845  29845  29845  29845  29845  29845  29845  29845  29845  29845  29845  29845  29845  29845  29845  29845  29845  29845  29845  29845  29845  29845  29845  29845  29845  29845  29845  29845  29845  29845  29845  29845  29845  29845  29845  29845  29845  29845  29845  29845  29845  29845  29845  29845  29845  29845  29845  29845  29845  29845  29845  29845  29845  29845  29845  29845  29845  29845  29845  29845  29845  29845  29845  29845  29845  29845  29845  29845  29845  29845  29845  29845  29845  29845  29845  29845  29845  29845  29845  29845  29845  29845  29845  29845  29845  29845  29845  29845  29845  29845  29845  29845  29845  29845  29845  29845  29845  29845  29845  29845  29845  29845  29845  29845  29845  29845  29845  29845  29845  29845  29845  29845  29845  29845  29845  29845  29845  29845  29845  29845  29845  29845  29845  29845  29845  29845  29845  29845  29845  29845  29845  29845  29845  29845  29845  29845  29845  29845  29845  29845  29845  29845  29845  29845  29845  29845  29845  29845  29845  29845  29845  29845  29845  29845  29845  29845  29845  29845  29845  29845  29845  29845  29845  29845  29845  29845  29845  29845  29845  29845  29845  29845  29845  29845  29845  29845  29845  29845  29845  29845  29845  29845  29845  29845  29845  29845  29845  29845  29845  29845  29845  29845  29845  29845  29845  29845  29845  29845  29845  29845  29845  29845  29845  29845  29845  29845  29845  29845  29845  29845  29845  29845  29845  29845  29845  29845  29845  29845  29845  29845  29845  29845  29845  29845  29845  29845  29845  29845  29845  29845  29845  29845  29845  29845  29845  29845  29845  29845  29845  29845  29845  29845  29845  29845  29845  29845  29845  29845  29845  29845  29845  29845  29845  29845  29845  29845  29845  29845  29845  29845  29845
  29845  29845  29845  29845  29845  29845  29845  29845  29845  29845  29845  29845  29845  29845  29845  29845  29845  29845  29845  29845  29845  29845  29845  29845  29845  29845  29845  29845  29845  29845  29845  29845  29845  29845  29845  29845  29845  29845  29845  29845  29845  29845  29845  29845  29845  29845  29845  29845  29845  29845  29845  29845  29845  29845  29845  29845  29845  29845  29845  29845  29845  29845  29845  29845  29845  29845  29845  29845  29845  29845  29845  29845  29845  29845  29845  29845  29845  29845  29845  29845  29845  29845  29845  29845  29845  29845  29845  29845  29845  29845  29845  29845  29845  29845  29845  29845  29845  29845  29845  29845  29845  29845  29845  29845  29845  29845  29845  29845  29845  29845  29845  29845  29845  29845  29845  29845  29845  29845  29845  29845  29845  29845  29845  29845  29845  29845  29845  29845  29845  29845  29845  29845  29845  29845  29845  29845  29845  29845  29845  29845  29845  29845  29845  29845  29845  29845  29845  29845  29845  29845  29845  29845  29845  29845  29845  29845  29845  29845  29845  29845  29845  29845  29845  29845  29845  29845  29845  29845  29845  29845  29845  29845  29845  29845  29845  29845  29845  29845  29845  29845  29845  29845  29845  29845  29845  29845  29845  29845  29845  29845  29845  29845  29845  29845  29845  29845  29845  29845  29845  29845  29845  29845  29845  29845  29845  29845  29845  29845  29845  29845  29845  29845  29845  29845  29845  29845  29845  29845  29845  29845  29845  29845  29845  29845  29845  29845  29845  29845  29845  29845  29845  29845  29845  29845  29845  29845  29845  29845  29845  29845  29845  29845  29845  29845  29845  29845  29845  29845  29845  29845  29845  29845  29845  29845  29845  29845  29845  29845  29845  29845  29845  29845  29845  29845  29845  29845  29845  29845  29845  29845  29845  29845  29845  29845  29845  29845  29845  29845  29845  29845  29845  29845  29845  29845  29845  29845  29845  29845  29845  29845  29845  29845  29845  29845  29845  29845  29845  29845  29845  29845  29845  29845  29845  29845  29845  29845  29845  29845  29845  29845  29845  29845  29845  29845  29845  29845  29845  29845  29845  29845  29845  29845  29845  29845  29845  29845  29845  29845  29845  29845  29845  29845  29845  29845  29845  29845  29845  29845  29845  29845  29845  29845  29845  29845  29845  29845  29845  29845  29845  29845  29845  29845  29845  29845  29845  29845  29845  29845  29845  29845  29845  29845  29845  29845  29845  29845  29845  29845  29845  29845  29845  29845  29845  29845  29845  29845  29845  29845  29845  29845  29845  29845  29845  29845  29845  29845  29845  29845  29845  29845  29845  29845  29845  29845  29845  29845  29845  29845  29845  29845  29845  29845  29845  29845  29845  29845  29845  29845  29845  29845  29845  29845  29845  29845  29845  29845  29845  29845  29845  29845  29845  29845  29845  29845  29845  29845  29845  29845  29845  29845  29845  29845  29845  29845  29845  29845  29845  29845  29845  29845  29845  29845  29845  29845  29845  29845  29845  29845  29845  29845  29845  29845  29845  29845  29845  29845  29845  29845  29845  29845  29845  29845  29845  29845  29845  29845  29845  29845  29845  29845  29845  29845  29845  29845  29845  29845  29845  29845  29845  29845  29845  29845  29845  29845  29845  29845  29845  29845  29845  29845  29845  29845  29845  29845  29845  29845  29845  29845  29845  29845  29845  29845  29845  29845  29845  29845  29845  29845  29845  29845  29845  29845  29845  29845  29845  29845  29845  29845  29845  29845  29845  29845  29845  29845  29845  29845  29845  29845  29845  29845  29845  29845  29845  29845  29845  29845  29845  29845  29845  29845
  29845  29845  29845  29845  29845  29845  29845  29845  29845  29845  29845  29845  29845  29845  29845  29845  29845  29845  29845  29845  29845  29845  29845  29845  29845  29845  29845  29845  29845  29845  29845  29845  29845  29845  29845  29845  29845  29845  29845  29845  29845  29845  29845  29845  29845  29845  29845  29845  29845  29845  29845  29845  29845  29845  29845  29845  29845  29845  29845  29845  29845  29845  29845  29845  29845  29845  29845  29845  29845  29845  29845  29845  29845  29845  29845  29845  29845  29845  29845  29845  29845  29845  29845  29845  29845  29845  29845  29845  29845  29845  29845  29845  29845  29845  29845  29845  29845  29845  29845  29845  29845  29845  29845  29845  29845  29845  29845  29845  29845  29845  29845  29845  29845  29845  29845  29845  29845  29845  29845  29845  29845  29845  29845  29845  29845  29845  29845  29845  29845  29845  29845  29845  29845  29845  29845  29845  29845  29845  29845  29845  29845  29845  29845  29845  29845  29845  29845  29845  29845  29845  29845  29845  29845  29845  29845  29845  29845  29845  29845  29845  29845  29845  29845  29845  29845  29845  29845  29845  29845  29845  29845  29845  29845  29845  29845  29845  29845  29845  29845  29845  29845  29845  29845  29845  29845  29845  29845  29845  29845  29845  29845  29845  29845  29845  29845  29845  29845  29845  29845  29845  29845  29845  29845  29845  29845  29845  29845  29845  29845  29845  29845  29845  29845  29845  29845  29845  29845  29845  29845  29845  29845  29845  29845  29845  29845  29845  29845  29845  29845  29845  29845  29845  29845  29845  29845  29845  29845  29845  29845  29845  29845  29845  29845  29845  29845  29845  29845  29845  29845  29845  29845  29845  29845  29845  29845  29845  29845  29845  29845  29845  29845  29845  29845  29845  29845  29845  29845  29845  29845  29845  29845  29845  29845  29845  29845  29845  29845  29845  29845  29845  29845  29845  29845  29845  29845  29845  29845  29845  29845  29845  29845  29845  29845  29845  29845  29845  29845  29845  29845  29845  29845  29845  29845  29845  29845  29845  29845  29845  29845  29845  29845  29845  29845  29845  29845  29845  29845  29845  29845  29845  29845  29845  29845  29845  29845  29845  29845  29845  29845  29845  29845  29845  29845  29845  29845  29845  29845  29845  29845  29845  29845  29845  29845  29845  29845  29845  29845  29845  29845  29845  29845  29845  29845  29845  29845  29845  29845  29845  29845  29845  29845  29845  29845  29845  29845  29845  29845  29845  29845  29845  29845  29845  29845  29845  29845  29845  29845  29845  29845  29845  29845  29845  29845  29845  29845  29845  29845  29845  29845  29845  29845  29845  29845  29845  29845  29845  29845  29845  29845  29845  29845  29845  29845  29845  29845  29845  29845  29845  29845  29845  29845  29845  29845  29845  29845  29845  29845  29845  29845  29845  29845  29845  29845  29845  29845  29845  29845  29845  29845  29845  29845  29845  29845  29845  29845  29845  29845  29845  29845  29845  29845  29845  29845  29845  29845  29845  29845  29845  29845  29845  29845  29845  29845  29845  29845  29845  29845  29845  29845  29845  29845  29845  29845  29845  29845  29845  29845  29845  29845  29845  29845  29845  29845  29845  29845  29845  29845  29845  29845  29845  29845  29845  29845  29845  29845  29845  29845  29845  29845  29845  29845  29845  29845  29845  29845  29845  29845  29845  29845  29845  29845  29845  29845  29845  29845  29845  29845  29845  29845  29845  29845  29845  29845  29845  29845  29845  29845  29845  29845  29845  29845  29845  29845  29845  29845  29845  29845  29845  29845  29845  29845  29845  29845  29845  29845  29845  29845  29845  29845  29845
  29845  29845  29845  29845  29845  29845  29845  29845  29845  29845  29845  29845  29845  29845  29845  29845  29845  29845  29845  29845  29845  29845  29845  29845  29845  29845  29845  29845  29845  29845  29845  29845  29845  29845  29845  29845  29845  29845  29845  29845  29845  29845  29845  29845  29845  29845  29845  29845  29845  29845  29845  29845  29845  29845  29845  29845  29845  29845  29845  29845  29845  29845  29845  29845  29845  29845  29845  29845  29845  29845  29845  29845  29845  29845  29845  29845  29845  29845  29845  29845  29845  29845  29845  29845  29845  29845  29845  29845  29845  29845  29845  29845  29845  29845  29845  29845  29845  29845  29845  29845  29845  29845  29845  29845  29845  29845  29845  29845  29845  29845  29845  29845  29845  29845  29845  29845  29845  29845  29845  29845  29845  29845  29845  29845  29845  29845  29845  29845  29845  29845  29845  29845  29845  29845  29845  29845  29845  29845  29845  29845  29845  29845  29845  29845  29845  29845  29845  29845  29845  29845  29845  29845  29845  29845  29845  29845  29845  29845  29845  29845  29845  29845  29845  29845  29845  29845  29845  29845  29845  29845  29845  29845  29845  29845  29845  29845  29845  29845  29845  29845  29845  29845  29845  29845  29845  29845  29845  29845  29845  29845  29845  29845  29845  29845  29845  29845  29845  29845  29845  29845  29845  29845  29845  29845  29845  29845  29845  29845  29845  29845  29845  29845  29845  29845  29845  29845  29845  29845  29845  29845  29845  29845  29845  29845  29845  29845  29845  29845  29845  29845  29845  29845  29845  29845  29845  29845  29845  29845  29845  29845  29845  29845  29845  29845  29845  29845  29845  29845  29845  29845  29845  29845  29845  29845  29845  29845  29845  29845  29845  29845  29845  29845  29845  29845  29845  29845  29845  29845  29845  29845  29845  29845  29845  29845  29845  29845  29845  29845  29845  29845  29845  29845  29845  29845  29845  29845  29845  29845  29845  29845  29845  29845  29845  29845  29845  29845  29845  29845  29845  29845  29845  29845  29845  29845  29845  29845  29845  29845  29845  29845  29845  29845  29845  29845  29845  29845  29845  29845  29845  29845  29845  29845  29845  29845  29845  29845  29845  29845  29845  29845  29845  29845  29845  29845  29845  29845  29845  29845  29845  29845  29845  29845  29845  29845  29845  29845  29845  29845  29845  29845  29845  29845  29845  29845  29845  29845  29845  29845  29845  29845  29845  29845  29845  29845  29845  29845  29845  29845  29845  29845  29845  29845  29845  29845  29845  29845  29845  29845  29845  29845  29845  29845  29845  29845  29845  29845  29845  29845  29845  29845  29845  29845  29845  29845  29845  29845  29845  29845  29845  29845  29845  29845  29845  29845  29845  29845  29845  29845  29845  29845  29845  29845  29845  29845  29845  29845  29845  29845  29845  29845  29845  29845  29845  29845  29845  29845  29845  29845  29845  29845  29845  29845  29845  29845  29845  29845  29845  29845  29845  29845  29845  29845  29845  29845  29845  29845  29845  29845  29845  29845  29845  29845  29845  29845  29845  29845  29845  29845  29845  29845  29845  29845  29845  29845  29845  29845  29845  29845  29845  29845  29845  29845  29845  29845  29845  29845  29845  29845  29845  29845  29845  29845  29845  29845  29845  29845  29845  29845  29845  29845  29845  29845  29845  29845  29845  29845  29845  29845  29845  29845  29845  29845  29845  29845  29845  29845  29845  29845  29845  29845  29845  29845  29845  29845  29845  29845  29845  29845  29845  29845  29845  29845  29845  29845  29845  29845  29845  29845  29845  29845  29845  29845  29845  29845  29845  29845  29845  29845  29845  29845
  29845  29845  29845  29845  29845  29845  29845  29845  29845  29845  29845  29845  29845  29845  29845  29845  29845  29845  29845  29845  29845  29845  29845  29845  29845  29845  29845  29845  29845  29845  29845  29845  29845  29845  29845  29845  29845  29845  29845  29845  29845  29845  29845  29845  29845  29845  29845  29845  29845  29845  29845  29845  29845  29845  29845  29845  29845  29845  29845  29845  29845  29845  29845  29845  29845  29845  29845  29845  29845  29845  29845  29845  29845  29845  29845  29845  29845  29845  29845  29845  29845  29845  29845  29845  29845  29845  29845  29845  29845  29845  29845  29845  29845  29845  29845  29845  29845  29845  29845  29845  29845  29845  29845  29845  29845  29845  29845  29845  29845  29845  29845  29845  29845  29845  29845  29845  29845  29845  29845  29845  29845  29845  29845  29845  29845  29845  29845  29845  29845  29845  29845  29845  29845  29845  29845  29845  29845  29845  29845  29845  29845  29845  29845  29845  29845  29845  29845  29845  29845  29845  29845  29845  29845  29845  29845  29845  29845  29845  29845  29845  29845  29845  29845  29845  29845    199  29845    207  29845    202  29845  29845  29845  29845  29845  29845  29845  29845  29845  29845  29845  29845  29845  29845  29845  29845  29845  29845  29845  29845  29845  29845  29845  29845  29845  29845  29845  29845  29845  29845  29845  29845  29845  29845  29845  29845  29845  29845  29845  29845  29845  29845  29845  29845  29845  29845  29845  29845  29845  29845  29845  29845  29845  29845  29845  29845  29845  29845  29845  29845  29845  29845  29845  29845  29845  29845  29845  29845  29845  29845  29845  29845  29845  29845  29845  29845  29845  29845  29845  29845  29845  29845  29845  29845  29845  29845  29845  29845  29845  29845  29845  29845  29845  29845  29845  29845  29845  29845  29845  29845  29845  29845  29845  29845  29845  29845  29845  29845  29845  29845  29845  29845  29845  29845  29845  29845  29845  29845  29845  29845  29845  29845  29845  29845  29845  29845  29845  29845  29845  29845  29845  29845  29845  29845  29845  29845  29845  29845  29845  29845  29845  29845  29845  29845  29845  29845  29845  29845  29845  29845  29845  29845  29845  29845  29845  29845  29845  29845  29845  29845  29845  29845  29845  29845  29845  29845  29845  29845  29845  29845  29845  29845  29845  29845  29845  29845  29845  29845  29845  29845  29845  29845  29845  29845  29845  29845  29845  29845  29845  29845  29845  29845  29845  29845  29845  29845  29845  29845  29845  29845  29845  29845  29845  29845  29845  29845  29845  29845  29845  29845  29845  29845  29845  29845  29845  29845  29845  29845  29845  29845  29845  29845  29845  29845  29845  29845  29845  29845  29845  29845  29845  29845  29845  29845  29845  29845  29845  29845  29845  29845  29845  29845  29845  29845  29845  29845  29845  29845  29845  29845  29845  29845  29845  29845  29845  29845  29845  29845  29845  29845  29845  29845  29845  29845  29845  29845  29845  29845  29845  29845  29845  29845  29845  29845  29845  29845  29845  29845  29845  29845  29845  29845  29845  29845  29845  29845  29845  29845  29845  29845  29845  29845  29845  29845  29845  29845  29845  29845  29845  29845  29845  29845  29845  29845  29845  29845  29845  29845  29845  29845  29845  29845  29845  29845  29845  29845  29845  29845  29845  29845  29845  29845  29845  29845  29845  29845  29845  29845  29845  29845  29845  29845  29845  29845  29845  29845  29845  29845  29845  29845  29845  29845  29845  29845  29845  29845  29845  29845  29845  29845  29845  29845  29845  29845  29845  29845  29845  29845  29845  29845  29845  29845  29845  29845  29845  29845  29845  29845  29845  29845
  29845  29845  29845  29845  29845  29845  29845  29845  29845  29845  29845  29845  29845  29845  29845  29845  29845  29845  29845  29845  29845  29845  29845  29845  29845  29845  29845  29845  29845  29845  29845  29845  29845  29845  29845  29845  29845  29845  29845  29845  29845  29845  29845  29845  29845  29845  29845  29845  29845  29845  29845  29845  29845  29845  29845  29845  29845  29845  29845  29845  29845  29845  29845  29845  29845  29845  29845  29845  29845  29845  29845  29845  29845  29845  29845  29845  29845  29845  29845  29845  29845  29845  29845  29845  29845  29845  29845  29845  29845  29845  29845  29845  29845  29845  29845  29845  29845  29845  29845  29845  29845  29845  29845  29845  29845  29845  29845  29845  29845  29845  29845  29845  29845  29845  29845  29845  29845  29845  29845  29845  29845  29845  29845  29845  29845  29845  29845  29845  29845  29845  29845  29845  29845  29845  29845  29845  29845  29845  29845  29845  29845  29845  29845  29845  29845  29845  29845  29845  29845  29845  29845  29845  29845  29845  29845  29845  29845  29845  29845  29845  29845  29845  29845  29845  29845  29845  29845  29845  29845  29845  29845  29845  29845  29845  29845  29845  29845  29845  29845  29845  29845  29845  29845  29845  29845  29845  29845  29845  29845  29845  29845  29845  29845  29845  29845  29845  29845  29845  29845  29845  29845  29845  29845  29845  29845  29845  29845  29845  29845  29845  29845  29845  29845  29845  29845  29845  29845  29845  29845  29845  29845  29845  29845  29845  29845  29845  29845  29845  29845  29845  29845  29845  29845  29845  29845  29845  29845  29845  29845  29845  29845  29845  29845  29845  29845  29845  29845  29845  29845  29845  29845  29845  29845  29845  29845  29845  29845  29845  29845  29845  29845  29845  29845  29845  29845  29845  29845  29845  29845  29845  29845  29845  29845  29845  29845  29845  29845  29845  29845  29845  29845  29845  29845  29845  29845  29845  29845  29845  29845  29845  29845  29845  29845  29845  29845  29845  29845  29845  29845  29845  29845  29845  29845  29845  29845  29845  29845  29845  29845  29845  29845  29845  29845  29845  29845  29845  29845  29845  29845  29845  29845  29845  29845  29845  29845  29845  29845  29845  29845  29845  29845  29845  29845  29845  29845  29845  29845  29845  29845  29845  29845  29845  29845  29845  29845  29845  29845  29845  29845  29845  29845  29845  29845  29845  29845  29845  29845  29845  29845  29845  29845  29845  29845  29845  29845  29845  29845  29845  29845  29845  29845  29845  29845  29845  29845  29845  29845  29845  29845  29845  29845  29845  29845  29845  29845  29845  29845  29845  29845  29845  29845  29845  29845  29845  29845  29845  29845  29845  29845  29845  29845  29845  29845  29845  29845  29845  29845  29845  29845  29845  29845  29845  29845  29845  29845  29845  29845  29845  29845  29845  29845  29845  29845  29845  29845  29845  29845  29845  29845  29845  29845  29845  29845  29845  29845  29845  29845  29845  29845  29845  29845  29845  29845  29845  29845  29845  29845  29845  29845  29845  29845  29845  29845  29845  29845  29845  29845  29845  29845  29845  29845  29845  29845  29845  29845  29845  29845  29845  29845  29845  29845  29845  29845  29845  29845  29845  29845  29845  29845  29845  29845  29845  29845  29845  29845  29845  29845  29845  29845  29845  29845  29845  29845  29845  29845  29845  29845  29845  29845  29845  29845  29845  29845  29845  29845  29845  29845  29845  29845  29845  29845  29845  29845  29845  29845  29845  29845  29845  29845  29845  29845  29845  29845  29845  29845  29845  29845  29845  29845  29845  29845  29845  29845  29845  29845  29845  29845  29845  29845  29845
  29845  29845  29845  29845  29845  29845  29845  29845  29845  29845  29845  29845  29845  29845  29845  29845  29845  29845  29845  29845  29845  29845  29845  29845  29845  29845  29845  29845  29845  29845  29845  29845  29845  29845  29845  29845  29845  29845  29845  29845  29845  29845  29845  29845  29845  29845  29845  29845  29845  29845  29845  29845  29845  29845  29845  29845  29845  29845  29845  29845  29845  29845  29845  29845  29845  29845  29845  29845  29845  29845  29845  29845  29845  29845  29845  29845  29845  29845  29845  29845  29845  29845  29845  29845  29845  29845  29845  29845  29845  29845  29845  29845  29845  29845  29845  29845  29845  29845  29845  29845  29845  29845  29845  29845  29845  29845  29845  29845  29845  29845  29845  29845  29845  29845  29845  29845  29845  29845  29845  29845  29845  29845  29845  29845  29845  29845  29845  29845  29845  29845  29845  29845  29845  29845  29845  29845  29845  29845  29845  29845  29845  29845  29845  29845  29845  29845  29845  29845  29845  29845  29845  29845  29845  29845  29845  29845  29845  29845  29845  29845  29845  29845  29845  29845  29845  29845  29845  29845  29845  29845  29845  29845  29845  29845  29845  29845  29845  29845  29845  29845  29845  29845  29845  29845  29845  29845  29845  29845  29845  29845  29845  29845  29845  29845  29845  29845  29845  29845  29845  29845  29845  29845  29845  29845  29845  29845  29845  29845  29845  29845  29845  29845  29845  29845  29845  29845  29845  29845  29845  29845  29845  29845  29845  29845  29845  29845  29845  29845  29845  29845  29845  29845  29845  29845  29845  29845  29845  29845  29845  29845  29845  29845  29845  29845  29845  29845  29845  29845  29845  29845  29845  29845  29845  29845  29845  29845  29845  29845  29845  29845  29845  29845  29845  29845  29845  29845  29845  29845  29845  29845  29845  29845  29845  29845  29845  29845  29845  29845  29845  29845  29845  29845  29845  29845  29845  29845  29845  29845  29845  29845  29845  29845  29845  29845  29845  29845  29845  29845  29845  29845  29845  29845  29845  29845  29845  29845  29845  29845  29845  29845  29845  29845  29845  29845  29845  29845  29845  29845  29845  29845  29845  29845  29845  29845  29845  29845  29845  29845  29845  29845  29845  29845  29845  29845  29845  29845  29845  29845  29845  29845  29845  29845  29845  29845  29845  29845  29845  29845  29845  29845  29845  29845  29845  29845  29845  29845  29845  29845  29845  29845  29845  29845  29845  29845  29845  29845  29845  29845  29845  29845  29845  29845  29845  29845  29845  29845  29845  29845  29845  29845  29845  29845  29845  29845  29845  29845  29845  29845  29845  29845  29845  29845  29845  29845  29845  29845  29845  29845  29845  29845  29845  29845  29845  29845  29845  29845  29845  29845  29845  29845  29845  29845  29845  29845  29845  29845  29845  29845  29845  29845  29845  29845  29845  29845  29845  29845  29845  29845  29845  29845  29845  29845  29845  29845  29845  29845  29845  29845  29845  29845  29845  29845  29845  29845  29845  29845  29845  29845  29845  29845  29845  29845  29845  29845  29845  29845  29845  29845  29845  29845  29845  29845  29845  29845  29845  29845  29845  29845  29845  29845  29845  29845  29845  29845  29845  29845  29845  29845  29845  29845  29845  29845  29845  29845  29845  29845  29845  29845  29845  29845  29845  29845  29845  29845  29845  29845  29845  29845  29845  29845  29845  29845  29845  29845  29845  29845  29845  29845  29845  29845  29845  29845  29845  29845  29845  29845  29845  29845  29845  29845  29845  29845  29845  29845  29845  29845  29845  29845  29845  29845  29845  29845  29845  29845  29845  29845  29845  29845  29845  29845
  29845  29845  29845  29845  29845  29845  29845  29845  29845  29845  29845  29845  29845  29845  29845  29845  29845  29845  29845  29845  29845  29845  29845  29845  29845  29845  29845  29845  29845  29845  29845  29845  29845  29845  29845  29845  29845  29845  29845  29845  29845  29845  29845  29845  29845  29845  29845  29845  29845  29845  29845  29845  29845  29845  29845  29845  29845  29845  29845  29845  29845  29845  29845  29845  29845  29845  29845  29845  29845  29845  29845  29845  29845  29845  29845  29845  29845  29845  29845  29845  29845  29845  29845  29845  29845  29845  29845  29845  29845  29845  29845  29845  29845  29845  29845  29845  29845  29845  29845  29845  29845  29845  29845  29845  29845  29845  29845  29845  29845  29845  29845  29845  29845  29845  29845  29845  29845  29845  29845  29845  29845  29845  29845  29845  29845  29845  29845  29845  29845    205  29845  29845  29845  29845  29845  29845  29845  29845  29845  29845  29845  29845  29845  29845  29845  29845  29845  29845  29845  29845  29845  29845  29845  29845  29845  29845  29845  29845  29845  29845  29845  29845  29845  29845  29845  29845  29845  29845  29845  29845  29845  29845  29845  29845  29845  29845  29845  29845  29845    181  29845  29845  29845  29845  29845  29845  29845  29845  29845  29845  29845  29845  29845  29845  29845  29845  29845  29845  29845  29845  29845  29845  29845  29845  29845  29845  29845  29845  29845  29845  29845  29845  29845  29845  29845  29845  29845  29845  29845  29845  29845  29845  29845  29845  29845  29845  29845  29845  29845  29845  29845  29845  29845    230  29845  29845  29845  29845  29845  29845  29845  29845  29845  29845  29845  29845  29845  29845  29845  29845  29845  29845  29845  29845  29845  29845  29845  29845  29845  29845  29845  29845  29845  29845  29845  29845  29845  29845  29845  29845  29845  29845  29845  29845  29845  29845  29845  29845  29845  29845  29845  29845  29845  29845  29845  29845  29845  29845  29845  29845  29845  29845  29845  29845  29845  29845  29845  29845  29845  29845  29845  29845  29845  29845  29845  29845  29845  29845  29845  29845  29845  29845  29845  29845  29845  29845  29845  29845  29845  29845  29845  29845  29845  29845  29845  29845  29845  29845  29845  29845  29845  29845  29845  29845  29845  29845  29845  29845  29845  29845  29845  29845  29845  29845  29845  29845  29845  29845  29845  29845  29845  29845  29845  29845  29845  29845  29845  29845  29845  29845  29845  29845  29845  29845  29845  29845  29845  29845  29845  29845  29845  29845  29845  29845  29845  29845  29845  29845  29845  29845  29845  29845  29845  29845  29845  29845  29845  29845  29845  29845  29845  29845  29845  29845  29845  29845  29845  29845  29845  29845  29845  29845  29845  29845  29845  29845  29845  29845  29845  29845  29845  29845  29845  29845  29845  29845  29845  29845  29845  29845  29845  29845  29845  29845  29845  29845  29845  29845  29845  29845  29845  29845  29845  29845  29845  29845  29845  29845  29845  29845  29845  29845  29845  29845  29845  29845  29845  29845  29845  29845  29845  29845  29845  29845  29845  29845  29845  29845  29845  29845  29845  29845  29845  29845  29845  29845  29845  29845  29845  29845  29845  29845  29845  29845  29845  29845  29845  29845  29845  29845  29845  29845  29845  29845  29845  29845  29845  29845  29845  29845  29845  29845  29845  29845  29845  29845  29845  29845  29845  29845  29845  29845  29845  29845  29845  29845  29845  29845  29845  29845  29845  29845  29845  29845  29845  29845  29845  29845  29845  29845  29845  29845  29845  29845  29845  29845  29845  29845  29845  29845  29845  29845  29845  29845  29845  29845  29845  29845  29845  29845
  29845  29845  29845  29845  29845  29845  29845  29845  29845  29845  29845  29845  29845  29845  29845  29845  29845  29845  29845  29845  29845  29845  29845  29845  29845  29845  29845  29845  29845  29845  29845  29845  29845  29845  29845  29845  29845  29845  29845  29845  29845  29845  29845  29845  29845  29845  29845  29845  29845  29845  29845  29845  29845  29845  29845  29845  29845  29845  29845  29845  29845  29845  29845  29845  29845  29845  29845  29845  29845  29845  29845  29845  29845  29845  29845  29845  29845  29845  29845  29845  29845  29845  29845  29845  29845  29845  29845  29845  29845  29845  29845  29845  29845  29845  29845  29845  29845  29845  29845  29845  29845  29845  29845  29845  29845  29845  29845  29845  29845  29845  29845  29845  29845  29845  29845  29845  29845  29845  29845  29845  29845  29845  29845  29845  29845  29845  29845  29845  29845  29845  29845  29845  29845  29845  29845  29845  29845    215  29845  29845  29845  29845  29845    206  29845    205  29845  29845    195  29845  29845  29845  29845  29845  29845  29845  29845  29845  29845  29845  29845  29845  29845  29845  29845  29845  29845  29845  29845  29845  29845  29845  29845  29845  29845  29845  29845  29845  29845  29845  29845  29845  29845  29845  29845  29845  29845  29845  29845  29845  29845  29845  29845  29845  29845  29845  29845  29845  29845  29845  29845  29845  29845  29845  29845  29845  29845  29845  29845  29845  29845  29845  29845  29845  29845  29845  29845  29845  29845  29845  29845  29845  29845  29845  29845  29845  29845  29845  29845  29845  29845  29845  29845  29845  29845  29845  29845  29845  29845  29845  29845  29845  29845  29845  29845  29845  29845  29845  29845  29845  29845  29845  29845  29845  29845  29845  29845  29845  29845  29845  29845  29845  29845  29845  29845  29845  29845  29845  29845  29845  29845  29845  29845  29845  29845  29845  29845  29845  29845  29845  29845  29845  29845  29845  29845  29845  29845  29845  29845  29845  29845  29845  29845  29845  29845  29845  29845  29845  29845  29845  29845  29845  29845  29845  29845  29845  29845  29845  29845  29845  29845  29845  29845  29845  29845  29845  29845  29845  29845  29845  29845  29845  29845  29845  29845  29845  29845  29845  29845  29845  29845  29845  29845  29845  29845  29845  29845  29845  29845  29845  29845  29845  29845  29845  29845  29845  29845  29845  29845  29845  29845  29845  29845  29845  29845  29845  29845  29845  29845  29845  29845  29845  29845  29845  29845  29845  29845  29845  29845  29845  29845  29845  29845  29845  29845  29845  29845  29845  29845  29845  29845  29845  29845  29845  29845  29845  29845  29845  29845  29845  29845  29845  29845  29845  29845  29845  29845  29845  29845  29845  29845  29845  29845  29845  29845  29845  29845  29845  29845  29845  29845  29845  29845  29845  29845  29845  29845  29845  29845  29845  29845  29845  29845  29845  29845  29845  29845  29845  29845  29845  29845  29845  29845  29845  29845  29845  29845  29845  29845  29845  29845  29845  29845  29845  29845  29845  29845  29845  29845  29845  29845  29845  29845  29845  29845  29845  29845  29845  29845  29845  29845  29845  29845  29845  29845  29845  29845  29845  29845  29845  29845  29845  29845  29845  29845  29845  29845  29845  29845  29845  29845  29845  29845  29845  29845  29845  29845  29845  29845  29845  29845  29845  29845  29845  29845  29845  29845  29845  29845  29845  29845  29845  29845  29845  29845  29845  29845  29845  29845  29845  29845  29845  29845  29845  29845  29845  29845  29845  29845  29845  29845  29845  29845  29845  29845  29845  29845  29845  29845  29845  29845  29845  29845  29845  29845  29845  29845  29845  29845  29845
  29845  29845  29845  29845  29845  29845  29845  29845  29845  29845  29845  29845  29845  29845  29845  29845  29845  29845  29845  29845  29845  29845  29845  29845  29845  29845  29845  29845  29845  29845  29845  29845  29845  29845  29845  29845  29845  29845  29845  29845  29845  29845  29845  29845  29845  29845  29845  29845  29845  29845  29845  29845  29845  29845  29845  29845  29845  29845  29845  29845  29845  29845  29845  29845  29845  29845  29845  29845  29845  29845  29845  29845  29845  29845  29845  29845  29845  29845  29845  29845  29845  29845  29845  29845  29845  29845  29845  29845  29845  29845  29845  29845  29845  29845  29845  29845  29845  29845  29845  29845  29845  29845  29845  29845  29845  29845  29845  29845  29845  29845  29845  29845  29845  29845  29845  29845  29845  29845  29845  29845  29845  29845  29845  29845  29845  29845  29845  29845  29845    204  29845  29845  29845  29845  29845  29845  29845  29845  29845  29845    195  29845  29845    202    213    203  29845    191  29845    203  29845  29845  29845  29845  29845  29845  29845  29845  29845  29845  29845  29845  29845  29845  29845  29845  29845  29845  29845  29845  29845  29845  29845  29845  29845  29845  29845  29845  29845  29845  29845  29845  29845  29845  29845  29845  29845  29845  29845  29845  29845  29845  29845  29845  29845  29845  29845  29845  29845  29845  29845  29845  29845  29845  29845  29845  29845  29845  29845  29845  29845  29845  29845  29845  29845  29845  29845  29845  29845  29845  29845  29845  29845  29845  29845  29845  29845  29845  29845  29845  29845  29845  29845  29845  29845  29845  29845  29845  29845  29845  29845  29845  29845  29845  29845  29845  29845  29845  29845  29845  29845  29845  29845  29845  29845  29845  29845  29845  29845  29845  29845  29845  29845  29845  29845  29845  29845  29845  29845  29845  29845  29845  29845  29845  29845  29845  29845  29845  29845  29845  29845  29845  29845  29845  29845  29845  29845  29845  29845  29845  29845  29845  29845  29845  29845  29845  29845  29845  29845  29845  29845  29845  29845  29845  29845  29845  29845  29845  29845  29845  29845  29845  29845  29845  29845  29845  29845  29845  29845  29845  29845  29845  29845  29845  29845  29845  29845  29845  29845  29845  29845  29845  29845  29845  29845  29845  29845  29845  29845  29845  29845  29845  29845  29845  29845  29845  29845  29845  29845  29845  29845  29845  29845  29845  29845  29845  29845  29845  29845  29845  29845  29845  29845  29845  29845  29845  29845  29845  29845  29845  29845  29845  29845  29845  29845  29845  29845  29845  29845  29845  29845  29845  29845  29845  29845  29845  29845  29845  29845  29845  29845  29845  29845  29845  29845  29845  29845  29845  29845  29845  29845  29845  29845  29845  29845  29845  29845  29845  29845  29845  29845  29845  29845  29845  29845  29845  29845  29845  29845  29845  29845  29845  29845  29845  29845  29845  29845  29845  29845  29845  29845  29845  29845  29845  29845  29845  29845  29845  29845  29845  29845  29845  29845  29845  29845  29845  29845  29845  29845  29845  29845  29845  29845  29845  29845  29845  29845  29845  29845  29845  29845  29845  29845  29845  29845  29845  29845  29845  29845  29845  29845  29845  29845  29845  29845  29845  29845  29845  29845  29845  29845  29845  29845  29845  29845  29845  29845  29845  29845  29845  29845  29845  29845  29845  29845  29845  29845  29845  29845  29845  29845  29845  29845  29845  29845  29845  29845  29845  29845  29845  29845  29845  29845  29845  29845  29845  29845  29845  29845  29845  29845  29845  29845  29845  29845  29845  29845  29845  29845  29845  29845  29845  29845  29845  29845  29845  29845  29845  29845  29845
  29845  29845  29845  29845  29845  29845  29845  29845  29845  29845  29845  29845  29845  29845  29845  29845  29845  29845  29845  29845  29845  29845  29845  29845  29845  29845  29845  29845  29845  29845  29845  29845  29845  29845  29845  29845  29845  29845  29845  29845  29845  29845  29845  29845  29845  29845  29845  29845  29845  29845  29845  29845  29845  29845  29845  29845  29845  29845  29845  29845  29845  29845  29845  29845  29845  29845  29845  29845  29845  29845  29845  29845  29845  29845  29845  29845  29845  29845  29845  29845  29845  29845  29845  29845  29845  29845  29845  29845  29845  29845  29845  29845  29845  29845  29845  29845  29845  29845  29845  29845  29845  29845  29845  29845  29845  29845  29845  29845  29845  29845  29845  29845  29845  29845  29845  29845  29845  29845  29845  29845  29845  29845  29845  29845  29845  29845  29845  29845  29845  29845  29845  29845  29845  29845  29845  29845  29845  29845  29845  29845  29845    208  29845  29845  29845    209  29845  29845  29845  29845  29845  29845  29845  29845  29845  29845  29845  29845  29845  29845  29845  29845  29845  29845  29845  29845  29845  29845    194  29845    191  29845  29845  29845  29845  29845  29845  29845  29845  29845  29845  29845  29845  29845  29845  29845  29845  29845  29845  29845  29845  29845  29845  29845  29845  29845  29845  29845  29845  29845  29845  29845  29845  29845  29845  29845  29845  29845  29845  29845  29845  29845  29845  29845  29845  29845  29845  29845  29845  29845  29845  29845  29845  29845  29845  29845  29845  29845  29845  29845  29845  29845  29845  29845  29845  29845  29845  29845  29845  29845  29845  29845  29845  29845  29845  29845  29845  29845  29845  29845  29845  29845  29845  29845  29845  29845  29845  29845  29845  29845  29845  29845  29845  29845  29845  29845  29845  29845  29845  29845  29845  29845  29845  29845  29845  29845  29845  29845  29845  29845  29845  29845  29845  29845  29845  29845  29845  29845  29845  29845  29845  29845  29845  29845  29845  29845  29845  29845  29845  29845  29845  29845  29845  29845  29845  29845  29845  29845  29845  29845  29845  29845  29845  29845  29845  29845  29845  29845  29845  29845  29845  29845  29845  29845  29845  29845  29845  29845  29845  29845  29845  29845  29845  29845  29845  29845  29845  29845  29845  29845  29845  29845  29845  29845  29845  29845  29845  29845  29845  29845  29845  29845  29845  29845  29845  29845  29845  29845  29845  29845  29845  29845  29845  29845  29845  29845  29845  29845  29845  29845  29845  29845  29845  29845  29845  29845  29845  29845  29845  29845  29845  29845  29845  29845  29845  29845  29845  29845  29845  29845  29845  29845  29845  29845  29845  29845  29845  29845  29845  29845  29845  29845  29845  29845  29845  29845  29845  29845  29845  29845  29845  29845  29845  29845  29845  29845  29845  29845  29845  29845  29845  29845  29845  29845  29845  29845  29845  29845  29845  29845  29845  29845  29845  29845  29845  29845  29845  29845  29845  29845  29845  29845  29845  29845  29845  29845  29845  29845  29845  29845  29845  29845  29845  29845  29845  29845  29845  29845  29845  29845  29845  29845  29845  29845  29845  29845  29845  29845  29845  29845  29845  29845  29845  29845  29845  29845  29845  29845  29845  29845  29845  29845  29845  29845  29845  29845  29845  29845  29845  29845  29845  29845  29845  29845  29845  29845  29845  29845  29845  29845  29845  29845  29845  29845  29845  29845  29845  29845  29845  29845  29845  29845  29845  29845  29845  29845  29845  29845  29845  29845  29845  29845  29845  29845  29845  29845  29845  29845  29845  29845  29845  29845  29845  29845  29845  29845  29845  29845  29845  29845
  29845  29845  29845  29845  29845  29845  29845  29845  29845  29845  29845  29845  29845  29845  29845  29845  29845  29845  29845  29845  29845  29845  29845  29845  29845  29845  29845  29845  29845  29845  29845  29845  29845  29845  29845  29845  29845  29845  29845  29845  29845  29845  29845  29845  29845  29845  29845  29845  29845  29845  29845  29845  29845  29845  29845  29845  29845  29845  29845  29845  29845  29845  29845  29845  29845  29845  29845  29845  29845  29845  29845  29845  29845  29845  29845  29845  29845  29845  29845  29845  29845  29845  29845  29845  29845  29845  29845  29845  29845  29845  29845  29845  29845  29845  29845  29845  29845  29845  29845  29845  29845  29845  29845  29845  29845  29845  29845  29845  29845  29845  29845  29845  29845  29845  29845  29845    202  29845  29845    205  29845  29845  29845  29845  29845  29845  29845  29845  29845  29845  29845  29845  29845  29845  29845  29845  29845  29845  29845  29845  29845  29845  29845  29845  29845  29845    211  29845  29845  29845  29845  29845  29845  29845  29845  29845  29845  29845  29845  29845  29845  29845  29845    202  29845  29845  29845    191  29845  29845  29845  29845  29845  29845  29845  29845  29845  29845  29845  29845  29845  29845  29845  29845  29845  29845  29845  29845  29845  29845  29845  29845  29845  29845  29845  29845  29845  29845  29845  29845  29845  29845  29845  29845  29845  29845  29845  29845  29845  29845  29845  29845  29845  29845  29845  29845  29845  29845  29845  29845  29845  29845  29845  29845  29845  29845  29845  29845  29845  29845  29845  29845  29845  29845  29845  29845  29845  29845  29845  29845  29845  29845  29845  29845  29845  29845  29845  29845  29845  29845  29845  29845  29845  29845  29845  29845  29845  29845  29845  29845  29845  29845  29845  29845  29845  29845  29845  29845  29845  29845  29845  29845  29845  29845  29845  29845  29845  29845  29845  29845  29845  29845  29845  29845  29845  29845  29845  29845  29845  29845  29845  29845  29845  29845  29845    214  29845  29845  29845  29845  29845  29845  29845  29845  29845  29845  29845  29845  29845  29845  29845  29845  29845  29845  29845  29845  29845  29845  29845  29845  29845  29845  29845  29845  29845  29845  29845  29845  29845  29845  29845  29845  29845  29845  29845  29845  29845  29845  29845  29845  29845  29845  29845  29845  29845  29845  29845  29845  29845  29845  29845  29845  29845  29845  29845  29845  29845  29845  29845  29845  29845  29845  29845  29845  29845  29845  29845  29845  29845  29845  29845  29845  29845  29845  29845  29845  29845  29845  29845  29845  29845  29845  29845  29845  29845  29845  29845  29845  29845  29845  29845  29845  29845  29845  29845  29845  29845  29845  29845  29845  29845  29845  29845  29845  29845  29845  29845  29845  29845  29845  29845  29845  29845  29845  29845  29845  29845  29845  29845  29845  29845  29845  29845  29845  29845  29845  29845  29845  29845  29845  29845  29845  29845  29845  29845  29845  29845  29845  29845  29845  29845  29845  29845  29845  29845  29845  29845  29845  29845  29845  29845  29845  29845  29845  29845  29845  29845  29845  29845  29845  29845  29845  29845  29845  29845  29845  29845  29845  29845  29845  29845  29845  29845  29845  29845  29845  29845  29845  29845  29845  29845  29845  29845  29845  29845  29845  29845  29845  29845  29845  29845  29845  29845  29845  29845  29845  29845  29845  29845  29845  29845  29845  29845  29845  29845  29845  29845  29845  29845  29845  29845  29845  29845  29845  29845  29845  29845  29845  29845  29845  29845  29845  29845  29845  29845  29845  29845  29845  29845  29845  29845  29845  29845  29845  29845  29845  29845  29845  29845  29845
  29845  29845  29845  29845  29845  29845  29845  29845  29845  29845  29845  29845  29845  29845  29845  29845  29845  29845  29845  29845  29845  29845  29845  29845  29845  29845  29845  29845  29845  29845  29845  29845  29845  29845  29845  29845  29845  29845  29845  29845  29845  29845  29845  29845  29845  29845  29845  29845  29845  29845  29845  29845  29845  29845  29845  29845  29845  29845  29845  29845  29845  29845  29845  29845  29845  29845  29845  29845  29845  29845  29845  29845  29845  29845  29845  29845  29845  29845  29845  29845  29845  29845  29845  29845  29845  29845  29845  29845  29845  29845  29845  29845  29845  29845  29845  29845  29845  29845  29845  29845  29845  29845  29845  29845  29845  29845  29845  29845  29845  29845  29845  29845  29845  29845  29845  29845  29845  29845  29845  29845  29845  29845  29845  29845  29845  29845  29845  29845  29845  29845  29845  29845  29845  29845  29845  29845  29845  29845  29845  29845  29845  29845  29845  29845    198    203  29845    193  29845  29845  29845  29845  29845  29845  29845  29845  29845  29845  29845  29845  29845  29845  29845  29845  29845  29845  29845  29845  29845  29845  29845  29845  29845  29845  29845  29845  29845  29845  29845  29845  29845  29845  29845  29845  29845  29845  29845  29845  29845  29845  29845  29845  29845  29845  29845  29845  29845  29845  29845  29845  29845  29845  29845  29845  29845  29845  29845  29845  29845  29845  29845  29845  29845  29845  29845  29845  29845  29845  29845  29845  29845  29845  29845  29845  29845  29845  29845  29845  29845  29845  29845  29845  29845  29845  29845  29845  29845  29845  29845  29845  29845  29845  29845  29845  29845  29845  29845  29845  29845  29845  29845  29845  29845  29845  29845  29845  29845  29845  29845  29845  29845  29845  29845  29845  29845  29845  29845  29845  29845  29845  29845  29845  29845  29845  29845  29845  29845  29845  29845  29845  29845  29845  29845  29845  29845  29845  29845  29845  29845  29845  29845  29845  29845    209  29845  29845  29845  29845  29845  29845  29845  29845  29845  29845  29845  29845  29845  29845  29845  29845  29845  29845  29845  29845  29845  29845  29845  29845  29845  29845  29845  29845  29845  29845  29845  29845  29845  29845  29845  29845  29845  29845  29845  29845  29845  29845  29845  29845  29845  29845  29845  29845  29845  29845  29845  29845  29845  29845  29845  29845  29845  29845  29845  29845  29845  29845  29845  29845  29845  29845  29845  29845  29845  29845  29845  29845  29845  29845  29845  29845  29845  29845  29845  29845  29845  29845  29845  29845  29845  29845  29845  29845  29845  29845  29845  29845  29845  29845  29845  29845  29845  29845  29845  29845  29845  29845  29845  29845  29845  29845  29845  29845  29845  29845  29845  29845  29845  29845  29845  29845  29845  29845  29845  29845  29845  29845  29845  29845  29845  29845  29845  29845  29845  29845  29845  29845  29845  29845  29845  29845  29845  29845  29845  29845  29845  29845  29845  29845  29845  29845  29845  29845  29845  29845  29845  29845  29845  29845  29845  29845  29845  29845  29845  29845  29845  29845  29845  29845  29845  29845  29845  29845  29845  29845  29845  29845  29845  29845  29845  29845  29845  29845  29845  29845  29845  29845  29845  29845  29845  29845  29845  29845  29845  29845  29845  29845  29845  29845  29845  29845  29845  29845  29845  29845  29845  29845  29845  29845  29845  29845  29845  29845  29845  29845  29845  29845  29845  29845  29845  29845  29845  29845  29845  29845  29845  29845  29845  29845  29845  29845  29845  29845  29845  29845  29845  29845  29845  29845  29845  29845  29845  29845  29845  29845  29845  29845  29845  29845  29845  29845
  29845  29845  29845  29845  29845  29845  29845  29845  29845  29845  29845  29845  29845  29845  29845  29845  29845  29845  29845  29845  29845  29845  29845  29845  29845  29845  29845  29845  29845  29845  29845  29845  29845  29845  29845  29845  29845  29845  29845  29845  29845  29845  29845  29845  29845  29845  29845  29845  29845  29845  29845  29845  29845  29845  29845  29845  29845  29845  29845  29845  29845  29845  29845  29845  29845  29845  29845  29845  29845  29845  29845  29845  29845  29845  29845  29845  29845  29845  29845  29845  29845  29845  29845  29845  29845  29845  29845  29845  29845  29845  29845  29845  29845  29845  29845  29845  29845  29845  29845  29845  29845  29845  29845  29845  29845  29845  29845  29845  29845  29845  29845  29845  29845  29845  29845  29845  29845  29845  29845  29845  29845  29845  29845  29845  29845  29845  29845  29845  29845  29845  29845  29845  29845  29845  29845    197  29845  29845  29845  29845  29845    201  29845  29845  29845  29845  29845  29845  29845  29845  29845  29845  29845  29845  29845  29845  29845  29845  29845  29845  29845  29845  29845  29845  29845  29845  29845  29845  29845  29845  29845  29845  29845  29845  29845  29845  29845  29845  29845  29845  29845  29845  29845  29845  29845  29845  29845  29845  29845  29845  29845  29845  29845  29845  29845  29845  29845  29845  29845  29845  29845  29845  29845  29845  29845  29845  29845  29845  29845  29845  29845  29845  29845  29845  29845  29845  29845  29845  29845  29845  29845  29845  29845  29845  29845  29845  29845  29845  29845  29845  29845  29845  29845  29845  29845  29845  29845  29845  29845  29845  29845  29845  29845  29845  29845  29845  29845  29845  29845  29845  29845  29845  29845  29845  29845  29845  29845  29845  29845  29845  29845  29845  29845  29845  29845  29845  29845  29845  29845  29845  29845  29845  29845  29845  29845  29845  29845  29845  29845  29845  29845  29845  29845  29845  29845  29845  29845  29845  29845  29845  29845  29845  29845  29845  29845  29845  29845  29845  29845  29845  29845  29845  29845  29845  29845  29845  29845  29845  29845  29845  29845  29845  29845  29845  29845  29845  29845  29845  29845  29845  29845  29845  29845  29845  29845  29845  29845  29845  29845  29845  29845  29845  29845  29845  29845  29845  29845  29845  29845  29845  29845  29845  29845  29845  29845  29845  29845  29845  29845  29845  29845  29845  29845  29845  29845  29845  29845  29845  29845  29845  29845  29845  29845  29845  29845  29845  29845  29845  29845  29845  29845  29845  29845  29845  29845  29845  29845  29845  29845  29845  29845  29845  29845  29845  29845  29845  29845  29845  29845  29845  29845  29845  29845  29845  29845  29845  29845  29845  29845  29845  29845  29845  29845  29845  29845  29845  29845  29845  29845  29845  29845  29845  29845  29845  29845  29845  29845  29845  29845  29845  29845  29845  29845  29845  29845  29845  29845  29845  29845  29845  29845  29845  29845  29845  29845  29845  29845  29845  29845  29845  29845  29845  29845  29845  29845  29845  29845  29845  29845  29845  29845  29845  29845  29845  29845  29845  29845  29845  29845  29845  29845  29845  29845  29845  29845  29845  29845  29845  29845  29845  29845  29845  29845  29845  29845  29845  29845  29845  29845  29845  29845  29845  29845  29845  29845  29845  29845  29845  29845  29845  29845  29845  29845  29845  29845  29845  29845  29845  29845  29845  29845  29845  29845  29845  29845  29845  29845  29845  29845  29845  29845  29845  29845  29845  29845  29845  29845  29845  29845  29845  29845  29845  29845  29845  29845  29845  29845  29845  29845  29845  29845  29845  29845  29845  29845  29845  29845  29845  29845  29845
  29845  29845  29845  29845  29845  29845  29845  29845  29845  29845  29845  29845  29845  29845  29845  29845  29845  29845  29845  29845  29845  29845  29845  29845  29845  29845  29845  29845  29845  29845  29845  29845  29845  29845  29845  29845  29845  29845  29845  29845  29845  29845  29845  29845  29845  29845  29845  29845  29845  29845  29845  29845  29845  29845  29845  29845  29845  29845  29845  29845  29845  29845  29845  29845  29845  29845  29845  29845  29845  29845  29845  29845  29845  29845  29845  29845  29845  29845  29845  29845  29845  29845  29845  29845  29845  29845  29845  29845  29845  29845  29845  29845  29845  29845  29845  29845    200  29845  29845  29845  29845  29845  29845  29845  29845  29845  29845  29845  29845  29845  29845  29845  29845  29845  29845  29845  29845  29845  29845  29845  29845  29845  29845  29845  29845  29845  29845  29845  29845  29845  29845  29845  29845  29845  29845  29845  29845  29845  29845  29845  29845  29845  29845  29845  29845  29845  29845  29845  29845  29845  29845  29845  29845  29845  29845  29845  29845  29845  29845  29845  29845  29845  29845  29845  29845  29845  29845  29845  29845  29845  29845  29845  29845  29845  29845  29845  29845  29845  29845  29845  29845  29845  29845  29845  29845  29845  29845  29845  29845  29845  29845  29845  29845  29845  29845  29845  29845  29845  29845  29845  29845  29845  29845  29845  29845  29845  29845  29845  29845  29845  29845  29845  29845  29845  29845  29845  29845  29845  29845  29845  29845  29845  29845  29845  29845  29845  29845  29845  29845  29845  29845  29845  29845  29845  29845  29845  29845  29845  29845  29845    223  29845  29845  29845  29845  29845  29845  29845  29845  29845  29845  29845  29845  29845  29845  29845  29845  29845  29845  29845  29845  29845  29845  29845  29845  29845  29845  29845  29845  29845  29845  29845  29845  29845  29845  29845  29845  29845  29845  29845  29845  29845  29845  29845  29845  29845  29845  29845  29845  29845  29845  29845  29845  29845  29845  29845  29845  29845  29845  29845  29845  29845  29845  29845  29845  29845  29845  29845  29845  29845  29845  29845  29845  29845  29845  29845  29845  29845  29845  29845  29845  29845  29845  29845  29845  29845  29845  29845  29845  29845  29845  29845  29845  29845  29845  29845  29845  29845  29845  29845  29845  29845  29845  29845  29845  29845  29845  29845  29845  29845  29845  29845  29845  29845  29845  29845  29845  29845  29845  29845  29845  29845  29845  29845  29845  29845  29845  29845  29845  29845  29845  29845  29845  29845  29845  29845  29845  29845  29845  29845  29845  29845  29845  29845  29845  29845  29845  29845  29845  29845  29845  29845  29845  29845  29845  29845  29845  29845  29845  29845  29845  29845  29845  29845  29845  29845  29845  29845  29845  29845  29845  29845  29845  29845  29845  29845  29845  29845  29845  29845  29845  29845  29845  29845  29845  29845  29845  29845  29845  29845  29845  29845  29845  29845  29845  29845  29845  29845  29845  29845  29845  29845  29845  29845  29845  29845  29845  29845  29845  29845  29845  29845  29845  29845  29845  29845  29845  29845  29845  29845  29845  29845  29845  29845  29845  29845  29845  29845  29845  29845  29845  29845  29845  29845  29845  29845  29845  29845  29845  29845  29845  29845  29845  29845  29845  29845  29845  29845  29845  29845  29845  29845  29845  29845  29845  29845  29845  29845  29845  29845  29845  29845  29845  29845  29845  29845  29845  29845  29845  29845  29845  29845  29845  29845  29845  29845  29845  29845  29845  29845  29845  29845  29845  29845  29845  29845  29845  29845  29845  29845  29845  29845  29845  29845  29845  29845  29845  29845  29845  29845
  29845  29845  29845  29845  29845  29845  29845  29845  29845  29845  29845  29845  29845  29845  29845  29845  29845  29845  29845  29845  29845  29845  29845  29845  29845  29845  29845  29845  29845  29845  29845  29845  29845  29845  29845  29845  29845  29845  29845  29845  29845  29845  29845  29845  29845  29845  29845  29845  29845  29845  29845  29845  29845  29845  29845  29845  29845  29845  29845  29845  29845  29845  29845  29845  29845  29845  29845  29845  29845  29845  29845  29845  29845  29845  29845  29845  29845  29845  29845  29845  29845  29845  29845  29845  29845  29845  29845  29845  29845  29845  29845  29845  29845  29845  29845  29845  29845  29845  29845  29845  29845  29845  29845  29845  29845  29845  29845  29845  29845  29845  29845  29845  29845  29845  29845  29845  29845  29845  29845  29845  29845  29845  29845  29845  29845  29845  29845  29845  29845  29845  29845  29845  29845  29845  29845  29845  29845  29845  29845  29845  29845  29845  29845  29845  29845  29845  29845  29845  29845  29845  29845  29845  29845  29845  29845  29845  29845  29845  29845  29845  29845  29845  29845  29845  29845  29845  29845    198  29845  29845  29845  29845  29845  29845  29845  29845  29845  29845  29845  29845  29845  29845  29845  29845  29845  29845  29845  29845  29845  29845  29845  29845  29845  29845  29845  29845  29845  29845  29845  29845  29845  29845  29845  29845  29845  29845  29845  29845  29845  29845  29845  29845  29845  29845  29845  29845  29845  29845  29845  29845  29845  29845  29845  29845  29845  29845  29845  29845  29845  29845  29845  29845  29845  29845  29845  29845  29845  29845  29845  29845  29845  29845  29845  29845  29845  29845  29845  29845  29845  29845  29845  29845  29845  29845  29845  29845  29845  29845  29845  29845  29845  29845  29845  29845  29845  29845  29845  29845  29845  29845  29845  29845  29845  29845  29845  29845  29845  29845  29845  29845  29845  29845  29845  29845  29845  29845  29845  29845  29845  29845  29845  29845  29845  29845  29845  29845  29845  29845  29845  29845  29845  29845  29845  29845  29845  29845  29845  29845  29845  29845  29845  29845  29845  29845  29845  29845  29845  29845  29845  29845  29845  29845  29845  29845  29845  29845  29845  29845  29845  29845  29845  29845  29845  29845  29845  29845  29845  29845  29845  29845  29845  29845  29845  29845  29845  29845  29845  29845  29845  29845  29845  29845  29845  29845  29845  29845  29845  29845  29845  29845  29845  29845  29845  29845  29845  29845  29845  29845  29845  29845  29845  29845  29845  29845  29845  29845  29845  29845  29845  29845  29845  29845  29845  29845  29845  29845  29845  29845  29845  29845  29845  29845  29845  29845  29845  29845  29845  29845  29845  29845  29845  29845  29845  29845  29845  29845  29845  29845  29845  29845  29845  29845  29845  29845  29845  29845  29845  29845  29845  29845  29845  29845  29845  29845    223  29845  29845  29845  29845  29845  29845  29845  29845  29845  29845  29845  29845  29845  29845  29845  29845  29845  29845  29845  29845  29845  29845  29845  29845  29845  29845  29845  29845  29845  29845  29845  29845  29845  29845  29845  29845  29845  29845  29845  29845  29845  29845  29845  29845  29845  29845  29845  29845  29845  29845  29845  29845  29845  29845  29845  29845  29845  29845  29845  29845  29845  29845  29845  29845  29845  29845  29845  29845  29845  29845  29845  29845  29845  29845  29845  29845  29845  29845  29845  29845  29845  29845  29845  29845  29845  29845  29845  29845  29845  29845  29845  29845  29845  29845  29845  29845  29845  29845  29845  29845  29845  29845  29845  29845  29845  29845  29845  29845  29845  29845  29845  29845  29845  29845  29845
  29845  29845  29845  29845  29845  29845  29845  29845  29845  29845  29845  29845  29845  29845  29845  29845  29845  29845  29845  29845  29845  29845  29845  29845  29845  29845  29845  29845  29845  29845  29845  29845  29845  29845  29845  29845  29845  29845  29845  29845  29845  29845  29845  29845  29845  29845  29845  29845  29845  29845  29845  29845  29845  29845  29845  29845  29845  29845  29845  29845  29845  29845  29845  29845  29845  29845  29845  29845  29845  29845  29845  29845  29845  29845  29845  29845  29845  29845  29845  29845  29845  29845  29845  29845  29845  29845  29845  29845  29845  29845  29845  29845  29845  29845  29845  29845  29845  29845    203  29845  29845  29845  29845  29845  29845  29845  29845  29845  29845  29845  29845  29845  29845  29845  29845  29845  29845  29845  29845  29845  29845  29845  29845  29845  29845  29845  29845  29845  29845  29845  29845  29845  29845  29845  29845  29845  29845  29845  29845  29845  29845  29845  29845  29845  29845  29845  29845  29845  29845  29845  29845  29845  29845  29845  29845  29845  29845  29845  29845  29845  29845  29845  29845  29845  29845  29845  29845  29845  29845  29845  29845  29845  29845  29845  29845  29845  29845  29845  29845  29845  29845  29845  29845  29845  29845  29845  29845  29845  29845  29845  29845  29845  29845  29845  29845  29845  29845  29845  29845  29845  29845  29845  29845  29845  29845  29845  29845  29845  29845  29845  29845  29845  29845  29845  29845  29845  29845  29845  29845  29845  29845  29845  29845  29845  29845  29845  29845  29845  29845  29845  29845  29845  29845  29845  29845  29845  29845    198  29845  29845  29845  29845  29845  29845  29845  29845  29845  29845  29845  29845  29845  29845  29845  29845  29845  29845  29845  29845  29845  29845  29845  29845  29845  29845  29845  29845  29845  29845  29845  29845  29845  29845  29845  29845  29845  29845  29845  29845  29845  29845  29845  29845  29845  29845  29845  29845  29845  29845  29845  29845  29845  29845  29845  29845  29845  29845  29845  29845  29845  29845  29845  29845  29845  29845  29845  29845  29845  29845  29845  29845  29845  29845  29845  29845  29845  29845  29845  29845  29845  29845  29845  29845  29845  29845  29845  29845  29845  29845  29845  29845  29845  29845  29845  29845  29845  29845  29845  29845  29845  29845  29845  29845  29845  29845  29845  29845  29845  29845  29845  29845  29845  29845  29845  29845  29845  29845  29845  29845  29845  29845  29845  29845  29845  29845  29845  29845  29845  29845  29845  29845  29845  29845  29845  29845  29845  29845  29845  29845  29845  29845  29845  29845  29845  29845  29845  29845  29845  29845  29845  29845  29845  29845  29845  29845  29845  29845  29845  29845  29845  29845  29845  29845  29845  29845  29845  29845  29845  29845  29845  29845  29845    228  29845  29845  29845  29845  29845    218  29845  29845  29845  29845  29845  29845  29845    219  29845  29845  29845  29845  29845  29845  29845    234  29845  29845  29845  29845    231  29845  29845  29845  29845  29845  29845  29845  29845  29845  29845  29845  29845  29845  29845  29845  29845  29845  29845  29845  29845  29845  29845  29845  29845  29845  29845  29845  29845  29845  29845  29845  29845  29845  29845  29845  29845  29845  29845  29845  29845  29845  29845  29845  29845    222  29845  29845  29845  29845  29845  29845  29845  29845  29845  29845  29845  29845  29845  29845  29845  29845  29845  29845  29845  29845  29845  29845  29845  29845  29845  29845  29845  29845  29845  29845  29845  29845  29845  29845  29845  29845  29845  29845  29845  29845  29845  29845  29845  29845  29845  29845  29845  29845  29845  29845  29845  29845  29845  29845  29845  29845
  29845  29845  29845  29845  29845  29845  29845  29845  29845  29845  29845  29845  29845  29845  29845  29845  29845  29845  29845  29845  29845  29845  29845  29845  29845  29845  29845  29845  29845  29845  29845  29845  29845  29845  29845  29845  29845  29845  29845  29845  29845  29845  29845  29845  29845  29845  29845  29845  29845  29845  29845  29845  29845  29845  29845  29845  29845  29845  29845  29845  29845  29845  29845  29845  29845  29845  29845  29845  29845  29845  29845  29845  29845  29845  29845  29845  29845  29845  29845  29845  29845  29845  29845  29845  29845  29845  29845  29845  29845  29845  29845  29845  29845  29845  29845  29845    197    194  29845    210  29845  29845  29845  29845  29845  29845  29845  29845  29845  29845  29845  29845  29845  29845  29845  29845  29845  29845  29845  29845  29845  29845  29845  29845  29845  29845  29845  29845  29845  29845  29845  29845  29845  29845  29845  29845  29845  29845  29845  29845  29845  29845  29845  29845  29845  29845  29845  29845  29845  29845  29845  29845  29845  29845  29845  29845  29845  29845  29845  29845  29845  29845  29845  29845  29845  29845  29845  29845  29845  29845  29845  29845  29845  29845  29845  29845  29845  29845  29845  29845  29845  29845  29845  29845  29845  29845  29845  29845  29845  29845  29845  29845  29845  29845  29845  29845  29845  29845  29845  29845  29845  29845  29845  29845  29845  29845  29845  29845  29845  29845  29845  29845  29845  29845  29845  29845  29845  29845  29845  29845  29845  29845  29845  29845  29845  29845  29845  29845  29845  29845  29845  29845  29845  29845  29845  29845  29845  29845  29845  29845  29845  29845  29845  29845  29845  29845  29845  29845  29845  29845  29845  29845  29845  29845  29845  29845  29845  29845  29845  29845  29845  29845  29845  29845  29845  29845  29845  29845  29845  29845  29845  29845  29845  29845  29845  29845  29845  29845  29845  29845  29845  29845  29845  29845  29845  29845  29845  29845  29845  29845  29845  29845  29845  29845  29845  29845  29845  29845  29845  29845  29845  29845  29845  29845  29845  29845  29845  29845  29845  29845  29845  29845  29845  29845  29845  29845  29845  29845  29845  29845  29845  29845  29845  29845  29845  29845  29845  29845  29845  29845  29845  29845  29845  29845  29845  29845  29845  29845  29845  29845  29845  29845  29845  29845  29845  29845  29845  29845  29845  29845  29845  29845  29845  29845  29845  29845  29845  29845  29845  29845  29845  29845  29845  29845  29845  29845  29845  29845  29845  29845  29845  29845  29845  29845  29845  29845  29845  29845  29845  29845  29845  29845  29845  29845  29845  29845  29845  29845  29845  29845  29845  29845  29845  29845  29845  29845  29845  29845  29845  29845  29845  29845  29845  29845  29845  29845    223    223    236  29845  29845  29845  29845  29845  29845  29845  29845  29845  29845  29845    230    231    222    216    217  29845    221  29845    230    232  29845    231  29845  29845  29845  29845  29845  29845  29845  29845  29845  29845  29845  29845  29845  29845  29845  29845  29845  29845  29845  29845  29845  29845  29845  29845  29845  29845  29845  29845  29845  29845  29845  29845  29845  29845  29845  29845  29845  29845  29845  29845  29845  29845  29845  29845  29845  29845  29845  29845  29845  29845  29845  29845  29845  29845  29845  29845  29845  29845  29845  29845  29845  29845  29845  29845  29845  29845  29845  29845  29845  29845  29845  29845  29845  29845  29845  29845  29845  29845  29845  29845  29845  29845  29845  29845  29845  29845  29845  29845  29845  29845  29845  29845  29845  29845  29845  29845  29845  29845  29845  29845  29845  29845  29845  29845  29845  29845  29845  29845
  29845  29845  29845  29845  29845  29845  29845  29845  29845  29845  29845  29845  29845  29845  29845  29845  29845  29845  29845  29845  29845  29845  29845  29845  29845  29845  29845  29845  29845  29845  29845  29845  29845  29845  29845  29845  29845  29845  29845  29845  29845  29845  29845  29845  29845  29845  29845  29845  29845  29845  29845  29845  29845  29845  29845  29845  29845  29845  29845  29845  29845  29845  29845  29845  29845  29845  29845  29845  29845  29845  29845  29845  29845  29845  29845  29845  29845  29845  29845  29845  29845  29845  29845  29845  29845  29845  29845  29845  29845  29845  29845  29845  29845  29845  29845  29845  29845  29845  29845  29845  29845  29845  29845  29845  29845  29845  29845  29845  29845  29845  29845  29845  29845  29845  29845  29845  29845  29845  29845  29845  29845  29845  29845  29845  29845  29845  29845    197  29845  29845  29845  29845  29845  29845  29845  29845  29845  29845  29845  29845  29845  29845  29845  29845  29845  29845  29845  29845  29845  29845  29845  29845  29845  29845  29845  29845  29845  29845  29845  29845  29845  29845  29845  29845  29845  29845  29845  29845  29845  29845  29845  29845  29845  29845  29845  29845  29845  29845  29845  29845  29845  29845  29845  29845  29845  29845  29845  29845  29845  29845  29845  29845  29845  29845  29845  29845  29845  29845  29845  29845  29845  29845  29845  29845  29845  29845  29845  29845  29845  29845  29845  29845  29845  29845  29845  29845  29845  29845  29845  29845  29845  29845  29845  29845  29845  29845  29845  29845  29845  29845  29845  29845  29845  29845  29845  29845  29845  29845  29845  29845  29845  29845  29845  29845  29845  29845  29845  29845  29845  29845  29845  29845  29845  29845  29845  29845  29845  29845  29845  29845  29845  29845  29845  29845  29845  29845  29845  29845  29845  29845  29845  29845  29845  29845  29845  29845  29845  29845  29845  29845  29845  29845  29845  29845  29845  29845  29845  29845  29845  29845  29845  29845  29845  29845  29845  29845  29845  29845  29845  29845  29845  29845  29845  29845  29845  29845  29845  29845  29845  29845  29845  29845  29845  29845  29845  29845  29845  29845  29845  29845  29845  29845  29845  29845  29845  29845  29845  29845  29845  29845  29845  29845  29845  29845  29845  29845  29845  29845  29845  29845  29845  29845  29845  29845  29845  29845  29845  29845  29845  29845  29845  29845  29845  29845  29845  29845  29845  29845  29845  29845  29845  29845  29845  29845  29845  29845  29845  29845  29845  29845  29845  29845  29845  29845  29845  29845  29845  29845  29845  29845  29845  29845  29845  29845  29845  29845  29845  29845  29845  29845  29845  29845  29845  29845  29845  29845  29845  29845  29845  29845  29845  29845    234    231    221    235  29845    234  29845    229    228  29845    222  29845  29845    218  29845    222  29845    222    230    214    213  29845  29845  29845  29845    232    224    231    218    230    229    216    234    236    229  29845    232  29845  29845  29845  29845  29845  29845  29845  29845  29845  29845  29845  29845  29845  29845  29845  29845  29845  29845  29845  29845  29845  29845  29845  29845  29845  29845  29845  29845  29845  29845  29845  29845  29845  29845  29845  29845  29845  29845  29845  29845  29845  29845  29845  29845  29845  29845  29845  29845  29845  29845  29845  29845  29845  29845  29845  29845  29845  29845  29845  29845  29845  29845  29845  29845  29845  29845  29845  29845  29845  29845  29845  29845  29845  29845  29845  29845  29845  29845  29845  29845  29845  29845  29845  29845  29845  29845  29845  29845  29845  29845  29845  29845  29845  29845  29845  29845  29845  29845  29845  29845  29845
  29845  29845  29845  29845  29845  29845  29845  29845  29845  29845  29845  29845  29845  29845  29845  29845  29845  29845  29845  29845  29845  29845  29845  29845  29845  29845  29845  29845  29845  29845  29845  29845  29845  29845  29845  29845  29845  29845  29845  29845  29845  29845  29845  29845  29845  29845  29845  29845  29845  29845  29845  29845  29845  29845  29845  29845  29845  29845  29845  29845  29845  29845  29845  29845  29845  29845  29845  29845  29845  29845  29845  29845  29845  29845  29845  29845  29845  29845  29845  29845  29845  29845  29845  29845  29845  29845    198    214  29845  29845  29845  29845  29845  29845  29845  29845  29845  29845  29845  29845  29845  29845  29845  29845  29845  29845  29845  29845  29845  29845  29845  29845  29845  29845  29845  29845  29845  29845  29845  29845  29845  29845  29845  29845  29845  29845  29845  29845  29845  29845  29845  29845  29845  29845  29845  29845  29845  29845  29845  29845  29845  29845  29845  29845  29845  29845  29845  29845  29845  29845  29845  29845  29845  29845  29845  29845  29845  29845  29845  29845  29845  29845  29845  29845  29845  29845  29845  29845  29845  29845  29845  29845  29845  29845  29845  29845  29845  29845  29845  29845  29845  29845  29845  29845  29845  29845  29845  29845  29845  29845  29845  29845  29845  29845  29845  29845  29845  29845  29845  29845  29845  29845  29845  29845  29845  29845  29845  29845  29845  29845  29845  29845  29845  29845  29845  29845  29845  29845  29845  29845  29845  29845  29845  29845  29845  29845  29845  29845  29845  29845  29845  29845  29845  29845  29845  29845  29845    200  29845  29845  29845  29845  29845  29845  29845  29845  29845  29845  29845  29845  29845  29845  29845  29845  29845  29845  29845  29845  29845  29845  29845  29845  29845  29845  29845  29845  29845  29845  29845  29845  29845  29845  29845  29845  29845  29845  29845  29845  29845  29845  29845  29845  29845  29845  29845  29845  29845  29845  29845  29845  29845  29845  29845  29845  29845  29845  29845  29845  29845  29845  29845  29845  29845  29845  29845  29845  29845  29845  29845  29845  29845  29845  29845  29845  29845  29845  29845  29845  29845  29845  29845  29845  29845  29845  29845  29845  29845  29845  29845  29845  29845  29845  29845  29845  29845  29845  29845  29845  29845  29845  29845  29845  29845  29845  29845  29845  29845  29845  29845  29845  29845  29845  29845  29845  29845  29845  29845  29845  29845  29845  29845  29845  29845  29845  29845  29845  29845  29845  29845  29845  29845  29845  29845  29845  29845  29845  29845  29845  29845  29845  29845  29845  29845  29845  29845  29845  29845  29845  29845  29845  29845  29845  29845  29845  29845  29845  29845  29845  29845  29845  29845    225    230    231    232  29845  29845    224    222  29845  29845    228    222  29845  29845  29845  29845  29845  29845    213    229  29845    229    229    230    225    234  29845  29845  29845    231  29845    228    226    232    217  29845  29845  29845  29845  29845  29845  29845  29845  29845  29845  29845  29845  29845  29845  29845  29845  29845  29845  29845  29845  29845  29845  29845  29845  29845  29845  29845  29845  29845  29845  29845  29845  29845  29845  29845  29845  29845  29845  29845  29845  29845  29845  29845  29845  29845  29845  29845  29845  29845  29845  29845  29845  29845  29845  29845  29845  29845  29845  29845  29845  29845  29845  29845  29845  29845  29845  29845  29845  29845  29845  29845  29845  29845  29845  29845  29845  29845  29845  29845  29845  29845  29845  29845  29845  29845  29845  29845  29845  29845  29845  29845  29845  29845  29845  29845  29845  29845  29845  29845  29845  29845  29845  29845  29845
  29845  29845  29845  29845  29845  29845  29845  29845  29845  29845  29845  29845  29845  29845  29845  29845  29845  29845  29845  29845  29845  29845  29845  29845  29845  29845  29845  29845  29845  29845  29845  29845  29845  29845  29845  29845  29845  29845  29845  29845  29845  29845  29845  29845  29845  29845  29845  29845  29845  29845  29845  29845  29845  29845  29845  29845  29845  29845  29845  29845  29845  29845  29845  29845  29845  29845  29845  29845  29845  29845  29845  29845  29845  29845  29845  29845  29845  29845  29845  29845  29845  29845  29845  29845    210    214  29845  29845  29845  29845  29845    213  29845  29845  29845    203  29845  29845  29845  29845  29845  29845  29845  29845  29845  29845  29845  29845  29845  29845  29845  29845  29845  29845  29845  29845  29845  29845  29845  29845  29845  29845  29845  29845  29845  29845  29845  29845  29845  29845  29845    198  29845  29845  29845  29845  29845  29845  29845  29845  29845  29845  29845  29845  29845  29845  29845  29845  29845  29845  29845  29845  29845  29845  29845  29845  29845  29845  29845  29845  29845  29845  29845  29845  29845  29845  29845  29845  29845  29845  29845  29845  29845  29845  29845  29845  29845  29845  29845  29845  29845  29845  29845  29845  29845  29845  29845  29845  29845  29845  29845  29845  29845  29845  29845  29845  29845  29845  29845  29845  29845  29845  29845  29845  29845  29845  29845  29845  29845  29845  29845  29845  29845  29845  29845  29845  29845  29845  29845  29845  29845  29845  29845  29845  29845  29845  29845  29845  29845  29845  29845  29845  29845  29845    210  29845  29845  29845  29845  29845  29845  29845  29845  29845  29845  29845  29845  29845  29845  29845  29845  29845  29845  29845  29845  29845  29845  29845  29845  29845  29845  29845  29845  29845  29845  29845  29845  29845  29845  29845  29845  29845  29845  29845  29845  29845  29845  29845  29845  29845  29845  29845  29845  29845  29845  29845  29845  29845  29845  29845  29845  29845  29845  29845  29845  29845  29845  29845  29845  29845  29845  29845  29845  29845  29845  29845  29845  29845  29845  29845  29845  29845  29845  29845  29845  29845  29845  29845  29845  29845  29845  29845  29845  29845  29845  29845  29845  29845  29845  29845  29845  29845  29845  29845  29845  29845  29845  29845  29845  29845  29845  29845  29845  29845  29845  29845  29845  29845  29845  29845  29845  29845  29845  29845  29845  29845  29845  29845  29845  29845  29845  29845  29845  29845  29845  29845  29845  29845  29845  29845  29845  29845  29845  29845  29845  29845  29845  29845  29845  29845  29845  29845  29845  29845  29845  29845  29845  29845  29845  29845  29845  29845  29845  29845  29845  29845  29845  29845  29845  29845  29845    235    228    219    229    226  29845  29845    230    234  29845  29845    229  29845  29845    234  29845    226    230    229    234  29845  29845    222  29845  29845    230  29845    229    229  29845    230    215    234  29845    228  29845  29845  29845  29845  29845  29845  29845  29845  29845  29845  29845  29845  29845  29845  29845  29845  29845  29845  29845  29845  29845  29845  29845  29845  29845  29845  29845  29845  29845  29845  29845  29845  29845  29845  29845  29845  29845  29845  29845  29845  29845  29845  29845  29845  29845  29845  29845  29845  29845  29845  29845  29845  29845  29845  29845  29845  29845  29845  29845  29845  29845  29845  29845  29845  29845  29845  29845  29845  29845  29845  29845  29845  29845  29845  29845  29845  29845  29845  29845  29845  29845  29845  29845  29845  29845  29845  29845  29845  29845  29845  29845  29845  29845  29845  29845  29845  29845  29845  29845  29845  29845  29845  29845  29845
  29845  29845  29845  29845  29845  29845  29845  29845  29845  29845  29845  29845  29845  29845  29845  29845  29845  29845  29845  29845  29845  29845  29845  29845  29845  29845  29845  29845  29845  29845  29845  29845  29845  29845  29845  29845  29845  29845  29845  29845  29845  29845  29845  29845  29845  29845  29845  29845  29845  29845  29845  29845  29845  29845  29845  29845  29845  29845  29845  29845  29845  29845  29845  29845  29845  29845  29845  29845  29845  29845  29845  29845  29845  29845  29845  29845  29845  29845  29845  29845  29845  29845  29845  29845  29845    214    212    223    225    207    203    208  29845  29845  29845  29845  29845  29845  29845  29845  29845  29845  29845  29845  29845  29845  29845  29845  29845  29845  29845  29845  29845  29845  29845  29845  29845  29845  29845  29845  29845  29845  29845    213  29845  29845  29845  29845  29845  29845  29845  29845  29845  29845  29845  29845  29845  29845  29845  29845  29845  29845  29845  29845  29845  29845  29845  29845  29845  29845  29845  29845  29845  29845  29845  29845  29845  29845  29845  29845  29845  29845  29845  29845  29845  29845  29845  29845  29845  29845  29845  29845  29845  29845  29845  29845  29845  29845  29845  29845  29845  29845  29845  29845  29845  29845  29845  29845  29845  29845  29845  29845  29845  29845  29845  29845  29845  29845  29845  29845  29845  29845  29845  29845  29845  29845  29845  29845  29845  29845  29845  29845  29845  29845  29845  29845  29845  29845  29845  29845  29845  29845  29845  29845  29845  29845  29845  29845  29845  29845  29845  29845  29845  29845  29845  29845  29845    218  29845  29845  29845  29845  29845  29845  29845  29845  29845  29845  29845  29845  29845  29845  29845  29845  29845  29845  29845  29845  29845  29845  29845  29845  29845  29845  29845  29845  29845  29845  29845  29845  29845  29845  29845  29845  29845  29845  29845  29845  29845  29845  29845  29845  29845  29845  29845  29845  29845  29845  29845  29845  29845  29845  29845  29845  29845  29845  29845  29845  29845  29845  29845  29845  29845  29845  29845  29845  29845  29845  29845  29845  29845  29845  29845  29845  29845  29845  29845  29845  29845  29845  29845  29845  29845  29845  29845  29845  29845  29845  29845  29845  29845  29845  29845  29845  29845  29845  29845  29845  29845  29845  29845  29845  29845  29845  29845  29845  29845  29845  29845  29845  29845  29845  29845  29845  29845  29845  29845  29845  29845  29845  29845  29845  29845  29845  29845  29845  29845  29845  29845  29845  29845  29845  29845  29845  29845  29845  29845  29845  29845  29845  29845  29845  29845  29845  29845  29845  29845  29845  29845  29845  29845    233    231    235    221    227    229    229  29845    234  29845  29845    223  29845    228    229    229    230    229    231    223    230    222    230  29845    227    230    227    228    227    234    231    238    229    227    225    227    223    231    230    235  29845  29845  29845  29845    234    227    224  29845    213  29845    222    226    232  29845  29845    237  29845  29845  29845  29845  29845  29845  29845  29845  29845  29845  29845    222  29845  29845  29845  29845  29845  29845  29845  29845  29845  29845  29845  29845  29845  29845  29845  29845  29845  29845  29845  29845  29845  29845  29845  29845  29845    221  29845  29845  29845  29845  29845  29845  29845  29845  29845  29845  29845  29845  29845  29845  29845  29845  29845  29845  29845  29845  29845  29845  29845  29845  29845  29845  29845  29845  29845  29845  29845  29845  29845  29845  29845  29845  29845  29845  29845  29845  29845  29845  29845  29845  29845  29845  29845  29845  29845  29845  29845  29845  29845  29845  29845
  29845  29845  29845  29845  29845  29845  29845  29845  29845  29845  29845  29845  29845  29845  29845  29845  29845  29845  29845  29845  29845  29845  29845  29845  29845  29845  29845  29845  29845  29845  29845  29845  29845  29845  29845  29845  29845  29845  29845  29845  29845  29845  29845  29845  29845  29845  29845  29845  29845  29845  29845  29845  29845  29845  29845  29845  29845  29845  29845  29845  29845  29845  29845  29845  29845  29845  29845  29845  29845  29845  29845  29845  29845  29845  29845  29845  29845  29845  29845  29845  29845  29845  29845  29845  29845  29845    210    214    207  29845  29845  29845  29845    204  29845  29845    218  29845  29845  29845  29845  29845  29845  29845  29845  29845  29845  29845  29845  29845  29845  29845  29845  29845  29845  29845  29845  29845  29845  29845  29845  29845  29845  29845  29845  29845  29845  29845  29845  29845  29845  29845  29845  29845  29845  29845  29845  29845  29845  29845  29845  29845  29845  29845  29845  29845  29845    197  29845  29845  29845  29845  29845  29845  29845  29845  29845  29845  29845  29845  29845  29845  29845  29845  29845  29845  29845  29845  29845  29845  29845  29845  29845  29845  29845  29845  29845  29845  29845  29845  29845  29845  29845  29845  29845  29845  29845  29845  29845  29845  29845  29845  29845  29845  29845  29845  29845  29845  29845  29845  29845  29845  29845  29845  29845  29845  29845  29845  29845  29845  29845  29845  29845  29845  29845  29845  29845  29845  29845  29845  29845  29845  29845  29845  29845  29845  29845  29845  29845  29845  29845  29845  29845  29845  29845  29845  29845  29845  29845  29845  29845  29845  29845  29845  29845  29845  29845  29845  29845  29845  29845  29845  29845  29845  29845  29845  29845  29845  29845  29845  29845  29845  29845  29845  29845  29845  29845  29845  29845  29845  29845  29845  29845  29845  29845  29845  29845  29845  29845  29845  29845  29845  29845  29845  29845  29845  29845  29845  29845  29845  29845  29845  29845  29845  29845  29845  29845  29845  29845  29845  29845  29845  29845  29845  29845  29845  29845  29845  29845  29845  29845  29845  29845  29845  29845  29845  29845  29845  29845  29845  29845  29845  29845  29845  29845  29845  29845  29845  29845  29845  29845  29845  29845  29845  29845  29845  29845  29845  29845  29845  29845  29845  29845  29845  29845  29845  29845  29845  29845  29845  29845  29845  29845  29845  29845  29845  29845  29845  29845  29845  29845  29845  29845  29845  29845  29845  29845  29845  29845  29845  29845  29845  29845  29845  29845  29845  29845  29845  29845  29845  29845  29845  29845  29845  29845  29845  29845  29845  29845  29845  29845  29845    231  29845  29845    230  29845    230    234    230  29845    230    232  29845    230    231    228  29845    235    230    231  29845    230    221    231    228    222    224    225    228    224    221    231    226    221    220    230    229    223  29845    228    229    230    235    227    234  29845  29845  29845    227    228  29845    234    226    223  29845    221    232    219    223    235    222    221  29845  29845  29845  29845    228    222    226    227    234    227  29845    226  29845  29845  29845  29845  29845  29845  29845  29845  29845  29845  29845  29845  29845  29845  29845  29845  29845  29845  29845  29845  29845  29845  29845  29845  29845  29845  29845  29845  29845  29845  29845  29845  29845  29845  29845  29845  29845  29845  29845  29845  29845  29845  29845  29845  29845  29845  29845  29845  29845  29845  29845  29845  29845  29845  29845  29845  29845  29845  29845  29845  29845  29845  29845  29845  29845  29845  29845  29845  29845  29845  29845  29845  29845  29845  29845
  29845  29845  29845  29845  29845  29845  29845  29845  29845  29845  29845  29845  29845  29845  29845  29845  29845  29845  29845  29845  29845  29845  29845  29845  29845  29845  29845  29845  29845  29845  29845  29845  29845  29845  29845  29845  29845  29845  29845  29845  29845  29845  29845  29845  29845  29845  29845  29845  29845  29845  29845  29845  29845  29845  29845  29845  29845  29845  29845  29845  29845  29845  29845  29845  29845  29845  29845  29845  29845  29845  29845  29845  29845  29845  29845  29845  29845  29845  29845  29845  29845  29845  29845  29845    209  29845  29845    202    203    210    199  29845  29845  29845  29845  29845  29845  29845  29845  29845  29845  29845  29845  29845  29845  29845  29845  29845  29845  29845  29845  29845  29845  29845  29845  29845  29845  29845  29845  29845  29845  29845  29845  29845  29845  29845  29845  29845  29845  29845  29845  29845  29845  29845  29845  29845  29845  29845  29845  29845  29845  29845  29845  29845  29845  29845  29845  29845  29845  29845  29845  29845  29845  29845  29845  29845  29845  29845  29845  29845  29845  29845  29845  29845  29845  29845  29845  29845  29845  29845  29845  29845  29845  29845  29845  29845  29845  29845  29845  29845  29845  29845  29845  29845  29845  29845  29845    216  29845    203  29845  29845  29845  29845  29845  29845  29845  29845  29845  29845  29845  29845  29845  29845  29845  29845  29845  29845  29845  29845  29845  29845  29845  29845  29845  29845  29845  29845  29845  29845  29845  29845  29845  29845  29845  29845  29845  29845  29845  29845  29845  29845  29845  29845  29845  29845  29845  29845  29845  29845  29845  29845  29845  29845  29845  29845  29845  29845  29845  29845  29845  29845  29845  29845  29845  29845  29845  29845  29845  29845  29845  29845  29845  29845  29845  29845  29845  29845  29845  29845  29845  29845  29845  29845  29845  29845  29845  29845  29845  29845  29845  29845  29845  29845  29845  29845  29845  29845  29845  29845  29845  29845  29845  29845  29845  29845  29845  29845  29845  29845  29845  29845  29845  29845  29845  29845  29845  29845  29845  29845  29845  29845  29845  29845  29845  29845  29845  29845  29845  29845  29845  29845  29845  29845  29845  29845  29845  29845  29845  29845  29845  29845  29845  29845  29845  29845  29845  29845  29845  29845  29845  29845  29845  29845  29845  29845  29845  29845  29845  29845  29845  29845  29845  29845  29845  29845  29845  29845  29845  29845  29845  29845  29845  29845  29845  29845  29845  29845  29845  29845  29845  29845  29845  29845  29845    245  29845    231  29845  29845  29845  29845  29845    235  29845  29845    240  29845  29845  29845  29845  29845    236    230    230    231  29845    232    235    231    222    231    234    230    230    222    229    228    223    230    222    218    228    226    230    217    228    216    218    215    221    228    227    220    217    223    223    218    198    215    213    222    224    225  29845  29845    227    227    226    224    227    226    222    222    229  29845    234    231  29845    236    224    226    226  29845    225  29845    227    227  29845    218  29845    213  29845    219  29845  29845  29845  29845  29845  29845  29845  29845  29845  29845  29845  29845  29845  29845  29845  29845    234  29845    221  29845  29845  29845  29845  29845  29845  29845  29845  29845  29845  29845  29845  29845  29845  29845  29845  29845  29845  29845  29845  29845  29845  29845  29845  29845  29845  29845  29845  29845  29845  29845  29845  29845  29845  29845  29845  29845  29845  29845  29845  29845  29845  29845  29845  29845  29845  29845  29845  29845  29845  29845  29845  29845  29845  29845  29845  29845
  29845  29845  29845  29845  29845  29845  29845  29845  29845  29845  29845  29845  29845  29845  29845  29845  29845  29845  29845  29845  29845  29845  29845  29845  29845  29845  29845  29845  29845  29845  29845  29845  29845  29845  29845  29845  29845  29845  29845  29845  29845  29845  29845  29845  29845  29845  29845  29845  29845  29845  29845  29845  29845  29845  29845  29845  29845  29845  29845  29845  29845  29845  29845  29845  29845  29845  29845  29845  29845  29845  29845  29845  29845  29845  29845  29845  29845  29845  29845  29845  29845  29845  29845  29845    208  29845  29845  29845  29845  29845  29845  29845  29845  29845  29845  29845  29845  29845  29845  29845  29845  29845  29845  29845  29845  29845  29845  29845  29845  29845  29845  29845  29845  29845  29845  29845  29845  29845  29845  29845  29845  29845  29845  29845  29845    206  29845  29845  29845  29845  29845  29845  29845  29845  29845  29845  29845  29845  29845  29845  29845  29845  29845  29845  29845  29845  29845  29845  29845  29845  29845  29845  29845  29845  29845  29845  29845  29845  29845  29845  29845  29845  29845  29845  29845  29845  29845  29845  29845  29845  29845  29845  29845  29845  29845  29845  29845  29845  29845  29845  29845  29845  29845  29845  29845  29845  29845  29845    207  29845  29845  29845  29845  29845  29845  29845  29845  29845  29845  29845  29845  29845  29845  29845  29845  29845  29845  29845  29845  29845  29845  29845  29845  29845  29845  29845  29845  29845  29845  29845  29845  29845  29845  29845  29845  29845  29845  29845  29845  29845  29845  29845  29845  29845  29845  29845  29845  29845  29845  29845  29845  29845  29845  29845  29845  29845  29845  29845  29845  29845  29845  29845  29845  29845  29845  29845  29845  29845  29845  29845  29845  29845  29845  29845  29845  29845  29845  29845  29845  29845  29845  29845  29845  29845  29845  29845  29845  29845  29845  29845  29845  29845  29845  29845  29845  29845  29845  29845  29845  29845  29845  29845  29845  29845  29845  29845  29845  29845  29845  29845  29845  29845  29845  29845  29845  29845  29845  29845  29845  29845  29845  29845  29845  29845  29845  29845  29845  29845  29845  29845  29845  29845  29845  29845  29845  29845  29845  29845  29845  29845  29845  29845  29845  29845  29845  29845  29845  29845  29845  29845  29845  29845  29845  29845  29845  29845  29845  29845  29845  29845  29845  29845  29845  29845  29845  29845  29845  29845  29845  29845  29845  29845  29845  29845  29845  29845  29845  29845  29845  29845  29845  29845  29845    233    242  29845  29845    240  29845  29845  29845  29845  29845    238  29845    234  29845  29845    236  29845  29845    235  29845  29845    228    230    232    228    231    225    229    222    225  29845    225    229    226    224    227    216    226    215    226    217    224    225    233    226    227    227    226    214    224    216    226  29845  29845  29845    222  29845  29845    214    224    197    226    214    220    226    224    219    228  29845    226    219    230    228    228    228    217    224    230    223    226    230    225  29845    223    208  29845    222    227  29845  29845  29845  29845  29845  29845  29845  29845  29845  29845  29845  29845  29845  29845  29845  29845  29845  29845  29845    231  29845  29845  29845  29845  29845  29845  29845  29845  29845  29845  29845  29845  29845  29845  29845  29845  29845  29845  29845  29845  29845  29845  29845  29845  29845  29845  29845  29845  29845  29845  29845  29845  29845  29845  29845  29845  29845  29845  29845  29845  29845  29845  29845  29845  29845  29845  29845  29845  29845  29845  29845  29845  29845  29845  29845  29845  29845  29845  29845
  29845  29845  29845  29845  29845  29845  29845  29845  29845  29845  29845  29845  29845  29845  29845  29845  29845  29845  29845  29845  29845  29845  29845  29845  29845  29845  29845  29845  29845  29845  29845  29845  29845  29845  29845  29845  29845  29845  29845  29845  29845  29845  29845  29845  29845  29845  29845  29845  29845  29845  29845  29845  29845  29845  29845  29845  29845  29845  29845  29845  29845  29845  29845  29845  29845  29845  29845  29845  29845  29845  29845  29845  29845  29845  29845  29845  29845  29845  29845  29845  29845  29845  29845  29845  29845  29845  29845  29845  29845  29845  29845  29845  29845  29845  29845  29845  29845  29845    202  29845  29845  29845  29845  29845  29845  29845  29845  29845  29845  29845  29845  29845  29845  29845  29845  29845  29845  29845  29845  29845  29845  29845  29845  29845  29845  29845  29845  29845  29845  29845  29845  29845  29845  29845  29845  29845  29845  29845  29845  29845  29845  29845  29845  29845  29845  29845  29845  29845  29845  29845  29845  29845  29845  29845  29845  29845  29845  29845  29845  29845  29845  29845  29845  29845  29845  29845  29845  29845  29845  29845  29845  29845  29845  29845  29845  29845  29845  29845  29845  29845  29845  29845  29845  29845  29845  29845  29845    222  29845  29845  29845  29845  29845  29845  29845  29845  29845  29845  29845  29845  29845  29845  29845  29845  29845  29845  29845  29845  29845  29845  29845  29845  29845  29845  29845  29845  29845  29845  29845  29845  29845  29845  29845  29845  29845  29845  29845  29845  29845  29845  29845  29845  29845  29845    227  29845  29845  29845  29845  29845  29845  29845  29845  29845  29845  29845  29845  29845  29845  29845  29845  29845  29845  29845  29845  29845  29845  29845  29845  29845  29845  29845  29845  29845  29845  29845  29845  29845  29845  29845  29845  29845  29845  29845  29845  29845  29845  29845  29845  29845  29845  29845  29845  29845  29845  29845  29845  29845  29845  29845  29845  29845  29845  29845  29845  29845  29845  29845  29845  29845  29845  29845  29845  29845  29845  29845  29845  29845  29845  29845  29845  29845  29845  29845  29845  29845  29845  29845  29845  29845  29845  29845  29845  29845  29845  29845  29845  29845  29845  29845  29845  29845  29845  29845  29845  29845  29845  29845  29845  29845  29845  29845  29845  29845  29845  29845  29845  29845    221  29845  29845    225  29845  29845  29845  29845  29845  29845  29845  29845  29845  29845  29845  29845  29845  29845  29845  29845  29845  29845  29845  29845  29845    230    240  29845  29845    249  29845  29845    232  29845  29845    232  29845    228    231  29845    236    234    236    227    232    231    237  29845    226    223    222    224    222    223    224    229    232    222    213    247  29845    223    227    217  29845    228    224    224    225    229    222    226    223    225    217    221    221  29845    222    223  29845    224    221    223  29845    214  29845  29845    221    225    216    225    209    220    221    209    227    224    226    226  29845    223    226    223    225    226    214    214    215    226    231  29845  29845  29845    214  29845  29845  29845  29845  29845  29845  29845  29845  29845  29845  29845  29845  29845    229  29845    231  29845  29845    234  29845    234    234  29845  29845  29845  29845  29845    234  29845  29845    227  29845  29845  29845  29845  29845  29845  29845  29845  29845  29845  29845  29845  29845  29845  29845  29845  29845  29845  29845  29845  29845  29845  29845  29845  29845  29845  29845  29845  29845  29845  29845  29845  29845  29845  29845  29845  29845  29845  29845  29845  29845  29845  29845  29845  29845  29845
  29845  29845  29845  29845  29845  29845  29845  29845  29845  29845  29845  29845  29845  29845  29845  29845  29845  29845  29845  29845  29845  29845  29845  29845  29845  29845  29845  29845  29845  29845  29845  29845  29845  29845  29845  29845  29845  29845  29845  29845  29845  29845  29845  29845  29845  29845  29845  29845  29845  29845  29845  29845  29845  29845  29845  29845  29845  29845  29845  29845  29845  29845  29845  29845  29845  29845  29845  29845  29845  29845  29845  29845  29845  29845  29845  29845  29845  29845  29845  29845  29845  29845  29845  29845  29845  29845  29845  29845  29845  29845  29845  29845  29845  29845  29845  29845  29845  29845  29845  29845  29845  29845    211  29845  29845  29845  29845  29845  29845  29845  29845  29845  29845  29845  29845  29845  29845  29845  29845  29845  29845  29845  29845  29845  29845  29845  29845  29845  29845  29845  29845  29845  29845  29845  29845  29845  29845  29845  29845  29845  29845  29845  29845    198  29845  29845  29845  29845    216  29845  29845  29845    210  29845  29845  29845  29845  29845  29845  29845  29845  29845  29845  29845  29845  29845  29845  29845  29845  29845  29845  29845  29845  29845  29845  29845  29845  29845  29845  29845  29845  29845  29845  29845  29845  29845  29845  29845  29845  29845  29845  29845  29845    211  29845  29845  29845  29845  29845  29845  29845  29845  29845  29845  29845  29845  29845  29845  29845  29845  29845  29845  29845  29845  29845  29845  29845  29845  29845  29845  29845  29845  29845  29845  29845  29845  29845  29845  29845  29845  29845  29845  29845  29845  29845  29845  29845  29845  29845  29845  29845  29845  29845  29845  29845  29845  29845  29845  29845  29845  29845  29845  29845  29845  29845  29845  29845  29845  29845  29845  29845  29845  29845  29845  29845  29845  29845  29845  29845  29845  29845  29845  29845  29845  29845  29845  29845  29845  29845  29845  29845  29845  29845  29845  29845  29845  29845  29845  29845  29845  29845  29845  29845  29845  29845  29845  29845  29845  29845  29845  29845  29845  29845  29845  29845  29845  29845  29845    211  29845  29845  29845    218  29845  29845  29845  29845  29845  29845  29845  29845  29845  29845  29845  29845  29845  29845  29845  29845  29845  29845  29845  29845  29845  29845  29845  29845  29845  29845  29845  29845  29845  29845  29845  29845  29845  29845  29845  29845  29845  29845  29845    218    223    230  29845  29845  29845  29845  29845  29845  29845  29845  29845  29845  29845  29845  29845  29845  29845    231    239    224    230    215    240    240    231  29845  29845  29845    234    225    226  29845    225    235  29845    230  29845    232    231    231    230  29845    218    228    225    223    229    228    222    222    223    215    213    230    221    214    219    214    221    214    208    212    215    219    220    223    214    225    216    216    219    219    221    224    215    216    222  29845    221    226  29845    229    219    214  29845    206    218    224    224    220    223    223    209    213    215    226    216    226    220    211    212    224    219    227    224    218    225    213    217  29845  29845    223  29845  29845  29845    240  29845  29845  29845    231  29845  29845  29845    232  29845    231    225  29845    232    236    230    240  29845    233    230  29845    226  29845  29845  29845    229  29845  29845  29845  29845  29845  29845  29845  29845  29845  29845  29845    230    240  29845  29845  29845  29845  29845  29845  29845  29845  29845  29845  29845  29845  29845  29845  29845  29845  29845  29845  29845  29845  29845  29845  29845  29845  29845  29845  29845  29845  29845  29845  29845  29845  29845
  29845  29845  29845  29845  29845  29845  29845  29845  29845  29845  29845  29845  29845  29845  29845  29845  29845  29845  29845  29845  29845  29845  29845  29845  29845  29845  29845  29845  29845  29845    231  29845  29845    205  29845  29845    224    202  29845  29845  29845  29845  29845  29845  29845  29845  29845  29845  29845  29845  29845  29845  29845  29845  29845  29845  29845  29845  29845  29845  29845  29845  29845  29845  29845  29845  29845  29845  29845  29845  29845  29845  29845  29845  29845  29845  29845  29845  29845  29845  29845  29845  29845  29845  29845  29845  29845  29845  29845  29845  29845  29845  29845  29845  29845  29845  29845  29845  29845  29845  29845  29845  29845  29845  29845  29845  29845  29845  29845  29845  29845  29845  29845  29845  29845  29845  29845  29845  29845  29845  29845  29845  29845  29845  29845  29845  29845  29845  29845  29845  29845  29845  29845  29845  29845  29845  29845  29845  29845  29845  29845  29845  29845  29845    225  29845  29845  29845  29845  29845  29845  29845  29845  29845  29845  29845  29845  29845  29845  29845  29845  29845  29845  29845  29845  29845    230  29845  29845  29845  29845  29845  29845  29845  29845  29845  29845  29845  29845  29845  29845  29845  29845  29845  29845  29845  29845  29845  29845  29845  29845  29845  29845    208    187  29845  29845  29845  29845  29845  29845  29845  29845  29845  29845  29845  29845  29845  29845  29845  29845  29845  29845  29845  29845  29845  29845  29845  29845  29845  29845  29845  29845  29845  29845  29845  29845  29845  29845  29845  29845  29845  29845  29845  29845    218  29845  29845  29845  29845  29845  29845  29845  29845  29845  29845  29845  29845  29845  29845  29845  29845  29845  29845  29845  29845  29845  29845  29845  29845  29845  29845  29845  29845  29845  29845  29845  29845  29845  29845  29845  29845  29845  29845  29845  29845  29845  29845  29845  29845  29845  29845  29845  29845  29845  29845  29845  29845  29845  29845  29845  29845  29845  29845  29845  29845  29845  29845  29845  29845  29845  29845  29845  29845    222  29845  29845    219  29845    221  29845    229    255  29845  29845    225  29845  29845  29845  29845  29845  29845  29845  29845  29845  29845  29845  29845  29845  29845  29845  29845  29845  29845  29845  29845  29845  29845  29845  29845  29845  29845  29845  29845  29845  29845  29845  29845  29845  29845  29845  29845  29845  29845  29845  29845  29845  29845  29845  29845  29845  29845  29845  29845  29845  29845  29845  29845  29845  29845  29845    216    231    235    227    235    231  29845    243  29845  29845  29845    236    230  29845    237    229  29845    232    228    224    230    230  29845    217  29845    220  29845    221    232    221    220    224    222    222    224    216    216    220    219    215    217    216    230    221    215    219    222    222    227    227    220  29845    222    217    214    227    224    215  29845    227    222  29845    220    215  29845    234    223    226    205  29845    222    220    223    217    218    217    205    223    215    220    212    219    216    219    222    222    207    215    228    207    211  29845    227  29845    207  29845    231    224    226    226    222  29845    224    225    230    233  29845  29845    236    230    234    232    234    233    231    238  29845    230    234  29845    214    230    225    226    218  29845    225  29845    227  29845    236    232    230    224  29845    237  29845  29845  29845  29845  29845  29845  29845  29845  29845  29845  29845  29845  29845  29845  29845  29845  29845  29845  29845  29845  29845  29845  29845  29845  29845  29845  29845  29845  29845  29845  29845  29845  29845
  29845  29845  29845  29845  29845  29845  29845  29845  29845  29845  29845  29845  29845  29845  29845  29845  29845  29845  29845  29845  29845  29845  29845  29845  29845  29845  29845    231    214    211    214    210  29845    215    203    231  29845    236  29845    214    199  29845    205    200  29845    202  29845  29845  29845  29845  29845  29845  29845  29845    216  29845  29845  29845  29845  29845  29845  29845  29845  29845  29845  29845  29845  29845  29845  29845  29845  29845  29845  29845    208    201  29845  29845  29845    209  29845  29845  29845  29845  29845  29845  29845  29845  29845  29845  29845  29845  29845  29845  29845  29845  29845  29845  29845  29845  29845  29845  29845  29845    207  29845  29845  29845    218  29845    210  29845  29845  29845  29845  29845  29845  29845  29845  29845  29845  29845  29845  29845  29845  29845  29845  29845  29845  29845  29845  29845  29845  29845  29845  29845  29845  29845  29845    179  29845  29845  29845  29845  29845  29845  29845  29845  29845    209  29845  29845  29845  29845  29845  29845  29845  29845  29845  29845  29845  29845  29845  29845  29845  29845  29845  29845  29845  29845  29845  29845  29845  29845  29845  29845  29845  29845  29845  29845  29845  29845  29845  29845  29845  29845  29845  29845  29845  29845  29845  29845  29845  29845    199  29845  29845  29845  29845  29845  29845  29845  29845  29845  29845  29845  29845  29845  29845  29845  29845  29845  29845  29845  29845  29845  29845  29845  29845  29845  29845  29845  29845  29845  29845  29845  29845  29845  29845  29845  29845  29845  29845  29845  29845  29845  29845  29845  29845  29845  29845  29845  29845  29845  29845  29845  29845  29845  29845  29845  29845  29845  29845  29845  29845  29845  29845  29845  29845  29845  29845  29845  29845  29845  29845  29845  29845  29845  29845  29845  29845  29845  29845  29845  29845  29845  29845  29845  29845  29845  29845  29845  29845  29845  29845  29845  29845  29845  29845  29845  29845  29845  29845  29845  29845  29845  29845  29845    213    220  29845    229  29845    248    216    224    230  29845  29845  29845    228    210    241  29845  29845  29845  29845  29845  29845  29845  29845  29845  29845  29845  29845  29845  29845  29845  29845  29845  29845  29845  29845  29845  29845  29845  29845  29845  29845  29845  29845  29845  29845  29845  29845  29845  29845  29845  29845  29845  29845  29845  29845  29845  29845  29845  29845  29845    234    226    228  29845  29845  29845  29845  29845  29845  29845  29845  29845  29845    233    239    224    224    238  29845    232    238  29845  29845  29845    228  29845    234    231  29845  29845    229    234    214    228    215    229    232  29845    228    218    229    224    219    216  29845    220  29845    216    216  29845    218  29845  29845  29845    216  29845    221  29845    219    219    223    218    214    208    213  29845    221    220    223    219    224    210    223    226  29845  29845    230    200    212    225    227    223    225    217    225    224    222    225    200    227    227    216    203    224    223    221    210    203    227    227    220    215    217  29845    223    224  29845    199    226    226    235    227    226    210  29845    208    230    209  29845  29845    223  29845    228    234    224  29845    224  29845    230    234  29845    231  29845    224    230    221    224    217    234    235    230  29845  29845    229    228    236    234    234    235  29845  29845    233  29845  29845  29845  29845  29845  29845  29845  29845  29845  29845  29845  29845  29845  29845  29845  29845  29845    214  29845  29845  29845  29845  29845  29845  29845  29845  29845  29845  29845  29845
  29845  29845  29845  29845  29845  29845  29845  29845  29845  29845  29845  29845  29845  29845  29845  29845  29845  29845  29845  29845  29845  29845  29845  29845  29845  29845  29845    217    229    231    211    208  29845    215    216    209    191    212    221    215    195    209    198    205  29845  29845  29845    209    199    207    201  29845    199    218  29845  29845    201    201    198    204    204  29845  29845  29845  29845  29845  29845  29845  29845  29845  29845    201    207    206  29845  29845    217  29845    209    209    210  29845  29845  29845  29845  29845  29845  29845  29845  29845  29845  29845  29845  29845  29845  29845  29845  29845  29845  29845  29845  29845  29845  29845  29845  29845  29845  29845  29845    215    211    208    215  29845  29845    203  29845  29845  29845  29845  29845  29845  29845  29845  29845  29845  29845  29845  29845  29845  29845  29845  29845  29845  29845  29845  29845  29845  29845  29845  29845  29845  29845  29845  29845  29845  29845  29845  29845  29845  29845  29845  29845  29845  29845    225  29845  29845    225  29845  29845  29845  29845  29845  29845  29845  29845  29845  29845  29845  29845  29845  29845  29845  29845  29845  29845  29845  29845  29845  29845  29845  29845  29845  29845  29845  29845  29845  29845  29845  29845    206  29845  29845  29845  29845  29845  29845  29845  29845  29845  29845  29845  29845  29845  29845  29845  29845  29845  29845  29845  29845  29845  29845  29845  29845  29845  29845  29845  29845  29845  29845  29845  29845  29845  29845  29845  29845  29845  29845  29845  29845  29845  29845  29845  29845  29845  29845  29845  29845  29845  29845  29845  29845  29845  29845  29845  29845  29845  29845  29845  29845  29845  29845  29845  29845  29845  29845  29845  29845  29845  29845  29845  29845  29845  29845  29845  29845  29845  29845  29845  29845  29845  29845  29845  29845  29845  29845  29845  29845  29845  29845  29845  29845  29845  29845  29845  29845  29845  29845  29845  29845  29845  29845  29845  29845  29845    222    218  29845    227  29845  29845  29845  29845    213    206    217    225    218    227  29845    225    223    221    224    231    224  29845  29845  29845  29845  29845  29845  29845  29845  29845  29845  29845  29845  29845  29845  29845  29845  29845  29845  29845  29845  29845  29845  29845  29845  29845  29845  29845  29845  29845  29845  29845  29845  29845  29845  29845  29845  29845  29845  29845  29845  29845  29845  29845    225    223  29845    229    230    208  29845  29845  29845  29845    227  29845    226    221    232    230    216  29845  29845  29845    236    234    231  29845    234    235    214    230    233    232    221  29845    231    230    231    231    229    227    223    223    220    226  29845    231  29845    218  29845  29845    219  29845    217  29845  29845  29845  29845    225  29845    210    221    222    222    209    216    212    217    207    228    223    222    226    208    224    225    223    221    221    206    200    207    226    212    221    223    219    212    215    225    223    215    224    202    206    213    216    207    228  29845    225    205    208    214    225  29845  29845    207    220    227    235    215    212    207  29845  29845    223  29845  29845    226  29845    223    228    223    215    219    226    225    230    232    230    231    232    238    222    230    222    231    221    231    236    233    234    237    234    223    229    234    238    225    226    247  29845  29845    234    228    228    220  29845    224    223    230  29845    238    230  29845  29845  29845    217    218    221    218    219    215    220  29845    223    209    216  29845  29845  29845
  29845  29845  29845  29845  29845  29845  29845  29845  29845  29845  29845  29845  29845  29845  29845  29845  29845  29845  29845  29845  29845  29845  29845  29845  29845    210    216    209    208  29845  29845    211    206    211    211    205    201    213    210    199    207    216    209    206  29845    200    205    212    199    211    229    210  29845  29845  29845    223    222    226    202    204    227    197  29845    207  29845  29845  29845    225    200    226    225    223    227    222    197    213    198    209    200    207    202    203    215  29845    202    209    207  29845  29845    207  29845  29845  29845  29845  29845  29845  29845  29845  29845  29845    198    210  29845  29845  29845  29845  29845  29845  29845  29845  29845  29845  29845  29845  29845  29845  29845  29845  29845  29845  29845  29845  29845  29845    204  29845  29845  29845  29845  29845    218  29845  29845  29845  29845  29845  29845  29845  29845  29845  29845  29845  29845  29845    218  29845  29845  29845  29845  29845  29845  29845  29845  29845  29845  29845  29845    218  29845  29845  29845  29845  29845  29845  29845  29845  29845  29845  29845  29845  29845  29845  29845  29845  29845  29845  29845  29845  29845  29845  29845  29845  29845  29845  29845  29845  29845  29845  29845  29845  29845  29845  29845  29845  29845    203  29845  29845  29845  29845  29845  29845  29845  29845  29845  29845  29845  29845  29845  29845  29845  29845  29845  29845  29845  29845  29845  29845  29845  29845  29845  29845  29845  29845  29845  29845  29845  29845  29845  29845  29845  29845  29845  29845  29845  29845  29845  29845  29845  29845  29845  29845  29845  29845  29845  29845  29845  29845  29845  29845  29845  29845  29845  29845  29845  29845  29845  29845  29845  29845  29845  29845  29845  29845  29845  29845  29845  29845  29845  29845  29845  29845  29845  29845  29845  29845  29845  29845  29845  29845  29845  29845  29845  29845  29845  29845  29845  29845  29845  29845  29845  29845  29845  29845  29845  29845    229    229    230    218  29845  29845  29845  29845    232    224    199    218    223    206    215  29845  29845  29845    210    213    218    211    210  29845    227  29845    230    190    217  29845  29845  29845  29845  29845  29845  29845  29845  29845  29845  29845  29845  29845  29845  29845  29845  29845  29845    219    202  29845  29845  29845  29845  29845  29845  29845  29845  29845  29845  29845  29845  29845  29845  29845  29845  29845    229    221  29845    223    226    232    221  29845  29845  29845  29845  29845    224    235  29845  29845  29845  29845  29845  29845  29845  29845  29845  29845    230    223    225    233    231    233    232    233    231    219    226    221    224    215    223    217    231    223    219  29845    212  29845  29845  29845    216    210  29845  29845    231    208  29845    216    205    211    213  29845    217    212    226    226    224    220    212    216    226    215    218    217    224    215    214    222    223    222    223    215    214    225    217    223    218    215    211    216    214    222    223    204    205    210  29845    220    220    222    209  29845  29845  29845    210    223    202    203    205    228    214    220  29845    207    210    215    208    226    220    215    211    227    215    227    217    230    220    225    220    229    230  29845    230    217    231    215    240    237    216    224    234  29845    232    235    226    235    231    227    250  29845  29845  29845    235    210    216    211  29845    208  29845    215    219    222    229    222    228  29845  29845  29845    214    221    220  29845    226    221    225    219    227    231    223  29845
  29845    238  29845  29845  29845  29845  29845  29845  29845  29845  29845  29845  29845  29845  29845  29845  29845  29845  29845  29845  29845    215    213    223    219    212  29845  29845  29845  29845    208    222  29845    212    214    199    207    208    197    208    198  29845    205    209    197  29845    203    200  29845  29845  29845    240  29845  29845  29845    202  29845    221    201    204    201    195    197    196    184    197    211    223  29845    223    221  29845    221  29845  29845    202    227  29845    233    208  29845    208  29845  29845  29845    214    219    216    214    216    218    210  29845    218  29845  29845  29845  29845    215  29845  29845  29845    226  29845  29845  29845  29845  29845    223  29845    209  29845  29845    208  29845  29845  29845  29845  29845  29845  29845  29845  29845  29845    214  29845  29845  29845  29845  29845  29845    215  29845  29845  29845  29845    222  29845  29845  29845  29845  29845  29845  29845  29845  29845  29845    212  29845  29845  29845  29845  29845  29845  29845  29845  29845    220  29845  29845    221  29845  29845  29845  29845  29845  29845  29845  29845  29845  29845  29845  29845  29845  29845  29845  29845  29845  29845  29845  29845  29845  29845  29845  29845  29845  29845  29845  29845  29845    207    215    243    194  29845  29845  29845  29845  29845  29845  29845  29845  29845  29845  29845  29845  29845  29845  29845  29845  29845  29845  29845  29845  29845  29845  29845  29845  29845  29845  29845  29845  29845  29845  29845  29845  29845  29845  29845  29845  29845  29845  29845  29845  29845  29845  29845  29845  29845  29845  29845  29845  29845  29845  29845  29845  29845  29845  29845  29845  29845  29845  29845  29845  29845  29845  29845  29845  29845  29845  29845  29845  29845  29845  29845  29845  29845  29845  29845  29845  29845  29845  29845  29845  29845  29845  29845  29845  29845  29845  29845  29845  29845  29845  29845  29845  29845  29845  29845  29845  29845  29845    200    229    226    198    211  29845  29845  29845    214    211    215    199    212    233    229    209    224  29845    210  29845    226    235    218    213    218    224    218    232    229    210    211    207  29845    232    210  29845  29845  29845  29845  29845  29845  29845  29845  29845  29845    221  29845  29845  29845  29845  29845  29845  29845  29845  29845  29845  29845    247    244  29845  29845  29845  29845    234  29845    212    221  29845    204    224  29845    218    231    230    239    223    229    226    224  29845  29845  29845  29845  29845    230    227    221    217  29845  29845    234    222    233  29845  29845  29845  29845    220    222    225  29845    235    221    226    215    217    229    216    227    224    226    216    226  29845  29845    219  29845    222  29845  29845  29845    223    218  29845    207    223    196    218  29845    221    222    222    223    223    223    217    219    216    211    215    198    226    202    221    221    222    212    221    227    223    224    228    209    222    220  29845    217    224    222    221    227    211    222    222    226    207    212    225    220  29845  29845  29845    219    205    220    215    231    218    209    197    229    220    203    205    208    216    225    216    217    206    230    224    222  29845    234    232    231    219    224    232    225    225  29845    225  29845  29845  29845    222    231    224  29845    229    205    232    218  29845    221    236    232    225    230    219    220    214    221    220  29845  29845    201  29845  29845    222    227    228    227    232    231    220    205  29845  29845    213    223    211  29845    211    224  29845
  29845  29845  29845    229    226  29845  29845  29845  29845  29845  29845  29845  29845  29845  29845  29845  29845  29845  29845  29845  29845  29845    221    216    222  29845  29845  29845    212    210    212  29845    209    208    200  29845    200    211  29845    200  29845    221  29845  29845  29845  29845    221    220  29845    207  29845    201    195    209  29845    198    224  29845    199  29845    211    216    199    200    190    196  29845    213  29845    217    204    218    194  29845    194    196    203    186  29845    208    218    201  29845  29845    216    212  29845  29845  29845    217  29845  29845  29845    219  29845    212  29845  29845  29845  29845  29845  29845  29845  29845  29845  29845  29845  29845  29845  29845  29845  29845    223  29845  29845  29845  29845  29845  29845  29845  29845  29845  29845  29845    219  29845  29845    218  29845  29845  29845    227  29845  29845  29845    223  29845    224  29845  29845  29845  29845  29845  29845  29845  29845  29845  29845  29845  29845  29845  29845  29845  29845  29845    215    221    214    219  29845  29845  29845  29845  29845  29845  29845  29845  29845  29845  29845  29845  29845  29845  29845  29845  29845  29845  29845  29845  29845  29845  29845  29845  29845  29845  29845  29845  29845  29845  29845  29845    201  29845    214  29845  29845  29845  29845  29845  29845  29845  29845  29845  29845  29845  29845  29845  29845  29845  29845  29845  29845  29845  29845  29845  29845  29845  29845  29845  29845  29845  29845  29845  29845  29845  29845  29845  29845  29845  29845  29845  29845  29845  29845  29845  29845  29845  29845  29845  29845  29845  29845  29845  29845  29845  29845  29845  29845  29845  29845  29845  29845  29845  29845  29845  29845  29845  29845  29845  29845  29845  29845  29845  29845  29845  29845  29845  29845  29845  29845  29845  29845  29845  29845  29845  29845  29845  29845  29845  29845  29845  29845  29845  29845  29845  29845  29845  29845  29845  29845    277  29845  29845  29845    223    238  29845  29845  29845    217    226    214    221    220    223    201    240    219    231    217    238    247    219  29845    210    214    236    211    211    236  29845    202    209    202    221    232    232    217    205    226  29845  29845  29845  29845  29845  29845  29845    224    206    202  29845  29845  29845  29845  29845  29845    230  29845  29845    220    236    226    224    217  29845    213    220    226    224  29845    226  29845  29845    224    223    230    218    222    223  29845    213    217    229    248  29845  29845    218  29845    222    216  29845  29845  29845    218    223    219  29845  29845    228  29845    228    226    232  29845    228    226    230    223    225    224    220    205    216    217    217  29845    218  29845  29845  29845  29845  29845  29845    227    203    220  29845    209    211  29845    218    224    215    223    218    220    219    225    207    226    211    214    213    218    220    218    226    214    223    224    226    225    206    226    215    222    222    217    213    215    211    209    220    203    216    217    220    216    213    221    211  29845    211  29845    219  29845    205    221    223  29845    207    221    208    231    219  29845  29845    209  29845  29845    199    228    220    228    198    224    209    228    230    223    211    218    224    212    219    220    228    208    233  29845    219    217    226    234    220    216    222    226    223    209    224    230    231    224    228    232  29845    225    218    232    223    212    216    219    202    226    216    216    210    207    207    224  29845    210  29845  29845    223  29845    218  29845
  29845    224    229    224    226    228    244  29845  29845  29845  29845  29845  29845  29845  29845  29845  29845  29845  29845  29845  29845  29845  29845  29845    215    210    213    207    177  29845  29845    217  29845  29845    218    223  29845  29845  29845    216    201    215    214    205  29845    237  29845  29845    194    187    213    195    201    207    213    205    214  29845    218    194    196    222    186    213    208    222    215    179    182    218    220  29845    207    223    227    215  29845    207    209    210  29845    210    216  29845    215    208  29845    214    208    217  29845    224    226  29845    207  29845  29845    207    217  29845  29845  29845    226  29845    224  29845  29845    226    222    233  29845  29845    213    214    214    226    202    224  29845  29845  29845  29845  29845  29845  29845    217  29845  29845  29845  29845  29845  29845  29845  29845  29845  29845  29845  29845  29845  29845  29845  29845  29845  29845  29845    223  29845  29845  29845  29845  29845  29845  29845  29845  29845  29845    227    208  29845  29845  29845  29845  29845  29845    217  29845  29845  29845  29845  29845  29845  29845  29845  29845  29845  29845  29845  29845  29845  29845  29845  29845  29845  29845  29845  29845  29845  29845  29845  29845  29845    233    204    222    213    198  29845  29845  29845  29845  29845  29845  29845  29845  29845  29845  29845  29845  29845  29845  29845  29845  29845  29845  29845  29845  29845  29845  29845  29845  29845  29845  29845  29845  29845  29845  29845  29845  29845  29845  29845  29845  29845  29845  29845  29845  29845  29845  29845  29845  29845  29845  29845  29845  29845  29845  29845  29845  29845  29845  29845  29845  29845  29845  29845  29845  29845  29845  29845  29845  29845  29845  29845  29845  29845  29845  29845  29845  29845  29845  29845  29845  29845  29845  29845  29845  29845  29845  29845  29845  29845  29845  29845  29845  29845  29845  29845  29845  29845  29845  29845  29845  29845    221  29845  29845  29845    221  29845    226    214    213  29845    232    210    216    232    229    213    209    212    227    223    213  29845    233  29845    218    224  29845    217    211    234  29845    220    227    221    227    227    218    241    244  29845  29845  29845  29845  29845  29845  29845  29845  29845  29845    222  29845    220    226    215    212    243    239    213    211    218    221    238    214    217    229    215    218  29845    213  29845    216    220    223    231  29845  29845  29845    210    240    221    229    213    232  29845  29845    226  29845  29845  29845    232    233    215    231    230  29845    232    230    223    227    219    224    229    229    219    214    215    217    210  29845    206    217    227    218    219    218    208    217    227    222    221  29845    227    221    208    206  29845    223  29845    220    216    215    218    223    223    224    205    226    226    226    219    228    223    198    215    224    217    217    206    210    227    216    222  29845    221    224    220    218    225    212    214    223    221    215    218    211    220    222  29845  29845  29845    211    208    192    206    213  29845  29845    212    211    223    206    202    213    212  29845    216    160    215    224    221    208    210    237    232    215    223    220    223    212    209    203    217    218    215    216    219    227    209    222    230    226    220    213    207    216  29845    204    223    210    218    224    226    222    211    211    217    230    228    229  29845    217    230  29845  29845    226  29845    216    230  29845    191    216    211  29845  29845  29845    223  29845
  29845  29845    216    210  29845    225  29845    229  29845    227    231  29845  29845  29845  29845  29845  29845  29845  29845  29845  29845  29845  29845  29845  29845  29845    211    220    212  29845    205    201    202    202  29845    200    205    190    210  29845    209    191    203    205  29845    204  29845  29845    202    207    190  29845    195    195    207    211    215    179    195    208    186    178    221    211    208    196    224    229    194    200  29845    219    198    213  29845    213    204    203    215    230    216  29845  29845    204    211    204  29845    204    223    219    201    217    216    222  29845  29845    201  29845    212  29845    226  29845  29845    218  29845    218    218    215  29845  29845    222  29845  29845    222  29845  29845  29845  29845    214    217    213  29845  29845  29845  29845    213  29845  29845  29845  29845  29845  29845  29845  29845  29845  29845  29845  29845  29845  29845    226  29845  29845    212  29845  29845  29845  29845  29845  29845  29845  29845  29845  29845  29845  29845  29845  29845  29845  29845  29845    198    223    224  29845  29845  29845  29845  29845  29845  29845  29845  29845  29845  29845  29845  29845  29845  29845  29845  29845  29845  29845  29845  29845  29845  29845  29845  29845  29845  29845  29845  29845    186    190  29845  29845  29845  29845  29845  29845  29845  29845  29845  29845  29845  29845  29845  29845  29845  29845  29845  29845  29845  29845  29845  29845  29845  29845  29845  29845  29845  29845  29845  29845  29845  29845  29845  29845  29845  29845  29845  29845  29845  29845  29845  29845  29845  29845  29845  29845  29845  29845  29845  29845  29845  29845  29845  29845  29845  29845  29845  29845  29845  29845  29845  29845  29845  29845  29845  29845  29845  29845  29845  29845  29845  29845  29845  29845  29845  29845  29845  29845  29845  29845  29845  29845  29845  29845  29845  29845  29845  29845  29845  29845  29845  29845  29845  29845  29845  29845    217  29845    214  29845    256    226  29845    231    219    215    210    210    224    216    225    221    205    232    229  29845    191    204    214    216    211  29845  29845  29845  29845    226    224    213    202    216    223    209    232    229    216  29845    210  29845  29845  29845  29845  29845  29845    232  29845  29845  29845  29845    222    219    213    237    227    233    208    218    216    219    212    220    225    226  29845    222    224    222    220  29845    223    239    229    222    224    236  29845  29845    217    230    242    217    248    228    238  29845  29845  29845  29845  29845  29845  29845    222    230  29845    224    227    236  29845    218    217    221    234    220    227    220    226    231  29845    218  29845    233    225    222    226  29845    221    219    218    207  29845    213    222    221    223    223    221    219    206    209    224  29845    223    211    203    205    209    216    210    212    204    222    222    228    217    218    214    225    217    227    211    224    216    222    201    234    219    213    214    220    224    215  29845    214    220    223    227  29845    198    214    205  29845    200    205  29845    198  29845    221  29845    199  29845    214    209    214    216    238  29845    183    214    223    213    195  29845  29845  29845    224    218    230    226    225    225    227    207    228    221    238    226    215    207    210    225    224  29845    218    213    221    216    214    224    204    221    224    222  29845    230    220    221    223    205    213    212    205    217  29845    209  29845  29845    222    224    220    227  29845  29845    197    202    214    201
  29845  29845  29845    227  29845    223    222  29845  29845    237    232    228    225  29845  29845  29845  29845  29845  29845  29845  29845  29845  29845  29845  29845  29845  29845  29845    210  29845    218    204    197    206    198    204    193    198    202    212    213    217    214    205    198  29845    206    216    177    194    209    200    201    206    211    189    214    204    194  29845    214    211    193    207    218    211    202    224    209    227    210    199    216    225    212    200    190    210    207    201    228    203    198    206    223    206    225  29845  29845  29845  29845    221    199  29845    204    208    219    211    220  29845  29845  29845  29845  29845    218    219    210  29845  29845  29845  29845  29845  29845  29845  29845  29845    232  29845  29845  29845  29845    221    223    223  29845  29845  29845  29845  29845  29845  29845  29845  29845  29845  29845  29845  29845  29845  29845  29845  29845  29845  29845  29845  29845  29845  29845  29845  29845  29845  29845  29845  29845  29845  29845  29845  29845  29845  29845  29845    212    211    218  29845  29845  29845  29845  29845  29845    215    208  29845  29845  29845    197  29845  29845  29845  29845  29845  29845  29845  29845  29845  29845  29845  29845  29845  29845  29845    210  29845    217  29845  29845    193  29845  29845  29845  29845  29845  29845  29845  29845  29845  29845  29845  29845  29845  29845  29845  29845  29845  29845  29845  29845  29845  29845  29845  29845  29845  29845  29845  29845  29845  29845  29845  29845  29845  29845  29845  29845  29845  29845  29845  29845  29845  29845  29845  29845  29845  29845  29845  29845  29845  29845  29845  29845  29845  29845  29845  29845  29845  29845  29845  29845  29845  29845  29845  29845  29845  29845  29845  29845  29845  29845  29845  29845  29845  29845  29845  29845  29845  29845  29845  29845  29845  29845  29845  29845  29845  29845  29845  29845  29845  29845  29845  29845  29845  29845  29845  29845  29845  29845  29845    219    232    202    226    217    210    216    218    214    203    231    219    246    201  29845    208  29845    202    201    208  29845  29845    215    247    213  29845  29845  29845    235    227    205    218    232    231    225    222  29845  29845  29845  29845  29845  29845    213    220  29845  29845    211    209  29845    228    226  29845    220  29845    237    220    239    218    214    225    226    220    229    215    214  29845    227    226    226  29845    225  29845    225    220    222    214    211  29845    230  29845    245    224  29845  29845    222    205    219    226    231    234    228    215    220    227    228  29845    233    225  29845    243    227    220    227    214    214    218    224    217    227    228    210    216    213    225    213    223    223  29845    222    225    226    227    216    200    214    217    212    218    224    219    227    216  29845    209    186    218    198    211    228    223    227    220    219    213    216    209    222    221    214    222    227    218    215    228    227    214    219    209    211    220    219    220    218    209    217  29845    207  29845    217    211    223  29845    194    213    210    202    208    206    215    211    200    208    194  29845  29845  29845  29845  29845    203    229    214  29845  29845  29845  29845  29845    226    222    223    222    233    222    223    222    213    222    224    224    220    220    218    212    230    219    217    212    212    220    221    218    222    222    225    222    218    220    205    211    215    216    204    218    215    209    225    224    213  29845    224  29845    223    197  29845    211  29845
  29845  29845  29845    228    229    229  29845    229  29845    215    225    207    225  29845    216    233  29845  29845  29845  29845    227  29845    231  29845    219    220  29845  29845    213    222    205    210    201    198    204    201    220    208    220    194    221    208    195    218    211    217    201    202    197    204    190    196    200    212    215    208    206    196  29845    214  29845    222  29845    205    216    191    215    224    225    220    196    219    222    227    211    216    221    212    206    231    207    214    211  29845    229  29845    210    206  29845  29845  29845  29845  29845  29845  29845    218    204  29845    217    204  29845    224    221  29845    218    217  29845  29845  29845  29845  29845  29845  29845  29845  29845  29845  29845  29845  29845  29845  29845  29845  29845  29845    213  29845  29845  29845  29845  29845    226  29845  29845  29845  29845    232  29845  29845  29845  29845  29845  29845  29845  29845  29845  29845  29845  29845  29845  29845  29845  29845  29845  29845  29845  29845  29845  29845  29845    224    200  29845  29845  29845    216  29845  29845  29845    225  29845  29845    226  29845  29845  29845  29845  29845  29845  29845  29845  29845  29845  29845  29845  29845  29845  29845  29845  29845  29845  29845  29845  29845  29845  29845  29845  29845  29845  29845  29845  29845  29845  29845  29845  29845  29845  29845  29845  29845  29845  29845  29845  29845  29845  29845  29845  29845  29845  29845  29845  29845  29845  29845  29845  29845  29845  29845  29845  29845  29845  29845  29845  29845  29845  29845    224  29845  29845  29845  29845  29845    181  29845  29845  29845    233  29845    237  29845  29845  29845  29845  29845  29845  29845  29845  29845  29845  29845  29845  29845  29845  29845  29845  29845  29845  29845  29845  29845  29845  29845  29845  29845  29845  29845  29845  29845  29845  29845  29845  29845  29845  29845  29845  29845  29845  29845  29845  29845    221    225  29845    214  29845    224    225    215  29845    211    223    225    207    218    231    219    224    217    197    226    222    227  29845  29845  29845    202    239    245    207    224    227  29845    239  29845  29845  29845  29845  29845  29845  29845  29845  29845  29845    234    196    238    217    250    221    218    206  29845    200    235  29845    228    217    211    198    213  29845    207    223    226    224  29845    223  29845    212    208    222  29845  29845    231    210    205    220    235    219    221    226    232    223    234    227    222    226    227    225  29845    209  29845    211    222    227    247    227    233    228    228    224    221    208    229    221    203    207    216    217    221    219    218    221    219    204    211    214    222    225    216    215    223    208    228    225    210    209    199    220    219    214    208    215    207    221    223    219  29845    224    212    216    210    212    210    209    225    220  29845    212    208    219    220    223    217    214    219    220    209    224    217    223    229    218    209    222    225    227    218    228    214    224    219    194  29845  29845    226    188    223    208    206    194    211    206    213    192  29845    210  29845    220    190    207  29845    176    184  29845    193    221    217  29845    215    197  29845    209    198    226    223    216    227    223    218    228    225    210    220    220    211    225    220    215    217    215    222    230    210  29845  29845    212  29845    214    216  29845    221    225    216    225    216    200  29845    221    210    221    224    217  29845    208    215    225    219    225    216    217
  29845  29845  29845    227  29845  29845  29845  29845  29845    226  29845    229    232    214  29845  29845  29845  29845  29845  29845  29845    223    210    219    209  29845    213    211  29845    213    200    200    206    200    207    207    211    204  29845    224    216    214    199    200    207    196    185    214    193    186  29845    206    207    216    210    214    212    200    217    217  29845  29845    227    222  29845    199    221    192    178    218  29845    225    211    214    209  29845    211    214    203  29845    222    214    197    222    220    225  29845  29845  29845  29845    230    221  29845    203    205    194    214  29845    217  29845    225  29845  29845  29845    225  29845  29845  29845    213  29845  29845    219  29845  29845    213  29845    225    213  29845  29845  29845    216    214  29845  29845    226  29845  29845  29845  29845  29845  29845    218  29845  29845  29845  29845  29845    228  29845  29845  29845  29845  29845  29845  29845  29845  29845  29845  29845  29845  29845  29845  29845  29845  29845  29845  29845  29845  29845    215    208  29845  29845  29845  29845    224  29845  29845  29845  29845  29845    225  29845  29845  29845  29845  29845  29845  29845  29845  29845  29845  29845  29845  29845  29845  29845  29845  29845  29845  29845  29845  29845  29845  29845  29845  29845  29845  29845  29845  29845  29845  29845  29845  29845  29845  29845  29845  29845  29845  29845  29845  29845  29845  29845  29845  29845  29845  29845  29845  29845  29845  29845  29845  29845  29845  29845  29845  29845  29845  29845  29845  29845    229  29845  29845    243  29845    206    242    194  29845    235  29845  29845  29845  29845  29845    200  29845  29845  29845  29845  29845  29845  29845  29845  29845  29845  29845  29845  29845  29845  29845  29845  29845  29845  29845  29845  29845  29845  29845  29845  29845  29845  29845  29845  29845  29845  29845  29845  29845  29845  29845  29845  29845  29845  29845    235  29845    231  29845  29845    203    241    208    215    233    222    219    209    192  29845    251  29845  29845  29845    217    215    221    222    214    233    219    222  29845    247  29845    244  29845    229    173  29845  29845  29845  29845  29845  29845  29845    212    204    221    214    203  29845  29845    243  29845    196    206    197    216    213    225    220    231    225    225    219    220    216    207    219    237    218  29845    228    216  29845  29845    231    222    225    218    225    212    238    246    228    209    238    233    238    223    229    237    224    228  29845    212    239    226    232    247    215    221    223    232    220    216    218    230    228    222  29845    221    214    216  29845    216    223    210    221    216  29845    213    215    224    219  29845    220    219    219    214    217    214    225    222    226    210    227    216    219    216    204  29845    216    213    225    218    210    211    210    206    216    212    224    205    208    223    220    219    224    223    222    222    222    223    215    213    221    226    218    227    210  29845    217    209    209  29845    211  29845  29845  29845    217    212    195    194    202    199    211    209    226    214    219    219    207    193  29845    204    224    226  29845  29845    222  29845    229  29845    228    223    221    208  29845    225    218    225    227    232    220    227    222    219    216    222    223    217  29845    219    218    215  29845    217  29845  29845  29845    223  29845    207    222    219  29845    216    218  29845    217    217    230    230    221    223    213    219    213    220    216    213    223    220  29845
  29845  29845  29845  29845  29845  29845  29845  29845  29845  29845  29845    222  29845  29845  29845  29845  29845  29845  29845  29845    241  29845    212  29845    227    225  29845    219    218    206    206    210    194  29845    204    200    204    210  29845    210    204    212    216    223  29845    205  29845    183    187    232    214    190    211    173  29845    207    196    206    220    202    210    209    205  29845  29845    228  29845  29845    223  29845    230  29845  29845    221    216    216  29845    221    186    215    203    217    199    230  29845    224  29845  29845    213  29845    237    219  29845    222    201    205  29845  29845  29845    213    228    217    229    206    235    214  29845  29845    234  29845    217  29845    215  29845  29845  29845  29845  29845  29845  29845  29845  29845  29845  29845    227    200  29845    234  29845  29845    229  29845  29845  29845  29845  29845  29845    232  29845    223  29845    231  29845    222  29845  29845  29845  29845  29845  29845  29845  29845  29845  29845    219    213  29845  29845  29845  29845  29845  29845  29845  29845  29845  29845    226    197  29845  29845  29845  29845  29845  29845  29845  29845  29845  29845  29845  29845  29845  29845  29845  29845  29845  29845  29845  29845  29845  29845  29845  29845  29845  29845  29845  29845  29845  29845  29845  29845  29845  29845  29845  29845  29845  29845  29845  29845  29845  29845  29845  29845  29845  29845  29845  29845  29845  29845  29845  29845  29845  29845  29845  29845  29845  29845  29845  29845  29845  29845  29845  29845  29845  29845  29845  29845  29845  29845    234  29845    191  29845  29845  29845  29845  29845  29845    224    232  29845  29845  29845  29845  29845  29845  29845  29845  29845  29845  29845  29845  29845  29845  29845  29845  29845  29845  29845  29845  29845  29845  29845  29845  29845  29845  29845  29845  29845  29845  29845  29845  29845  29845  29845  29845  29845  29845  29845  29845  29845  29845    233    208  29845    231    224    204    232    230  29845    218    225    209  29845  29845  29845  29845    214  29845    207    226    245    227  29845    224    217  29845    231    234  29845    248    239    230  29845  29845  29845    233  29845  29845  29845  29845    214    213    244    208    208    215    204    221  29845    220    215    232    202    208  29845    224    227    229    246    219    224    239    240    223    212    223  29845  29845  29845  29845    220    217    226    225    227    219    245    220    217    216    213  29845    219    235  29845    216    222    215    227    220    231    224    218    232    224    211    218    214  29845    231    220  29845  29845    223    213    216  29845    228    223  29845    215    224    214    223  29845    227    222    224    219    220    219    211    216    217    216    221    218    228    226    225    209    212    228    215    216    212    225    219    227    216    219    227    215    217    215    220    223    219    226    208    224    226  29845    223  29845    217    224    223    221    214    228    221    230    211    223    203    230    215    218    211    193    200    200  29845  29845  29845    222    208    211    211    196    208    212    220  29845    214    209    217  29845    214    191    204    186  29845    208    216    214  29845  29845    215    221  29845  29845    222    220    217    217    229    214    218    219    230    219    216    228    220    216    222    216    220    223    213  29845    206    205    223    216    225    215  29845    219    214    208  29845    226    217    221    217    225    226  29845    219    221    221  29845    225    230    223  29845
  29845  29845  29845  29845  29845  29845  29845  29845  29845  29845    247  29845  29845  29845  29845  29845  29845  29845  29845  29845  29845    205    222    204  29845  29845    214  29845  29845    197    215    231    231    196    212    224    220    204    205    199  29845    209  29845  29845    201    201    198    198    201    205    179    192    205    202  29845    207    203    209    212  29845    212    213    219    208    208    219  29845  29845  29845  29845    223  29845  29845    223    218  29845  29845  29845  29845    223    213    205    197    220    200    197    234    219    213    206    200  29845    230    205    210    210    214    214    221    239  29845  29845  29845    231    218  29845  29845    247  29845  29845  29845  29845  29845  29845  29845  29845    225    223  29845    223    213  29845  29845    224  29845  29845  29845    218    238  29845  29845    202  29845  29845  29845    234  29845  29845    199  29845  29845  29845    215    229  29845  29845  29845  29845  29845  29845  29845  29845  29845    228  29845  29845  29845    239  29845    242  29845  29845  29845    237  29845  29845  29845    196  29845  29845  29845  29845  29845  29845  29845  29845  29845  29845  29845  29845  29845  29845  29845  29845  29845  29845  29845  29845  29845  29845  29845  29845    216  29845    214    224  29845  29845  29845  29845  29845  29845  29845  29845  29845  29845  29845  29845  29845  29845  29845  29845  29845  29845  29845  29845  29845  29845  29845  29845  29845  29845  29845  29845  29845  29845  29845  29845  29845  29845  29845  29845  29845  29845  29845  29845  29845    226    240  29845  29845  29845  29845  29845  29845  29845  29845  29845    243  29845  29845  29845  29845  29845  29845  29845  29845  29845  29845  29845  29845  29845  29845  29845  29845  29845  29845  29845  29845  29845  29845  29845  29845  29845  29845  29845  29845  29845  29845  29845  29845  29845  29845  29845  29845  29845    213    235    236  29845    223    209    208  29845    217    214    214    216    218    222    214    179    233  29845  29845  29845  29845    216    199    213    233    210    226    236    212    210    218    239    239    234    222    225    208  29845  29845  29845    224    225    224    221    224    229    211  29845    223    211    215    201    203  29845    218  29845  29845    194  29845    208    198    208    233    210    219    220    228    247  29845    215    222    225    226    226    218    239    211    212    214    217    222    222    237    235    234    224    230    213    234    246    243    220    213    237  29845  29845    226    220    220    233    217    222  29845  29845    224    213    229  29845    221    220    224    224    226    212    211  29845    223    214    228    213    210  29845    215    218    217    206    208  29845    217    206    228    222    221    210    220    199    224    218    203    194    205    200    214    220    210    207    220    223    219    216    218    215    218    219    223  29845    205    218    228    214    227    219    220    213    212    210    225    207    215    209    221    211  29845  29845    224    184  29845  29845  29845    227    213  29845    224    199    224    217    194    197    213    230  29845    228    225    211    207    196    218    213    239  29845    212    190    218    199    209    213    217    239    191  29845    223    220    220    212    210    227    229    227    226    219    226    217    200  29845    208    202    224    215    208    225    210    216  29845    219    216  29845    237    217    221    222    229    220    219    223    221  29845    225  29845    230    230    229  29845  29845  29845
  29845  29845  29845  29845  29845  29845  29845  29845  29845  29845  29845  29845  29845  29845  29845  29845  29845  29845  29845  29845  29845  29845  29845  29845  29845  29845  29845  29845  29845  29845    202    199  29845    201    223    231    214    200    222    209    233    218    216    221    215  29845    219    222    205    222  29845    214    205    197    203    222    213    201    196    198    218    179    214    213    211    200    192  29845    217  29845  29845    200    190    219    216  29845  29845  29845    215    205  29845  29845    206  29845  29845    209    210    230  29845    230    211    203    201  29845    204  29845  29845    182    229  29845    220  29845  29845  29845    230    221  29845  29845  29845    198    225    219  29845    217  29845  29845    224    231  29845  29845  29845  29845  29845  29845  29845  29845  29845    235  29845  29845    235  29845  29845  29845  29845  29845  29845    230  29845  29845  29845    231    231    219  29845  29845  29845  29845  29845  29845  29845  29845  29845  29845  29845  29845  29845  29845  29845  29845  29845    199  29845  29845  29845    212  29845  29845  29845  29845    208  29845  29845  29845  29845  29845  29845  29845  29845  29845  29845  29845  29845  29845  29845  29845  29845  29845  29845  29845  29845  29845  29845  29845  29845    211  29845  29845  29845  29845  29845  29845  29845  29845  29845  29845  29845  29845  29845  29845  29845  29845  29845  29845  29845  29845  29845  29845  29845  29845  29845  29845  29845  29845  29845  29845  29845  29845  29845  29845  29845  29845  29845  29845  29845  29845    171    231    206    239  29845  29845  29845  29845  29845  29845  29845  29845  29845  29845  29845  29845  29845  29845  29845  29845  29845  29845  29845  29845  29845  29845  29845  29845  29845  29845  29845  29845  29845  29845  29845  29845  29845  29845  29845  29845  29845  29845  29845  29845  29845  29845  29845  29845  29845    255    239    212  29845    224  29845    190  29845    196    201    201  29845    215    218    203    244    222  29845  29845  29845  29845    222    214    215  29845    222    251    194    203    242  29845    196    218    218    248    210    204    217    205    213  29845  29845  29845    198    218  29845    210    216    202    214    220    215    209  29845    203  29845    202  29845  29845    202    214    207    210    207    200    240    239    212    208  29845    210  29845    216    214    232    236    217    218    242    217    220    223    234    223    207  29845    213    231    228    210    232    242    207    237    224    229    228    233    218    214    214    228    234    224    217    220  29845  29845  29845    203    226    227    212    224    229    211    212    211    211  29845    210  29845    212    220    210    214    213    217    204    214  29845    221    213    221    218    208    214    211    212    223    222    206    222  29845    207    205    211    223    220    224    208    223    204    224    215    213    217    222    220    222    222    229    235    221    215    220    226    226  29845    224    235    214    225  29845  29845    230  29845    219    222    224    216    219    204    205    211  29845  29845    215  29845    229    211    209    217  29845  29845    192    223    208    221    219  29845  29845    203    224    195    215    215    233    225    232  29845    189    214    215    201    217    227    226    229    229    223    214    216    224    223    206    200    217  29845    216    210  29845  29845    221    212    222    221    225    231    214    213    229    215    213    225    221  29845    201    220    215    206    227    230  29845  29845
  29845  29845  29845  29845  29845  29845  29845  29845  29845  29845  29845  29845  29845  29845  29845  29845  29845  29845  29845  29845  29845  29845  29845  29845  29845  29845  29845  29845  29845    218    223  29845    196    194  29845    206    239  29845    218    229    226    223    207    216  29845    208    239    238  29845  29845  29845    243  29845    197    215    197    203    217    189    192    207    212    194    215    192    205    218    209  29845    205  29845  29845    196  29845    210    204    216  29845  29845    238    223    208    206    209    206    211    224  29845    210  29845  29845    222    233    219    206    206    225    248    206    229    217  29845    237    220  29845    224  29845  29845    213    231    213    224  29845  29845  29845  29845  29845  29845    227    230  29845  29845  29845    232  29845    233  29845  29845  29845  29845    231  29845  29845  29845    239  29845  29845  29845  29845  29845  29845  29845  29845  29845  29845  29845  29845  29845  29845  29845  29845  29845  29845  29845  29845  29845  29845  29845  29845  29845  29845  29845  29845  29845  29845  29845  29845  29845    212  29845  29845  29845  29845  29845  29845  29845  29845  29845  29845  29845  29845  29845  29845  29845  29845  29845  29845  29845  29845  29845  29845  29845  29845    225  29845  29845  29845  29845  29845  29845  29845  29845  29845  29845  29845  29845  29845  29845  29845  29845  29845  29845  29845  29845  29845  29845  29845  29845  29845  29845  29845  29845  29845  29845  29845  29845  29845  29845  29845  29845  29845  29845  29845  29845  29845  29845  29845  29845  29845  29845    234  29845  29845  29845  29845  29845  29845  29845  29845  29845  29845  29845  29845  29845  29845  29845  29845  29845  29845  29845  29845  29845  29845  29845  29845  29845  29845  29845  29845  29845  29845  29845  29845  29845  29845  29845  29845  29845  29845  29845  29845  29845  29845    221  29845    217  29845    225    241    205    216    217    217    193    224    222    220    221    228    209  29845  29845  29845  29845    183    207    200    221    204    221    221    200    233    230    227  29845  29845    233    239    240    222    226  29845  29845    199    215    210    201    235    220    202    202    201  29845    225    204    201    216  29845    200  29845    195    221    187    216    232  29845    217  29845    227    212    230    214    224    224    215  29845  29845  29845    209    230    227    233    227    240    210    214    240    240    209    225    207    198    221  29845    215    223    217    261    233    208    246    233    229    216    217    226    219    240    240    222    219    220    212    224    215    215    206    216    215    225  29845    221    213    214    219    204    220    207    203    209    223  29845  29845    216    223    227    225    225    212    199    213    215    224    209    222    201    213    218    221    207    226    214  29845    204  29845    204    218    221    218    213    210  29845    224    228    223    219    228    204    215  29845    201    224    199    226    208    211    225    235    225    235    221    229  29845  29845    224    200    221    188    219    221    207    211    200    218    209    199  29845  29845    200    206    231    198    231    205    225  29845  29845  29845    208    208  29845  29845    189  29845    221    201    202    206    212    219    216  29845    229    202    221    206    206    217    201    214    215    223  29845    208  29845    217    211    221    203    219    222    214    230  29845    218    220    223  29845    228    225    225    226    224  29845    225    228    228    232  29845
  29845  29845  29845  29845  29845  29845  29845  29845  29845  29845  29845  29845  29845  29845  29845  29845  29845  29845  29845  29845  29845  29845  29845  29845  29845  29845    222    217    226    205    209    226    218  29845    222    220    207    194  29845  29845    225    209    199  29845  29845  29845  29845  29845    225  29845    229    209  29845  29845    198    186  29845    191    207  29845    186    205    206  29845    204    201    212    210    190  29845    205    217    214    195  29845    216  29845    223  29845    223    218    204    223    216    207  29845    223    213  29845  29845  29845  29845    223    240    205    231    238  29845    232    222  29845  29845    220  29845    200    208    218  29845  29845  29845    218    214  29845  29845  29845    237    229  29845  29845  29845    215  29845    232  29845    215    245    231    228  29845  29845  29845    231    221  29845  29845  29845  29845  29845  29845  29845  29845  29845  29845  29845  29845  29845  29845  29845  29845  29845  29845  29845  29845  29845  29845  29845  29845  29845  29845  29845  29845  29845  29845  29845    216  29845  29845  29845  29845  29845  29845  29845  29845  29845  29845  29845  29845  29845  29845  29845  29845  29845  29845  29845  29845  29845  29845  29845  29845  29845  29845  29845  29845  29845  29845  29845  29845  29845  29845  29845  29845  29845  29845  29845  29845  29845  29845  29845  29845  29845  29845  29845  29845  29845  29845  29845  29845  29845  29845  29845  29845  29845  29845  29845  29845  29845  29845  29845  29845  29845  29845  29845  29845  29845  29845  29845  29845  29845  29845  29845  29845  29845  29845  29845  29845  29845  29845  29845  29845  29845  29845  29845  29845  29845  29845  29845  29845  29845  29845  29845  29845  29845  29845  29845  29845  29845  29845  29845  29845  29845  29845  29845  29845  29845  29845  29845  29845  29845  29845  29845  29845  29845    221    216    220    210    230    222  29845    232    213  29845    215    206    232    238    225    237  29845  29845  29845  29845    190  29845    200    211    187    220    236    198    219  29845    221    217    201    214    237    230    221    207    216    234    241    203    235  29845    194    195    217    184    226  29845    223    214    210    210    194    204    211    219  29845    208    204    205    211    220    222    233    219  29845    212    211  29845    230  29845    202  29845  29845  29845    203    226    217    222    227    228    237    239    216    211    222  29845    199    223    216    226  29845    253    204    211    213  29845    210    224    222    231    223    217    243    253    221    215    215    207    218    216    204  29845    221    223    219    225    226    219    210    214    211    228    209    208    224    226    201    213    216    215    207    215    210    210    213  29845    223    216    210  29845    215    226    224    204    203    220    217    212  29845    215    205  29845    216    224    230    216    218    204    229    232    213    218    219    207    222    227    211    213    205    219    207    210    209    222    215    218    232    218    206    217    207    230    228    224    214    217    227    229    188    223    219  29845    239    208    222    194    206    208    211    210  29845    220    216    211    231    209    205    221    215    221    221    233    219    217    227    222    231    224  29845    243    222    225    211  29845    219    225    215    237  29845    219    217    228    221    224    222    228    222    226    216    203    220    229    221  29845    217  29845    238  29845    229    215  29845    224    230  29845    238
  29845  29845  29845  29845  29845  29845  29845  29845  29845  29845  29845  29845  29845  29845  29845  29845  29845  29845  29845  29845  29845  29845  29845    228  29845  29845    222    200  29845    211    225    220    206    221  29845    220    199    200    204    219    214  29845    232  29845    232    215    202  29845  29845    193    218  29845    204    192    210    221  29845    208    211    216    219    222    207    212    208    214    205    211    204  29845    219    215    197    184  29845    211  29845  29845    216  29845    218  29845  29845    228    208  29845    224    203    198    212    215    217    205    221    236    207    205  29845    222  29845    248    215    221  29845  29845    234    209    222    212    214  29845    221  29845  29845    239  29845    203  29845  29845    231    207    230    207    228    217  29845  29845    227    229    212    221  29845  29845  29845  29845  29845  29845  29845  29845  29845  29845  29845  29845  29845  29845    227  29845  29845  29845  29845  29845  29845  29845  29845  29845  29845  29845  29845  29845  29845  29845  29845  29845  29845  29845  29845  29845  29845  29845  29845  29845  29845  29845  29845  29845  29845  29845  29845  29845  29845  29845  29845  29845  29845  29845  29845  29845  29845  29845  29845  29845  29845  29845  29845  29845  29845  29845  29845  29845  29845  29845  29845  29845  29845  29845  29845  29845  29845  29845  29845  29845  29845  29845  29845  29845  29845  29845  29845  29845  29845  29845  29845  29845  29845  29845  29845  29845  29845  29845  29845  29845  29845  29845  29845  29845  29845  29845  29845  29845  29845  29845  29845  29845  29845  29845  29845  29845  29845  29845  29845  29845  29845  29845  29845  29845  29845  29845  29845  29845  29845  29845  29845  29845  29845  29845  29845  29845  29845  29845  29845  29845  29845  29845  29845  29845  29845  29845  29845  29845  29845    209    198  29845    245    232    241  29845    239    238    230    226    240    225    217    220  29845    243  29845  29845  29845  29845  29845  29845    209    216    214    193    233    213    237    228    234    220  29845  29845    201    199    233    221    246    220    222    232    205    226    206  29845    210  29845    240    209    197    226    229    205  29845    225    218    193    221    220  29845    229    209  29845  29845    191    251  29845    223    195    217    228    200    226    223  29845  29845    210    224    217    204    219    214    212    225    216    216    199    220    221    213    222    215    248    221    233  29845    218  29845    221    229    224    233    233  29845  29845  29845    224    227    217    218    217  29845    232    206    253    210    207    215    218    229    215    205    214  29845    225    247    213    211    212    213    227    222    217    210    221    213    211    219    219    218    225    216    222    225    215    218    210    212    221    223    210    207    213    225  29845    208    220    224    222    219    219    207    217    210    225    224    222    218    203    232    216    224    225    215    216    201    208    212    200    228    226    213    209    235    236    225    207    230    227    240    241    212    226    214    213  29845  29845    196  29845  29845    182    215  29845    210    224  29845  29845    227    216    232    211    218    239    198    218    220    229    223    225    225    219    211    220    217  29845  29845    217  29845    232    233    223    206    227  29845  29845  29845    225    223    220    223    221    222    220    222  29845    217    231    212  29845    215    209    230  29845    232  29845    218    248    256
  29845  29845  29845  29845  29845  29845  29845  29845  29845  29845  29845  29845  29845  29845  29845  29845  29845  29845  29845  29845  29845  29845    213  29845  29845    244    233  29845    227    217    231    203    217    220    238    219    217  29845    215    229  29845    207    217    229    215    214  29845  29845    208  29845    218    214    209  29845  29845    215  29845    198  29845    189    205    187    217    202    204    243    192    213  29845    209  29845    229    206  29845    218    218  29845  29845  29845    213  29845  29845    238  29845  29845    190    226  29845    225    212    216    216    205    227    216  29845    210    225  29845  29845  29845  29845    222    229    232  29845    221    230    223  29845  29845  29845    217  29845  29845    223  29845  29845    218  29845  29845  29845    225    223  29845  29845    236    222    214    219    219  29845  29845  29845  29845  29845  29845  29845  29845  29845  29845  29845  29845  29845  29845  29845  29845  29845  29845  29845  29845  29845  29845  29845    230  29845  29845    234  29845    225  29845  29845  29845  29845  29845  29845  29845  29845  29845  29845    236  29845  29845  29845  29845  29845  29845  29845  29845  29845  29845  29845  29845  29845  29845  29845  29845  29845  29845  29845  29845  29845  29845  29845  29845  29845  29845  29845  29845  29845  29845  29845  29845  29845  29845  29845  29845  29845  29845  29845  29845  29845  29845  29845  29845  29845  29845  29845  29845  29845  29845  29845  29845  29845  29845  29845  29845  29845  29845  29845  29845  29845  29845  29845  29845  29845  29845  29845  29845  29845  29845  29845  29845  29845  29845  29845  29845  29845  29845  29845  29845  29845  29845  29845  29845  29845  29845  29845  29845    224  29845  29845  29845  29845  29845  29845  29845  29845  29845  29845  29845  29845  29845  29845  29845  29845  29845  29845  29845    190    233  29845  29845    238  29845    225    207    227    216    236    222  29845  29845    233    210    229    242  29845  29845  29845  29845  29845    209    223    233    220    234    223    207    195    221    207    209    247  29845    229  29845    207    231  29845    211    223  29845    233    244    244    222    239    235    221    212    223    224    215    208    225    216  29845    219  29845    250    219    206    217    218    232    209  29845    235    211    223    218    224  29845    219  29845    232  29845    201  29845    256    213    203    196    223    233  29845    234    215    215    219  29845    219    215    232    220    230    190    224    244    211  29845  29845    223  29845    221  29845    219    211    215  29845    223  29845    221    207    219    226    209    228    219    203    203    211    226    224    225    196    223  29845    210    213    203    212    210    216    217    208    213    213    221    221    220    221    222    218    206    224    227    215    212    205    206    209    219    216    212    219    219    218    211    225    218    226    213    210    218    214    236    209    222    217    225    217    224    224    219    210    227    217    216    214    220    225    200    233    227    215    226    212    223    218    213    217    232    231  29845  29845  29845    209  29845    221  29845  29845  29845  29845  29845  29845  29845    226    193    197    230    215  29845    207  29845    247    206    215    224  29845    233    228    217    224    230  29845  29845    247    226    217  29845  29845    220    218  29845  29845    206    208    207    225    223    222    213    215    219    244    204    225    208    219    220    241  29845  29845  29845  29845  29845  29845  29845
  29845  29845  29845  29845  29845  29845  29845  29845  29845  29845  29845  29845  29845  29845  29845  29845  29845  29845  29845  29845  29845    227    212  29845    231    218    221  29845    236    224  29845  29845    220    220  29845    223    238    219    224  29845  29845  29845  29845    231    207    220    197  29845  29845  29845  29845    221    216    205    182  29845    207  29845  29845  29845    218    217    220    200    231    210    201    211    178    195  29845    215  29845  29845  29845    208    207  29845  29845    223    207    211    220  29845    219  29845  29845    219    218    225    212    213    209  29845    213    222    227  29845  29845  29845  29845  29845    214    234    224    236  29845    215    212  29845  29845    228    218    213    213    222  29845    234    215    228    232  29845    216    230  29845  29845  29845    221    228    221  29845  29845  29845  29845  29845  29845  29845  29845  29845  29845  29845  29845  29845  29845  29845  29845  29845  29845  29845  29845  29845  29845  29845  29845  29845  29845    214  29845  29845    224  29845  29845  29845  29845  29845  29845  29845  29845  29845  29845  29845  29845  29845  29845  29845  29845  29845  29845  29845  29845  29845  29845  29845  29845  29845  29845  29845  29845  29845  29845  29845  29845  29845  29845  29845  29845    215  29845    217  29845  29845  29845  29845  29845  29845  29845  29845  29845  29845  29845  29845  29845  29845  29845  29845  29845  29845  29845  29845  29845  29845  29845  29845  29845  29845  29845  29845  29845  29845  29845  29845  29845  29845  29845  29845  29845  29845  29845  29845  29845  29845  29845  29845  29845  29845  29845  29845  29845  29845  29845  29845  29845  29845  29845  29845  29845  29845  29845  29845  29845  29845  29845  29845  29845  29845  29845  29845  29845  29845  29845  29845  29845  29845  29845  29845  29845  29845  29845    197  29845  29845  29845  29845  29845    225  29845    215    234    205  29845  29845    211    234    208    222    216  29845  29845  29845  29845  29845  29845  29845    182    216    217    201    235  29845    249    212    231    210    227    248    241  29845  29845  29845  29845    222    222    227  29845  29845    205    213    215    226    233    207    219    217    235    220    208    220    210    220    223  29845    214    218    217  29845    218    222  29845    220    226  29845    213  29845    199  29845    223    215  29845    201    189    225    233    216    228    222    234    226  29845    210    209    223    227  29845    245    212    232    222    215    207    251    230  29845  29845  29845  29845    225    232    227    233  29845    214    216    219    240  29845  29845    214  29845  29845    199    215    224    218    212    187    217    216    190    213    217    209    210    218    224    216    202    215  29845    215  29845    223    227    220    214    208    216    222    210    219    222    210    222    217    221    214    215    214    224    226    227  29845    224    222    215    220    223    208    233    214    210    227    196    220    207    210    212    219    214    213    225    224    200    211    213  29845    223    231    222    236    219    216    235    227    184    209  29845    205  29845  29845    194  29845  29845    207    226  29845    233  29845    178    219    205    198    211    213    204    203  29845    220    232  29845    209    202    218    224  29845  29845  29845  29845  29845  29845  29845  29845    208  29845    222  29845  29845    224    233    231    212    219    213    227    209    222    216  29845    229    215    226    226  29845  29845  29845  29845  29845  29845  29845  29845  29845
  29845  29845  29845  29845  29845  29845  29845  29845  29845  29845  29845  29845  29845  29845  29845  29845  29845  29845  29845  29845  29845  29845  29845    209    232  29845    242    206    228  29845    240    238    233    218    201    207    222    219    234  29845    215  29845    216    230  29845  29845  29845  29845  29845  29845  29845    191  29845  29845  29845  29845    216    187  29845  29845  29845  29845  29845    204  29845    215    203    210    214  29845  29845  29845    186    197  29845    213    224  29845    224  29845  29845  29845    205  29845    214    216  29845    211    218    209    214    207    224    231    221  29845  29845  29845  29845  29845  29845  29845    221    252    224  29845  29845    216    226    233    225    209    211    200    223    204    224    216    220  29845  29845    223  29845  29845  29845  29845  29845    220    240  29845  29845  29845  29845  29845  29845  29845  29845  29845  29845  29845  29845  29845  29845  29845  29845  29845  29845  29845  29845  29845  29845  29845  29845  29845  29845  29845    223    239  29845  29845    226  29845  29845  29845  29845  29845  29845  29845  29845  29845  29845  29845  29845  29845  29845  29845  29845  29845  29845  29845  29845  29845  29845  29845  29845  29845  29845  29845  29845  29845  29845  29845  29845  29845  29845  29845  29845  29845    229  29845  29845  29845  29845  29845  29845  29845  29845  29845  29845  29845  29845  29845  29845  29845  29845  29845  29845  29845  29845  29845  29845  29845  29845  29845  29845  29845  29845  29845  29845  29845  29845  29845  29845  29845  29845  29845  29845  29845  29845  29845  29845  29845  29845  29845  29845  29845  29845  29845  29845  29845  29845  29845  29845  29845  29845  29845  29845  29845  29845  29845  29845  29845  29845  29845  29845  29845  29845  29845  29845  29845  29845  29845  29845  29845  29845  29845  29845    221  29845    231  29845    227  29845    225    229    234    201    209    205    211    219    185    226    224    225    257  29845  29845  29845  29845  29845  29845    204    209    203    218    248    211    191    182    199    223    219    198    240    223  29845  29845  29845    210    194    198    218    213    218  29845    234    206    195    214    195    199    220    233    224    194    230    225    195    227    235    201    208    196    235    195    232    215    223    231    226    209    230    211    212    202    223  29845  29845    217    223    218    234    233    229    208    220    207    223  29845  29845  29845    254  29845    230    228    229    237  29845    228  29845  29845    215  29845  29845    247  29845  29845  29845    234  29845    211    238    213    197  29845    213    239    208  29845    211    228  29845    225  29845    200    209    225    227    217    199    211    223  29845    233    207    222    217    219    210    203    209    207    214    219    217    216    214    221    211    222    216    228    224    217    229    219    216    226  29845    228    221    213    213    206    222    217    228    213    226    220  29845    210    218    237    219    219    219    218    186    225    204    228    214    223    220    216    230    225    228    220    213    217    214    217  29845    194    222  29845    182  29845  29845    208    224  29845    211    222    229    209    219    223    207  29845    208    212    207  29845    223  29845  29845    202  29845    215  29845    224  29845  29845  29845  29845  29845  29845    221  29845  29845  29845  29845    230    222  29845    238    224    222    221    213    228    222    222    225  29845  29845  29845  29845  29845  29845  29845  29845  29845  29845  29845  29845
  29845  29845  29845  29845  29845  29845  29845  29845  29845  29845  29845  29845  29845  29845  29845  29845  29845  29845  29845  29845  29845  29845    208    230    217  29845    237    233  29845    225  29845  29845    234  29845    222    202  29845    233  29845    217  29845    221  29845    192  29845  29845  29845  29845  29845  29845  29845  29845  29845  29845  29845  29845  29845  29845  29845  29845  29845  29845  29845    212    211  29845    205    220    233    204  29845  29845    211  29845  29845    221    213    196    216    217  29845    207    212  29845    227    219    219    205  29845    212  29845    229    228    229    211    229  29845    232    228  29845    251    218    238    230  29845  29845    245    203    214    200  29845    202    239    232    217  29845    230    213    219    230  29845    220    213    228    224  29845    214  29845    225  29845  29845  29845  29845  29845  29845  29845  29845  29845  29845  29845  29845  29845  29845  29845  29845  29845  29845  29845  29845  29845  29845  29845  29845  29845    233    221    240    233    237    223    231  29845  29845  29845  29845  29845  29845  29845  29845  29845  29845  29845  29845  29845  29845  29845  29845  29845  29845  29845  29845  29845  29845  29845  29845  29845  29845  29845  29845  29845  29845  29845  29845  29845  29845  29845  29845  29845  29845  29845  29845  29845    154  29845  29845  29845  29845  29845  29845  29845  29845  29845  29845  29845  29845  29845  29845  29845  29845  29845  29845  29845  29845  29845  29845  29845  29845  29845  29845  29845  29845  29845  29845  29845  29845  29845  29845  29845  29845  29845  29845  29845  29845  29845  29845  29845  29845  29845  29845  29845  29845  29845  29845  29845  29845  29845  29845  29845  29845  29845  29845  29845  29845  29845  29845  29845  29845  29845  29845  29845  29845  29845  29845  29845  29845  29845  29845  29845     87  29845  29845  29845    229    220    210  29845    244    191    228  29845  29845    234    180    175    251    242    210  29845  29845  29845  29845  29845    254    192    227    203    190    239  29845    192    221    233    217    193    226    210  29845  29845  29845  29845  29845    212    216    225    248    209    206    219    227    201    212    199    247  29845    230    215    228    220    222    200    255    224  29845    227    245    210    235    198    228    228  29845    195    218    215    201    218    199  29845    202    190    218  29845  29845    222    221    232  29845    214    223  29845    224    221  29845    240    216    218    221  29845  29845    213    222    211    248    225    243    226    231  29845    235    230  29845  29845    221  29845    197    214  29845  29845    212    223    221    221    206  29845    199    209    208    215    224    225    210    224    207    190    203    205    198    212  29845  29845    202    212    207    224    213    211    213    215    225    221    244    210    216    210    202    208  29845    212    227    227    224    225    201  29845    200    214    216    209    208  29845    215    198    196    184    196    198    223    216    225  29845  29845    219    213    231    194    234    233    223    223    211    224    223    228    217    234    182  29845  29845  29845  29845    218    213    212    220  29845    213    228    229    225    238    213    210    226    202    212  29845    214    226    209    227    234  29845  29845  29845  29845  29845  29845  29845  29845  29845  29845  29845  29845  29845    238    232    234    240    230    228    224    238    232    224    217    232    221  29845  29845  29845  29845  29845  29845  29845  29845  29845  29845  29845  29845  29845
  29845  29845  29845  29845  29845  29845  29845  29845  29845  29845  29845  29845  29845  29845  29845  29845  29845  29845  29845  29845  29845  29845  29845  29845    232    227    228  29845  29845  29845    222  29845  29845    230    231    217    222    224  29845    216  29845  29845  29845  29845  29845  29845  29845  29845  29845  29845  29845  29845  29845  29845    206  29845  29845  29845    192  29845  29845  29845  29845    227  29845    192  29845    201  29845    192  29845    225    218  29845    238  29845    186    206    228    221    223  29845    226    227    218    229    224    215    218    226    212    232    209    217    225    222    226    235    214  29845    228    234  29845    215    209    206    234    239    197  29845    193    237    212    223    223    212    216  29845    230    223  29845    227    222    222  29845    216    238    226  29845  29845  29845  29845  29845  29845  29845  29845  29845  29845  29845  29845  29845  29845  29845  29845  29845  29845  29845  29845  29845  29845  29845  29845  29845  29845  29845    214  29845  29845  29845  29845  29845  29845    234  29845    232  29845  29845  29845  29845  29845  29845  29845  29845  29845  29845  29845  29845  29845  29845  29845  29845  29845  29845  29845  29845  29845  29845  29845  29845  29845  29845  29845  29845  29845  29845  29845  29845  29845  29845  29845  29845  29845  29845  29845  29845  29845  29845  29845  29845  29845  29845  29845  29845  29845  29845  29845  29845  29845  29845  29845  29845  29845  29845  29845  29845  29845  29845  29845  29845  29845  29845  29845  29845  29845  29845  29845  29845  29845  29845  29845  29845  29845  29845  29845  29845  29845  29845  29845  29845  29845  29845  29845  29845  29845  29845  29845  29845  29845  29845  29845  29845  29845  29845  29845  29845  29845  29845  29845    214  29845  29845  29845  29845  29845  29845  29845  29845  29845    216    211  29845    237  29845    242    230    185    198    197    227    235    174    195    236  29845    182    242    244    250    196  29845    198  29845  29845    267    206    206    191  29845  29845  29845  29845  29845  29845  29845  29845    212  29845    259    198    214    226    205    214    227    198    227    214    231    217    220    199    208    194    205    206    184    210    231    231    188    212    220  29845    232    229    221  29845    213    224  29845    216    217    232    219    206    193    216    201    223  29845    224    210    217    232    205    216  29845    227    201    221    264    223    220  29845    260    216    216    222  29845    218    235    216    230  29845    245    215    219    249    220    221  29845    223    221    239    227  29845    228  29845    228    239    206    227    213    237    218    198  29845  29845    227    223    210    207    204    194    212    205    210    227    217    223    206  29845    220    221    205    206    209    222    224    198    217  29845    219  29845  29845  29845    226    224    237    185    189    217    222    209    221    219  29845    206    231    228    215    241    233    227    217    219    220  29845    207    218    195    217    232    223    207    222    204    228    190    220    225    220    221    209    226    203  29845    215  29845    213  29845    218    224    213    233  29845    212    227    224    234    208    221    239    216    229    218    220  29845    219    227    233    232  29845  29845  29845  29845  29845  29845  29845  29845  29845  29845  29845    231    222  29845    231    219  29845  29845  29845  29845  29845  29845  29845  29845  29845  29845  29845  29845  29845  29845  29845  29845  29845  29845  29845  29845  29845  29845
  29845  29845  29845  29845  29845  29845  29845  29845  29845  29845  29845  29845  29845  29845  29845  29845  29845  29845  29845  29845  29845  29845  29845  29845  29845  29845  29845  29845  29845  29845  29845  29845    222    227    226    232  29845  29845  29845  29845  29845  29845  29845    202    177  29845  29845  29845  29845  29845  29845  29845  29845  29845  29845  29845  29845  29845  29845  29845  29845  29845  29845  29845  29845  29845  29845  29845  29845    210    223    242    221    222    199    221  29845    198    219  29845    218    236    238    223    220    217    222    213    217    212    225    212    221    211    228    221    205    203    211    224  29845    213    233    214  29845    229    249    216    208    234    246    236    218    242    252    227    228  29845    226    206    214    220  29845    226    227    235    223    248  29845  29845  29845  29845  29845  29845  29845  29845  29845  29845  29845  29845  29845  29845  29845  29845  29845  29845  29845  29845  29845  29845  29845  29845  29845  29845    244  29845    236  29845    213  29845    218  29845    225    194    222    233  29845  29845  29845  29845  29845  29845  29845  29845    198  29845  29845  29845  29845  29845  29845  29845  29845  29845  29845  29845  29845  29845  29845  29845  29845  29845  29845  29845  29845  29845  29845  29845  29845  29845  29845  29845  29845  29845  29845  29845  29845  29845  29845  29845  29845  29845  29845  29845  29845  29845  29845  29845  29845  29845  29845  29845  29845  29845  29845  29845  29845  29845  29845  29845  29845  29845  29845  29845  29845  29845  29845  29845  29845  29845  29845  29845  29845  29845  29845  29845  29845  29845  29845  29845  29845  29845  29845  29845  29845  29845  29845  29845  29845  29845  29845  29845  29845  29845  29845  29845  29845  29845  29845  29845  29845  29845  29845  29845  29845  29845  29845  29845    219  29845    213  29845    218    229  29845    224    200    196    225    242    235    211    209  29845    193    178    187    248  29845  29845  29845  29845  29845  29845  29845  29845  29845  29845  29845    204  29845  29845  29845    202    218    210    202    206    202    235  29845    193    223    216    207    248    189    215    237    196    209    213    198    228    213    229    187    223    224    208    210    185    236    216    210    211    232  29845  29845    230    243    219    233    222  29845  29845    211    216    215    213    215    232  29845    221    219    214    216  29845    220    222    236    221    227  29845    219    222    247  29845    223    237    216    192    233  29845  29845    249    217    226    221  29845  29845    227    242    200    223  29845    223    212    218  29845    256  29845    240    210  29845    208    239    231    206    224    229    201    211    213    205    231    201  29845    235    215    213  29845    194    226    229    230    224  29845    220    221    225    219  29845    220    213    214    214    230    217    195    203    226  29845    194    212    234    219    221    229    217    218    213    218  29845    224    222    223    228    194    214    223  29845    218  29845    221    225    222    215    213    182    212    217    236    210    211    212    222    214  29845  29845    209    219    214    243    218    221    227    237    215    228    235    216    228    235  29845  29845  29845  29845  29845  29845    232    248  29845  29845  29845  29845  29845  29845  29845  29845  29845    226    230  29845  29845  29845  29845  29845  29845  29845  29845  29845  29845  29845  29845  29845  29845  29845  29845  29845  29845  29845  29845  29845  29845  29845  29845  29845  29845  29845
  29845  29845  29845  29845  29845  29845  29845  29845  29845  29845  29845  29845  29845  29845  29845  29845  29845  29845  29845  29845  29845  29845  29845  29845  29845  29845  29845  29845    198    208    220  29845    227    252  29845    164  29845    205  29845  29845  29845  29845  29845  29845  29845  29845  29845  29845  29845  29845  29845  29845  29845  29845  29845  29845  29845  29845  29845  29845  29845  29845  29845  29845  29845  29845  29845  29845  29845    204    208    222    229    214    198  29845  29845    213    228    220  29845    209  29845    225    211    206    212    223    208    228    225    237  29845    222    225    228    220    211    214    221    219    236    227    234    210  29845  29845    209    229    239    215    256    200  29845    221    229    227  29845    224    227  29845    227    224    201    208    223    223    233  29845  29845  29845  29845  29845  29845  29845  29845  29845  29845  29845  29845  29845  29845  29845  29845  29845  29845  29845  29845  29845  29845  29845  29845  29845    262    254    240    222    231    242  29845    223    219    187    240  29845    227    226  29845  29845  29845  29845  29845  29845  29845  29845    236  29845  29845  29845  29845  29845  29845  29845  29845  29845  29845  29845  29845  29845  29845  29845  29845  29845  29845  29845  29845  29845  29845  29845  29845  29845  29845  29845  29845  29845  29845  29845  29845  29845  29845  29845  29845  29845  29845  29845  29845  29845  29845  29845  29845  29845  29845  29845  29845  29845  29845  29845  29845  29845  29845  29845  29845  29845  29845  29845  29845  29845  29845  29845  29845  29845  29845  29845  29845  29845  29845  29845  29845  29845  29845  29845  29845  29845  29845  29845  29845  29845  29845  29845  29845  29845  29845  29845  29845  29845    193  29845  29845  29845  29845  29845  29845  29845  29845  29845  29845  29845  29845  29845  29845    225    232    213    208    222    181  29845    222    208  29845  29845  29845    185    203    183    176    189    268  29845  29845  29845  29845  29845  29845  29845  29845    206    209    208    190    206    195    213    209    200  29845    188    205    229  29845    227  29845    230    197    242    200    218    194    219    199    203    208    244    202    225    228    195    211    213    218    198    200    209    227  29845    213    229  29845    231  29845    196  29845  29845  29845    188    209    235    216    226    225  29845    211    234  29845    198    218    222    210    223    247    209    223    239    216    225  29845    248    219    228    248    233    225    225  29845    220    206    217    224    218  29845    228    216    222  29845  29845  29845  29845  29845    228    217  29845  29845    225    222    224    226    210    213    233    214    225    203    210    215    201    212    215  29845    219    199    224    208    226    210    207    205    221    221    213  29845    214    214    185    222    221    227    217    237  29845    206    206    219    210    208    222    228  29845    213    211    223    219    226    212    224    215  29845    222    221    225    219    211    212    206  29845  29845    229    228    216    211    208    241    213    209    195    212    178    216  29845  29845  29845  29845    227  29845  29845  29845  29845  29845  29845  29845  29845  29845  29845  29845  29845  29845  29845  29845  29845    224  29845  29845  29845  29845  29845  29845  29845  29845  29845  29845  29845    221  29845    232  29845  29845  29845  29845  29845  29845  29845  29845  29845  29845  29845  29845  29845  29845  29845  29845  29845  29845  29845  29845  29845  29845  29845  29845  29845  29845  29845
  29845  29845  29845  29845  29845  29845  29845  29845  29845  29845  29845  29845  29845  29845  29845  29845  29845  29845  29845  29845  29845  29845  29845  29845  29845  29845  29845  29845  29845  29845  29845  29845  29845  29845    238    225  29845  29845  29845    252  29845  29845  29845  29845  29845  29845  29845  29845  29845  29845  29845  29845  29845  29845  29845  29845  29845  29845  29845  29845  29845  29845  29845  29845  29845  29845  29845  29845  29845  29845    242  29845  29845    233    205    216  29845  29845  29845    205    200    211  29845    202    242    228    226    209    227    218    214    234    230    236    228    222    214    223    227    222    227    225  29845    238  29845    231    193  29845    207    257  29845    230  29845  29845  29845  29845    216    219    217  29845  29845    235    226    214    210    255  29845    230    242    229    245  29845  29845  29845  29845  29845  29845  29845  29845  29845  29845  29845  29845  29845  29845  29845  29845  29845  29845  29845  29845  29845  29845    237  29845    222  29845    241    236    227    234    225    219    231    207    229    232    218  29845  29845  29845  29845    198  29845  29845    223  29845  29845  29845  29845  29845  29845  29845  29845  29845  29845  29845  29845  29845  29845  29845  29845  29845  29845  29845  29845  29845  29845  29845  29845  29845  29845  29845  29845  29845  29845  29845  29845  29845  29845  29845  29845  29845  29845  29845  29845  29845  29845  29845  29845  29845  29845  29845  29845  29845  29845  29845  29845  29845  29845  29845  29845  29845  29845  29845  29845  29845  29845  29845  29845  29845  29845  29845  29845  29845  29845  29845  29845  29845  29845  29845  29845  29845  29845  29845  29845  29845  29845  29845  29845  29845  29845  29845  29845  29845    202  29845  29845  29845  29845  29845  29845  29845  29845  29845  29845  29845  29845  29845    242    228    248    243    227  29845  29845  29845    237    219    261    234  29845  29845    226    201    209  29845  29845  29845  29845  29845  29845  29845  29845    243    210    244  29845    184    222    190  29845    208    222    220    202  29845  29845    212    201    204    192    206    228    190    195    238    244    203    194    223    206    208    191    219    202    218    240    218    211    216    203    186    187    193  29845    201    230  29845    224  29845  29845  29845    209  29845    224    205    201    198    231    206    223    240    227    214    212    223    224    222    223    224    225    238    225    206    217    224    208  29845    236    229  29845    225    210  29845    243    217    226    247    223    239  29845    223    239  29845    208  29845  29845  29845    236    204  29845  29845    239    222  29845    210  29845  29845    188    240    194  29845    215    184    213    205    199    210    213    225    207    228    224    198    207    216    211    225    209    222    219    234    227    214    223    235    219    234    204  29845  29845    211    222    224    222    226    230    225    216  29845    213    219    211  29845    206    227    211    239    218    223    222    204  29845    228    203    219    218    218  29845    239    209    200    213  29845    217    226    194  29845    221  29845    232  29845  29845  29845  29845  29845  29845  29845  29845  29845  29845  29845  29845  29845  29845  29845  29845  29845  29845  29845  29845  29845  29845  29845  29845  29845  29845  29845  29845  29845    234  29845    232  29845  29845  29845  29845  29845  29845  29845  29845  29845  29845  29845  29845  29845  29845  29845  29845  29845  29845  29845  29845  29845  29845  29845  29845  29845  29845
  29845  29845  29845  29845  29845  29845  29845  29845  29845  29845  29845  29845  29845  29845  29845  29845  29845  29845  29845  29845  29845  29845  29845  29845  29845  29845  29845  29845  29845  29845  29845  29845  29845  29845    251  29845  29845  29845    262  29845    258  29845  29845  29845  29845  29845  29845  29845  29845  29845  29845  29845  29845  29845  29845  29845  29845  29845  29845  29845  29845  29845  29845  29845  29845  29845  29845  29845  29845  29845  29845  29845  29845    219    203  29845    216    183  29845    226  29845  29845  29845    212    218  29845    229    228    233    223    219    212    223  29845    225    224    235    234    232    232    211    202    237  29845    218    215  29845  29845  29845  29845    202    209  29845    245    241    221    222    230    221    225    213    231    210    217    221    213    216  29845    244    245    235  29845  29845  29845  29845  29845  29845  29845  29845  29845  29845  29845  29845  29845  29845  29845  29845  29845  29845  29845  29845  29845  29845  29845    245  29845  29845    215    213    240    240    181    232    226    211    249    221    197    227    210    214  29845    194    191    208  29845    250  29845  29845  29845  29845  29845  29845  29845  29845  29845  29845  29845  29845  29845  29845  29845  29845  29845  29845  29845  29845  29845  29845  29845  29845  29845  29845  29845  29845  29845  29845  29845  29845  29845  29845  29845  29845  29845  29845  29845  29845  29845  29845  29845  29845  29845  29845  29845  29845  29845  29845  29845  29845  29845  29845  29845  29845  29845  29845  29845  29845  29845  29845  29845  29845  29845  29845  29845  29845  29845  29845  29845  29845  29845  29845  29845  29845  29845  29845  29845  29845  29845  29845  29845    239  29845    260  29845    264  29845  29845  29845  29845  29845  29845  29845  29845  29845  29845  29845  29845  29845  29845  29845  29845    234  29845  29845  29845  29845  29845  29845    236    184    211    207    214    184    232  29845  29845  29845  29845  29845  29845  29845  29845  29845  29845  29845  29845    261    187    192    189    183  29845    184    204    184    219    208    194    221    198    216    210    209    191    206    217    192    207    205    192    207    196    239    189    198    197    245    188    182    195    224    215    200    214  29845  29845    190  29845    183    213  29845    201    200  29845  29845    230    207    198    238    253    177  29845    204    218    201    208    205  29845    215    220    220    218    196    207    232  29845    232  29845  29845    222    235    244    234    224    226    230    205    246    239    206    222    205    193  29845    210    200  29845    221  29845    221    195    224    226    210  29845    214    222    193  29845    197  29845    213    224    235    223    207    226    212    231    209    201    215    204    233    224    204    218    220    210    208    201    195    207    227  29845    235    240    237  29845    220    217    217    225    208    197    223    218    199    197    193    215    217    188  29845    232  29845    216    202    231    235    204    223  29845  29845  29845    202  29845  29845    229    233    212    214    235    219    225    195    222    201  29845  29845  29845  29845  29845  29845  29845  29845  29845  29845  29845  29845  29845  29845  29845  29845  29845  29845  29845  29845  29845  29845  29845  29845  29845  29845  29845  29845  29845    226  29845  29845  29845  29845  29845  29845  29845  29845  29845  29845  29845  29845  29845  29845  29845  29845  29845  29845  29845  29845  29845  29845  29845  29845  29845  29845  29845  29845  29845  29845  29845
  29845  29845  29845  29845  29845  29845  29845  29845  29845  29845  29845  29845  29845  29845  29845  29845  29845  29845  29845  29845  29845  29845  29845  29845  29845  29845  29845  29845  29845  29845  29845  29845  29845  29845  29845    231  29845  29845  29845  29845  29845  29845  29845  29845  29845  29845  29845  29845  29845  29845  29845  29845  29845  29845  29845  29845  29845  29845  29845  29845  29845  29845  29845  29845  29845  29845  29845  29845  29845  29845  29845  29845  29845  29845    243  29845  29845    202    214  29845  29845  29845  29845    198    215  29845    203    229    241    216  29845  29845    224    205    226    224    219    219    222    222    218    217    239  29845    227    193  29845    230  29845    248  29845  29845    210    201    232    226  29845  29845    228    227  29845    214    237    223    212    225    250    229    241    232  29845    229  29845  29845  29845  29845  29845  29845  29845  29845  29845  29845  29845  29845  29845  29845  29845  29845  29845  29845  29845  29845  29845  29845  29845    209    224    217    219    239    228    233    202    229    219  29845    210    217    214    231    235    199    231    231  29845  29845    226  29845  29845  29845  29845  29845  29845  29845  29845  29845  29845  29845  29845  29845  29845  29845  29845  29845  29845  29845  29845  29845  29845  29845  29845  29845  29845  29845  29845  29845  29845  29845  29845  29845  29845  29845  29845  29845  29845  29845  29845  29845  29845  29845  29845  29845  29845  29845  29845  29845  29845  29845  29845  29845  29845  29845  29845  29845  29845  29845  29845  29845  29845  29845  29845  29845  29845  29845  29845  29845  29845  29845  29845  29845  29845  29845  29845  29845  29845  29845  29845  29845  29845    242    230  29845  29845    226    179  29845    163    187  29845  29845  29845  29845  29845  29845  29845  29845  29845  29845  29845  29845  29845  29845  29845  29845  29845    189  29845  29845    241    247    244    222    200    220    234  29845  29845  29845    248  29845  29845  29845  29845    208  29845  29845  29845    180    165    213    189    223    190    233    199    207    232    206    216    195    190    205    234  29845    212    202    197    202    189    202    195    192    191    197    188    225    194    203    213    204    223    216    180    224    200    185    222    199    204    211  29845  29845    228    192    205    203    196    209    207    231    231    216    194    215    189    209    212    253    225    200    219    220    223    204    211    207    214    224    209    250    219    221    226    225    234  29845    215    246    223    240    218  29845    218  29845  29845    183  29845    224    213  29845    228    220    204    212    225    221    213    214    214    195    224    209  29845    205  29845    227    200    250    206    226    204    202    232    209    228    237    193    235  29845    222    219    197    215    230    218  29845    225    206    218    225    219    220    214    226  29845  29845    201  29845    192  29845    219    187    208  29845    212  29845    199    214    203    210    208    234    217    225    210  29845  29845    227    216  29845    191    195    234    214    190    213    202    210  29845  29845  29845  29845  29845  29845  29845  29845  29845  29845  29845  29845  29845  29845  29845  29845  29845  29845  29845  29845  29845  29845  29845  29845  29845  29845  29845  29845    219    228    221    216  29845  29845  29845  29845  29845  29845  29845  29845  29845  29845  29845  29845  29845  29845  29845  29845  29845  29845  29845  29845  29845  29845  29845  29845  29845  29845  29845  29845  29845  29845
  29845  29845  29845  29845  29845  29845  29845  29845  29845  29845  29845  29845  29845  29845  29845  29845  29845  29845  29845  29845  29845  29845  29845  29845  29845  29845  29845  29845  29845  29845  29845  29845  29845    242  29845  29845  29845  29845  29845  29845  29845  29845  29845  29845  29845  29845  29845  29845  29845  29845  29845  29845  29845  29845  29845  29845  29845  29845  29845  29845  29845  29845  29845  29845  29845  29845  29845  29845  29845  29845  29845  29845  29845  29845    177  29845  29845  29845  29845  29845  29845    224    219    220    213    228    222    225    205    202    221    223    213    229    188    220    227  29845    226  29845    224    234    226    215    157    228    220    224    239    233    237    242    212    207    238    205    218    223  29845    225    236    216  29845    237  29845    228    221    220    227    229    240  29845    237    237    234  29845  29845  29845  29845  29845  29845  29845  29845  29845  29845  29845  29845  29845  29845  29845  29845  29845  29845  29845  29845  29845    222    221    229    230    214  29845    214    212    229    200    215    246    245    216    205  29845    225    246    195    203    217    227  29845  29845  29845  29845  29845  29845  29845  29845  29845  29845  29845  29845  29845  29845  29845  29845  29845  29845  29845  29845  29845  29845  29845  29845  29845  29845  29845  29845  29845  29845  29845  29845  29845  29845  29845  29845  29845  29845  29845  29845  29845  29845  29845  29845  29845  29845  29845  29845  29845  29845  29845  29845  29845  29845  29845  29845  29845  29845  29845  29845  29845  29845  29845  29845  29845  29845  29845  29845  29845  29845  29845  29845  29845  29845  29845  29845  29845  29845  29845  29845  29845  29845  29845    211    210  29845    243    230    223  29845  29845  29845  29845  29845  29845  29845  29845  29845  29845  29845  29845  29845  29845  29845  29845    189    251    182  29845  29845  29845    246    231    196    209    210    210  29845  29845  29845  29845  29845  29845  29845  29845    227    186    220    197    207    206    193    196    264    184    209  29845    218    203    191    197    195    235    205    191    217    214    236    191    192    216    200    212    204    211    201    213    232    235    213    211    183    198    196    183  29845    208    186    218    214    214    221    209  29845    210    213    215    203    198    204    194  29845    229  29845    239    191    197  29845    217    212    197  29845    187    217    205    212  29845    221    222    231    233    189    221    212    221    216    217    215  29845    199    247    231    233    201    221    192    204  29845    213    207  29845  29845  29845    237  29845    250    199    213  29845    192  29845    207  29845    198  29845    239    212    219    212  29845    221    207    206    222  29845    223  29845    231    242    208    220    233    222    243    219    215  29845  29845  29845    206    230  29845  29845    199    226    221    233    189  29845  29845    212    203  29845    219    226    207    211  29845    199    204    237    221    206    224  29845    234    219    223  29845    211    224    223    211    197    203    236    223    215    209    216    233  29845  29845  29845  29845  29845  29845  29845  29845  29845  29845  29845  29845  29845  29845  29845  29845  29845  29845  29845  29845  29845  29845  29845  29845  29845  29845    254  29845    221    220    218  29845    194  29845  29845    221  29845  29845  29845  29845  29845  29845  29845  29845  29845  29845  29845  29845  29845  29845  29845  29845  29845  29845  29845  29845  29845  29845  29845  29845  29845
  29845  29845  29845  29845  29845  29845  29845  29845  29845  29845  29845  29845  29845  29845  29845  29845  29845  29845  29845  29845  29845  29845  29845  29845  29845  29845  29845  29845  29845  29845  29845  29845  29845  29845    226  29845  29845  29845  29845    235  29845  29845  29845  29845  29845  29845  29845  29845  29845  29845  29845  29845  29845  29845  29845  29845  29845  29845  29845  29845  29845  29845  29845  29845  29845  29845  29845  29845  29845  29845  29845  29845  29845  29845  29845  29845    212  29845  29845    211  29845    199  29845  29845    213    225    229    235  29845    211    205    211    235    214    227    222    230    219    243    228    230    214    228    221    252    248    220  29845    224    234    213    235    201    235    244    224  29845    227    219    208    211    232    255  29845    231    231    222    238    240  29845    244    235    231  29845    216    228    235    237  29845  29845  29845  29845  29845  29845  29845  29845  29845  29845  29845  29845  29845  29845  29845  29845  29845  29845  29845    226    269  29845    228    229    220  29845  29845    201    216    225    207    214    235    200    226    199    209    206    237    212  29845  29845  29845  29845  29845  29845  29845  29845  29845  29845  29845  29845  29845  29845  29845  29845  29845  29845  29845  29845  29845  29845  29845  29845  29845  29845  29845  29845  29845  29845  29845  29845  29845  29845  29845  29845  29845  29845  29845  29845  29845  29845  29845  29845  29845  29845  29845  29845  29845  29845  29845  29845  29845  29845  29845  29845  29845  29845  29845  29845  29845  29845  29845  29845  29845  29845  29845  29845  29845  29845  29845  29845  29845  29845  29845  29845  29845  29845  29845  29845  29845  29845  29845    186    203    146    229  29845    187  29845  29845  29845  29845  29845  29845  29845  29845  29845  29845  29845  29845  29845  29845  29845  29845    229    154    162  29845  29845  29845  29845    250    181    237    234    186  29845  29845  29845  29845  29845  29845  29845    193    235    206    173    178    250    167    198    165    197    198    225    244    194    245    212    214    210    237    195    246    217    213    245    210    187    191    189    197    200    208    218    231    235    196    215    212    229    216    216    221    205    210    191    200    206    204    171    198    211    203    177    181  29845    213    189    212    225    206    215    210    214    218    232  29845    215    207    218    195    222    212  29845    226  29845  29845    228    221    223    219    214    201    212    203    221  29845    214    226    222    209  29845    209    228    210    219    219    205    181    193    205  29845    211    199    215    211    212    198    204    212    230    217    206    214    201    204    218    221    195    220  29845  29845    209    212    216    207    208    234    227    223    207    216    217  29845    215  29845    211    214    207  29845    195    202    117    226    217    211    181    211    215    220    189    206    187    204  29845    205    229    184  29845    227    224    216    225    212  29845    228    217  29845  29845    206    205    182    185    211    194    221  29845  29845  29845  29845  29845  29845  29845  29845  29845  29845  29845  29845  29845  29845  29845  29845  29845  29845  29845  29845  29845  29845  29845  29845  29845  29845  29845  29845  29845  29845    233    218  29845    218  29845  29845    212  29845  29845  29845  29845  29845  29845  29845  29845  29845  29845  29845  29845  29845  29845  29845  29845  29845  29845  29845  29845  29845  29845  29845  29845  29845  29845  29845
  29845  29845  29845  29845  29845  29845  29845  29845  29845  29845  29845  29845  29845  29845  29845  29845  29845  29845  29845  29845  29845  29845  29845  29845  29845  29845  29845  29845  29845  29845    226  29845  29845  29845  29845  29845  29845  29845  29845  29845  29845  29845  29845  29845  29845  29845  29845  29845  29845  29845  29845  29845  29845  29845  29845  29845  29845  29845  29845  29845  29845  29845  29845  29845  29845  29845  29845  29845  29845  29845    146  29845    173  29845  29845  29845    202    225    193  29845    208  29845    237    193    244  29845    207    221    227    212  29845    214  29845    186    202  29845    219  29845  29845  29845    221    213    235    210    231    203    223    218    227    225    220    210    223    195    235    208    235    209    226    226    235    220    243    234    234    224    224    232    218    235    238    237    235    226    225    240    226    234    230  29845  29845  29845  29845  29845  29845  29845  29845  29845  29845  29845  29845  29845  29845  29845  29845  29845    211  29845    205  29845    195    210    228    226    223    223    225    199    217    195    234    215    210    226    237    223    226    226  29845  29845  29845  29845  29845  29845  29845  29845  29845  29845  29845  29845  29845  29845  29845  29845  29845  29845  29845  29845  29845  29845  29845  29845  29845  29845  29845  29845  29845  29845  29845  29845  29845  29845  29845  29845  29845  29845  29845  29845  29845  29845  29845  29845  29845  29845  29845  29845  29845  29845  29845  29845  29845  29845  29845  29845  29845  29845  29845  29845  29845  29845  29845  29845  29845  29845  29845  29845  29845  29845  29845  29845  29845  29845  29845  29845  29845  29845  29845  29845  29845  29845  29845  29845  29845    170    208  29845  29845  29845  29845  29845  29845  29845  29845  29845  29845  29845  29845  29845  29845  29845  29845  29845  29845    169    268    166  29845  29845    241    261    262    183  29845  29845  29845  29845  29845  29845  29845  29845  29845  29845    268    162    209    234    190    181    206    200    160    257    215    216  29845    216    191    192    244    220    214    213    222    212    197    221    230    189    191    217    201    188    226    203    242    196    201    222    198    203    205    211  29845  29845    188    175    196    209    195    176    185  29845    185    186    186    191    210    190  29845    213    192    226    207    212    223  29845    209    205    201    198    189    235    215    223    211    214  29845  29845    235    207    192    222    218  29845    237    221    226    219    216    210    220    208    226    219    211    217    217    234    200    205    214    218  29845  29845    207  29845  29845    192    216    215    215    226    197  29845    216    222    204    214    209    216    217    203    210    218    211    214    221  29845    202  29845    214    221    187  29845    214    228    224    209    212  29845  29845  29845    197    227    224    226    232    223  29845    232    239    202    217    211    221    204    212    205    212    207    225    204    220    236  29845  29845  29845    212  29845    208    208    221    223    203    211    263  29845  29845  29845  29845  29845  29845  29845  29845  29845  29845  29845  29845  29845  29845  29845  29845  29845  29845  29845  29845  29845  29845  29845  29845  29845  29845  29845  29845    206    238    212    222    218    206    212  29845    194  29845  29845  29845  29845  29845  29845  29845  29845  29845  29845  29845  29845  29845  29845  29845  29845  29845  29845  29845  29845  29845  29845  29845  29845  29845  29845  29845
  29845  29845  29845  29845  29845  29845  29845  29845  29845  29845  29845  29845  29845  29845  29845  29845  29845  29845  29845  29845  29845  29845  29845  29845  29845  29845  29845  29845    226  29845  29845  29845  29845  29845  29845  29845  29845  29845  29845  29845  29845  29845  29845  29845  29845  29845  29845  29845  29845  29845  29845  29845  29845  29845  29845  29845  29845  29845  29845  29845  29845  29845  29845  29845  29845  29845  29845  29845  29845  29845  29845    163  29845  29845  29845  29845  29845    226    209    211    197  29845  29845    217    223  29845  29845  29845    211    231    223  29845    229    220  29845    227    225  29845    204    230    214    227    239    228    209    226    221  29845    226    228    231  29845    193  29845    249  29845  29845    221    234    194    223    203  29845  29845    233    225    238    233    225  29845  29845    229    221    228    230    232    236    242    239    237    239    250  29845  29845  29845  29845  29845  29845  29845  29845  29845  29845  29845  29845    211    234    235    216  29845    212    237    227    218    223    211    213    226    235    224    223    227  29845    223    222    213    224    216  29845    248    238  29845  29845  29845  29845  29845  29845  29845  29845  29845  29845  29845  29845  29845  29845  29845  29845  29845  29845  29845  29845  29845  29845  29845  29845  29845  29845  29845  29845  29845  29845  29845  29845  29845  29845  29845  29845  29845  29845  29845  29845  29845  29845  29845  29845  29845  29845  29845  29845  29845  29845  29845  29845  29845  29845  29845  29845  29845  29845  29845  29845  29845  29845  29845  29845  29845  29845  29845  29845  29845  29845  29845  29845  29845  29845  29845  29845  29845  29845  29845  29845  29845  29845    194    158    194  29845    165    181  29845  29845  29845  29845  29845  29845  29845  29845  29845  29845  29845  29845  29845  29845    244    254    172    176  29845    251    178  29845    157    147  29845  29845  29845  29845  29845  29845  29845  29845  29845  29845    264    257    199    246    178    193    186    195    189    191    182    243    195    212    232    189    201    181    225    204    209    197    205    238    213    181    209    199    217    192    213    172    215    201    194  29845    232    186    215    199  29845  29845    199  29845    208    174    190    187  29845    202    200    194    209    206    206    212    198    220    216    226    210    209  29845    210  29845    220    224    252  29845    198    219    193    200  29845  29845  29845    192    198    206  29845    201  29845    191    209    220    211  29845    203    217    221    206    216    206    202    189  29845  29845    194    180    210    236  29845    208  29845    196    186    194    220    211  29845    214    201  29845    208    205    218    198    225    209    217    216    205    203    216    222    212    192    211    205    223    212  29845  29845  29845    202    210    206  29845  29845    201  29845  29845    218    207    224    226    225    214    214    228    196    211    214    219    217    222    228    195  29845    202    225    239  29845    187    214    210    215    191    236  29845    218    199    221  29845  29845  29845  29845  29845  29845  29845  29845  29845  29845  29845  29845  29845  29845  29845  29845  29845  29845  29845  29845  29845  29845  29845  29845  29845  29845  29845  29845  29845    220    216    222    212  29845    228  29845    217  29845  29845  29845  29845  29845  29845  29845  29845  29845  29845  29845  29845  29845  29845  29845  29845  29845  29845  29845  29845  29845  29845  29845  29845  29845  29845  29845  29845
  29845  29845  29845  29845  29845  29845  29845  29845  29845  29845  29845  29845  29845  29845  29845  29845  29845  29845  29845  29845  29845  29845  29845  29845  29845  29845  29845    207  29845  29845  29845  29845  29845  29845  29845  29845  29845  29845  29845  29845  29845  29845  29845  29845  29845  29845  29845  29845  29845  29845  29845  29845  29845  29845  29845  29845  29845  29845  29845  29845  29845  29845  29845  29845  29845  29845  29845  29845  29845  29845  29845  29845  29845  29845  29845  29845  29845  29845    212    234    197    190    208  29845    217    213  29845    223    228    204    237    221  29845    216    190    217    213    220    223    233    223    230    218    227    239    210    228  29845  29845  29845    228    231    219    221  29845    197    202    190    241    239    206    231    221    222    228    224    243  29845    240    227    225    227    233  29845    235    223    240    247    239  29845    244    252    235    231    242    235    240  29845  29845  29845  29845  29845  29845    225    215  29845    224    228    231    238  29845  29845  29845    250    216    225    236    224    208  29845  29845    211    197    214    229    229    207    244    220  29845    226  29845  29845  29845  29845  29845  29845  29845  29845  29845  29845  29845  29845  29845  29845  29845  29845  29845  29845  29845  29845  29845  29845  29845  29845  29845  29845  29845  29845  29845  29845  29845  29845  29845  29845  29845  29845  29845  29845  29845  29845  29845  29845  29845  29845  29845  29845  29845  29845  29845  29845  29845  29845  29845  29845  29845  29845  29845  29845  29845  29845  29845  29845  29845  29845  29845  29845  29845  29845  29845  29845  29845  29845  29845  29845  29845  29845  29845  29845  29845    151  29845  29845    211    218    189    177    165  29845  29845  29845  29845  29845  29845  29845  29845  29845  29845  29845  29845  29845  29845  29845    187    196  29845  29845  29845    176  29845  29845  29845    155  29845  29845  29845  29845  29845  29845  29845  29845  29845    152    245  29845    181    204    169    174    182    201    226    204    176    228    205    230    218    205    211    199    222    198    180    211    191    205    230    185  29845    214    226    190    190    198    206    189    177    181    247    198    193    188    165  29845    215  29845  29845    188    212    178    205  29845    208  29845  29845    190    203    199    204    216  29845    218  29845  29845    212  29845    196  29845  29845    186    209    206    206  29845    215  29845  29845    190  29845  29845  29845    189    200    191    213  29845    211    208  29845    207  29845    217  29845    197    191    201  29845  29845    205  29845  29845    196    191    218    214  29845    202    212  29845    219    204    214    223  29845    238    190    224  29845    217  29845  29845    223    178    218    215    218    210  29845  29845    203  29845  29845  29845  29845    206  29845    225    226    221  29845    218    220    221    229    219    232    222  29845    230    232    229    224    216    206  29845  29845    214    224    219    211    218    218    223    202    215    223  29845    219    190  29845    229    239    225  29845  29845  29845    202  29845  29845  29845  29845  29845  29845  29845  29845  29845  29845  29845  29845  29845  29845  29845  29845  29845  29845  29845  29845  29845  29845  29845  29845  29845  29845    197    194  29845    188    201  29845    203  29845  29845  29845  29845  29845  29845  29845  29845  29845  29845  29845  29845  29845  29845  29845  29845  29845  29845  29845  29845  29845  29845  29845  29845  29845  29845  29845  29845  29845
  29845  29845  29845  29845  29845  29845  29845  29845  29845  29845  29845  29845  29845  29845  29845  29845  29845  29845  29845  29845  29845  29845  29845  29845  29845  29845  29845  29845  29845  29845  29845  29845  29845  29845  29845  29845  29845  29845  29845  29845  29845  29845  29845  29845  29845  29845  29845  29845  29845  29845  29845  29845  29845  29845  29845  29845  29845  29845  29845  29845  29845  29845  29845  29845  29845  29845  29845  29845  29845  29845  29845  29845  29845  29845  29845  29845  29845    232  29845    215    225    196    207  29845    198    202    208  29845    217    225    230  29845    213    221    239    235    221    227    231    218    207    231    228    207    227  29845    217    224    229  29845    235    227    234    207    237    232    207    240    237    228    209    225    235    216    240    217  29845    224    220    198    222    218    204    217    234    230    224    233    236    229    241  29845    248    234    235    247    240  29845  29845  29845  29845    228    231    211  29845    217    228    220  29845    248    233  29845    229    227  29845    202  29845    223    201    209    210    242    195    228    224    240    222    216    215    208  29845    233    218    221  29845  29845  29845  29845  29845  29845  29845  29845  29845  29845  29845  29845  29845  29845  29845  29845  29845  29845  29845  29845  29845  29845  29845  29845  29845  29845  29845  29845  29845  29845  29845  29845  29845  29845  29845  29845  29845  29845  29845  29845  29845  29845  29845  29845  29845  29845  29845  29845  29845  29845  29845  29845  29845  29845  29845  29845  29845  29845  29845  29845  29845  29845  29845  29845  29845  29845  29845  29845  29845  29845  29845  29845  29845  29845    229    178    134    133  29845  29845  29845  29845    195    208    208  29845  29845  29845  29845  29845  29845  29845  29845  29845  29845  29845  29845  29845  29845  29845    246  29845  29845  29845  29845  29845  29845  29845  29845  29845  29845    231    220    253  29845  29845    203    183    251  29845    229    263    231    229    193    187    225    216    232    230    209    222    172    197    188    164    190    189    193    199    242    198    174    194    238    187    178    212    216    188    202    224    188    207    166  29845    189    184    192  29845    194    202  29845    191  29845    187    191    187    208    202    174    181    199    220    205  29845    204  29845    215    217  29845    223    206    213    205  29845    188    194    210    184    203  29845  29845  29845  29845  29845    206    206  29845  29845  29845  29845  29845  29845  29845  29845    222    204  29845  29845  29845  29845    177    197  29845    189    203    200    202    215    220    204  29845  29845  29845    219    198    228  29845    191  29845    210    230    224    231    216    234    217    199    218    232    217    224    227    198    202    217    221    223  29845  29845    212  29845    226    217    212    224    226    221    217    221    215    212    208    212    233    215    222    208    213    214    215    223  29845    193  29845    228    217    216    232    231    230  29845  29845  29845  29845  29845    229    241    224    225  29845  29845  29845  29845  29845  29845  29845  29845  29845  29845  29845  29845  29845  29845  29845  29845  29845  29845  29845  29845  29845  29845  29845  29845  29845  29845  29845  29845  29845    215    205    199  29845  29845    208  29845    214  29845  29845  29845  29845  29845  29845  29845  29845  29845  29845  29845  29845  29845  29845  29845  29845  29845  29845  29845  29845  29845  29845  29845  29845  29845  29845  29845  29845
  29845  29845  29845  29845  29845  29845  29845  29845  29845  29845  29845  29845  29845  29845  29845  29845  29845  29845  29845  29845  29845  29845  29845  29845  29845  29845  29845  29845  29845  29845  29845  29845  29845  29845  29845  29845  29845  29845  29845  29845  29845  29845  29845  29845  29845  29845  29845  29845  29845  29845  29845  29845  29845  29845  29845  29845  29845  29845  29845  29845  29845  29845  29845  29845  29845  29845  29845  29845  29845  29845  29845  29845  29845  29845  29845    223  29845    198    232    214    209    204    216    219    179    238    244    195    226    213    243    218    225    204    231    227    227    217    221    179    226    221    198    203    247    228    232    229    196    235    234    205    223    243    226    241    236    202    237  29845    229    221    223    233    239    203    238    232    228    226    242    221    235    228    226    221    245    220  29845    234    234  29845    237    242    248    238    231  29845  29845  29845  29845  29845    237    234  29845    258    248  29845    206    210  29845    237  29845    205    213  29845    233    239    237    222    222    192    220  29845  29845  29845    247  29845    214    218  29845  29845    236  29845  29845  29845  29845  29845  29845  29845  29845  29845  29845  29845  29845  29845  29845  29845  29845  29845  29845  29845  29845  29845  29845  29845  29845  29845  29845  29845  29845  29845  29845  29845  29845  29845  29845  29845  29845  29845  29845  29845  29845  29845  29845  29845  29845  29845  29845  29845  29845  29845  29845  29845  29845  29845  29845  29845  29845  29845  29845  29845  29845  29845  29845  29845  29845  29845  29845  29845  29845  29845  29845  29845  29845  29845  29845    194    198    152    182  29845  29845  29845  29845    131    173    200    176    170  29845  29845  29845  29845  29845  29845  29845  29845  29845  29845  29845  29845  29845  29845    244    184    177  29845    257    165    179  29845  29845    181    192    265  29845    233    158  29845    166    250    168    230    165    192    197    233    293    199    210    183    176    212    179    175    185  29845    176    175  29845    212    213    195    244    186    217    177    200    165  29845    189    189    164    208    172    178    170    186    199  29845  29845  29845  29845  29845    193    187    212  29845  29845    191    198    194    195    212    189    204    210  29845  29845    201  29845    194  29845  29845    194    207    178    202    197    181    205    210    189    215    211  29845  29845    174  29845  29845    221    212    248    167  29845    228  29845    196  29845  29845  29845    253  29845  29845    204    190    181    200    221    183    189  29845  29845    208    228    232    209    165  29845    185    203    194    204    205    216    245  29845    229    222    218    217    236  29845    220  29845    211    240    210    226    211    221  29845  29845  29845    219  29845    225    222    202    221    225    222    219    230    221  29845    228    223    231    231    235    223    213    211    219    208    211    216    205    223    230    158    232    230    184    216    228    223    229    215    208    216    216  29845    192  29845  29845  29845    215    213  29845  29845  29845  29845  29845  29845  29845  29845  29845  29845  29845  29845  29845  29845  29845  29845  29845  29845  29845  29845  29845  29845  29845    225    194  29845  29845  29845    195  29845  29845  29845  29845  29845  29845  29845  29845  29845  29845  29845  29845  29845  29845  29845  29845  29845  29845  29845  29845  29845  29845  29845  29845  29845  29845  29845  29845  29845  29845
  29845  29845  29845  29845  29845  29845  29845  29845  29845  29845  29845  29845  29845  29845  29845  29845  29845  29845  29845  29845  29845  29845  29845  29845  29845  29845  29845  29845  29845  29845  29845  29845  29845  29845  29845  29845  29845  29845  29845  29845  29845  29845  29845  29845  29845  29845  29845  29845  29845  29845  29845  29845  29845  29845  29845  29845  29845  29845  29845  29845  29845  29845  29845  29845  29845  29845  29845  29845  29845  29845  29845  29845  29845  29845  29845  29845  29845  29845    175    222  29845    227    212    213    212    216    223  29845  29845    217  29845    214    218    243    213    209    218    225  29845    206  29845    194    208  29845    223    215    216    223    229    223    227    235    222    210    212    216  29845  29845    226    238    238  29845  29845  29845    230    221    231    227    214    222  29845    216    230    222    242    228    229    229    231    233    224    233    238    243    234    235    229  29845  29845  29845  29845  29845    252    255  29845  29845  29845  29845    232    215    210    202  29845    212    211    244    215    218  29845    228    221  29845    222    226    208    207    232    198    215    232  29845  29845  29845    220  29845    221  29845  29845  29845  29845  29845  29845  29845  29845  29845  29845  29845  29845  29845  29845  29845  29845  29845  29845  29845  29845  29845  29845  29845  29845  29845  29845  29845  29845  29845  29845  29845  29845  29845  29845  29845  29845  29845  29845  29845  29845  29845  29845  29845  29845  29845  29845  29845  29845  29845  29845  29845  29845  29845  29845  29845  29845  29845  29845  29845  29845  29845  29845  29845  29845  29845  29845  29845  29845  29845    168    172    168    162    201  29845  29845  29845  29845  29845  29845    161  29845    169    198  29845  29845  29845  29845  29845  29845  29845  29845  29845  29845  29845    160    172    207    226    205    168    161  29845  29845    172    254    263    177    272    208    160    287    161    168    157    242    248    248    200  29845    230    255    232    181    219    207    211    224    188    183    175    179    169    195  29845    233    197    217    153    172    170    189    157  29845    164    184    172    187    200    204    193    181    187    212    182    181    204    177    188    187    213    208    205    194  29845    182    200    200    179    196    195    182    197  29845    190  29845    199    197    197    199    203    211    205  29845  29845    188    206    213    217    172    165    172  29845  29845    197  29845    155    144    174  29845    227    218    221    195    187    197  29845  29845    194    211  29845  29845  29845    195    180    189    205  29845    204    218    213    213  29845    193    216    206    200    211    205    223    194    211  29845    213    224  29845    226    209  29845  29845    231    219    218    225    218    215  29845  29845    207    220    198    235    217    218    222    212    219    216    217    226    219    207    230    225    227    216    207    231    217    224    229    227    243    223    225    216    224    238    229    183    223    206    230    223    237  29845    194  29845  29845    242  29845  29845    206    233    230  29845  29845  29845    255  29845  29845  29845  29845  29845  29845  29845  29845  29845  29845  29845  29845  29845  29845  29845  29845  29845  29845  29845  29845  29845  29845  29845  29845  29845  29845  29845  29845  29845  29845  29845  29845  29845  29845  29845  29845  29845  29845  29845  29845  29845  29845  29845  29845  29845  29845  29845  29845  29845  29845  29845  29845  29845  29845  29845
  29845  29845  29845  29845  29845  29845  29845  29845  29845  29845  29845  29845  29845  29845  29845  29845  29845  29845  29845  29845  29845  29845  29845  29845  29845  29845  29845  29845  29845  29845  29845  29845  29845  29845  29845  29845  29845  29845  29845  29845  29845  29845  29845  29845  29845  29845  29845  29845  29845  29845  29845  29845  29845  29845  29845  29845  29845  29845  29845  29845  29845  29845  29845  29845  29845  29845  29845  29845  29845  29845  29845  29845  29845  29845  29845  29845  29845    257    221  29845  29845    211    203    204    210    214    202    204    207  29845    235    210    208    219  29845    222    219    220  29845    193  29845    198  29845    207    274    214    210    237    218    209    238  29845    219  29845    207    228    208    217    214  29845    236    209    214  29845  29845    228    211  29845  29845  29845  29845    208    224    210  29845    215    215    218    212    222    239    230    223    235    221    224    223    233  29845  29845  29845  29845    234    224    216    209  29845    232    221    233    211    223    222  29845    233  29845    248  29845    230    201    228    211    204    218    216  29845    221    219    200    212    198    221    224    209  29845    222    222  29845  29845  29845  29845  29845  29845  29845  29845  29845  29845  29845  29845  29845  29845  29845  29845  29845  29845  29845  29845  29845  29845  29845  29845  29845  29845  29845  29845  29845  29845  29845  29845  29845  29845  29845  29845  29845  29845  29845  29845  29845  29845  29845  29845  29845  29845  29845  29845  29845  29845  29845  29845  29845  29845  29845  29845  29845  29845  29845  29845  29845  29845  29845  29845  29845  29845  29845  29845  29845    255    161    179    156    157  29845  29845  29845  29845    228    254    206    197    177    177  29845  29845  29845  29845  29845  29845    279    221    231    270    247    235    204    266    249    222    210    123    244    238    157    173    155    143    155    156    234    158    152  29845    163    249    148    166  29845    182    249    229    227    228    180    193    197    171    204    210  29845  29845  29845    183  29845  29845    177  29845    184    185    163    178  29845    179    159    193    199  29845    198    189    220    196    199    196    179    178  29845    222    189    210    192    223    187    206    207    194    198    206  29845    199    190  29845    178    172    167    199    185    208    191    185    202    201    200    220  29845    214    199    179  29845    217    160    265  29845  29845    158  29845    167    226    202  29845    199  29845    203    199    176    188    195    185    193    206    190  29845  29845    189    196    191    206    202    223    198    213    188    209    205    195    210    219    238    231    224    210  29845  29845    210    217    224    228    228  29845    230    223    213    220    231  29845    282    232    205    207    210    213    230    223    199    226    220    218    214    222    223    218    225    220    220    223    233    227    223    222    229    234    223    229    227    237    232    227    233    231    230    175    206    216  29845  29845  29845    226    218    239    220    238    205    236    219    197  29845    226  29845  29845  29845  29845  29845  29845  29845  29845  29845  29845  29845  29845  29845  29845  29845  29845  29845  29845  29845  29845  29845    201  29845  29845  29845  29845  29845  29845  29845  29845  29845  29845  29845  29845  29845  29845  29845  29845  29845  29845  29845  29845  29845  29845  29845  29845  29845  29845  29845  29845  29845  29845  29845  29845  29845  29845
  29845  29845  29845  29845  29845  29845  29845  29845  29845  29845  29845  29845  29845  29845  29845  29845  29845  29845  29845  29845  29845  29845  29845  29845  29845  29845  29845  29845  29845  29845  29845  29845  29845  29845  29845  29845  29845  29845  29845  29845  29845  29845  29845  29845  29845  29845  29845  29845  29845  29845  29845  29845  29845  29845  29845  29845  29845  29845  29845  29845  29845  29845  29845  29845  29845  29845  29845  29845  29845  29845  29845  29845  29845  29845  29845  29845  29845  29845  29845  29845    221    219    211  29845  29845  29845    226  29845    227  29845  29845    213  29845  29845  29845    227    217    215    233    229    205    216    213    189    221    203    212    218    213    206  29845    211  29845    213  29845  29845    227    214    214    226  29845    213    223  29845  29845    232    225    200    228  29845    220    226    243    237    213    230  29845    222  29845  29845    247  29845    236    208    252    236    237    222  29845  29845  29845  29845    236    216    241    255  29845  29845    260    222  29845  29845    214    241    207    209    229    200    207    214    216  29845    221    228    208    227  29845    208    213  29845    211    228    233    216    229  29845    228  29845  29845  29845  29845  29845  29845  29845  29845  29845  29845  29845  29845  29845  29845  29845  29845  29845  29845  29845  29845  29845  29845  29845  29845  29845  29845  29845  29845  29845  29845  29845  29845  29845  29845  29845  29845  29845  29845  29845  29845  29845  29845  29845  29845  29845  29845  29845  29845  29845  29845  29845  29845  29845  29845  29845  29845  29845  29845  29845  29845  29845  29845  29845  29845  29845  29845  29845  29845    165    249  29845    170    170    157  29845  29845  29845    196    171    177    199    160    183    200    198    176  29845  29845  29845  29845    159  29845    156    218    215    138    118    170    243    262    151    246  29845    248    235    221    236    168    156    167    154    153  29845    161    167    173    256  29845    192    213    226    210    205    203    170    222    209    183    211    191  29845  29845  29845    206    214    184    156    191    172    138    176    166  29845    189    199    163    201    172    162  29845  29845    219    209    204    185    195    199    204    215    226    189    198  29845    232    202    205    182    211    187    205    214  29845  29845    189    176    207    167    240    171    166    207    191    200    198    203    205  29845    210    200    193    220    253    229    150    152    149    146  29845    195    159    237  29845  29845    191  29845    214    193    216    178  29845    211    193    199  29845    197  29845  29845    201    218  29845    223    238    187    203    230    209    213    225    215    214  29845  29845    214  29845    224    209    205  29845    217  29845    215    219  29845  29845  29845    224    221    221    221    222    215    221    223    225    224    229    231    233    202    208    232    235    226    205    236    227    217    223    226    219    220    226    213    229    230    226    237    232    235    230    219  29845    214    231    241  29845    230    221    224    215    227    213    230    190  29845  29845    243    231  29845  29845  29845  29845  29845  29845  29845  29845  29845  29845  29845  29845  29845  29845  29845  29845  29845  29845  29845  29845  29845  29845  29845  29845  29845  29845  29845  29845  29845  29845  29845  29845  29845  29845  29845  29845  29845  29845  29845  29845  29845  29845  29845  29845  29845  29845  29845  29845  29845  29845  29845  29845  29845  29845  29845
  29845  29845  29845  29845  29845  29845  29845  29845  29845  29845  29845  29845  29845  29845  29845  29845  29845  29845  29845  29845  29845  29845  29845  29845  29845  29845  29845  29845  29845  29845  29845  29845  29845  29845  29845  29845  29845  29845  29845  29845  29845  29845  29845  29845  29845  29845  29845  29845  29845  29845  29845  29845  29845  29845  29845  29845  29845  29845  29845  29845  29845  29845  29845  29845  29845  29845  29845  29845  29845  29845  29845  29845  29845  29845  29845  29845  29845  29845    189    225  29845  29845  29845    213  29845    201    206    190  29845    217    220    242    213    237  29845    218  29845    226    197    206    205    188    184    201  29845    202    214    213    224  29845  29845    209    210  29845  29845  29845    227    217  29845    219    174    215    219  29845  29845    219    211    223    221    211    237  29845    205    223    218    220  29845    242    223    227    253  29845    238    259    228    225    220    235    246  29845  29845  29845    239    229  29845    242  29845    222    246    230    214    227    218    234  29845    228    224    223    224    236    211  29845  29845    244  29845    212  29845    246    199  29845    219    224    219    213    226    241    223  29845  29845  29845  29845  29845  29845  29845  29845  29845  29845  29845  29845  29845  29845  29845  29845  29845  29845  29845  29845  29845  29845  29845  29845  29845  29845  29845  29845  29845  29845  29845  29845  29845  29845  29845  29845  29845  29845  29845  29845  29845  29845  29845  29845  29845  29845  29845  29845  29845  29845  29845  29845  29845  29845  29845  29845  29845  29845  29845  29845  29845  29845  29845  29845  29845  29845  29845  29845  29845    178    166    152  29845  29845  29845  29845    231    196    175    217    189    176    172    169    180    249  29845  29845  29845  29845    126    241    204    237    161    263    173    184    220    158    169    164    296    133    223    218    256    135    143    154    167    147    159  29845    243    217    200  29845  29845    214    207    258    160    169  29845    243    189    182    206  29845  29845  29845  29845    260    236    194    188    175    208    168    159  29845  29845    181    150    181  29845    190    152  29845  29845    178    173    215    171  29845  29845  29845    196    188    188  29845    298    190    212  29845  29845    198    196    180    176    177  29845    195    184    196    169    176    168    170    190  29845    207    191    208  29845    217  29845    189    228    237    235    164    161    161    163    246    141    262    148    156    264    220    197  29845    229    212    184    175    177  29845  29845    190    195    197    203    211    218    224    215    221  29845    216    210    206  29845    224  29845    227    214  29845    209    223    226    209    222  29845    207    229    233    220  29845  29845    201    219    230  29845    194    224    188    217    225    226    208    217    218    228    207    262    225    211    202    210  29845    223    228    222    212    217    212    221    226    221    225    215    227    239    228  29845    236    219    186    203    192  29845    203    238    226    238    235    233    232  29845    211    223  29845  29845    234  29845  29845  29845  29845  29845  29845  29845  29845  29845  29845  29845  29845  29845  29845  29845  29845  29845  29845  29845  29845  29845    204  29845  29845  29845  29845  29845  29845  29845  29845  29845  29845  29845  29845  29845  29845  29845  29845  29845  29845  29845  29845  29845  29845  29845  29845  29845  29845  29845  29845  29845  29845  29845  29845  29845
  29845  29845  29845  29845  29845  29845  29845  29845  29845  29845  29845  29845  29845  29845  29845  29845  29845  29845  29845  29845  29845  29845  29845  29845  29845  29845  29845  29845  29845  29845  29845  29845  29845  29845  29845  29845  29845  29845  29845  29845  29845  29845  29845  29845  29845  29845  29845  29845  29845  29845  29845  29845  29845  29845  29845  29845  29845  29845  29845  29845  29845  29845  29845  29845  29845  29845  29845  29845  29845  29845  29845  29845  29845  29845  29845  29845  29845  29845  29845  29845    139  29845  29845  29845    208  29845    215    231    216    214    214    194    200  29845  29845    222  29845  29845    217    218    201    208    180    201  29845  29845  29845    208  29845    207    210    212    226  29845    221    207  29845  29845    207    218    222  29845    215    219  29845  29845  29845    226    222  29845  29845    236  29845    228    228    225  29845    203    237    217    229  29845  29845    231    241    198    210    216    244    241  29845    230    240    242    229    244  29845  29845    197    223    241    227    225  29845  29845    221    209  29845  29845  29845  29845    233  29845    196    245    212    231    225    205  29845    243    227    232  29845    237  29845  29845  29845  29845  29845  29845  29845  29845  29845  29845  29845  29845  29845  29845  29845  29845  29845  29845  29845  29845  29845  29845  29845  29845  29845  29845  29845  29845  29845  29845  29845  29845  29845  29845  29845  29845  29845  29845  29845  29845  29845  29845  29845  29845  29845  29845  29845  29845  29845  29845  29845  29845  29845  29845  29845  29845  29845  29845  29845  29845  29845  29845  29845  29845  29845  29845  29845  29845  29845  29845  29845    180  29845  29845  29845  29845  29845  29845  29845  29845    229    171    205    186    200  29845    150  29845  29845  29845  29845    182    236    236    229    271    229    175    169    157    240    156    170  29845    205    153    260    235    258    217    150    162    156  29845    155    245    170    150    184  29845    183    221    240    201    219    212    231    207    161    185    213    210  29845  29845    173  29845    165    185    191  29845  29845    175    164    198    192    169  29845    186  29845    189  29845    189    204  29845    204  29845    153    141    302    173    154    205    201    180    203    213    206    191    180    176    193  29845  29845    162    196    161    183    155    199    205    164    185    158    163    217    208    162    169    221    205    205    202    166    163  29845  29845    160    154    145    247  29845    162  29845  29845  29845  29845  29845    182    171    218    197    215    198    212  29845    191    205    197    209  29845  29845    214  29845    252    208    214    232    228    190    218    198  29845    217    219    213    214    214  29845    225    220    216    208  29845    212    221    236    227    219    212    212    206    202    221    218    212  29845    224    225    215    204    215    209    211    221    218    236    238    231    234    211    236    211    206    230    222    211    212    223  29845    222    233    223    227    218    214    191  29845  29845    216    226    239    224    216    223    244    218    196  29845    238  29845  29845  29845  29845  29845  29845  29845  29845  29845  29845  29845  29845  29845  29845  29845  29845  29845  29845  29845  29845  29845  29845  29845  29845  29845  29845  29845  29845  29845  29845  29845  29845  29845  29845  29845  29845  29845  29845  29845  29845  29845  29845  29845  29845  29845  29845  29845  29845  29845  29845  29845  29845  29845  29845  29845  29845
  29845  29845  29845  29845  29845  29845  29845  29845  29845  29845  29845  29845  29845  29845  29845  29845  29845  29845  29845  29845  29845  29845  29845  29845  29845  29845  29845  29845  29845  29845  29845  29845  29845  29845  29845  29845  29845  29845  29845  29845  29845  29845  29845  29845  29845  29845  29845  29845  29845  29845  29845  29845  29845  29845  29845  29845  29845  29845  29845  29845  29845  29845  29845  29845  29845  29845  29845  29845  29845  29845  29845  29845  29845  29845  29845  29845  29845  29845  29845  29845    176    210  29845  29845    230  29845  29845  29845    215    189  29845  29845  29845    211    225    185    239    241    231    237    210    218    184    185    186    205    203    208  29845    211    175  29845  29845    201    205    205    201    219    210    198  29845    222    233    223    200  29845    213    196    260  29845  29845    212    225    234    253    240    226    227    206    219    218    232    230    239    239    236    241    226    216    232    229    240    217    240    224    230    231    235    227    229    225    213  29845    237    220    245  29845  29845    230  29845  29845  29845    207    242    220    216    187  29845    205    209    224    246  29845  29845  29845    220    232  29845  29845  29845  29845  29845  29845  29845  29845  29845  29845  29845  29845  29845  29845  29845  29845  29845  29845  29845  29845  29845  29845  29845  29845  29845  29845  29845  29845  29845  29845  29845  29845  29845  29845  29845  29845  29845  29845  29845  29845  29845  29845  29845  29845  29845  29845  29845  29845  29845  29845  29845  29845  29845  29845  29845  29845  29845  29845  29845  29845  29845  29845  29845  29845  29845  29845  29845  29845  29845  29845  29845  29845  29845  29845  29845  29845  29845    197    146    157    163    177    175    190    165  29845  29845    188    259    238    187    238    174    152    252    251    174    175    205    181    169    160    141    166    302    160    181    171    158    147    152  29845  29845    185    219    195  29845  29845  29845    202    195    239    207    226    222    200    210  29845    186    200    173  29845  29845    174    195  29845    170  29845  29845    214  29845    174    209    185  29845    167    196  29845    210  29845    170    203  29845    157  29845    178    165    151    198    157    170    176    156    128  29845    183    167    174    180    168  29845    202    196    162    194    153    160    172    202    141    219  29845    205  29845    141    163    209    205  29845    201    223    161    201  29845    143  29845    224    158  29845    165    264    250    257    204    240    197    190    205    205    209    206    193    197    191    223    202    218    207    239    182    214    208    220    223    191    179    232    208    207    215    198    225    219    228    218    219    231    220    212    230    208    228    241    229    209    221    221    234    219    214    217    223    220    221    214    214    216    206    213    214    211    229    212    216  29845    228    220    234    226    216    222    220    222    222    217    231    227    222    219    213  29845    193  29845    246    191    220    213    219    223  29845    237    209    211  29845  29845  29845  29845    212    227  29845  29845  29845  29845  29845  29845  29845  29845  29845  29845  29845  29845  29845  29845  29845  29845  29845  29845  29845  29845  29845  29845  29845  29845  29845  29845  29845  29845  29845  29845  29845  29845  29845  29845  29845  29845  29845  29845  29845  29845  29845  29845  29845  29845  29845  29845  29845  29845  29845  29845  29845  29845  29845  29845
  29845  29845  29845  29845  29845  29845  29845  29845  29845  29845  29845  29845  29845  29845  29845  29845  29845  29845  29845  29845  29845  29845  29845  29845  29845  29845  29845  29845  29845  29845  29845  29845  29845  29845  29845  29845  29845  29845  29845  29845  29845  29845  29845  29845  29845  29845  29845  29845  29845  29845  29845  29845  29845  29845  29845  29845  29845  29845  29845  29845  29845  29845  29845  29845  29845  29845  29845  29845  29845  29845  29845  29845  29845  29845  29845  29845  29845  29845    260    216    188  29845  29845    212  29845    210    202  29845  29845    194  29845    227    222  29845    241    229    199  29845  29845    188    217    183    207    177    187  29845    188    197    200  29845  29845  29845  29845    200    215    211    213    219    217    205  29845    231    235  29845  29845  29845    200  29845  29845    205    209    224    203    226    228  29845    231    217    205    227    230    225    234    236    232    224    222    210    238    257    240  29845    213    199    182    226  29845    183    190  29845    216    227  29845    221    218  29845    258    251  29845    229    220  29845    201    232    220    228    212    231    219    220    238  29845  29845  29845    193    230  29845  29845  29845  29845  29845  29845  29845  29845  29845  29845  29845  29845  29845  29845  29845  29845  29845  29845  29845  29845  29845  29845  29845  29845  29845  29845  29845  29845  29845  29845  29845  29845  29845  29845  29845  29845  29845  29845  29845  29845  29845  29845  29845  29845  29845  29845  29845  29845  29845  29845  29845  29845  29845  29845  29845  29845  29845  29845  29845  29845  29845  29845  29845  29845  29845  29845  29845  29845  29845  29845  29845  29845  29845  29845  29845  29845  29845    162    204  29845  29845  29845  29845  29845  29845  29845  29845    172    177    174    174    188    221    230    247    190    158    168  29845    200    216    193  29845  29845    209    253  29845    198    211    220    160    186    201    171    163    208    211    265    223    227    165  29845    238    175    169    243    178    161    181  29845  29845    185  29845  29845  29845    199    159    167    158    168    148    176  29845    165    180    162    164  29845    215    201    154  29845  29845    166  29845    146    187    141  29845  29845    152    154    125    141    149    178    152    170    170    175    198    166    161    183    160    200  29845    157    133    164    146    146    197  29845    203    164    148    150    143    139    157    160    167    193  29845    163    164    166    168    259    142    276    229    160    177    234    188    177    197    213    193    214    188    198    194    212    209    208    221    216    221  29845    264  29845    231    263    262  29845    211    218    213  29845    214  29845    230    208    226    227    230    219    212    228    232    217    241    210    199    224    216    214    220    225    220    222    207    201    214    209    201    218    227    218    213    211    212    244    213    232    223    211    219    205    226    221    220  29845    216    219    216    232    196    209    226    206    203    211    192    226    218    222    212    222    222    222    235  29845  29845  29845    214  29845  29845  29845  29845  29845  29845  29845  29845  29845  29845  29845  29845  29845  29845  29845  29845  29845  29845  29845  29845  29845  29845  29845  29845  29845  29845  29845  29845  29845  29845  29845  29845  29845  29845  29845  29845  29845  29845  29845  29845  29845  29845  29845  29845  29845  29845  29845  29845  29845  29845  29845  29845  29845  29845  29845
  29845  29845  29845  29845  29845  29845  29845  29845  29845  29845  29845  29845  29845  29845  29845  29845  29845  29845  29845  29845  29845  29845  29845  29845  29845  29845  29845  29845  29845  29845  29845  29845  29845  29845  29845  29845  29845  29845  29845  29845  29845  29845  29845  29845  29845  29845  29845  29845  29845  29845  29845  29845  29845  29845  29845  29845  29845  29845  29845  29845  29845  29845  29845  29845  29845  29845  29845  29845  29845  29845  29845  29845  29845  29845  29845  29845  29845  29845  29845  29845    216  29845  29845    234  29845  29845  29845  29845  29845  29845  29845  29845    216    230    211    211    221  29845  29845    188    204    189    204    220    239    212    175    209    205    210    205  29845    209  29845    206  29845    203  29845    202  29845  29845    212  29845    190  29845  29845    211    197  29845    226    215  29845    218  29845    208    224    198  29845    221    222    238    217    246  29845    215    218    210  29845    242  29845    240    221    215    226    213    222  29845    233    228  29845    238    216  29845    239    207    215    231    192    233    215  29845  29845  29845  29845  29845  29845  29845  29845  29845  29845  29845  29845  29845  29845    237  29845  29845  29845  29845  29845  29845  29845  29845  29845  29845  29845  29845  29845  29845  29845  29845  29845  29845  29845  29845  29845  29845  29845  29845  29845  29845  29845  29845  29845  29845  29845  29845  29845  29845  29845  29845  29845  29845  29845  29845  29845  29845  29845  29845  29845  29845  29845  29845  29845  29845  29845  29845  29845  29845  29845  29845  29845  29845  29845  29845  29845  29845  29845  29845  29845  29845  29845  29845  29845  29845  29845  29845  29845  29845  29845  29845  29845    197  29845  29845  29845  29845  29845  29845  29845  29845  29845    147  29845    194    176  29845    207    207  29845    261    183    238    247    200    165    260    172    191    175    172    210    179    160    267    233    182    166    186  29845  29845    150    177  29845    203    166    192    222  29845    165    161    166    157    157  29845  29845    171    192    222  29845  29845    208    154    221    169    172    173    212    163  29845    189    153    195    150  29845    177  29845    155    166    225    111    139    133    117    135    138    104    191    125    119    181    195    147    150    170    151    212    198    163    161    163  29845    154  29845    143    176    238    146    135    248    161    157    165    145    143    152    148  29845  29845  29845  29845    164    174    172    167    157    160    140    215    150    137    222    155    158    168  29845    204    206    197    226    202    185    212    223    222    232  29845    218    226  29845    219  29845    249    238    235    224    219    225    237  29845    239    240    218    219    219    226    224    213    201    220    224    213    206    218  29845    230    236  29845    213    199    221    216    206    212    213    192    212    210    209    212    206    216    221    220    235    224    222    217    211    226    226    232    222  29845    225    208    212    217    214    235    226    219    213    224    228  29845  29845    204  29845    230    235  29845  29845  29845    231    233  29845  29845  29845  29845  29845  29845  29845  29845  29845  29845  29845  29845  29845  29845  29845  29845  29845  29845  29845  29845  29845  29845  29845  29845  29845  29845  29845  29845  29845  29845  29845  29845  29845  29845  29845  29845  29845  29845  29845  29845  29845  29845  29845  29845  29845  29845  29845  29845  29845  29845  29845  29845  29845  29845
  29845  29845  29845  29845  29845  29845  29845  29845  29845  29845  29845  29845  29845  29845  29845  29845  29845  29845  29845  29845  29845  29845  29845  29845  29845  29845  29845  29845  29845  29845  29845  29845  29845  29845  29845  29845  29845  29845  29845  29845  29845  29845  29845  29845  29845  29845  29845  29845  29845  29845  29845  29845  29845  29845  29845  29845  29845  29845  29845  29845  29845  29845  29845  29845  29845  29845  29845  29845  29845  29845  29845  29845  29845  29845  29845  29845  29845  29845  29845  29845  29845  29845    223  29845    199  29845  29845  29845  29845    214    215    205  29845    243    187    265    193    228    243    191    208    202    205    191    180    195    200    200    200  29845    195    200    209    201    208    208    220    204    204  29845    213  29845    190  29845    205  29845    218    222  29845    242    201    245    220  29845    228    231    235  29845    223    225    214  29845    241  29845    243    215    227  29845    234    197    237    222    214    192    218    225    229    229    220    207  29845  29845  29845  29845    228  29845    239  29845    225  29845  29845  29845  29845  29845  29845    200    227  29845  29845  29845  29845  29845  29845  29845    205    253    241  29845    258  29845  29845  29845  29845  29845  29845  29845  29845  29845  29845  29845  29845  29845  29845  29845  29845  29845  29845  29845  29845  29845  29845  29845  29845  29845  29845  29845  29845  29845  29845  29845  29845  29845  29845  29845  29845  29845  29845  29845  29845  29845  29845  29845  29845  29845  29845  29845  29845  29845  29845  29845  29845  29845  29845  29845  29845  29845  29845  29845  29845  29845  29845  29845  29845  29845  29845  29845  29845  29845  29845  29845  29845  29845  29845  29845  29845  29845  29845  29845  29845  29845  29845    239    158    169    215  29845    185    150    227    166    230    158    173    269    167  29845  29845    178    282  29845    153    159    177    174    195    191  29845    244  29845    193    198    196  29845  29845    207    174    147    152    222    238    224    180    178  29845  29845  29845  29845    185  29845    181    196    174    219    183    179  29845    213    191    160    192    169    154    245    138    161    165    149    149    138    136    137    138    127    131    116    126    106    117    126    158    117    130  29845    176  29845    175    158    175    175    161    128    241    144    164    140    130    129    138    205    146    164    165  29845    153    151    147    158    161  29845    209  29845    176    196    163    207    162    156    189    151    158    147    146    214    155    176    177    223    187  29845    192    201    219  29845  29845    229    229    195  29845    242    236    265  29845    196    216    254    264    226  29845    241    235    244    237    225    217    220    209    212    215    218    214    227    217    222    223    220    225    226    223    232    216    220    218    206    209    218    205    192    203    206    214    210    193    236    227    228    228    222    235    231    213    222    217    220    215    212  29845    200    215  29845    236    192  29845    223    217    216    237    225    209    217    231    208  29845  29845  29845    204    245    207  29845  29845  29845  29845  29845  29845  29845  29845  29845  29845  29845  29845  29845  29845  29845  29845  29845  29845  29845  29845  29845  29845  29845  29845  29845  29845  29845  29845  29845  29845  29845  29845  29845  29845  29845  29845  29845  29845  29845  29845  29845  29845  29845  29845  29845  29845  29845  29845  29845  29845  29845  29845  29845
  29845  29845  29845  29845  29845  29845  29845  29845  29845  29845  29845  29845  29845  29845  29845  29845  29845  29845  29845  29845  29845  29845  29845  29845  29845  29845  29845  29845  29845  29845  29845  29845  29845  29845  29845  29845  29845  29845  29845  29845  29845  29845  29845  29845  29845  29845  29845  29845  29845  29845  29845  29845  29845  29845  29845  29845  29845  29845  29845  29845  29845  29845  29845  29845  29845  29845  29845  29845  29845  29845  29845  29845  29845  29845  29845  29845  29845  29845  29845  29845  29845  29845    125    234    198  29845    179    240    206    220    235    194    204    220    223    233  29845    245  29845    219    209    192    197  29845    178    171    172    209    195    198  29845    204    202    185    214    217    188    200    180    201    213    209    207    227    211    247    241  29845    267    218    210    239  29845    226    222    209    232    217    226    229    231    226    230    240  29845  29845    214    209    218    225    229    213    197    219    214    233    228    202    215    213    219    219  29845    227  29845    233    249    218  29845  29845    234    213    215  29845  29845  29845  29845  29845  29845  29845  29845  29845  29845    219  29845    241    261    217  29845    248  29845  29845  29845  29845  29845  29845  29845  29845  29845  29845  29845  29845  29845  29845  29845  29845  29845  29845  29845  29845  29845  29845  29845  29845  29845  29845  29845  29845  29845  29845  29845  29845  29845  29845  29845  29845  29845  29845  29845  29845  29845  29845  29845  29845  29845  29845  29845  29845  29845  29845  29845  29845  29845  29845  29845  29845  29845  29845  29845  29845  29845  29845  29845  29845  29845  29845  29845  29845  29845  29845  29845  29845  29845  29845  29845  29845  29845  29845    228    139    170    182    169    233    148    173    165    156    193    246    161    241    186    184    193    178    170    172  29845    247    195  29845    180    206    157    151    179    239    225    205    207    198  29845    224    203    190    184    179    172    246    149    133    175    157    161    164  29845    163    212    214    178    220    193    156    171    161    176    141    156    208    205    218    166    167    227    141    154    165    149  29845    120    140    140    131    102    108    114    115  29845    127    274    155    290    178    155    161    174  29845    164    170    120    145  29845    133    127    138    127    134    133    146    198    156    163    148    180    154    165    145    157    149    163    195    169    198    167    208    158  29845    165    155    164    149    170  29845  29845    187    182    185  29845    182  29845    186  29845  29845    234    191  29845    248    234  29845  29845  29845    250    228    227    245    222    217  29845    235    241    216    222    196    198    203    205    207    219    214    223    229    225    221    216    222    228    225    216    206    221    203    206    210    192    215  29845    198    206    225    215    198    214  29845    221    216    226    219  29845    216    216    225    224    219    218    201    204    214    203    198  29845  29845    220    235    206    236    223    207    236    214    228  29845  29845    202    200  29845  29845  29845  29845  29845  29845  29845  29845  29845  29845  29845  29845  29845  29845  29845  29845  29845  29845  29845  29845  29845  29845  29845  29845  29845  29845  29845  29845  29845  29845  29845  29845  29845  29845  29845  29845  29845  29845  29845  29845  29845  29845  29845  29845  29845  29845  29845  29845  29845  29845  29845  29845  29845  29845  29845
  29845  29845  29845  29845  29845  29845  29845  29845  29845  29845  29845  29845  29845  29845  29845  29845  29845  29845  29845  29845  29845  29845  29845  29845  29845  29845  29845  29845  29845  29845  29845  29845  29845  29845  29845  29845  29845  29845  29845  29845  29845  29845  29845  29845  29845  29845  29845  29845  29845  29845  29845  29845  29845  29845  29845  29845  29845  29845  29845  29845  29845  29845  29845  29845  29845  29845  29845  29845  29845  29845  29845  29845  29845  29845  29845  29845  29845  29845  29845  29845  29845  29845  29845  29845    221  29845    198    209  29845  29845    209    188    186    174    204    210    195  29845    209    218    219    176    175    193    181    179    192    184    169    178    184    176    194    193    188    202  29845    199    190  29845    255  29845  29845    192    239    230  29845    219    229    218    199  29845    218  29845    207    222    206    219  29845  29845  29845    235    228    207    224    221    215  29845    220    219    228    223    230    231    221    250    221    239    188    216    223    202  29845    207    212    213  29845  29845    220    226    210    194    211    234  29845  29845  29845  29845  29845  29845  29845  29845    214    240    251    221    210    213    217    205  29845  29845  29845  29845  29845  29845  29845  29845  29845  29845  29845  29845  29845  29845  29845  29845  29845  29845  29845  29845  29845  29845  29845  29845  29845  29845  29845  29845  29845  29845  29845  29845  29845  29845  29845  29845  29845  29845  29845  29845  29845  29845  29845  29845  29845  29845  29845  29845  29845  29845  29845  29845  29845  29845  29845  29845  29845  29845  29845  29845  29845  29845  29845  29845  29845  29845  29845  29845  29845  29845  29845  29845  29845    260  29845    254  29845    169    256    127    222    175    152    167    170    151    158    170    157    146    230    218    234    176    235  29845    199    185    223    241    246  29845    195    173    170    150    206    216    162    200    199    156  29845    157    235    219    182    211    211    167    166  29845    183    175  29845    161  29845    193    197  29845  29845    178    152    192    205    218  29845  29845    167    166    320    225    165    164    156    162  29845    160    192    127    111  29845    160    234    198    138    122    112    134    192    195    148    165  29845    169    142  29845    155    178  29845    166    159    238    199    133    209    113    118    144    137    148    146    152    152    137    148    149    159    156    157  29845    163    165    176    161    157    157    169    154    152    164    150    207    156    182    240    142    154    158    185    162    192    230    199    207    249    249  29845    231  29845  29845    237    253    238    242    222    242    216    230    218    196    191    218    203    201    221    209    214    208    227    217    229    215    200    226    228    212    221    225    216    204    214    196    211    205    202    206    207    206    210    215    210    217    235    218    230  29845    236    220    218    221    213    201    211    225    219    213    202    224    212  29845    225    223    192    236    204    221  29845  29845    205    217  29845  29845    220    184  29845  29845  29845  29845  29845  29845  29845  29845  29845  29845  29845  29845  29845  29845  29845  29845  29845  29845  29845  29845  29845  29845  29845  29845  29845  29845  29845  29845  29845  29845  29845  29845  29845  29845  29845  29845  29845  29845  29845  29845  29845  29845  29845  29845  29845  29845  29845  29845  29845  29845  29845  29845  29845  29845  29845
  29845  29845  29845  29845  29845  29845  29845  29845  29845  29845  29845  29845  29845  29845  29845  29845  29845  29845  29845  29845  29845  29845  29845  29845  29845  29845  29845  29845  29845  29845  29845  29845  29845  29845  29845  29845  29845  29845  29845  29845  29845  29845  29845  29845  29845  29845  29845  29845  29845  29845  29845  29845  29845  29845  29845  29845  29845  29845  29845  29845  29845  29845  29845  29845  29845  29845  29845  29845  29845  29845  29845  29845  29845  29845  29845  29845  29845  29845  29845  29845  29845  29845  29845    218  29845  29845  29845    214  29845  29845    159    168    164    195    179    181    186    189  29845    205    229    209    172    192    179    195    199    182    286    185    189    178    186    186    186  29845  29845    199    197    185    233    234    224    206    213    224  29845    227    217    230    217    219    221    239    229  29845  29845    214  29845  29845  29845    226    211    217    222    203    218    215    214    214    210    218    200    234    203    237    224    214    229    215    202  29845    173    213    228    217  29845    215    206    229  29845  29845    223  29845  29845  29845  29845  29845  29845  29845  29845  29845    212    237    232  29845    239    143    242  29845  29845  29845  29845  29845  29845  29845  29845  29845  29845  29845  29845  29845  29845  29845  29845  29845  29845  29845  29845  29845  29845  29845  29845  29845  29845  29845  29845  29845  29845  29845  29845  29845  29845  29845  29845  29845  29845  29845  29845  29845  29845  29845  29845  29845  29845  29845  29845  29845  29845  29845  29845  29845  29845  29845  29845  29845  29845  29845  29845  29845  29845  29845  29845  29845  29845  29845  29845  29845  29845  29845  29845  29845  29845    261    248    195    147    152    114    146    228    158    156    150    255    218    149    152    167    167    222    233    203  29845    163    171    243    192    240    185    205  29845    198    229    224    180    159  29845  29845    220    220    203    223    238    235    206    208    185  29845    202    193    162    158    161    170    149  29845    202    210    198    160    194    163    202    151    164    210    182    150    205    160  29845    160  29845  29845    150    130    119    121    123    120  29845  29845    111    280    147    178    126    170    158    136    164    120    164    124    162  29845  29845  29845  29845    112    149    156  29845    112    109    293    125    122    171    162    137    153    142    155    137    134    151    150    148    162    199    159    159    143    153    199    155    157    191    163    151    203    152    173    235  29845  29845    200    200  29845    151  29845  29845  29845    224    258  29845  29845    224  29845  29845    264    233    237    222    222    215    192    198    210    217    201    196    215    226    243    218    227    217    219    220    232    222    240    231    247    237    234    214    214  29845    204    197    199    213    213    198    211    208    213    229    225    225    218    215    233    223    216    211    224    217    211    226    214    204    216    227    225    218    224    229    213    250    215    208    212    229  29845    210  29845  29845  29845  29845  29845  29845  29845  29845  29845  29845  29845  29845  29845  29845  29845  29845  29845  29845  29845  29845  29845  29845  29845  29845  29845  29845  29845  29845  29845  29845  29845  29845  29845  29845  29845  29845  29845  29845  29845  29845  29845  29845  29845  29845  29845  29845  29845  29845  29845  29845  29845  29845  29845  29845  29845  29845  29845  29845  29845  29845
  29845  29845  29845  29845  29845  29845  29845  29845  29845  29845  29845  29845  29845  29845  29845  29845  29845  29845  29845  29845  29845  29845  29845  29845  29845  29845  29845  29845  29845  29845  29845  29845  29845  29845  29845  29845  29845  29845  29845  29845  29845  29845  29845  29845  29845  29845  29845  29845  29845  29845  29845  29845  29845  29845  29845  29845  29845  29845  29845  29845  29845  29845  29845  29845  29845  29845  29845  29845  29845  29845  29845  29845  29845  29845  29845  29845  29845  29845  29845  29845  29845  29845  29845  29845    209  29845    128     58  29845    189    164    147    145    189    173    207    218    184    165    234    219    204    185    196    194    199    189    198    186    192    178    175  29845    175    219    196    205    196    192    250    240  29845    211  29845  29845  29845    246    214    234    232    215    212    219    212  29845  29845  29845  29845  29845  29845  29845  29845  29845    225    222    207    236    213    220    204    217    194    227    200    223  29845    223    242    207    231    221    215    179    237    233  29845    209    195    221    235    213    223  29845  29845  29845  29845  29845  29845  29845  29845  29845  29845  29845  29845  29845  29845    198  29845  29845  29845    234  29845  29845  29845  29845  29845  29845  29845  29845  29845  29845  29845  29845  29845  29845  29845  29845  29845  29845  29845  29845  29845  29845  29845  29845  29845  29845  29845  29845  29845  29845  29845  29845  29845  29845  29845  29845  29845  29845  29845  29845  29845  29845  29845  29845  29845  29845  29845  29845  29845  29845  29845  29845  29845  29845  29845  29845  29845  29845  29845  29845  29845  29845  29845  29845  29845  29845  29845  29845  29845  29845  29845  29845  29845  29845  29845    149    131    145    250    153    152    245    248    154    156    175    179    163    167    239    241    171    269    309    242  29845    202    194  29845  29845  29845  29845    217    216    169    138  29845    213    188  29845  29845    214    208    234  29845    198    206    192  29845    173    247    155    166    219  29845    171    224    207    202  29845  29845  29845    160    220    216    221    203    170    199    155    166    173    194  29845  29845  29845    178    128  29845    192    115    115    119    161    131    264    139    154    144    148    156    130    116    166  29845  29845    165    162    166    176    132    199  29845    288  29845    226    210    202    134    145    129    138    135    134    161    144    152    158    155  29845    143    148    144    135  29845    147    153    151    153    155    208    202  29845    278    148    158    216    135    140  29845    191    219    248    210    167    228  29845  29845    184  29845  29845    280  29845    239    238    211  29845  29845  29845    204    197    213    209    215    255    233    216  29845  29845    233    248    212    216    245    249    257    250    209    214    208    201    206    208    205    206    225    216    206    207  29845    224    226    205    219    216    213    223    215  29845    222    218    217    213    210    215    223    228    222    224    226    223    224    217    220    215    229    215    203  29845  29845  29845  29845    209  29845  29845  29845  29845  29845  29845  29845  29845  29845  29845  29845  29845  29845  29845  29845  29845  29845  29845  29845  29845  29845  29845  29845  29845  29845  29845  29845  29845  29845  29845  29845  29845  29845  29845  29845  29845  29845  29845  29845  29845  29845  29845  29845  29845  29845  29845  29845  29845  29845  29845  29845  29845  29845  29845  29845  29845
  29845  29845  29845  29845  29845  29845  29845  29845  29845  29845  29845  29845  29845  29845  29845  29845  29845  29845  29845  29845  29845  29845  29845  29845  29845  29845  29845  29845  29845  29845  29845  29845  29845  29845  29845  29845  29845  29845  29845  29845  29845  29845  29845  29845  29845  29845  29845  29845  29845  29845  29845  29845  29845  29845  29845  29845  29845  29845  29845  29845  29845  29845  29845  29845  29845  29845  29845  29845  29845  29845  29845  29845  29845  29845  29845  29845  29845  29845  29845  29845  29845  29845  29845  29845    236    227    195    222    214    246    273    220    166    166  29845    214  29845    213    164    215    166    204  29845  29845    198    187    178    185    181    185    172    176    159    168    195    177    179  29845    212  29845  29845    225    221    212    235    230  29845    217    224    227    216    247    215  29845    216  29845  29845    246  29845  29845  29845  29845  29845    234    204    252    220    202    207    209    226    224    190    209    202    215    225    212    209    218    214    220  29845    216  29845    217    233    223    222  29845    216    205    217  29845  29845  29845  29845  29845  29845  29845  29845  29845  29845  29845  29845  29845  29845    216  29845  29845    219  29845  29845  29845  29845  29845  29845  29845  29845  29845  29845  29845  29845  29845  29845  29845  29845  29845  29845  29845  29845  29845  29845  29845  29845  29845  29845  29845  29845  29845  29845  29845  29845  29845  29845  29845  29845  29845  29845  29845  29845  29845  29845  29845  29845  29845  29845  29845  29845  29845  29845  29845  29845  29845  29845  29845  29845  29845  29845  29845  29845  29845  29845  29845  29845  29845  29845  29845  29845  29845  29845  29845  29845  29845  29845  29845  29845    140    156    144    248  29845    159    133    149    170    225    211    263      2  29845     64    257    207  29845    257    230  29845  29845    227  29845    225    226    204    219    238    238  29845    200  29845    142    138    141    169    199    198    191  29845    184  29845  29845    192  29845    175    172    137    139    218    182    147  29845    147    149    168    191    165    226  29845  29845  29845    160    151    171    150    153    169    159    143    126    113    115  29845    120    118    135    142    143  29845    226    202    281    150  29845  29845  29845    127  29845  29845    164    166  29845  29845    208  29845    128    129  29845    127    139    126    142  29845    136    167  29845    127    128    145    144    144    146    229    241    135    128  29845    130    207    142  29845    137    178    221  29845    156    159    205  29845    207    190  29845    234    240    142    205    155    183  29845    228    196    214    245    235    232    194    202    220    210    215    201    218    213    207    204    209    213    208    214    209    224    247    228    248    263    265    261    201    207    206    199    214    205    203    214    212    205  29845    208    189    219    221    217    222    225    214    219  29845    214    217    221    221    222    216    215    221    222    210    221    227    229    229    229    214    224    213    206    215    210  29845  29845  29845  29845  29845  29845    215  29845  29845  29845  29845  29845  29845  29845  29845  29845  29845  29845  29845  29845  29845  29845  29845  29845  29845  29845  29845  29845  29845  29845  29845  29845  29845  29845  29845  29845  29845  29845  29845  29845  29845  29845  29845  29845  29845  29845  29845  29845  29845  29845  29845  29845  29845  29845  29845  29845  29845  29845  29845  29845  29845  29845
  29845  29845  29845  29845  29845  29845  29845  29845  29845  29845  29845  29845  29845  29845  29845  29845  29845  29845  29845  29845  29845  29845  29845  29845  29845  29845  29845  29845  29845  29845  29845  29845  29845  29845  29845  29845  29845  29845  29845  29845  29845  29845  29845  29845  29845  29845  29845  29845  29845  29845  29845  29845  29845  29845  29845  29845  29845  29845  29845  29845  29845  29845  29845  29845  29845  29845  29845  29845  29845  29845  29845  29845  29845  29845  29845  29845  29845  29845  29845  29845  29845  29845  29845  29845  29845    230  29845    213    207  29845    133  29845    149    143    139  29845    192    221  29845  29845    192    189    176    188    197    184    199  29845  29845  29845    170    188    183    157    170    177    182    187    177    192    188    200    231    203    169  29845  29845    226    201    243    229    224    236    230    228    244    222    221    243  29845    190    258    228  29845    231    209    213    228    203    216  29845  29845    203    224    226    222    215  29845    223    247    209    212  29845    232    201  29845    189  29845  29845    207    230  29845    213  29845    207  29845  29845  29845  29845    222  29845  29845  29845  29845  29845  29845  29845  29845  29845  29845  29845  29845  29845  29845  29845  29845  29845  29845  29845  29845  29845  29845  29845  29845  29845  29845  29845  29845  29845  29845  29845  29845  29845  29845  29845  29845  29845  29845  29845  29845  29845  29845  29845  29845  29845  29845  29845  29845  29845  29845  29845  29845  29845  29845  29845  29845  29845  29845  29845  29845  29845  29845  29845  29845  29845  29845  29845  29845  29845  29845  29845  29845  29845  29845  29845  29845  29845  29845  29845  29845  29845  29845  29845  29845  29845  29845  29845  29845    121    160    167    135    171    262    161    170    163    236    236    170    174    273  29845    219  29845    235    213    243  29845    211  29845    207    220    204    242    196    204    168    153    214    133    169    164    171    204    197  29845  29845    196    197    206  29845    161    152    160    157    265  29845  29845  29845    135    148    172  29845  29845  29845  29845    175    144    153    203    192    147  29845  29845    162    161    127    116    122    125    110  29845    233    196  29845  29845  29845  29845  29845  29845    226    266  29845    143    287  29845  29845    169  29845  29845  29845  29845  29845    267    148    128    317  29845    127    123    127  29845  29845    144  29845    128    121    133    117    121    139  29845    253    258    146  29845  29845  29845    145    134    258    221    167    241  29845    157    224  29845    243  29845    145  29845  29845  29845    199    191    224    253    220    230    213    222  29845    225    241    241    232    197    221    191  29845  29845    208    206    208    206    194  29845    251    256    256  29845    268    205    262  29845    253    260    251    197    193    218    208    214    203    207    211    220    208    230    213    214    213    217    220  29845    207  29845    225    206    216    215    218    201  29845    233    217    232    225    213    219    214    229    217    210    225    228  29845  29845  29845  29845  29845  29845  29845    207  29845  29845  29845  29845  29845  29845  29845  29845  29845  29845  29845  29845  29845  29845  29845  29845  29845  29845  29845  29845  29845  29845  29845  29845  29845  29845  29845  29845  29845  29845  29845  29845  29845  29845  29845  29845  29845  29845  29845  29845  29845  29845  29845  29845  29845  29845  29845  29845  29845  29845  29845  29845  29845  29845
  29845  29845  29845  29845  29845  29845  29845  29845  29845  29845  29845  29845  29845  29845  29845  29845  29845  29845  29845  29845  29845  29845  29845  29845  29845  29845  29845  29845  29845  29845  29845  29845  29845  29845  29845  29845  29845  29845  29845  29845  29845  29845  29845  29845  29845  29845  29845  29845  29845  29845  29845  29845  29845  29845  29845  29845  29845  29845  29845  29845  29845  29845  29845  29845  29845  29845  29845  29845  29845  29845  29845  29845  29845  29845  29845  29845  29845  29845  29845  29845  29845  29845  29845  29845  29845    263    203    237    192    168    149    201    164    194    144    163    166    168    219    213  29845  29845    165    197    197    200    180  29845    190    168    185    195    192    195    182    172    183    185    197    244    231    236    176    244    232    231    244    234    217    214    237    224    243    220    232    228    218    217    221    215    236    243  29845    221  29845  29845  29845    206    228    223    224    234    212    196    220    216    218    216    217    224    227    229    218    217    212    217    221    233    209    208    206    223    223    235  29845  29845  29845  29845  29845  29845  29845  29845  29845  29845  29845  29845  29845  29845  29845  29845  29845  29845  29845  29845  29845  29845  29845  29845  29845  29845  29845  29845  29845  29845  29845  29845  29845  29845  29845  29845  29845  29845  29845  29845  29845  29845  29845  29845  29845  29845  29845  29845  29845  29845  29845  29845  29845  29845  29845  29845  29845  29845  29845  29845  29845  29845  29845  29845  29845  29845  29845  29845  29845  29845  29845  29845  29845  29845  29845  29845  29845  29845  29845  29845  29845  29845  29845  29845  29845  29845  29845  29845  29845  29845  29845  29845  29845  29845  29845    192    166    141    227    172    164    183  29845    252    182    179  29845    234    212    223    204    223    224    198    225    215    215    226    216    208    256    218    150    213    206    201    218    179    184    216    193  29845    182    170    170  29845    184  29845    149    146    146  29845  29845  29845  29845  29845  29845    142  29845  29845  29845  29845  29845    239    165    144    187  29845    185  29845    126  29845    138    133    101    133    124    275    242  29845  29845  29845  29845  29845  29845  29845  29845    124  29845    123    123  29845  29845  29845    120    151  29845    257  29845    280    142  29845    132    127  29845  29845    151  29845    147    149    130    165  29845  29845    122    144    136  29845  29845  29845    122    131    147    147    155    170    173    129    152    186    171    169    150  29845    239  29845  29845    263  29845  29845  29845  29845  29845    220  29845  29845  29845    168  29845  29845  29845  29845    219  29845    218    181    206    259    208    200    198    216  29845  29845    254    254    280    260    275  29845    271    263    211    217    215    201    195    187    209    211    205    209    210    239    207    209    216    211    219    218    228    221    223    220    213    222    212    219    224  29845    223    223    225    227    232    225    226    238    212    208    223    224    221  29845  29845  29845  29845  29845  29845  29845  29845  29845  29845  29845  29845  29845  29845  29845  29845  29845  29845  29845  29845  29845  29845  29845  29845  29845  29845  29845  29845  29845  29845  29845  29845  29845  29845  29845  29845  29845  29845  29845  29845  29845  29845  29845  29845  29845  29845  29845  29845  29845  29845  29845  29845  29845  29845  29845  29845  29845  29845  29845  29845  29845  29845  29845
  29845  29845  29845  29845  29845  29845  29845  29845  29845  29845  29845  29845  29845  29845  29845  29845  29845  29845  29845  29845  29845  29845  29845  29845  29845  29845  29845  29845  29845  29845  29845  29845  29845  29845  29845  29845  29845  29845  29845  29845  29845  29845  29845  29845  29845  29845  29845  29845  29845  29845  29845  29845  29845  29845  29845  29845  29845  29845  29845  29845  29845  29845  29845  29845  29845  29845  29845  29845  29845  29845  29845  29845  29845  29845  29845  29845  29845  29845  29845  29845  29845  29845  29845  29845  29845    205    262    214    169    132  29845    115    161    184    172    213    224  29845    202    193  29845    179    200    174    161    206    196    187    169    182    187    202    195    183    182    196    168    185    189    185    189    243    247    218    232    227    220    235  29845    212    244    230    247    216    227    212    221    216    233  29845    244  29845  29845  29845  29845  29845  29845    177  29845  29845  29845    222    213    225    218    198  29845    214  29845    237    232    225    224    216    223    223    219    221    225    225  29845    217    224    233    222    220    248    227  29845  29845  29845  29845  29845  29845  29845  29845  29845  29845  29845  29845  29845  29845  29845  29845  29845  29845  29845  29845  29845  29845  29845  29845  29845  29845  29845  29845  29845  29845  29845  29845  29845  29845  29845  29845  29845  29845  29845  29845  29845  29845  29845  29845  29845  29845  29845  29845  29845  29845  29845  29845  29845  29845  29845  29845  29845  29845  29845  29845  29845  29845  29845  29845  29845  29845  29845  29845  29845  29845  29845  29845  29845  29845  29845  29845  29845  29845  29845  29845  29845  29845  29845  29845  29845  29845  29845  29845  29845  29845  29845    169    198    161    232    198    194    142    131    109    295    233    217    236    231    209    135    175    187    164    216    237  29845    191    223    201    196    214    185    205    182  29845    195    204    155  29845    207    185    179  29845    221    222    194    167    140    154    139  29845  29845  29845  29845  29845    136    143    143  29845  29845  29845  29845    145    190    177    212    157    142    151    153  29845    149    126    126    127    120    135    218  29845  29845  29845  29845  29845  29845  29845  29845  29845  29845  29845    153    290    109    142  29845    279  29845  29845  29845    262    110  29845    156  29845  29845  29845    149  29845  29845    147    137  29845  29845    114    129    130    135  29845    243    128    132  29845    143    133    170    240    214  29845    185    160    181    198  29845  29845    243  29845  29845  29845  29845    225  29845  29845  29845  29845    222  29845  29845    213  29845  29845    232    229  29845    216    190    255    239    273  29845    272  29845    194    261    257    255    264    261    280    275    277    263    207  29845    254    253    197    204    206    209    182    211    249    243    210    251    197    216    228    218    221    228    223    223    216    221    222    217    216    222    215    217    218    229    231    243    217  29845    215    212  29845  29845    227  29845  29845  29845  29845  29845  29845  29845  29845  29845  29845  29845  29845  29845  29845  29845  29845  29845  29845  29845  29845  29845  29845  29845  29845  29845  29845  29845  29845  29845  29845  29845  29845  29845  29845  29845  29845  29845  29845  29845  29845  29845  29845  29845  29845  29845  29845  29845  29845  29845  29845  29845  29845  29845  29845  29845  29845  29845  29845  29845  29845  29845  29845  29845  29845
  29845  29845  29845  29845  29845  29845  29845  29845  29845  29845  29845  29845  29845  29845  29845  29845  29845  29845  29845  29845  29845  29845  29845  29845  29845  29845  29845  29845  29845  29845  29845  29845  29845  29845  29845  29845  29845  29845  29845  29845  29845  29845  29845  29845  29845  29845  29845  29845  29845  29845  29845  29845  29845  29845  29845  29845  29845  29845  29845  29845  29845  29845  29845  29845  29845  29845  29845  29845  29845  29845  29845  29845  29845  29845  29845  29845  29845  29845  29845  29845  29845  29845  29845  29845    210    160    184  29845    148    137    157    196  29845    177  29845  29845    238  29845    210    178    171    173    174    208  29845    260    189    175  29845    178    176    175    187    181    184    188    206    183    188    195    196    229    238    225    233    206    209    242    236    244  29845  29845    221    226    219    221    220    222    223    195  29845    173    242    240    230  29845  29845  29845  29845  29845    253    213    214    199    214    219    217    230  29845    239    230    208    216    218    214    227    222    216    221    201  29845  29845  29845    223    230    228    226  29845  29845  29845  29845  29845  29845  29845  29845  29845  29845  29845  29845  29845  29845  29845  29845  29845  29845  29845  29845  29845  29845  29845  29845  29845  29845  29845  29845  29845  29845  29845  29845  29845  29845  29845  29845  29845  29845  29845  29845  29845  29845  29845  29845  29845  29845  29845  29845  29845  29845  29845  29845  29845  29845  29845  29845  29845  29845  29845  29845  29845  29845  29845  29845  29845  29845  29845  29845  29845  29845  29845  29845  29845  29845  29845  29845  29845  29845  29845  29845  29845  29845  29845  29845  29845  29845  29845  29845  29845  29845  29845  29845    273    165    216    174    164    189    177    183    158    196  29845    270    225    165    225    207    208  29845    201    190  29845  29845    210    196    199    205    215    221    204    225    207  29845    148    154    189    211    182    186    213    202  29845    181    177    133    147    182  29845  29845  29845  29845  29845  29845    182  29845    182  29845  29845    216    148    165  29845    128    156  29845  29845    153    330  29845    137     99  29845    143  29845  29845  29845  29845  29845  29845  29845    132    210    268  29845  29845  29845    150    148    151    157  29845  29845  29845  29845  29845    293    275    168    257    238    222  29845    264  29845  29845    131    146    278    131  29845    109    117    121  29845    146    236     67    165    271  29845    165    201  29845  29845    229    239  29845    132  29845    200    261    206    265    149  29845  29845  29845  29845  29845  29845  29845  29845    229  29845  29845  29845  29845  29845    237    217    230  29845    186  29845    280  29845    288    278  29845  29845    262    263    282    279  29845    261    234    233    224  29845    257    201    208    197    210    238    207    202    239    218    227    209    215    224    213    206    200    217    217    219    231    209    219    224    235    223    219    220    216    237  29845  29845    222    228    213    211    222  29845  29845  29845  29845  29845  29845  29845  29845    230  29845  29845  29845  29845  29845  29845  29845  29845  29845  29845  29845  29845  29845  29845  29845  29845  29845  29845  29845  29845  29845  29845  29845  29845  29845  29845  29845  29845  29845  29845  29845  29845  29845  29845  29845  29845  29845  29845  29845  29845  29845  29845  29845  29845  29845  29845  29845  29845  29845  29845  29845  29845  29845  29845  29845  29845
  29845  29845  29845  29845  29845  29845  29845  29845  29845  29845  29845  29845  29845  29845  29845  29845  29845  29845  29845  29845  29845  29845  29845  29845  29845  29845  29845  29845  29845  29845  29845  29845  29845  29845  29845  29845  29845  29845  29845  29845  29845  29845  29845  29845  29845  29845  29845  29845  29845  29845  29845  29845  29845  29845  29845  29845  29845  29845  29845  29845  29845  29845  29845  29845  29845  29845  29845  29845  29845  29845  29845  29845  29845  29845  29845  29845  29845  29845  29845  29845  29845  29845  29845  29845    203    199    206  29845    162    190    167    180    200    172  29845    248    214  29845  29845    165    200    203    207    215  29845  29845    205  29845    176    223    175    165    188    203    197    194    191    185    202    215    190    187    233    221  29845    236    227    233    237    237    235    234    239  29845  29845    239    205  29845  29845  29845  29845    218    226    229    252  29845  29845  29845    194    242    228  29845    236    208    217    195    220    222    228    219    213    224    227    229    219    229    236    219    227  29845  29845  29845    235    224  29845  29845  29845  29845  29845  29845  29845  29845  29845  29845  29845  29845  29845  29845  29845  29845  29845  29845  29845  29845  29845  29845  29845  29845  29845  29845  29845  29845  29845  29845  29845  29845  29845  29845  29845  29845  29845  29845  29845  29845  29845  29845  29845  29845  29845  29845  29845  29845  29845  29845  29845  29845  29845  29845  29845  29845  29845  29845  29845  29845  29845  29845  29845  29845  29845  29845  29845  29845  29845  29845  29845  29845  29845  29845  29845  29845  29845  29845  29845  29845  29845  29845  29845  29845  29845  29845  29845  29845  29845  29845  29845  29845  29845  29845    283    231    233    160    240    168    168    169    228    228    200    192    256    223    208    234    249    228    176    165    147  29845  29845  29845  29845    177    201    221    198    196    233    211    148    173    158    193    191    207  29845  29845    178    148  29845    160    216    181  29845  29845  29845  29845  29845  29845  29845    217  29845  29845  29845  29845  29845  29845    179    202    183    169    142    174    170    157    179  29845    115     98    174  29845  29845    207  29845  29845    112  29845    294  29845  29845  29845  29845  29845  29845    135  29845  29845    276  29845  29845  29845  29845  29845  29845  29845    305    310  29845  29845  29845    104  29845    119  29845    132  29845    120    263    176  29845    121    134    317    161    120    147    137    206    169    208  29845    215    228  29845  29845    248    206    244  29845    213    134    130    201  29845  29845  29845  29845  29845  29845  29845  29845  29845  29845    186  29845  29845  29845  29845    269    269  29845    287    274    207  29845  29845    274  29845    277  29845    264    263    258    256    245    262    249    242    241    240    249    232    211    227    231    226    197    211    217    223    233    234    231    221    224    236    229    218    225    223    233    222    219    223    224    218    217    201    209    228    232    223    236  29845  29845  29845  29845  29845  29845  29845  29845  29845  29845  29845  29845  29845  29845  29845  29845  29845  29845  29845  29845  29845  29845  29845  29845  29845  29845  29845  29845  29845  29845  29845  29845  29845  29845  29845  29845  29845  29845  29845  29845  29845  29845  29845  29845  29845  29845  29845  29845  29845  29845  29845  29845  29845  29845  29845  29845  29845  29845  29845  29845  29845  29845  29845  29845  29845  29845
  29845  29845  29845  29845  29845  29845  29845  29845  29845  29845  29845  29845  29845  29845  29845  29845  29845  29845  29845  29845  29845  29845  29845  29845  29845  29845  29845  29845  29845  29845  29845  29845  29845  29845  29845  29845  29845  29845  29845  29845  29845  29845  29845  29845  29845  29845  29845  29845  29845  29845  29845  29845  29845  29845  29845  29845  29845  29845  29845  29845  29845  29845  29845  29845  29845  29845  29845  29845  29845  29845  29845  29845  29845  29845  29845  29845  29845  29845  29845  29845  29845  29845  29845  29845    207    158    212    201    260  29845    156  29845    222    171    133    126    179  29845    225  29845  29845  29845  29845    232  29845    222    200    176    200  29845    170  29845    181    179    218    217    177    184  29845    187    181    195  29845    201    190    228    234    229  29845  29845    214  29845  29845    210    224    232    237    216    265  29845  29845    196  29845    247    233  29845  29845  29845    235    248    237    223    238    215    230  29845    230    217    214    233  29845    221    218    216    213    217    213    227  29845  29845  29845    235    231    221  29845  29845  29845  29845  29845  29845  29845  29845  29845  29845  29845  29845  29845  29845  29845  29845  29845  29845  29845  29845  29845  29845  29845  29845  29845  29845  29845  29845  29845  29845  29845  29845  29845  29845  29845  29845  29845  29845  29845  29845  29845  29845  29845  29845  29845  29845  29845  29845  29845  29845  29845  29845  29845  29845  29845  29845  29845  29845  29845  29845  29845  29845  29845  29845  29845  29845  29845  29845  29845  29845  29845  29845  29845  29845  29845  29845  29845  29845  29845  29845  29845  29845  29845  29845  29845  29845  29845  29845  29845  29845  29845  29845  29845  29845    177    205    243    164    255    159    182  29845    168    146    196    158    202    210    221  29845  29845    212    227    200    130  29845  29845  29845  29845  29845    161    201    211    196  29845  29845    178    173    182    149    151    190    180    131  29845    171    138    149  29845  29845  29845  29845  29845  29845  29845  29845  29845  29845  29845  29845  29845  29845  29845  29845  29845    210    195    210    201    189    185    184    184    138    192    194    162  29845  29845  29845    299  29845  29845    219  29845    206  29845    238    203  29845  29845  29845  29845  29845  29845  29845  29845    272    313    257    306  29845    107  29845  29845    117    269  29845    142  29845    178    205  29845    130  29845  29845  29845    123  29845  29845  29845    129     92    171  29845  29845    232  29845    202    159    193  29845    225    198    184    141    135    219  29845    149    188  29845  29845    270    261  29845  29845  29845  29845  29845  29845  29845  29845    180  29845  29845  29845  29845  29845  29845    265    277    276  29845  29845  29845    256    264    255    136    263    250    235    254  29845  29845    252    238    234    235    241  29845    219    231    234    220    226    217    218    216    237    214    235    222    217    225    229    228    213    233    224    224    224  29845    209    228    225    215    232    227  29845  29845  29845  29845  29845  29845  29845  29845  29845    251    231  29845    173  29845  29845  29845  29845  29845  29845  29845  29845  29845  29845  29845  29845  29845  29845  29845  29845  29845  29845  29845  29845  29845  29845  29845  29845  29845  29845  29845  29845  29845  29845  29845  29845  29845  29845  29845  29845  29845  29845  29845  29845  29845  29845  29845  29845  29845  29845  29845  29845  29845  29845  29845  29845  29845
  29845  29845  29845  29845  29845  29845  29845  29845  29845  29845  29845  29845  29845  29845  29845  29845  29845  29845  29845  29845  29845  29845  29845  29845  29845  29845  29845  29845  29845  29845  29845  29845  29845  29845  29845  29845  29845  29845  29845  29845  29845  29845  29845  29845  29845  29845  29845  29845  29845  29845  29845  29845  29845  29845  29845  29845  29845  29845  29845  29845  29845  29845  29845  29845  29845  29845  29845  29845  29845  29845  29845  29845  29845  29845  29845  29845  29845  29845  29845  29845  29845  29845  29845  29845    207    200    210    199  29845    182    166    171    174    179    158    293  29845  29845    195  29845    180    161  29845  29845    171    210  29845  29845    168  29845    170    180    181    189    196    198    198    177    175    182    241    190  29845    173    232  29845    234    230    225    226    230    235    242  29845  29845  29845    221    201  29845  29845  29845  29845    199    235  29845  29845    241  29845    232    253    220  29845  29845  29845  29845  29845    218    199    228    253    242    221    198  29845    225  29845  29845  29845  29845  29845  29845  29845  29845  29845  29845  29845  29845  29845  29845  29845  29845  29845  29845  29845  29845  29845  29845  29845  29845  29845  29845  29845  29845  29845  29845  29845  29845  29845  29845  29845  29845  29845  29845  29845  29845  29845  29845  29845  29845  29845  29845  29845  29845  29845  29845  29845  29845  29845  29845  29845  29845  29845  29845  29845  29845  29845  29845  29845  29845  29845  29845  29845  29845  29845  29845  29845  29845  29845  29845  29845  29845  29845  29845  29845  29845  29845  29845  29845  29845  29845  29845  29845  29845  29845  29845  29845  29845  29845    152    218    117    309  29845  29845  29845  29845  29845  29845    242    241     98    163    146    155    220    258    332    161    152    161  29845  29845  29845  29845  29845  29845    147    204    173    164    136  29845  29845  29845    155    167    193    202    171  29845  29845    207    230  29845    178    186    162    154    135    129    188    159    176  29845  29845  29845  29845  29845  29845  29845  29845  29845  29845  29845  29845  29845  29845  29845  29845  29845  29845  29845    203    221    206  29845    150    183    127    195    133    142  29845  29845    125  29845  29845  29845  29845    286    158  29845  29845  29845  29845  29845  29845  29845    210    278    312  29845    279    119    114    118    108    103  29845    108    130  29845    107    117    114    171  29845  29845    180  29845  29845  29845  29845    169  29845    242    227    147    138    158    140    163    164    215    249    197    198  29845  29845  29845    191    210  29845  29845    199  29845    200  29845  29845    173    246    240  29845  29845  29845  29845  29845  29845  29845  29845    202  29845  29845  29845  29845  29845    179  29845  29845    254    261    255  29845    250  29845  29845    238    248    254    257    240    242    249    235    237    239    220    231    225    228    204    228    232    224    214    218    222    208    230    227  29845    226    220    224    220    214    218    232  29845    211    231    216    231  29845  29845  29845  29845  29845  29845  29845  29845  29845  29845    251  29845    216  29845  29845    192  29845  29845  29845  29845  29845  29845  29845  29845  29845  29845  29845  29845  29845  29845  29845  29845  29845  29845  29845  29845  29845  29845  29845  29845  29845  29845  29845  29845  29845  29845  29845  29845  29845  29845  29845  29845  29845  29845  29845  29845  29845  29845  29845  29845  29845  29845  29845  29845  29845  29845  29845
  29845  29845  29845  29845  29845  29845  29845  29845  29845  29845  29845  29845  29845  29845  29845  29845  29845  29845  29845  29845  29845  29845  29845  29845  29845  29845  29845  29845  29845  29845  29845  29845  29845  29845  29845  29845  29845  29845  29845  29845  29845  29845  29845  29845  29845  29845  29845  29845  29845  29845  29845  29845  29845  29845  29845  29845  29845  29845  29845  29845  29845  29845  29845  29845  29845  29845  29845  29845  29845  29845  29845  29845  29845  29845  29845  29845  29845  29845  29845  29845  29845  29845  29845  29845    198    211    215  29845    193  29845  29845    168    154    165  29845    164    129  29845    152    138    144    154  29845    205  29845    203    226    192    183    175    177    171    173    175    176  29845    176    260    182    190    159    181    239  29845    223    221    235    237    231    235    234    234    228  29845  29845    200  29845    231    213    181  29845    174    240  29845    232    214  29845    242    214    233    253    254  29845  29845    231    233    258    240    209    234    230    217    218    212  29845  29845  29845  29845  29845  29845  29845  29845  29845  29845  29845  29845  29845  29845  29845  29845  29845  29845  29845  29845  29845  29845  29845  29845  29845  29845  29845  29845  29845  29845  29845  29845  29845  29845  29845  29845  29845  29845  29845  29845  29845  29845  29845  29845  29845  29845  29845  29845  29845  29845  29845  29845  29845  29845  29845  29845  29845  29845  29845  29845  29845  29845  29845  29845  29845  29845  29845  29845  29845  29845  29845  29845  29845  29845  29845  29845  29845  29845  29845  29845  29845  29845  29845  29845  29845  29845  29845  29845  29845  29845  29845  29845    195    239    151    199    225    202    190    205    223    141    224    203  29845    205    260    242    162    184    163  29845  29845  29845  29845  29845  29845  29845  29845  29845  29845  29845    196    184    228    185    169  29845  29845  29845  29845  29845  29845    142    208    224    194    197  29845    236    143    192    176  29845  29845    196    151  29845  29845  29845  29845  29845  29845  29845  29845  29845  29845  29845  29845  29845  29845  29845  29845  29845  29845  29845  29845  29845    201  29845    210  29845    198    184    200    204    165    142    142  29845  29845  29845  29845  29845  29845  29845  29845    124  29845  29845  29845  29845  29845  29845    258    239    269  29845    123    113    217    115    108    113    118    107    111    117    233    177    110  29845    109    117  29845    106    131    152    109  29845    149    193    199    167    174  29845    239    178    171    184    210    222    224  29845    216    194    216    188  29845  29845  29845  29845  29845  29845  29845  29845  29845    268  29845    187  29845  29845  29845  29845  29845  29845  29845  29845  29845  29845  29845  29845  29845    254    269    249  29845    249    248    246    250    248    237    247    253  29845    243    249    237    238    212    218    215    227    229    221    243  29845    219    221    233    218  29845    230    225    228    233    226    229    232    229    234    218    232  29845    167    224    237  29845  29845  29845  29845  29845  29845  29845  29845  29845  29845  29845    228    232    222    192    235  29845  29845  29845  29845  29845  29845  29845  29845  29845  29845  29845  29845  29845  29845  29845  29845  29845  29845  29845  29845  29845  29845  29845  29845  29845  29845  29845  29845  29845  29845  29845  29845  29845  29845  29845  29845  29845  29845  29845  29845  29845  29845  29845  29845  29845  29845  29845  29845  29845  29845  29845  29845
  29845  29845  29845  29845  29845  29845  29845  29845  29845  29845  29845  29845  29845  29845  29845  29845  29845  29845  29845  29845  29845  29845  29845  29845  29845  29845  29845  29845  29845  29845  29845  29845  29845  29845  29845  29845  29845  29845  29845  29845  29845  29845  29845  29845  29845  29845  29845  29845  29845  29845  29845  29845  29845  29845  29845  29845  29845  29845  29845  29845  29845  29845  29845  29845  29845  29845  29845  29845  29845  29845  29845  29845  29845  29845  29845  29845  29845  29845  29845  29845  29845  29845  29845  29845  29845    211    178  29845  29845    172    149  29845    200    141  29845  29845    163  29845    252  29845  29845    188    195    205    208    218    179    189    210    199    169    185    177    191    171    186    239    278    232    237    237  29845  29845    224  29845    228    236    231    236    239    233    239    229  29845    243    221    224    237  29845  29845  29845    205    220    221    217    209    246    226  29845  29845  29845  29845  29845    209    249    234    215    222    209    209    230    224    218    215  29845  29845  29845  29845  29845  29845  29845  29845  29845  29845  29845  29845  29845  29845  29845  29845  29845  29845  29845  29845  29845  29845  29845  29845  29845  29845  29845  29845  29845  29845  29845  29845  29845  29845  29845  29845  29845  29845  29845  29845  29845  29845  29845  29845  29845  29845  29845  29845  29845  29845  29845  29845  29845  29845  29845  29845  29845  29845  29845  29845  29845  29845  29845  29845  29845  29845  29845  29845  29845  29845  29845  29845  29845  29845  29845  29845  29845  29845  29845  29845  29845  29845  29845  29845  29845  29845  29845  29845  29845  29845  29845  29845  29845    232    194    230    174    181  29845    144    149    145    274    149    136    131    238    226    210    205    173  29845  29845  29845  29845  29845  29845  29845  29845  29845    198  29845  29845    116    154    181    187    113  29845  29845  29845  29845  29845  29845    202    165  29845    142    149    169    193    186    184    186    186    152    130    156  29845  29845  29845  29845  29845  29845  29845  29845  29845  29845  29845  29845  29845  29845  29845  29845  29845  29845  29845  29845  29845    223    203    187  29845    236    222  29845    211    177  29845  29845  29845  29845  29845    291  29845  29845  29845  29845  29845  29845  29845  29845  29845  29845    161    250    103    128    101    134    115    124    116    103    115    113  29845    121    110    115  29845  29845    148    110    228  29845    192     93  29845  29845    218  29845  29845  29845    192    192  29845    203    203  29845    216  29845    201    215    218    212    214    230    218  29845  29845  29845  29845  29845  29845  29845  29845  29845  29845  29845  29845  29845  29845  29845  29845  29845  29845  29845  29845  29845  29845  29845    269    270  29845    260    252  29845    243    245    261    271    246    145    243    243    238    258    244    234    235    242  29845    222    231    212    218    229    228    213    219    220    220    223    230    226    223    241    233    229    240    234    207  29845  29845  29845  29845  29845  29845  29845  29845  29845  29845  29845  29845  29845  29845  29845  29845    166  29845    183  29845  29845  29845  29845  29845  29845  29845  29845  29845  29845  29845  29845  29845  29845  29845  29845  29845  29845  29845  29845  29845  29845  29845  29845  29845  29845  29845  29845  29845  29845  29845  29845  29845  29845  29845  29845  29845  29845  29845  29845  29845  29845  29845  29845  29845  29845  29845  29845  29845  29845  29845  29845  29845  29845
  29845  29845  29845  29845  29845  29845  29845  29845  29845  29845  29845  29845  29845  29845  29845  29845  29845  29845  29845  29845  29845  29845  29845  29845  29845  29845  29845  29845  29845  29845  29845  29845  29845  29845  29845  29845  29845  29845  29845  29845  29845  29845  29845  29845  29845  29845  29845  29845  29845  29845  29845  29845  29845  29845  29845  29845  29845  29845  29845  29845  29845  29845  29845  29845  29845  29845  29845  29845  29845  29845  29845  29845  29845  29845  29845  29845  29845  29845  29845  29845  29845  29845  29845  29845    215    219    211  29845    239  29845    168    174    180    153    157    181    181    152  29845    180    158    153    189    176    200    177    204  29845    173    177    181    178    188    181  29845    182    242    226    225    174    215    228    234    223  29845    223    222    225    228    217    243    236    240    169    237    224    235    240    198  29845  29845    216  29845    212    199  29845    210  29845  29845  29845    244    238    229    232    211    234    225    214    237    230    225  29845    234    204  29845  29845  29845  29845  29845  29845  29845  29845  29845  29845  29845  29845  29845  29845  29845  29845  29845  29845  29845  29845  29845  29845  29845  29845  29845  29845  29845  29845  29845  29845  29845  29845  29845  29845  29845  29845  29845  29845  29845  29845  29845  29845  29845  29845  29845  29845  29845  29845  29845  29845  29845  29845  29845  29845  29845  29845  29845  29845  29845  29845  29845  29845  29845  29845  29845  29845  29845  29845  29845  29845  29845  29845  29845  29845  29845  29845  29845  29845  29845  29845  29845  29845  29845  29845  29845  29845  29845  29845  29845  29845  29845  29845  29845    157    207    195    203    141    134    156    147    302    216    177    159    142    172    226    270    190    197  29845  29845  29845  29845  29845  29845  29845  29845    163    174  29845  29845  29845    144    150    163  29845    110  29845  29845  29845  29845  29845  29845    136    196    205    125    144    178    219    157    153    131    131    177    166  29845  29845  29845  29845  29845  29845  29845  29845  29845  29845  29845  29845  29845  29845  29845  29845  29845  29845  29845  29845  29845    214    187    211    256    174    189    197    219    183    152  29845     96     61  29845  29845    117  29845  29845  29845  29845  29845  29845  29845  29845  29845    248    277    255  29845  29845    110  29845  29845    117    130    120    103    107     99    261    105    123  29845    165  29845    183  29845    176    191    181  29845  29845    232    205  29845  29845    167  29845  29845    240  29845  29845    262  29845  29845  29845  29845    236    289  29845  29845  29845  29845  29845  29845  29845  29845  29845  29845  29845  29845    250  29845  29845  29845  29845  29845  29845  29845  29845  29845  29845    254  29845  29845  29845    251    263  29845    236    251    261  29845  29845    242    230    245    233    237    231    233    220    221    235    221    244    202    225    223    221    227  29845    226    221    222    242    224    212    216    212    219    230    240  29845  29845  29845  29845  29845  29845  29845  29845  29845  29845  29845  29845  29845  29845  29845    218  29845  29845  29845  29845  29845  29845  29845  29845  29845  29845  29845  29845  29845  29845  29845  29845  29845  29845  29845  29845  29845  29845  29845  29845  29845  29845  29845  29845  29845  29845  29845  29845  29845  29845  29845  29845  29845  29845  29845  29845  29845  29845  29845  29845  29845  29845  29845  29845  29845  29845  29845  29845  29845  29845  29845  29845  29845  29845
  29845  29845  29845  29845  29845  29845  29845  29845  29845  29845  29845  29845  29845  29845  29845  29845  29845  29845  29845  29845  29845  29845  29845  29845  29845  29845  29845  29845  29845  29845  29845  29845  29845  29845  29845  29845  29845  29845  29845  29845  29845  29845  29845  29845  29845  29845  29845  29845  29845  29845  29845  29845  29845  29845  29845  29845  29845  29845  29845  29845  29845  29845  29845  29845  29845  29845  29845  29845  29845  29845  29845  29845  29845  29845  29845  29845  29845  29845  29845  29845  29845  29845  29845  29845    202    236  29845    222    184  29845    167    172  29845    162    158    163    200    167    173    117    233  29845    191    182    173  29845    181    280    176    161    182    218    214    185    159    137    176    188    191    178    233  29845  29845    238    207    230    223    231    243    224    223    248  29845    231    229    222    231  29845  29845    218    240    216    209    197    209    227  29845  29845    203    227    221    219    230    217    202    218  29845    226    241    228    237    216    235  29845    203  29845  29845  29845  29845  29845  29845  29845  29845  29845  29845  29845  29845  29845  29845  29845  29845  29845  29845  29845  29845  29845  29845  29845  29845  29845  29845  29845  29845  29845  29845  29845  29845  29845  29845  29845  29845  29845  29845  29845  29845  29845  29845  29845  29845  29845  29845  29845  29845  29845  29845  29845  29845  29845  29845  29845  29845  29845  29845  29845  29845  29845  29845  29845  29845  29845  29845  29845  29845  29845  29845  29845  29845  29845  29845  29845  29845  29845  29845  29845  29845  29845  29845  29845  29845  29845  29845  29845  29845  29845  29845  29845  29845    117    198     74    151    120    142    145    138    158  29845    173    176  29845    174    286    130    163  29845  29845  29845  29845  29845  29845  29845  29845  29845  29845    270  29845  29845  29845  29845     85  29845    169    146    125  29845  29845  29845  29845  29845  29845    190    203    235    134    188    134    186    194    127    145    125    133    161  29845  29845  29845  29845  29845    197    192    194    184    154    199    215  29845  29845  29845  29845  29845  29845  29845  29845  29845  29845    202  29845  29845    163    166  29845    218    182    209    242    224  29845    101  29845  29845  29845  29845  29845  29845  29845  29845  29845  29845  29845  29845    264    249  29845     99    110    109    122    109    118    116     91     97  29845     94    161    177    167    170    152    186  29845  29845    166    216    213    199    231    239    202  29845  29845  29845  29845  29845    234    251  29845  29845  29845    241  29845    251  29845  29845  29845  29845  29845  29845  29845  29845  29845  29845  29845  29845  29845    294  29845  29845  29845  29845  29845    251  29845  29845  29845  29845  29845  29845  29845    265    255    262    234    233  29845  29845    235    242    236    229    237    239    238    235    223    217    233    220    210    217    227    223    222    220    235    257    226    236    239    238    227    225    223    173    200  29845  29845  29845  29845  29845  29845  29845  29845  29845  29845  29845  29845  29845  29845  29845    228  29845  29845  29845  29845  29845  29845  29845  29845  29845  29845  29845  29845  29845  29845  29845  29845  29845  29845  29845  29845  29845  29845  29845  29845  29845  29845  29845  29845  29845  29845  29845  29845  29845  29845  29845  29845  29845  29845  29845  29845  29845  29845  29845  29845  29845  29845  29845  29845  29845  29845  29845  29845  29845  29845  29845  29845  29845  29845  29845
  29845  29845  29845  29845  29845  29845  29845  29845  29845  29845  29845  29845  29845  29845  29845  29845  29845  29845  29845  29845  29845  29845  29845  29845  29845  29845  29845  29845  29845  29845  29845  29845  29845  29845  29845  29845  29845  29845  29845  29845  29845  29845  29845  29845  29845  29845  29845  29845  29845  29845  29845  29845  29845  29845  29845  29845  29845  29845  29845  29845  29845  29845  29845  29845  29845  29845  29845  29845  29845  29845  29845  29845  29845  29845  29845  29845  29845  29845  29845  29845  29845  29845  29845  29845    202  29845    201    195    186  29845    155    178    187    270    146  29845    176    152    171    151  29845  29845  29845    192    183    246    165    177    171    185    202  29845    197    181    251    197    158    237  29845    178  29845    189    242    228    242    230    221    240  29845    222    221    233    248    232    239  29845    236    237    219    228    238    227    198    223    221    230    231    247    227    208    200    215    224    215    250  29845    244    219    223    189  29845  29845    229  29845  29845  29845  29845  29845  29845  29845  29845  29845  29845  29845  29845  29845  29845  29845  29845  29845  29845  29845  29845  29845  29845  29845  29845  29845  29845  29845  29845  29845  29845  29845  29845  29845  29845  29845  29845  29845  29845  29845  29845  29845  29845  29845  29845  29845  29845  29845  29845  29845  29845  29845  29845  29845  29845  29845  29845  29845  29845  29845  29845  29845  29845  29845  29845  29845  29845  29845  29845  29845  29845  29845  29845  29845  29845  29845  29845  29845  29845  29845  29845  29845  29845  29845  29845  29845  29845  29845  29845  29845  29845  29845  29845  29845  29845    211    189    163    157    138    132    116    148    223  29845    199    163    193    165    211  29845  29845  29845  29845  29845  29845  29845  29845  29845  29845  29845  29845    108  29845  29845  29845  29845  29845  29845    111    188    136    118    177  29845  29845  29845  29845    175  29845    131    148    125    202    228    181    229    272    122    150    141  29845    169    136    196    175    190  29845  29845    151    129    198    138    164    190  29845  29845    134  29845    186    257    189    192  29845    198    238  29845  29845  29845  29845    218    218  29845    105  29845    119  29845  29845  29845  29845  29845  29845  29845    314  29845  29845    167    119  29845  29845  29845  29845    225    128    283  29845    346  29845  29845     92    187    234    194  29845    159    263    253  29845  29845    174    181  29845  29845    195  29845    178  29845    226  29845  29845  29845  29845    244    238    223  29845    282  29845  29845  29845  29845  29845  29845  29845  29845  29845  29845  29845  29845  29845  29845  29845  29845  29845  29845  29845  29845  29845  29845  29845  29845  29845  29845  29845  29845  29845  29845  29845    246    221    223    241    271    241    239    237    222    230    230    221    221    227    226    229    237    229    209    204    235    215    236  29845  29845    224    250    237    224    216    237  29845    217    238    245  29845  29845  29845  29845  29845  29845  29845  29845  29845  29845  29845  29845  29845  29845  29845  29845  29845    197  29845  29845  29845  29845  29845  29845  29845  29845  29845  29845  29845  29845  29845  29845  29845  29845  29845  29845  29845  29845  29845  29845  29845  29845  29845  29845  29845  29845  29845  29845  29845  29845  29845  29845  29845  29845  29845  29845  29845  29845  29845  29845  29845  29845  29845  29845  29845  29845  29845  29845  29845  29845  29845  29845  29845  29845  29845
  29845  29845  29845  29845  29845  29845  29845  29845  29845  29845  29845  29845  29845  29845  29845  29845  29845  29845  29845  29845  29845  29845  29845  29845  29845  29845  29845  29845  29845  29845  29845  29845  29845  29845  29845  29845  29845  29845  29845  29845  29845  29845  29845  29845  29845  29845  29845  29845  29845  29845  29845  29845  29845  29845  29845  29845  29845  29845  29845  29845  29845  29845  29845  29845  29845  29845  29845  29845  29845  29845  29845  29845  29845  29845  29845  29845  29845  29845  29845  29845  29845  29845  29845  29845    195    200    164    114  29845    233    274    164    130    187    150  29845    154    152    170  29845  29845  29845  29845  29845  29845  29845    167    329    163    184    224    215    211  29845    268    249    169  29845    248    227    182    232    232    233  29845    230  29845    224    275    204    227    249    236    234  29845    219    256    234    231    244    225    230    217    222    233    213    218    210    174    210    233    226    234    213  29845    221    256    222    216  29845  29845  29845  29845  29845  29845  29845  29845  29845  29845  29845  29845  29845  29845  29845  29845  29845  29845  29845  29845  29845  29845  29845  29845  29845  29845  29845  29845  29845  29845  29845  29845  29845  29845  29845  29845  29845  29845  29845  29845  29845  29845  29845  29845  29845  29845  29845  29845  29845  29845  29845  29845  29845  29845  29845  29845  29845  29845  29845  29845  29845  29845  29845  29845  29845  29845  29845  29845  29845  29845  29845  29845  29845  29845  29845  29845  29845  29845  29845  29845  29845  29845  29845  29845  29845  29845  29845  29845  29845  29845  29845  29845  29845  29845  29845  29845  29845  29845    155  29845  29845    136    206  29845    143    175    148    161    191    149    209     10  29845  29845  29845  29845  29845  29845  29845  29845  29845  29845  29845  29845    118    171  29845  29845  29845  29845  29845  29845  29845  29845    182    174     90    112    185  29845  29845    175    171    144    198    185    122  29845  29845  29845  29845    145  29845  29845  29845    147    150    170    157    186    180    172    134    172    127    182    179    230    204    212    192    189  29845  29845    151    170    188    217    206    191    187    117  29845    123    121  29845    363    120    251    345  29845  29845  29845  29845  29845  29845    137    114     96     94    111  29845  29845  29845    289    304  29845  29845    302  29845  29845    164    100    248  29845  29845    138    120    265    249    216    170    188  29845  29845    214    222    225  29845  29845  29845  29845    233    215  29845  29845  29845  29845  29845  29845  29845  29845  29845  29845  29845  29845  29845  29845  29845  29845  29845  29845  29845  29845  29845    230    200  29845  29845  29845  29845  29845  29845  29845  29845  29845  29845    264  29845  29845  29845    225    244  29845    229    237    254    240    241    235  29845    213    227    221    245    224    231    212    235    223    213    231  29845  29845  29845    221    231    224  29845    240    249  29845    227    253    230  29845  29845  29845  29845  29845  29845  29845  29845  29845  29845  29845  29845  29845  29845  29845  29845  29845  29845    241  29845  29845  29845  29845  29845  29845  29845  29845  29845  29845  29845  29845  29845  29845  29845  29845  29845  29845  29845  29845  29845  29845  29845  29845  29845  29845  29845  29845  29845  29845  29845  29845  29845  29845  29845  29845  29845  29845  29845  29845  29845  29845  29845  29845  29845  29845  29845  29845  29845  29845  29845  29845  29845  29845  29845  29845  29845
  29845  29845  29845  29845  29845  29845  29845  29845  29845  29845  29845  29845  29845  29845  29845  29845  29845  29845  29845  29845  29845  29845  29845  29845  29845  29845  29845  29845  29845  29845  29845  29845  29845  29845  29845  29845  29845  29845  29845  29845  29845  29845  29845  29845  29845  29845  29845  29845  29845  29845  29845  29845  29845  29845  29845  29845  29845  29845  29845  29845  29845  29845  29845  29845  29845  29845  29845  29845  29845  29845  29845  29845  29845  29845  29845  29845  29845  29845  29845  29845  29845  29845  29845  29845    202    173    161     74    189  29845    138    169    189    182  29845    157  29845    336    205    154  29845    154    283    207    278    167    156    183    188    216    205    168    274    248    159  29845    258    176    230    245  29845  29845    233    229    211    223    232    230    266    218  29845    204  29845    250    237    222    232    233    236    250  29845    231    229    224    222    222    244    190    230    207    199    219    189    219    229    228    245    224    239  29845  29845  29845  29845  29845  29845  29845  29845  29845  29845  29845  29845  29845  29845  29845  29845  29845  29845  29845  29845  29845  29845  29845  29845  29845  29845  29845  29845  29845  29845  29845  29845  29845  29845  29845  29845  29845  29845  29845  29845  29845  29845  29845  29845  29845  29845  29845  29845  29845  29845  29845  29845  29845  29845  29845  29845  29845  29845  29845  29845  29845  29845  29845  29845  29845  29845  29845  29845  29845  29845  29845  29845  29845  29845  29845  29845  29845  29845  29845  29845  29845  29845  29845  29845  29845  29845  29845  29845  29845  29845  29845  29845  29845  29845  29845  29845  29845  29845    162    164    153    234    139    134     60    130    238    166    155    176    188    169  29845  29845  29845  29845  29845    109  29845  29845  29845  29845  29845  29845    113    166  29845  29845  29845  29845  29845  29845  29845  29845    169    200  29845  29845    116  29845  29845    220    139    138    135  29845  29845  29845  29845  29845  29845    138    181    126    146    223    154    242    154    148    145    137  29845    168    174    163    159    189    188    166    176  29845  29845  29845    144    172  29845    243  29845  29845    190    182    327    241    207     85  29845     99    258  29845  29845    312  29845     93    250  29845    115    109    112    113  29845  29845  29845  29845  29845  29845  29845    277    263  29845    134    232    146    137  29845  29845    134    139    168    203  29845    201    226    215  29845  29845    194    248  29845  29845    234  29845  29845  29845  29845  29845  29845  29845  29845  29845  29845  29845  29845  29845  29845  29845  29845  29845  29845  29845  29845  29845  29845  29845  29845  29845  29845  29845  29845  29845    188  29845  29845  29845  29845    261  29845  29845    279    273    251  29845    234    263    241    246    236    222    238    240    225    244    232    232    229    221  29845    228    222    219    224  29845  29845  29845    231    225    241    231    247    222    237    226    235    237  29845  29845  29845  29845  29845  29845  29845  29845  29845  29845  29845  29845  29845  29845  29845  29845  29845    238  29845    220  29845  29845  29845  29845  29845  29845  29845  29845  29845  29845  29845  29845  29845  29845  29845  29845  29845  29845  29845  29845  29845  29845  29845  29845  29845  29845  29845  29845  29845  29845  29845  29845  29845  29845  29845  29845  29845  29845  29845  29845  29845  29845  29845  29845  29845  29845  29845  29845  29845  29845  29845  29845  29845  29845  29845  29845  29845
  29845  29845  29845  29845  29845  29845  29845  29845  29845  29845  29845  29845  29845  29845  29845  29845  29845  29845  29845  29845  29845  29845  29845  29845  29845  29845  29845  29845  29845  29845  29845  29845  29845  29845  29845  29845  29845  29845  29845  29845  29845  29845  29845  29845  29845  29845  29845  29845  29845  29845  29845  29845  29845  29845  29845  29845  29845  29845  29845  29845  29845  29845  29845  29845  29845  29845  29845  29845  29845  29845  29845  29845  29845  29845  29845  29845  29845  29845  29845  29845  29845  29845  29845  29845  29845    348  29845    129  29845    208    168    132    220    185    149    167    174  29845  29845    205    169    272  29845    212    192    195    278    200    198  29845  29845    209    205    274    253  29845    261    273    217  29845  29845  29845    242    156    228    228    223  29845    230    233    140    273    261    205    231    237    233    151    229    230    235    249    217  29845    233    210    205    225    215    231    217    234    202    203    219    227    213    211    227  29845  29845  29845  29845  29845  29845  29845  29845  29845  29845  29845  29845  29845  29845  29845  29845  29845  29845  29845  29845  29845  29845  29845  29845  29845  29845  29845  29845  29845  29845  29845  29845  29845  29845  29845  29845  29845  29845  29845  29845  29845  29845  29845  29845  29845  29845  29845  29845  29845  29845  29845  29845  29845  29845  29845  29845  29845  29845  29845  29845  29845  29845  29845  29845  29845  29845  29845  29845  29845  29845  29845  29845  29845  29845  29845  29845  29845  29845  29845  29845  29845  29845  29845  29845  29845  29845  29845  29845  29845  29845  29845  29845  29845  29845  29845  29845  29845  29845    162    181    117     73     82    148    197     65    122  29845    113  29845    242  29845  29845  29845  29845    110    270  29845  29845  29845  29845  29845  29845  29845    101    103  29845  29845  29845  29845  29845  29845  29845  29845  29845    216    104  29845  29845  29845  29845  29845    189    183    233    118  29845  29845  29845  29845  29845  29845    132    132    124  29845    159    192  29845    122  29845    129  29845    148  29845    183    159    157    186  29845    205  29845    172    147    171    155    161    166  29845    180    154    151    113  29845    167  29845  29845    204  29845  29845  29845  29845  29845  29845    103     97     81     98    105  29845  29845    269  29845  29845  29845  29845  29845     93    113    312    244     95    248  29845  29845  29845  29845  29845  29845    216    190  29845    213    205  29845    237    233  29845  29845  29845  29845  29845  29845  29845  29845  29845  29845  29845  29845  29845  29845  29845  29845    191  29845  29845  29845  29845  29845  29845  29845  29845  29845  29845    211    221    214    219    221  29845  29845  29845  29845  29845    320    287  29845  29845    275    264  29845    220    242    231    230    230    218    245    240    230    237    220    222    235    222    270  29845    246    229    245  29845  29845  29845    227    233    219  29845  29845  29845    240    238    219    220  29845  29845  29845  29845  29845  29845  29845  29845  29845  29845  29845  29845  29845  29845  29845  29845  29845  29845  29845  29845    197    260  29845  29845  29845  29845  29845  29845  29845  29845  29845  29845  29845  29845  29845  29845  29845  29845  29845  29845  29845  29845  29845  29845  29845  29845  29845  29845  29845  29845  29845  29845  29845  29845  29845  29845  29845  29845  29845  29845  29845  29845  29845  29845  29845  29845  29845  29845  29845  29845  29845  29845  29845  29845  29845  29845  29845  29845
  29845  29845  29845  29845  29845  29845  29845  29845  29845  29845  29845  29845  29845  29845  29845  29845  29845  29845  29845  29845  29845  29845  29845  29845  29845  29845  29845  29845  29845  29845  29845  29845  29845  29845  29845  29845  29845  29845  29845  29845  29845  29845  29845  29845  29845  29845  29845  29845  29845  29845  29845  29845  29845  29845  29845  29845  29845  29845  29845  29845  29845  29845  29845  29845  29845  29845  29845  29845  29845  29845  29845  29845  29845  29845  29845  29845  29845  29845  29845  29845  29845  29845  29845  29845  29845    153  29845    104    106    319  29845    156    185  29845  29845    187  29845  29845  29845    240  29845    226    296    205    201  29845    221    190    228    237    234    248    203    255  29845  29845    234    266  29845    142    144    248    232    226    150  29845  29845    238    209    249    231    214    237    227    241    238    244    234    243    211    225    232    206  29845    229    208    192    246    220    215    236    237    208    233    262    218    219  29845  29845  29845  29845  29845  29845  29845  29845  29845  29845  29845  29845  29845  29845  29845  29845  29845  29845  29845  29845  29845  29845  29845  29845  29845  29845  29845  29845  29845  29845  29845  29845  29845  29845  29845  29845  29845  29845  29845  29845  29845  29845  29845  29845  29845  29845  29845  29845  29845  29845  29845  29845  29845  29845  29845  29845  29845  29845  29845  29845  29845  29845  29845  29845  29845  29845  29845  29845  29845  29845  29845  29845  29845  29845  29845  29845  29845  29845  29845  29845  29845  29845  29845  29845  29845  29845  29845  29845  29845  29845  29845  29845  29845  29845  29845  29845  29845  29845  29845    141    152    119     77    107     54     83    179    114    212  29845    161  29845    176  29845  29845    171  29845  29845  29845  29845  29845  29845  29845  29845  29845  29845  29845  29845  29845  29845  29845  29845  29845  29845  29845  29845  29845  29845    171  29845  29845  29845  29845  29845    129  29845    182    275  29845  29845  29845  29845  29845  29845    141    128    137    181  29845    156    132    133    147  29845  29845    231    149  29845    167    314    153  29845    169    159  29845  29845    161    151  29845    297    156    141    172    113    137    132    111  29845  29845    205  29845    186  29845  29845  29845  29845  29845    111     77  29845  29845  29845  29845  29845  29845  29845  29845  29845  29845    110  29845    140    210    124    163  29845    168    162  29845  29845  29845  29845  29845  29845  29845  29845    169  29845  29845  29845  29845  29845  29845  29845  29845  29845  29845  29845  29845  29845  29845  29845  29845  29845  29845    273  29845  29845  29845  29845  29845  29845  29845  29845  29845  29845    231  29845    221    227    230    215    217    263    243    291  29845  29845  29845  29845    326    238    171    210    252    230    239    230    219    245    249    223    238    219    181    208    143    234    237    303  29845  29845  29845  29845  29845  29845  29845  29845  29845  29845  29845  29845    173    248    238  29845  29845  29845  29845  29845  29845  29845  29845  29845  29845  29845  29845  29845  29845  29845  29845  29845  29845    258  29845    157  29845  29845  29845  29845  29845  29845  29845  29845  29845  29845  29845  29845  29845  29845  29845  29845  29845  29845  29845  29845  29845  29845  29845  29845  29845  29845  29845  29845  29845  29845  29845  29845  29845  29845  29845  29845  29845  29845  29845  29845  29845  29845  29845  29845  29845  29845  29845  29845  29845  29845  29845  29845  29845  29845  29845  29845  29845
  29845  29845  29845  29845  29845  29845  29845  29845  29845  29845  29845  29845  29845  29845  29845  29845  29845  29845  29845  29845  29845  29845  29845  29845  29845  29845  29845  29845  29845  29845  29845  29845  29845  29845  29845  29845  29845  29845  29845  29845  29845  29845  29845  29845  29845  29845  29845  29845  29845  29845  29845  29845  29845  29845  29845  29845  29845  29845  29845  29845  29845  29845  29845  29845  29845  29845  29845  29845  29845  29845  29845  29845  29845  29845  29845  29845  29845  29845  29845  29845  29845  29845  29845  29845  29845  29845    158     95    105  29845  29845    186    210  29845    115  29845    242    158    167  29845  29845    175    197  29845  29845  29845  29845    210    258    195    212  29845  29845    163    264    239    253    133    208    241    247    214    167    203    164    189    232    262    257    191    223    267    220    223    221    223    243    223    240    255    217    205    211    185    188    206    211    205    210    187    218    227    226    197  29845    249    223    235  29845  29845  29845  29845  29845  29845  29845  29845  29845  29845  29845  29845  29845  29845  29845  29845  29845  29845  29845  29845  29845  29845  29845  29845  29845  29845  29845  29845  29845  29845  29845  29845  29845  29845  29845  29845  29845  29845  29845  29845  29845  29845  29845  29845  29845  29845  29845  29845  29845  29845  29845  29845  29845  29845  29845  29845  29845  29845  29845  29845  29845  29845  29845  29845  29845  29845  29845  29845  29845  29845  29845  29845  29845  29845  29845  29845  29845  29845  29845  29845  29845  29845  29845  29845  29845  29845  29845  29845  29845  29845  29845  29845  29845  29845  29845  29845  29845  29845  29845    164    253     74    112    110     35    133    153     88    142  29845  29845  29845  29845  29845  29845  29845  29845  29845  29845  29845  29845  29845  29845  29845  29845  29845  29845  29845  29845  29845  29845  29845  29845  29845  29845  29845    133  29845  29845  29845  29845  29845  29845  29845    133    161    133  29845    117  29845  29845    145  29845    267    126    124    139    139  29845    133    131  29845    197  29845    170  29845    160    162    161    133  29845  29845    173  29845    159    134  29845  29845    145    132    227    152    146  29845    152    195  29845    129    131    209  29845    181  29845  29845     85     91     88    126    232  29845    258  29845  29845  29845    288  29845    102    102    254    126    104     80    133    171    152    160    122    154    208  29845  29845  29845  29845    245    212  29845    190  29845    240  29845  29845  29845  29845  29845  29845  29845  29845  29845  29845  29845  29845    249  29845  29845  29845    220  29845  29845  29845  29845  29845  29845  29845  29845  29845    223    220    221    219    213    210    232    219    180    281    237  29845    222  29845  29845    256    245    265    252    264    239    245    224    254    231    231    231    216    222    246    250    244    246    152  29845  29845  29845  29845  29845  29845  29845  29845  29845  29845  29845    237    232    238    227    177  29845  29845  29845  29845  29845  29845  29845  29845  29845  29845  29845  29845  29845  29845  29845  29845  29845    263    250    161  29845  29845  29845  29845  29845  29845  29845  29845  29845  29845  29845  29845  29845  29845  29845  29845  29845  29845  29845  29845  29845  29845  29845  29845  29845  29845  29845  29845  29845  29845  29845  29845  29845  29845  29845  29845  29845  29845  29845  29845  29845  29845  29845  29845  29845  29845  29845  29845  29845  29845  29845  29845  29845  29845  29845  29845  29845
  29845  29845  29845  29845  29845  29845  29845  29845  29845  29845  29845  29845  29845  29845  29845  29845  29845  29845  29845  29845  29845  29845  29845  29845  29845  29845  29845  29845  29845  29845  29845  29845  29845  29845  29845  29845  29845  29845  29845  29845  29845  29845  29845  29845  29845  29845  29845  29845  29845  29845  29845  29845  29845  29845  29845  29845  29845  29845  29845  29845  29845  29845  29845  29845  29845  29845  29845  29845  29845  29845  29845  29845  29845  29845  29845  29845  29845  29845  29845  29845  29845  29845  29845  29845  29845  29845    164  29845    114    122  29845    203  29845  29845    113  29845    116    169  29845    246    177    197    206    213    316    254  29845    239    235    208    264    219    230    153  29845    247  29845    257  29845    135    183    218    133    214    250    209    220    238    241    209    201    207    201    226    207    230    232    246    228    225    201    219    174    170    217    219    217    203    223    219    218    128    224    221    196    211  29845    251  29845  29845  29845  29845  29845  29845  29845  29845  29845  29845  29845  29845  29845  29845  29845  29845  29845  29845  29845  29845  29845  29845  29845  29845  29845  29845  29845  29845  29845  29845  29845  29845  29845  29845  29845  29845  29845  29845  29845  29845  29845  29845  29845  29845  29845  29845  29845  29845  29845  29845  29845  29845  29845  29845  29845  29845  29845  29845  29845  29845  29845  29845  29845  29845  29845  29845  29845  29845  29845  29845  29845  29845  29845  29845  29845  29845  29845  29845  29845  29845  29845  29845  29845  29845  29845  29845  29845  29845  29845  29845  29845  29845  29845  29845  29845  29845  29845  29845  29845    160     74     81    137    125    145    126    102    124    155    169  29845  29845  29845  29845  29845  29845  29845  29845  29845  29845  29845  29845  29845  29845  29845  29845  29845  29845  29845  29845  29845    100    114  29845    136    155    125  29845  29845  29845  29845  29845  29845  29845    102    205  29845     39  29845  29845  29845  29845  29845    143    147    211  29845    127    155    153    166    158    155    135    175    170  29845    161    145    161  29845  29845  29845  29845    113    136    155    182    168    146  29845    163    153    133  29845    223    120  29845    254  29845    199  29845  29845  29845  29845  29845    107    127    141    136     95  29845  29845  29845    269  29845     98     91     99  29845    130     86  29845     98     89    109    140    148  29845  29845  29845  29845  29845  29845    245    192    219  29845  29845  29845  29845  29845  29845  29845  29845  29845  29845  29845  29845    233  29845  29845  29845  29845    227  29845  29845  29845  29845  29845  29845  29845  29845  29845  29845  29845    217    221    231    205    228    222    225  29845    226    240    257  29845  29845  29845  29845    228    264    254    248    243    256    243    254    228    234    229    227    146  29845    236  29845    126    258  29845    273  29845  29845  29845  29845  29845  29845  29845  29845  29845  29845  29845    234  29845    181  29845  29845  29845  29845  29845  29845  29845  29845  29845  29845  29845  29845  29845  29845  29845  29845  29845    246    181  29845  29845  29845  29845  29845  29845  29845  29845  29845  29845  29845  29845  29845  29845  29845  29845  29845  29845  29845  29845  29845  29845  29845  29845  29845  29845  29845  29845  29845  29845  29845  29845  29845  29845  29845  29845  29845  29845  29845  29845  29845  29845  29845  29845  29845  29845  29845  29845  29845  29845  29845  29845  29845  29845  29845  29845  29845  29845
[truncated: 967,938 more chars]
