# Supplementary material for: A Novel Large-Scale Temperature Dominated Model for Predicting the End of the Growing Season
Source: PLoS One. 2016 Nov 28;11(11):e0167302. doi: 10.1371/journal.pone.0167302 (PMC5125685; doi:10.1371/journal.pone.0167302)
Supplement: S1 File — (ZIP) [file pone.0167302.s001.zip › MCD12Q2 product from 2001 to 2010/2009.txt]

  29479  29479  29479  29479  29479  29479  29479  29479  29479  29479  29479  29479  29479  29479  29479  29479  29479  29479  29479  29479  29479  29479  29479  29479  29479  29479  29479  29479  29479  29479  29479  29479  29479  29479  29479  29479  29479  29479  29479  29479  29479  29479  29479  29479  29479  29479  29479  29479  29479  29479  29479  29479  29479  29479  29479  29479  29479  29479  29479  29479  29479  29479  29479  29479  29479  29479  29479  29479  29479  29479  29479  29479  29479  29479  29479  29479  29479  29479  29479  29479  29479  29479  29479  29479  29479  29479  29479  29479  29479  29479  29479  29479  29479  29479  29479  29479  29479  29479  29479  29479  29479  29479  29479  29479  29479  29479  29479  29479  29479  29479  29479  29479  29479  29479  29479  29479  29479  29479  29479  29479  29479  29479  29479  29479  29479  29479  29479  29479  29479  29479  29479  29479  29479  29479  29479  29479  29479  29479  29479  29479  29479  29479  29479  29479  29479  29479  29479  29479  29479  29479  29479  29479  29479  29479  29479  29479  29479  29479  29479  29479  29479  29479  29479  29479  29479  29479  29479  29479  29479  29479  29479  29479  29479  29479  29479  29479  29479  29479  29479  29479  29479  29479  29479  29479  29479  29479  29479  29479  29479  29479  29479  29479  29479  29479  29479  29479  29479  29479  29479  29479  29479  29479  29479  29479  29479  29479  29479  29479  29479  29479  29479  29479  29479  29479  29479  29479  29479  29479  29479  29479  29479  29479  29479  29479  29479  29479  29479  29479  29479  29479  29479  29479  29479  29479  29479  29479  29479  29479  29479  29479  29479  29479  29479  29479  29479  29479  29479  29479  29479  29479  29479  29479  29479  29479  29479  29479  29479  29479  29479  29479  29479  29479  29479  29479  29479  29479  29479  29479  29479  29479  29479  29479  29479  29479  29479  29479  29479  29479  29479  29479  29479  29479  29479  29479  29479  29479  29479  29479  29479  29479  29479  29479  29479  29479  29479  29479  29479  29479  29479  29479  29479  29479  29479  29479  29479  29479  29479  29479  29479  29479  29479  29479  29479  29479  29479  29479  29479  29479  29479  29479  29479  29479  29479  29479  29479  29479  29479  29479  29479  29479  29479  29479  29479  29479  29479  29479  29479  29479  29479  29479  29479  29479  29479  29479  29479  29479  29479  29479  29479  29479  29479  29479  29479  29479  29479  29479  29479  29479  29479  29479  29479  29479  29479  29479  29479  29479  29479  29479  29479  29479  29479  29479  29479  29479  29479  29479  29479  29479  29479  29479  29479  29479  29479  29479  29479  29479  29479  29479  29479  29479  29479  29479  29479  29479  29479  29479  29479  29479  29479  29479  29479  29479  29479  29479  29479  29479  29479  29479  29479  29479  29479  29479  29479  29479  29479  29479  29479  29479  29479  29479  29479  29479  29479  29479  29479  29479  29479  29479  29479  29479  29479  29479  29479  29479  29479  29479  29479  29479  29479  29479  29479  29479  29479  29479  29479  29479  29479  29479  29479  29479  29479  29479  29479  29479  29479  29479  29479  29479  29479  29479  29479  29479  29479  29479  29479  29479  29479  29479  29479  29479  29479  29479  29479  29479  29479  29479  29479  29479  29479  29479  29479  29479  29479  29479  29479  29479  29479  29479  29479  29479  29479  29479  29479  29479  29479  29479  29479  29479  29479  29479  29479  29479  29479  29479  29479  29479  29479  29479  29479  29479  29479  29479  29479  29479  29479  29479  29479  29479  29479  29479  29479  29479  29479  29479  29479  29479  29479  29479  29479  29479  29479  29479  29479  29479  29479  29479  29479  29479  29479  29479
  29479  29479  29479  29479  29479  29479  29479  29479  29479  29479  29479  29479  29479  29479  29479  29479  29479  29479  29479  29479  29479  29479  29479  29479  29479  29479  29479  29479  29479  29479  29479  29479  29479  29479  29479  29479  29479  29479  29479  29479  29479  29479  29479  29479  29479  29479  29479  29479  29479  29479  29479  29479  29479  29479  29479  29479  29479  29479  29479  29479  29479  29479  29479  29479  29479  29479  29479  29479  29479  29479  29479  29479  29479  29479  29479  29479  29479  29479  29479  29479  29479  29479  29479  29479  29479  29479  29479  29479  29479  29479  29479  29479  29479  29479  29479  29479  29479  29479  29479  29479  29479  29479  29479  29479  29479  29479  29479  29479  29479  29479  29479  29479  29479  29479  29479  29479  29479  29479  29479  29479  29479  29479  29479  29479  29479  29479  29479  29479  29479  29479  29479  29479  29479  29479  29479  29479  29479  29479  29479  29479  29479  29479  29479  29479  29479  29479  29479  29479  29479  29479  29479  29479  29479  29479  29479  29479  29479  29479  29479  29479  29479  29479  29479  29479  29479  29479  29479  29479  29479  29479  29479  29479  29479  29479  29479  29479  29479  29479  29479  29479  29479  29479  29479  29479  29479  29479  29479  29479  29479  29479  29479  29479  29479  29479  29479  29479  29479  29479  29479  29479  29479  29479  29479  29479  29479  29479  29479  29479  29479  29479  29479  29479  29479  29479  29479  29479  29479  29479  29479  29479  29479  29479  29479  29479  29479  29479  29479  29479  29479  29479  29479  29479  29479  29479  29479  29479  29479  29479  29479  29479  29479  29479  29479  29479  29479  29479  29479  29479  29479  29479  29479  29479  29479  29479  29479  29479  29479  29479  29479  29479  29479  29479  29479  29479  29479  29479  29479  29479  29479  29479  29479  29479  29479  29479  29479  29479  29479  29479  29479  29479  29479  29479  29479  29479  29479  29479  29479  29479  29479  29479  29479  29479  29479  29479  29479  29479  29479  29479  29479  29479  29479  29479  29479  29479  29479  29479  29479  29479  29479  29479  29479  29479  29479  29479  29479  29479  29479  29479  29479  29479  29479  29479  29479  29479  29479  29479  29479  29479  29479  29479  29479  29479  29479  29479  29479  29479  29479  29479  29479  29479  29479  29479  29479  29479  29479  29479  29479  29479  29479  29479  29479  29479  29479  29479  29479  29479  29479  29479  29479  29479  29479  29479  29479  29479  29479  29479  29479  29479  29479  29479  29479  29479  29479  29479  29479  29479  29479  29479  29479  29479  29479  29479  29479  29479  29479  29479  29479  29479  29479  29479  29479  29479  29479  29479  29479  29479  29479  29479  29479  29479  29479  29479  29479  29479  29479  29479  29479  29479  29479  29479  29479  29479  29479  29479  29479  29479  29479  29479  29479  29479  29479  29479  29479  29479  29479  29479  29479  29479  29479  29479  29479  29479  29479  29479  29479  29479  29479  29479  29479  29479  29479  29479  29479  29479  29479  29479  29479  29479  29479  29479  29479  29479  29479  29479  29479  29479  29479  29479  29479  29479  29479  29479  29479  29479  29479  29479  29479  29479  29479  29479  29479  29479  29479  29479  29479  29479  29479  29479  29479  29479  29479  29479  29479  29479  29479  29479  29479  29479  29479  29479  29479  29479  29479  29479  29479  29479  29479  29479  29479  29479  29479  29479  29479  29479  29479  29479  29479  29479  29479  29479  29479  29479  29479  29479  29479  29479  29479  29479  29479  29479  29479  29479  29479  29479  29479  29479  29479  29479  29479  29479  29479  29479  29479  29479  29479  29479  29479  29479  29479  29479
  29479  29479  29479  29479  29479  29479  29479  29479  29479  29479  29479  29479  29479  29479  29479  29479  29479  29479  29479  29479  29479  29479  29479  29479  29479  29479  29479  29479  29479  29479  29479  29479  29479  29479  29479  29479  29479  29479  29479  29479  29479  29479  29479  29479  29479  29479  29479  29479  29479  29479  29479  29479  29479  29479  29479  29479  29479  29479  29479  29479  29479  29479  29479  29479  29479  29479  29479  29479  29479  29479  29479  29479  29479  29479  29479  29479  29479  29479  29479  29479  29479  29479  29479  29479  29479  29479  29479  29479  29479  29479  29479  29479  29479  29479  29479  29479  29479  29479  29479  29479  29479  29479  29479  29479  29479  29479  29479  29479  29479  29479  29479  29479  29479  29479  29479  29479  29479  29479  29479  29479  29479  29479  29479  29479  29479  29479  29479  29479  29479  29479  29479  29479  29479  29479  29479  29479  29479  29479  29479  29479  29479  29479  29479  29479  29479  29479  29479  29479  29479  29479  29479  29479  29479  29479  29479  29479  29479  29479  29479  29479  29479  29479  29479  29479  29479  29479  29479  29479  29479  29479  29479  29479  29479  29479  29479  29479  29479  29479  29479  29479  29479  29479  29479  29479  29479  29479  29479  29479  29479  29479  29479  29479  29479  29479  29479  29479  29479  29479  29479  29479  29479  29479  29479  29479  29479  29479  29479  29479  29479  29479  29479  29479  29479  29479  29479  29479  29479  29479  29479  29479  29479  29479  29479  29479  29479  29479  29479  29479  29479  29479  29479  29479  29479  29479  29479  29479  29479  29479  29479  29479  29479  29479  29479  29479  29479  29479  29479  29479  29479  29479  29479  29479  29479  29479  29479  29479  29479  29479  29479  29479  29479  29479  29479  29479  29479  29479  29479  29479  29479  29479  29479  29479  29479  29479  29479  29479  29479  29479  29479  29479  29479  29479  29479  29479  29479  29479  29479  29479  29479  29479  29479  29479  29479  29479  29479  29479  29479  29479  29479  29479  29479  29479  29479  29479  29479  29479  29479  29479  29479  29479  29479  29479  29479  29479  29479  29479  29479  29479  29479  29479  29479  29479  29479  29479  29479  29479  29479  29479  29479  29479  29479  29479  29479  29479  29479  29479  29479  29479  29479  29479  29479  29479  29479  29479  29479  29479  29479  29479  29479  29479  29479  29479  29479  29479  29479  29479  29479  29479  29479  29479  29479  29479  29479  29479  29479  29479  29479  29479  29479  29479  29479  29479  29479  29479  29479  29479  29479  29479  29479  29479  29479  29479  29479  29479  29479  29479  29479  29479  29479  29479  29479  29479  29479  29479  29479  29479  29479  29479  29479  29479  29479  29479  29479  29479  29479  29479  29479  29479  29479  29479  29479  29479  29479  29479  29479  29479  29479  29479  29479  29479  29479  29479  29479  29479  29479  29479  29479  29479  29479  29479  29479  29479  29479  29479  29479  29479  29479  29479  29479  29479  29479  29479  29479  29479  29479  29479  29479  29479  29479  29479  29479  29479  29479  29479  29479  29479  29479  29479  29479  29479  29479  29479  29479  29479  29479  29479  29479  29479  29479  29479  29479  29479  29479  29479  29479  29479  29479  29479  29479  29479  29479  29479  29479  29479  29479  29479  29479  29479  29479  29479  29479  29479  29479  29479  29479  29479  29479  29479  29479  29479  29479  29479  29479  29479  29479  29479  29479  29479  29479  29479  29479  29479  29479  29479  29479  29479  29479  29479  29479  29479  29479  29479  29479  29479  29479  29479  29479  29479  29479  29479  29479  29479  29479  29479  29479  29479  29479  29479  29479  29479
  29479  29479  29479  29479  29479  29479  29479  29479  29479  29479  29479  29479  29479  29479  29479  29479  29479  29479  29479  29479  29479  29479  29479  29479  29479  29479  29479  29479  29479  29479  29479  29479  29479  29479  29479  29479  29479  29479  29479  29479  29479  29479  29479  29479  29479  29479  29479  29479  29479  29479  29479  29479  29479  29479  29479  29479  29479  29479  29479  29479  29479  29479  29479  29479  29479  29479  29479  29479  29479  29479  29479  29479  29479  29479  29479  29479  29479  29479  29479  29479  29479  29479  29479  29479  29479  29479  29479  29479  29479  29479  29479  29479  29479  29479  29479  29479  29479  29479  29479  29479  29479  29479  29479  29479  29479  29479  29479  29479  29479  29479  29479  29479  29479  29479  29479  29479  29479  29479  29479  29479  29479  29479  29479  29479  29479  29479  29479  29479  29479  29479  29479  29479  29479  29479  29479  29479  29479  29479  29479  29479  29479  29479  29479  29479  29479  29479  29479  29479  29479  29479  29479  29479  29479  29479  29479  29479  29479  29479  29479  29479  29479  29479  29479  29479  29479  29479  29479  29479  29479  29479  29479  29479  29479  29479  29479  29479  29479  29479  29479  29479  29479  29479  29479  29479  29479  29479  29479  29479  29479  29479  29479  29479  29479  29479  29479  29479  29479  29479  29479  29479  29479  29479  29479  29479  29479  29479  29479  29479  29479  29479  29479  29479  29479  29479  29479  29479  29479  29479  29479  29479  29479  29479  29479  29479  29479  29479  29479  29479  29479  29479  29479  29479  29479  29479  29479  29479  29479  29479  29479  29479  29479  29479  29479  29479  29479  29479  29479  29479  29479  29479  29479  29479  29479  29479  29479  29479  29479  29479  29479  29479  29479  29479  29479  29479  29479  29479  29479  29479  29479  29479  29479  29479  29479  29479  29479  29479  29479  29479  29479  29479  29479  29479  29479  29479  29479  29479  29479  29479  29479  29479  29479  29479  29479  29479  29479  29479  29479  29479  29479  29479  29479  29479  29479  29479  29479  29479  29479  29479  29479  29479  29479  29479  29479  29479  29479  29479  29479  29479  29479  29479  29479  29479  29479  29479  29479  29479  29479  29479  29479  29479  29479  29479  29479  29479  29479  29479  29479  29479  29479  29479  29479  29479  29479  29479  29479  29479  29479  29479  29479  29479  29479  29479  29479  29479  29479  29479  29479  29479  29479  29479  29479  29479  29479  29479  29479  29479  29479  29479  29479  29479  29479  29479  29479  29479  29479  29479  29479  29479  29479  29479  29479  29479  29479  29479  29479  29479  29479  29479  29479  29479  29479  29479  29479  29479  29479  29479  29479  29479  29479  29479  29479  29479  29479  29479  29479  29479  29479  29479  29479  29479  29479  29479  29479  29479  29479  29479  29479  29479  29479  29479  29479  29479  29479  29479  29479  29479  29479  29479  29479  29479  29479  29479  29479  29479  29479  29479  29479  29479  29479  29479  29479  29479  29479  29479  29479  29479  29479  29479  29479  29479  29479  29479  29479  29479  29479  29479  29479  29479  29479  29479  29479  29479  29479  29479  29479  29479  29479  29479  29479  29479  29479  29479  29479  29479  29479  29479  29479  29479  29479  29479  29479  29479  29479  29479  29479  29479  29479  29479  29479  29479  29479  29479  29479  29479  29479  29479  29479  29479  29479  29479  29479  29479  29479  29479  29479  29479  29479  29479  29479  29479  29479  29479  29479  29479  29479  29479  29479  29479  29479  29479  29479  29479  29479  29479  29479  29479  29479  29479  29479  29479  29479  29479  29479  29479  29479  29479  29479  29479  29479  29479
  29479  29479  29479  29479  29479  29479  29479  29479  29479  29479  29479  29479  29479  29479  29479  29479  29479  29479  29479  29479  29479  29479  29479  29479  29479  29479  29479  29479  29479  29479  29479  29479  29479  29479  29479  29479  29479  29479  29479  29479  29479  29479  29479  29479  29479  29479  29479  29479  29479  29479  29479  29479  29479  29479  29479  29479  29479  29479  29479  29479  29479  29479  29479  29479  29479  29479  29479  29479  29479  29479  29479  29479  29479  29479  29479  29479  29479  29479  29479  29479  29479  29479  29479  29479  29479  29479  29479  29479  29479  29479  29479  29479  29479  29479  29479  29479  29479  29479  29479  29479  29479  29479  29479  29479  29479  29479  29479  29479  29479  29479  29479  29479  29479  29479  29479  29479  29479  29479  29479  29479  29479  29479  29479  29479  29479  29479  29479  29479  29479  29479  29479  29479  29479  29479  29479  29479  29479  29479  29479  29479  29479  29479  29479  29479  29479  29479  29479  29479  29479  29479  29479  29479  29479  29479  29479  29479  29479  29479  29479  29479  29479  29479  29479  29479  29479  29479  29479  29479  29479  29479  29479  29479  29479  29479  29479  29479  29479  29479  29479  29479  29479  29479  29479  29479  29479  29479  29479  29479  29479  29479  29479  29479  29479  29479  29479  29479  29479  29479  29479  29479  29479  29479  29479  29479  29479  29479  29479  29479  29479  29479  29479  29479  29479  29479  29479  29479  29479  29479  29479  29479  29479  29479  29479  29479  29479  29479  29479  29479  29479  29479  29479  29479  29479  29479  29479  29479  29479  29479  29479  29479  29479  29479  29479  29479  29479  29479  29479  29479  29479  29479  29479  29479  29479  29479  29479  29479  29479  29479  29479  29479  29479  29479  29479  29479  29479  29479  29479  29479  29479  29479  29479  29479  29479  29479  29479  29479  29479  29479  29479  29479  29479  29479  29479  29479  29479  29479  29479  29479  29479  29479  29479  29479  29479  29479  29479  29479  29479  29479  29479  29479  29479  29479  29479  29479  29479  29479  29479  29479  29479  29479  29479  29479  29479  29479  29479  29479  29479  29479  29479  29479  29479  29479  29479  29479  29479  29479  29479  29479  29479  29479  29479  29479  29479  29479  29479  29479  29479  29479  29479  29479  29479  29479  29479  29479  29479  29479  29479  29479  29479  29479  29479  29479  29479  29479  29479  29479  29479  29479  29479  29479  29479  29479  29479  29479  29479  29479  29479  29479  29479  29479  29479  29479  29479  29479  29479  29479  29479  29479  29479  29479  29479  29479  29479  29479  29479  29479  29479  29479  29479  29479  29479  29479  29479  29479  29479  29479  29479  29479  29479  29479  29479  29479  29479  29479  29479  29479  29479  29479  29479  29479  29479  29479  29479  29479  29479  29479  29479  29479  29479  29479  29479  29479  29479  29479  29479  29479  29479  29479  29479  29479  29479  29479  29479  29479  29479  29479  29479  29479  29479  29479  29479  29479  29479  29479  29479  29479  29479  29479  29479  29479  29479  29479  29479  29479  29479  29479  29479  29479  29479  29479  29479  29479  29479  29479  29479  29479  29479  29479  29479  29479  29479  29479  29479  29479  29479  29479  29479  29479  29479  29479  29479  29479  29479  29479  29479  29479  29479  29479  29479  29479  29479  29479  29479  29479  29479  29479  29479  29479  29479  29479  29479  29479  29479  29479  29479  29479  29479  29479  29479  29479  29479  29479  29479  29479  29479  29479  29479  29479  29479  29479  29479  29479  29479  29479  29479  29479  29479  29479  29479  29479  29479  29479  29479  29479  29479  29479  29479  29479  29479  29479
  29479  29479  29479  29479  29479  29479  29479  29479  29479  29479  29479  29479  29479  29479  29479  29479  29479  29479  29479  29479  29479  29479  29479  29479  29479  29479  29479  29479  29479  29479  29479  29479  29479  29479  29479  29479  29479  29479  29479  29479  29479  29479  29479  29479  29479  29479  29479  29479  29479  29479  29479  29479  29479  29479  29479  29479  29479  29479  29479  29479  29479  29479  29479  29479  29479  29479  29479  29479  29479  29479  29479  29479  29479  29479  29479  29479  29479  29479  29479  29479  29479  29479  29479  29479  29479  29479  29479  29479  29479  29479  29479  29479  29479  29479  29479  29479  29479  29479  29479  29479  29479  29479  29479  29479  29479  29479  29479  29479  29479  29479  29479  29479  29479  29479  29479  29479  29479  29479  29479  29479  29479  29479  29479  29479  29479  29479  29479  29479  29479  29479  29479  29479  29479  29479  29479  29479  29479  29479  29479  29479  29479  29479  29479  29479  29479  29479  29479  29479  29479  29479  29479  29479  29479  29479  29479  29479  29479  29479  29479  29479  29479  29479  29479  29479  29479  29479  29479  29479  29479  29479  29479  29479  29479  29479  29479  29479  29479  29479  29479  29479  29479  29479  29479  29479  29479  29479  29479  29479  29479  29479  29479  29479  29479  29479  29479  29479  29479  29479  29479  29479  29479  29479  29479  29479  29479  29479  29479  29479  29479  29479  29479  29479  29479  29479  29479  29479  29479  29479  29479  29479  29479  29479  29479  29479  29479  29479  29479  29479  29479  29479  29479  29479  29479  29479  29479  29479  29479  29479  29479  29479  29479  29479  29479  29479  29479  29479  29479  29479  29479  29479  29479  29479  29479  29479  29479  29479  29479  29479  29479  29479  29479  29479  29479  29479  29479  29479  29479  29479  29479  29479  29479  29479  29479  29479  29479  29479  29479  29479  29479  29479  29479  29479  29479  29479  29479  29479  29479  29479  29479  29479  29479  29479  29479  29479  29479  29479  29479  29479  29479  29479  29479  29479  29479  29479  29479  29479  29479  29479  29479  29479  29479  29479  29479  29479  29479  29479  29479  29479  29479  29479  29479  29479  29479  29479  29479  29479  29479  29479  29479  29479  29479  29479  29479  29479  29479  29479  29479  29479  29479  29479  29479  29479  29479  29479  29479  29479  29479  29479  29479  29479  29479  29479  29479  29479  29479  29479  29479  29479  29479  29479  29479  29479  29479  29479  29479  29479  29479  29479  29479  29479  29479  29479  29479  29479  29479  29479  29479  29479  29479  29479  29479  29479  29479  29479  29479  29479  29479  29479  29479  29479  29479  29479  29479  29479  29479  29479  29479  29479  29479  29479  29479  29479  29479  29479  29479  29479  29479  29479  29479  29479  29479  29479  29479  29479  29479  29479  29479  29479  29479  29479  29479  29479  29479  29479  29479  29479  29479  29479  29479  29479  29479  29479  29479  29479  29479  29479  29479  29479  29479  29479  29479  29479  29479  29479  29479  29479  29479  29479  29479  29479  29479  29479  29479  29479  29479  29479  29479  29479  29479  29479  29479  29479  29479  29479  29479  29479  29479  29479  29479  29479  29479  29479  29479  29479  29479  29479  29479  29479  29479  29479  29479  29479  29479  29479  29479  29479  29479  29479  29479  29479  29479  29479  29479  29479  29479  29479  29479  29479  29479  29479  29479  29479  29479  29479  29479  29479  29479  29479  29479  29479  29479  29479  29479  29479  29479  29479  29479  29479  29479  29479  29479  29479  29479  29479  29479  29479  29479  29479  29479  29479  29479  29479  29479  29479  29479  29479  29479  29479  29479  29479
  29479  29479  29479  29479  29479  29479  29479  29479  29479  29479  29479  29479  29479  29479  29479  29479  29479  29479  29479  29479  29479  29479  29479  29479  29479  29479  29479  29479  29479  29479  29479  29479  29479  29479  29479  29479  29479  29479  29479  29479  29479  29479  29479  29479  29479  29479  29479  29479  29479  29479  29479  29479  29479  29479  29479  29479  29479  29479  29479  29479  29479  29479  29479  29479  29479  29479  29479  29479  29479  29479  29479  29479  29479  29479  29479  29479  29479  29479  29479  29479  29479  29479  29479  29479  29479  29479  29479  29479  29479  29479  29479  29479  29479  29479  29479  29479  29479  29479  29479  29479  29479  29479  29479  29479  29479  29479  29479  29479  29479  29479  29479  29479  29479  29479  29479  29479  29479  29479  29479  29479  29479  29479  29479  29479  29479  29479  29479  29479  29479  29479  29479  29479  29479  29479  29479  29479  29479  29479  29479  29479  29479  29479  29479  29479  29479  29479  29479  29479  29479  29479  29479  29479  29479  29479  29479  29479  29479  29479  29479  29479  29479  29479  29479  29479  29479  29479  29479  29479  29479  29479  29479  29479  29479  29479  29479  29479  29479  29479  29479  29479  29479  29479  29479  29479  29479  29479  29479  29479  29479  29479  29479  29479  29479  29479  29479  29479  29479  29479  29479  29479  29479  29479  29479  29479  29479  29479  29479  29479  29479  29479  29479  29479  29479  29479  29479  29479  29479  29479  29479  29479  29479  29479  29479  29479  29479  29479  29479  29479  29479  29479  29479  29479  29479  29479  29479  29479  29479  29479  29479  29479  29479  29479  29479  29479  29479  29479  29479  29479  29479  29479  29479  29479  29479  29479  29479  29479  29479  29479  29479  29479  29479  29479  29479  29479  29479  29479  29479  29479  29479  29479  29479  29479  29479  29479  29479  29479  29479  29479  29479  29479  29479  29479  29479  29479  29479  29479  29479  29479  29479  29479  29479  29479  29479  29479  29479  29479  29479  29479  29479  29479  29479  29479  29479  29479  29479  29479  29479  29479  29479  29479  29479  29479  29479  29479  29479  29479  29479  29479  29479  29479  29479  29479  29479  29479  29479  29479  29479  29479  29479  29479  29479  29479  29479  29479  29479  29479  29479  29479  29479  29479  29479  29479  29479  29479  29479  29479  29479  29479  29479  29479  29479  29479  29479  29479  29479  29479  29479  29479  29479  29479  29479  29479  29479  29479  29479  29479  29479  29479  29479  29479  29479  29479  29479  29479  29479  29479  29479  29479  29479  29479  29479  29479  29479  29479  29479  29479  29479  29479  29479  29479  29479  29479  29479  29479  29479  29479  29479  29479  29479  29479  29479  29479  29479  29479  29479  29479  29479  29479  29479  29479  29479  29479  29479  29479  29479  29479  29479  29479  29479  29479  29479  29479  29479  29479  29479  29479  29479  29479  29479  29479  29479  29479  29479  29479  29479  29479  29479  29479  29479  29479  29479  29479  29479  29479  29479  29479  29479  29479  29479  29479  29479  29479  29479  29479  29479  29479  29479  29479  29479  29479  29479  29479  29479  29479  29479  29479  29479  29479  29479  29479  29479  29479  29479  29479  29479  29479  29479  29479  29479  29479  29479  29479  29479  29479  29479  29479  29479  29479  29479  29479  29479  29479  29479  29479  29479  29479  29479  29479  29479  29479  29479  29479  29479  29479  29479  29479  29479  29479  29479  29479  29479  29479  29479  29479  29479  29479  29479  29479  29479  29479  29479  29479  29479  29479  29479  29479  29479  29479  29479  29479  29479  29479  29479  29479  29479  29479  29479  29479  29479  29479
  29479  29479  29479  29479  29479  29479  29479  29479  29479  29479  29479  29479  29479  29479  29479  29479  29479  29479  29479  29479  29479  29479  29479  29479  29479  29479  29479  29479  29479  29479  29479  29479  29479  29479  29479  29479  29479  29479  29479  29479  29479  29479  29479  29479  29479  29479  29479  29479  29479  29479  29479  29479  29479  29479  29479  29479  29479  29479  29479  29479  29479  29479  29479  29479  29479  29479  29479  29479  29479  29479  29479  29479  29479  29479  29479  29479  29479  29479  29479  29479  29479  29479  29479  29479  29479  29479  29479  29479  29479  29479  29479  29479  29479  29479  29479  29479  29479  29479  29479  29479  29479  29479  29479  29479  29479  29479  29479  29479  29479  29479  29479  29479  29479  29479  29479  29479  29479  29479  29479  29479  29479  29479  29479  29479  29479  29479  29479  29479  29479  29479  29479  29479  29479  29479  29479  29479  29479  29479  29479  29479  29479  29479  29479  29479  29479  29479  29479  29479  29479  29479  29479  29479  29479  29479  29479  29479  29479  29479  29479  29479  29479  29479  29479  29479  29479  29479  29479  29479  29479  29479  29479  29479  29479  29479  29479  29479  29479  29479  29479  29479  29479  29479  29479  29479  29479  29479  29479  29479  29479  29479  29479  29479  29479  29479  29479  29479  29479  29479  29479  29479  29479  29479  29479  29479  29479  29479  29479  29479  29479  29479  29479  29479  29479  29479  29479  29479  29479  29479  29479  29479  29479  29479  29479  29479  29479  29479  29479  29479  29479  29479  29479  29479  29479  29479  29479  29479  29479  29479  29479  29479  29479  29479  29479  29479  29479  29479  29479  29479  29479  29479  29479  29479  29479  29479  29479  29479  29479  29479  29479  29479  29479  29479  29479  29479  29479  29479  29479  29479  29479  29479  29479  29479  29479  29479  29479  29479  29479  29479  29479  29479  29479  29479  29479  29479  29479  29479  29479  29479  29479  29479  29479  29479  29479  29479  29479  29479  29479  29479  29479  29479  29479  29479  29479  29479  29479  29479  29479  29479  29479  29479  29479  29479  29479  29479  29479  29479  29479  29479  29479  29479  29479  29479  29479  29479  29479  29479  29479  29479  29479  29479  29479  29479  29479  29479  29479  29479  29479  29479  29479  29479  29479  29479  29479  29479  29479  29479  29479  29479  29479  29479  29479  29479  29479  29479  29479  29479  29479  29479  29479  29479  29479  29479  29479  29479  29479  29479  29479  29479  29479  29479  29479  29479  29479  29479  29479  29479  29479  29479  29479  29479  29479  29479  29479  29479  29479  29479  29479  29479  29479  29479  29479  29479  29479  29479  29479  29479  29479  29479  29479  29479  29479  29479  29479  29479  29479  29479  29479  29479  29479  29479  29479  29479  29479  29479  29479  29479  29479  29479  29479  29479  29479  29479  29479  29479  29479  29479  29479  29479  29479  29479  29479  29479  29479  29479  29479  29479  29479  29479  29479  29479  29479  29479  29479  29479  29479  29479  29479  29479  29479  29479  29479  29479  29479  29479  29479  29479  29479  29479  29479  29479  29479  29479  29479  29479  29479  29479  29479  29479  29479  29479  29479  29479  29479  29479  29479  29479  29479  29479  29479  29479  29479  29479  29479  29479  29479  29479  29479  29479  29479  29479  29479  29479  29479  29479  29479  29479  29479  29479  29479  29479  29479  29479  29479  29479  29479  29479  29479  29479  29479  29479  29479  29479  29479  29479  29479  29479  29479  29479  29479  29479  29479  29479  29479  29479  29479  29479  29479  29479  29479  29479  29479  29479  29479  29479  29479  29479  29479  29479  29479  29479
  29479  29479  29479  29479  29479  29479  29479  29479  29479  29479  29479  29479  29479  29479  29479  29479  29479  29479  29479  29479  29479  29479  29479  29479  29479  29479  29479  29479  29479  29479  29479  29479  29479  29479  29479  29479  29479  29479  29479  29479  29479  29479  29479  29479  29479  29479  29479  29479  29479  29479  29479  29479  29479  29479  29479  29479  29479  29479  29479  29479  29479  29479  29479  29479  29479  29479  29479  29479  29479  29479  29479  29479  29479  29479  29479  29479  29479  29479  29479  29479  29479  29479  29479  29479  29479  29479  29479  29479  29479  29479  29479  29479  29479  29479  29479  29479  29479  29479  29479  29479  29479  29479  29479  29479  29479  29479  29479  29479  29479  29479  29479  29479  29479  29479  29479  29479  29479  29479  29479  29479  29479  29479  29479  29479  29479  29479  29479  29479  29479  29479  29479  29479  29479  29479  29479  29479  29479  29479  29479  29479  29479  29479  29479  29479  29479  29479  29479  29479  29479  29479  29479  29479  29479  29479  29479  29479  29479  29479  29479  29479  29479  29479  29479  29479  29479  29479  29479  29479  29479  29479  29479  29479  29479  29479  29479  29479  29479  29479  29479  29479  29479  29479  29479  29479  29479  29479  29479  29479  29479  29479  29479  29479  29479  29479  29479  29479  29479  29479  29479  29479  29479  29479  29479  29479  29479  29479  29479  29479  29479  29479  29479  29479  29479  29479  29479  29479  29479  29479  29479  29479  29479  29479  29479  29479  29479  29479  29479  29479  29479  29479  29479  29479  29479  29479  29479  29479  29479  29479  29479  29479  29479  29479  29479  29479  29479  29479  29479  29479  29479  29479  29479  29479  29479  29479  29479  29479  29479  29479  29479  29479  29479  29479  29479  29479  29479  29479  29479  29479  29479  29479  29479  29479  29479  29479  29479  29479  29479  29479  29479  29479  29479  29479  29479  29479  29479  29479  29479  29479  29479  29479  29479  29479  29479  29479  29479  29479  29479  29479  29479  29479  29479  29479  29479  29479  29479  29479  29479  29479  29479  29479  29479  29479  29479  29479  29479  29479  29479  29479  29479  29479  29479  29479  29479  29479  29479  29479  29479  29479  29479  29479  29479  29479  29479  29479  29479  29479  29479  29479  29479  29479  29479  29479  29479  29479  29479  29479  29479  29479  29479  29479  29479  29479  29479  29479  29479  29479  29479  29479  29479  29479  29479  29479  29479  29479  29479  29479  29479  29479  29479  29479  29479  29479  29479  29479  29479  29479  29479  29479  29479  29479  29479  29479  29479  29479  29479  29479  29479  29479  29479  29479  29479  29479  29479  29479  29479  29479  29479  29479  29479  29479  29479  29479  29479  29479  29479  29479  29479  29479  29479  29479  29479  29479  29479  29479  29479  29479  29479  29479  29479  29479  29479  29479  29479  29479  29479  29479  29479  29479  29479  29479  29479  29479  29479  29479  29479  29479  29479  29479  29479  29479  29479  29479  29479  29479  29479  29479  29479  29479  29479  29479  29479  29479  29479  29479  29479  29479  29479  29479  29479  29479  29479  29479  29479  29479  29479  29479  29479  29479  29479  29479  29479  29479  29479  29479  29479  29479  29479  29479  29479  29479  29479  29479  29479  29479  29479  29479  29479  29479  29479  29479  29479  29479  29479  29479  29479  29479  29479  29479  29479  29479  29479  29479  29479  29479  29479  29479  29479  29479  29479  29479  29479  29479  29479  29479  29479  29479  29479  29479  29479  29479  29479  29479  29479  29479  29479  29479  29479  29479  29479  29479  29479  29479  29479  29479  29479  29479  29479  29479  29479  29479
  29479  29479  29479  29479  29479  29479  29479  29479  29479  29479  29479  29479  29479  29479  29479  29479  29479  29479  29479  29479  29479  29479  29479  29479  29479  29479  29479  29479  29479  29479  29479  29479  29479  29479  29479  29479  29479  29479  29479  29479  29479  29479  29479  29479  29479  29479  29479  29479  29479  29479  29479  29479  29479  29479  29479  29479  29479  29479  29479  29479  29479  29479  29479  29479  29479  29479  29479  29479  29479  29479  29479  29479  29479  29479  29479  29479  29479  29479  29479  29479  29479  29479  29479  29479  29479  29479  29479  29479  29479  29479  29479  29479  29479  29479  29479  29479  29479  29479  29479  29479  29479  29479  29479  29479  29479  29479  29479  29479  29479  29479  29479  29479  29479  29479  29479  29479  29479  29479  29479  29479  29479  29479  29479  29479  29479  29479  29479  29479  29479  29479  29479  29479  29479  29479  29479  29479  29479  29479  29479  29479  29479  29479  29479  29479  29479  29479  29479  29479  29479  29479  29479  29479  29479  29479  29479  29479  29479  29479  29479  29479  29479  29479  29479  29479  29479  29479  29479  29479  29479  29479  29479  29479  29479  29479  29479  29479  29479  29479  29479  29479  29479  29479  29479  29479  29479  29479  29479  29479  29479  29479  29479  29479  29479  29479  29479  29479  29479  29479  29479  29479  29479  29479  29479  29479  29479  29479  29479  29479  29479  29479  29479  29479  29479  29479  29479  29479  29479  29479  29479  29479  29479  29479  29479  29479  29479  29479  29479  29479  29479  29479  29479  29479  29479  29479  29479  29479  29479  29479  29479  29479  29479  29479  29479  29479  29479  29479  29479  29479  29479  29479  29479  29479  29479  29479  29479  29479  29479  29479  29479  29479  29479  29479  29479  29479  29479  29479  29479  29479  29479  29479  29479  29479  29479  29479  29479  29479  29479  29479  29479  29479  29479  29479  29479  29479  29479  29479  29479  29479  29479  29479  29479  29479  29479  29479  29479  29479  29479  29479  29479  29479  29479  29479  29479  29479  29479  29479  29479  29479  29479  29479  29479  29479  29479  29479  29479  29479  29479  29479  29479  29479  29479  29479  29479  29479  29479  29479  29479  29479  29479  29479  29479  29479  29479  29479  29479  29479  29479  29479  29479  29479  29479  29479  29479  29479  29479  29479  29479  29479  29479  29479  29479  29479  29479  29479  29479  29479  29479  29479  29479  29479  29479  29479  29479  29479  29479  29479  29479  29479  29479  29479  29479  29479  29479  29479  29479  29479  29479  29479  29479  29479  29479  29479  29479  29479  29479  29479  29479  29479  29479  29479  29479  29479  29479  29479  29479  29479  29479  29479  29479  29479  29479  29479  29479  29479  29479  29479  29479  29479  29479  29479  29479  29479  29479  29479  29479  29479  29479  29479  29479  29479  29479  29479  29479  29479  29479  29479  29479  29479  29479  29479  29479  29479  29479  29479  29479  29479  29479  29479  29479  29479  29479  29479  29479  29479  29479  29479  29479  29479  29479  29479  29479  29479  29479  29479  29479  29479  29479  29479  29479  29479  29479  29479  29479  29479  29479  29479  29479  29479  29479  29479  29479  29479  29479  29479  29479  29479  29479  29479  29479  29479  29479  29479  29479  29479  29479  29479  29479  29479  29479  29479  29479  29479  29479  29479  29479  29479  29479  29479  29479  29479  29479  29479  29479  29479  29479  29479  29479  29479  29479  29479  29479  29479  29479  29479  29479  29479  29479  29479  29479  29479  29479  29479  29479  29479  29479  29479  29479  29479  29479  29479  29479  29479  29479  29479  29479  29479  29479  29479  29479  29479
  29479  29479  29479  29479  29479  29479  29479  29479  29479  29479  29479  29479  29479  29479  29479  29479  29479  29479  29479  29479  29479  29479  29479  29479  29479  29479  29479  29479  29479  29479  29479  29479  29479  29479  29479  29479  29479  29479  29479  29479  29479  29479  29479  29479  29479  29479  29479  29479  29479  29479  29479  29479  29479  29479  29479  29479  29479  29479  29479  29479  29479  29479  29479  29479  29479  29479  29479  29479  29479  29479  29479  29479  29479  29479  29479  29479  29479  29479  29479  29479  29479  29479  29479  29479  29479  29479  29479  29479  29479  29479  29479  29479  29479  29479  29479  29479  29479  29479  29479  29479  29479  29479  29479  29479  29479  29479  29479  29479  29479  29479  29479  29479  29479  29479  29479  29479  29479  29479  29479  29479  29479  29479  29479  29479  29479  29479  29479  29479  29479  29479  29479  29479  29479  29479  29479  29479  29479  29479  29479  29479  29479  29479  29479  29479  29479  29479  29479  29479  29479  29479  29479  29479  29479  29479  29479  29479  29479  29479  29479  29479  29479  29479  29479  29479  29479  29479  29479  29479  29479  29479  29479  29479  29479  29479  29479  29479  29479  29479  29479  29479  29479  29479  29479  29479  29479  29479  29479  29479  29479  29479  29479  29479  29479  29479  29479  29479  29479  29479  29479  29479  29479  29479  29479  29479  29479  29479  29479  29479  29479  29479  29479  29479  29479  29479  29479  29479  29479  29479  29479  29479  29479  29479  29479  29479  29479  29479  29479  29479  29479  29479  29479  29479  29479  29479  29479  29479  29479  29479  29479  29479  29479  29479  29479  29479  29479  29479  29479  29479  29479  29479  29479  29479  29479  29479  29479  29479  29479  29479  29479  29479  29479  29479  29479  29479  29479  29479  29479  29479  29479  29479  29479  29479  29479  29479  29479  29479  29479  29479  29479  29479  29479  29479  29479  29479  29479  29479  29479  29479  29479  29479  29479  29479  29479  29479  29479  29479  29479  29479  29479  29479  29479  29479  29479  29479  29479  29479  29479  29479  29479  29479  29479  29479  29479  29479  29479  29479  29479  29479  29479  29479  29479  29479  29479  29479  29479  29479  29479  29479  29479  29479  29479  29479  29479  29479  29479  29479  29479  29479  29479  29479  29479  29479  29479  29479  29479  29479  29479  29479  29479  29479  29479  29479  29479  29479  29479  29479  29479  29479  29479  29479  29479  29479  29479  29479  29479  29479  29479  29479  29479  29479  29479  29479  29479  29479  29479  29479  29479  29479  29479  29479  29479  29479  29479  29479  29479  29479  29479  29479  29479  29479  29479  29479  29479  29479  29479  29479  29479  29479  29479  29479  29479  29479  29479  29479  29479  29479  29479  29479  29479  29479  29479  29479  29479  29479  29479  29479  29479  29479  29479  29479  29479  29479  29479  29479  29479  29479  29479  29479  29479  29479  29479  29479  29479  29479  29479  29479  29479  29479  29479  29479  29479  29479  29479  29479  29479  29479  29479  29479  29479  29479  29479  29479  29479  29479  29479  29479  29479  29479  29479  29479  29479  29479  29479  29479  29479  29479  29479  29479  29479  29479  29479  29479  29479  29479  29479  29479  29479  29479  29479  29479  29479  29479  29479  29479  29479  29479  29479  29479  29479  29479  29479  29479  29479  29479  29479  29479  29479  29479  29479  29479  29479  29479  29479  29479  29479  29479  29479  29479  29479  29479  29479  29479  29479  29479  29479  29479  29479  29479  29479  29479  29479  29479  29479  29479  29479  29479  29479  29479  29479  29479  29479  29479  29479  29479  29479  29479  29479  29479  29479  29479
  29479  29479  29479  29479  29479  29479  29479  29479  29479  29479  29479  29479  29479  29479  29479  29479  29479  29479  29479  29479  29479  29479  29479  29479  29479  29479  29479  29479  29479  29479  29479  29479  29479  29479  29479  29479  29479  29479  29479  29479  29479  29479  29479  29479  29479  29479  29479  29479  29479  29479  29479  29479  29479  29479  29479  29479  29479  29479  29479  29479  29479  29479  29479  29479  29479  29479  29479  29479  29479  29479  29479  29479  29479  29479  29479  29479  29479  29479  29479  29479  29479  29479  29479  29479  29479  29479  29479  29479  29479  29479  29479  29479  29479  29479  29479  29479  29479  29479  29479  29479  29479  29479  29479  29479  29479  29479  29479  29479  29479  29479  29479  29479  29479  29479  29479  29479  29479  29479  29479  29479  29479  29479  29479  29479  29479  29479  29479  29479  29479  29479  29479  29479  29479  29479  29479  29479  29479  29479  29479  29479  29479  29479  29479  29479  29479  29479  29479  29479  29479  29479  29479  29479  29479  29479  29479  29479  29479  29479  29479  29479  29479  29479  29479  29479  29479  29479  29479  29479  29479  29479  29479  29479  29479  29479  29479  29479  29479  29479  29479  29479  29479  29479  29479  29479  29479  29479  29479  29479  29479  29479  29479  29479  29479  29479  29479  29479  29479  29479  29479  29479  29479  29479  29479  29479  29479  29479  29479  29479  29479  29479  29479  29479  29479  29479  29479  29479  29479  29479  29479  29479  29479  29479  29479  29479  29479  29479  29479  29479  29479  29479  29479  29479  29479  29479  29479  29479  29479  29479  29479  29479  29479  29479  29479  29479  29479  29479  29479  29479  29479  29479  29479  29479  29479  29479  29479  29479  29479  29479  29479  29479  29479  29479  29479  29479  29479  29479  29479  29479  29479  29479  29479  29479  29479  29479  29479  29479  29479  29479  29479  29479  29479  29479  29479  29479  29479  29479  29479  29479  29479  29479  29479  29479  29479  29479  29479  29479  29479  29479  29479  29479  29479  29479  29479  29479  29479  29479  29479  29479  29479  29479  29479  29479  29479  29479  29479  29479  29479  29479  29479  29479  29479  29479  29479  29479  29479  29479  29479  29479  29479  29479  29479  29479  29479  29479  29479  29479  29479  29479  29479  29479  29479  29479  29479  29479  29479  29479  29479  29479  29479  29479  29479  29479  29479  29479  29479  29479  29479  29479  29479  29479  29479  29479  29479  29479  29479  29479  29479  29479  29479  29479  29479  29479  29479  29479  29479  29479  29479  29479  29479  29479  29479  29479  29479  29479  29479  29479  29479  29479  29479  29479  29479  29479  29479  29479  29479  29479  29479  29479  29479  29479  29479  29479  29479  29479  29479  29479  29479  29479  29479  29479  29479  29479  29479  29479  29479  29479  29479  29479  29479  29479  29479  29479  29479  29479  29479  29479  29479  29479  29479  29479  29479  29479  29479  29479  29479  29479  29479  29479  29479  29479  29479  29479  29479  29479  29479  29479  29479  29479  29479  29479  29479  29479  29479  29479  29479  29479  29479  29479  29479  29479  29479  29479  29479  29479  29479  29479  29479  29479  29479  29479  29479  29479  29479  29479  29479  29479  29479  29479  29479  29479  29479  29479  29479  29479  29479  29479  29479  29479  29479  29479  29479  29479  29479  29479  29479  29479  29479  29479  29479  29479  29479  29479  29479  29479  29479  29479  29479  29479  29479  29479  29479  29479  29479  29479  29479  29479  29479  29479  29479  29479  29479  29479  29479  29479  29479  29479  29479  29479  29479  29479  29479  29479  29479  29479  29479  29479  29479  29479  29479  29479
  29479  29479  29479  29479  29479  29479  29479  29479  29479  29479  29479  29479  29479  29479  29479  29479  29479  29479  29479  29479  29479  29479  29479  29479  29479  29479  29479  29479  29479  29479  29479  29479  29479  29479  29479  29479  29479  29479  29479  29479  29479  29479  29479  29479  29479  29479  29479  29479  29479  29479  29479  29479  29479  29479  29479  29479  29479  29479  29479  29479  29479  29479  29479  29479  29479  29479  29479  29479  29479  29479  29479  29479  29479  29479  29479  29479  29479  29479  29479  29479  29479  29479  29479  29479  29479  29479  29479  29479  29479  29479  29479  29479  29479  29479  29479  29479  29479  29479  29479  29479  29479  29479  29479  29479  29479  29479  29479  29479  29479  29479  29479  29479  29479  29479  29479  29479  29479  29479  29479  29479  29479  29479  29479  29479  29479  29479  29479  29479  29479  29479  29479  29479  29479  29479  29479  29479  29479  29479  29479  29479  29479  29479  29479  29479  29479  29479  29479  29479  29479  29479  29479  29479  29479  29479  29479  29479  29479  29479  29479  29479  29479  29479  29479  29479  29479  29479  29479  29479  29479  29479  29479  29479  29479  29479  29479  29479  29479  29479  29479  29479  29479  29479  29479  29479  29479  29479  29479  29479  29479  29479  29479  29479  29479  29479  29479  29479  29479  29479  29479  29479  29479  29479  29479  29479  29479  29479  29479  29479  29479  29479  29479  29479  29479  29479  29479  29479  29479  29479  29479  29479  29479  29479  29479  29479  29479  29479  29479  29479  29479  29479  29479  29479  29479  29479  29479  29479  29479  29479  29479  29479  29479  29479  29479  29479  29479  29479  29479  29479  29479  29479  29479  29479  29479  29479  29479  29479  29479  29479  29479  29479  29479  29479  29479  29479  29479  29479  29479  29479  29479  29479  29479  29479  29479  29479  29479  29479  29479  29479  29479  29479  29479  29479  29479  29479  29479  29479  29479  29479  29479  29479  29479  29479  29479  29479  29479  29479  29479  29479  29479  29479  29479  29479  29479  29479  29479  29479  29479  29479  29479  29479  29479  29479  29479  29479  29479  29479  29479  29479  29479  29479  29479  29479  29479  29479  29479  29479  29479  29479  29479  29479  29479  29479  29479  29479  29479  29479  29479  29479  29479  29479  29479  29479  29479  29479  29479  29479  29479  29479  29479  29479  29479  29479  29479  29479  29479  29479  29479  29479  29479  29479  29479  29479  29479  29479  29479  29479  29479  29479  29479  29479  29479  29479  29479  29479  29479  29479  29479  29479  29479  29479  29479  29479  29479  29479  29479  29479  29479  29479  29479  29479  29479  29479  29479  29479  29479  29479  29479  29479  29479  29479  29479  29479  29479  29479  29479  29479  29479  29479  29479  29479  29479  29479  29479  29479  29479  29479  29479  29479  29479  29479  29479  29479  29479  29479  29479  29479  29479  29479  29479  29479  29479  29479  29479  29479  29479  29479  29479  29479  29479  29479  29479  29479  29479  29479  29479  29479  29479  29479  29479  29479  29479  29479  29479  29479  29479  29479  29479  29479  29479  29479  29479  29479  29479  29479  29479  29479  29479  29479  29479  29479  29479  29479  29479  29479  29479  29479  29479  29479  29479  29479  29479  29479  29479  29479  29479  29479  29479  29479  29479  29479  29479  29479  29479  29479  29479  29479  29479  29479  29479  29479  29479  29479  29479  29479  29479  29479  29479  29479  29479  29479  29479  29479  29479  29479  29479  29479  29479  29479  29479  29479  29479  29479  29479  29479  29479  29479  29479  29479  29479  29479  29479  29479  29479  29479  29479  29479  29479  29479  29479  29479
  29479  29479  29479  29479  29479  29479  29479  29479  29479  29479  29479  29479  29479  29479  29479  29479  29479  29479  29479  29479  29479  29479  29479  29479  29479  29479  29479  29479  29479  29479  29479  29479  29479  29479  29479  29479  29479  29479  29479  29479  29479  29479  29479  29479  29479  29479  29479  29479  29479  29479  29479  29479  29479  29479  29479  29479  29479  29479  29479  29479  29479  29479  29479  29479  29479  29479  29479  29479  29479  29479  29479  29479  29479  29479  29479  29479  29479  29479  29479  29479  29479  29479  29479  29479  29479  29479  29479  29479  29479  29479  29479  29479  29479  29479  29479  29479  29479  29479  29479  29479  29479  29479  29479  29479  29479  29479  29479  29479  29479  29479  29479  29479  29479  29479  29479  29479  29479  29479  29479  29479  29479  29479  29479  29479  29479  29479  29479  29479  29479  29479  29479  29479  29479  29479  29479  29479  29479  29479  29479  29479  29479  29479  29479  29479  29479  29479  29479  29479  29479  29479  29479  29479  29479  29479  29479  29479  29479  29479  29479  29479  29479  29479  29479  29479  29479  29479  29479  29479  29479  29479  29479  29479  29479  29479  29479  29479  29479  29479  29479  29479  29479  29479  29479  29479  29479  29479  29479  29479  29479  29479  29479  29479  29479  29479  29479  29479  29479  29479  29479  29479  29479  29479  29479  29479  29479  29479  29479  29479  29479  29479  29479  29479  29479  29479  29479  29479  29479  29479  29479  29479  29479  29479  29479  29479  29479  29479  29479  29479  29479  29479  29479  29479  29479  29479  29479  29479  29479  29479  29479  29479  29479  29479  29479  29479  29479  29479  29479  29479  29479  29479  29479  29479  29479  29479  29479  29479  29479  29479  29479  29479  29479  29479  29479  29479  29479  29479  29479  29479  29479  29479  29479  29479  29479  29479  29479  29479  29479  29479  29479  29479  29479  29479  29479  29479  29479  29479  29479  29479  29479  29479  29479  29479  29479  29479  29479  29479  29479  29479  29479  29479  29479  29479  29479  29479  29479  29479  29479  29479  29479  29479  29479  29479  29479  29479  29479  29479  29479  29479  29479  29479  29479  29479  29479  29479  29479  29479  29479  29479  29479  29479  29479  29479  29479  29479  29479  29479  29479  29479  29479  29479  29479  29479  29479  29479  29479  29479  29479  29479  29479  29479  29479  29479  29479  29479  29479  29479  29479  29479  29479  29479  29479  29479  29479  29479  29479  29479  29479  29479  29479  29479  29479  29479  29479  29479  29479  29479  29479  29479  29479  29479  29479  29479  29479  29479  29479  29479  29479  29479  29479  29479  29479  29479  29479  29479  29479  29479  29479  29479  29479  29479  29479  29479  29479  29479  29479  29479  29479  29479  29479  29479  29479  29479  29479  29479  29479  29479  29479  29479  29479  29479  29479  29479  29479  29479  29479  29479  29479  29479  29479  29479  29479  29479  29479  29479  29479  29479  29479  29479  29479  29479  29479  29479  29479  29479  29479  29479  29479  29479  29479  29479  29479  29479  29479  29479  29479  29479  29479  29479  29479  29479  29479  29479  29479  29479  29479  29479  29479  29479  29479  29479  29479  29479  29479  29479  29479  29479  29479  29479  29479  29479  29479  29479  29479  29479  29479  29479  29479  29479  29479  29479  29479  29479  29479  29479  29479  29479  29479  29479  29479  29479  29479  29479  29479  29479  29479  29479  29479  29479  29479  29479  29479  29479  29479  29479  29479  29479  29479  29479  29479  29479  29479  29479  29479  29479  29479  29479  29479  29479  29479  29479  29479  29479  29479  29479  29479  29479  29479  29479  29479  29479
  29479  29479  29479  29479  29479  29479  29479  29479  29479  29479  29479  29479  29479  29479  29479  29479  29479  29479  29479  29479  29479  29479  29479  29479  29479  29479  29479  29479  29479  29479  29479  29479  29479  29479  29479  29479  29479  29479  29479  29479  29479  29479  29479  29479  29479  29479  29479  29479  29479  29479  29479  29479  29479  29479  29479  29479  29479  29479  29479  29479  29479  29479  29479  29479  29479  29479  29479  29479  29479  29479  29479  29479  29479  29479  29479  29479  29479  29479  29479  29479  29479  29479  29479  29479  29479  29479  29479  29479  29479  29479  29479  29479  29479  29479  29479  29479  29479  29479  29479  29479  29479  29479  29479  29479  29479  29479  29479  29479  29479  29479  29479  29479  29479  29479  29479  29479  29479  29479  29479  29479  29479  29479  29479  29479  29479  29479  29479  29479  29479  29479  29479  29479  29479  29479  29479  29479  29479  29479  29479  29479  29479  29479  29479  29479  29479  29479  29479  29479  29479  29479  29479  29479  29479  29479  29479  29479  29479  29479  29479  29479  29479  29479  29479  29479  29479  29479  29479  29479  29479  29479  29479  29479  29479  29479  29479  29479  29479  29479  29479  29479  29479  29479  29479  29479  29479  29479  29479  29479  29479  29479  29479  29479  29479  29479  29479  29479  29479  29479  29479  29479  29479  29479  29479  29479  29479  29479  29479  29479  29479  29479  29479  29479  29479  29479  29479  29479  29479  29479  29479  29479  29479  29479  29479  29479  29479  29479  29479  29479  29479  29479  29479  29479  29479  29479  29479  29479  29479  29479  29479  29479  29479  29479  29479  29479  29479  29479  29479  29479  29479  29479  29479  29479  29479  29479  29479  29479  29479  29479  29479  29479  29479  29479  29479  29479  29479  29479  29479  29479  29479  29479  29479  29479  29479  29479  29479  29479  29479  29479  29479  29479  29479  29479  29479  29479  29479  29479  29479  29479  29479  29479  29479  29479  29479  29479  29479  29479  29479  29479  29479  29479  29479  29479  29479  29479  29479  29479  29479  29479  29479  29479  29479  29479  29479  29479  29479  29479  29479  29479  29479  29479  29479  29479  29479  29479  29479  29479  29479  29479  29479  29479  29479  29479  29479  29479  29479  29479  29479  29479  29479  29479  29479  29479  29479  29479  29479  29479  29479  29479  29479  29479  29479  29479  29479  29479  29479  29479  29479  29479  29479  29479  29479  29479  29479  29479  29479  29479  29479  29479  29479  29479  29479  29479  29479  29479  29479  29479  29479  29479  29479  29479  29479  29479  29479  29479  29479  29479  29479  29479  29479  29479  29479  29479  29479  29479  29479  29479  29479  29479  29479  29479  29479  29479  29479  29479  29479  29479  29479  29479  29479  29479  29479  29479  29479  29479  29479  29479  29479  29479  29479  29479  29479  29479  29479  29479  29479  29479  29479  29479  29479  29479  29479  29479  29479  29479  29479  29479  29479  29479  29479  29479  29479  29479  29479  29479  29479  29479  29479  29479  29479  29479  29479  29479  29479  29479  29479  29479  29479  29479  29479  29479  29479  29479  29479  29479  29479  29479  29479  29479  29479  29479  29479  29479  29479  29479  29479  29479  29479  29479  29479  29479  29479  29479  29479  29479  29479  29479  29479  29479  29479  29479  29479  29479  29479  29479  29479  29479  29479  29479  29479  29479  29479  29479  29479  29479  29479  29479  29479  29479  29479  29479  29479  29479  29479  29479  29479  29479  29479  29479  29479  29479  29479  29479  29479  29479  29479  29479  29479  29479  29479  29479  29479  29479  29479  29479  29479  29479  29479  29479  29479  29479
  29479  29479  29479  29479  29479  29479  29479  29479  29479  29479  29479  29479  29479  29479  29479  29479  29479  29479  29479  29479  29479  29479  29479  29479  29479  29479  29479  29479  29479  29479  29479  29479  29479  29479  29479  29479  29479  29479  29479  29479  29479  29479  29479  29479  29479  29479  29479  29479  29479  29479  29479  29479  29479  29479  29479  29479  29479  29479  29479  29479  29479  29479  29479  29479  29479  29479  29479  29479  29479  29479  29479  29479  29479  29479  29479  29479  29479  29479  29479  29479  29479  29479  29479  29479  29479  29479  29479  29479  29479  29479  29479  29479  29479  29479  29479  29479  29479  29479  29479  29479  29479  29479  29479  29479  29479  29479  29479  29479  29479  29479  29479  29479  29479  29479  29479  29479  29479  29479  29479  29479  29479  29479  29479  29479  29479  29479  29479  29479  29479  29479  29479  29479  29479  29479  29479  29479  29479  29479  29479  29479  29479  29479  29479  29479  29479  29479  29479  29479  29479  29479  29479  29479  29479  29479  29479  29479  29479  29479  29479  29479  29479  29479  29479  29479  29479  29479  29479  29479  29479  29479  29479  29479  29479  29479  29479  29479  29479  29479  29479  29479  29479  29479  29479  29479  29479  29479  29479  29479  29479  29479  29479  29479  29479  29479  29479  29479  29479  29479  29479  29479  29479  29479  29479  29479  29479  29479  29479  29479  29479  29479  29479  29479  29479  29479  29479  29479  29479  29479  29479  29479  29479  29479  29479  29479  29479  29479  29479  29479  29479  29479  29479  29479  29479  29479  29479  29479  29479  29479  29479  29479  29479  29479  29479  29479  29479  29479  29479  29479  29479  29479  29479  29479  29479  29479  29479  29479  29479  29479  29479  29479  29479  29479  29479  29479  29479  29479  29479  29479  29479  29479  29479  29479  29479  29479  29479  29479  29479  29479  29479  29479  29479  29479  29479  29479  29479  29479  29479  29479  29479  29479  29479  29479  29479  29479  29479  29479  29479  29479  29479  29479  29479  29479  29479  29479  29479  29479  29479  29479  29479  29479  29479  29479  29479  29479  29479  29479  29479  29479  29479  29479  29479  29479  29479  29479  29479  29479  29479  29479  29479  29479  29479  29479  29479  29479  29479  29479  29479  29479  29479  29479  29479  29479  29479  29479  29479  29479  29479  29479  29479  29479  29479  29479  29479  29479  29479  29479  29479  29479  29479  29479  29479  29479  29479  29479  29479  29479  29479  29479  29479  29479  29479  29479  29479  29479  29479  29479  29479  29479  29479  29479  29479  29479  29479  29479  29479  29479  29479  29479  29479  29479  29479  29479  29479  29479  29479  29479  29479  29479  29479  29479  29479  29479  29479  29479  29479  29479  29479  29479  29479  29479  29479  29479  29479  29479  29479  29479  29479  29479  29479  29479  29479  29479  29479  29479  29479  29479  29479  29479  29479  29479  29479  29479  29479  29479  29479  29479  29479  29479  29479  29479  29479  29479  29479  29479  29479  29479  29479  29479  29479  29479  29479  29479  29479  29479  29479  29479  29479  29479  29479  29479  29479  29479  29479  29479  29479  29479  29479  29479  29479  29479  29479  29479  29479  29479  29479  29479  29479  29479  29479  29479  29479  29479  29479  29479  29479  29479  29479  29479  29479  29479  29479  29479  29479  29479  29479  29479  29479  29479  29479  29479  29479  29479  29479  29479  29479  29479  29479  29479  29479  29479  29479  29479  29479  29479  29479  29479  29479  29479  29479  29479  29479  29479  29479  29479  29479  29479  29479  29479  29479  29479  29479  29479  29479  29479  29479  29479  29479  29479  29479  29479
  29479  29479  29479  29479  29479  29479  29479  29479  29479  29479  29479  29479  29479  29479  29479  29479  29479  29479  29479  29479  29479  29479  29479  29479  29479  29479  29479  29479  29479  29479  29479  29479  29479  29479  29479  29479  29479  29479  29479  29479  29479  29479  29479  29479  29479  29479  29479  29479  29479  29479  29479  29479  29479  29479  29479  29479  29479  29479  29479  29479  29479  29479  29479  29479  29479  29479  29479  29479  29479  29479  29479  29479  29479  29479  29479  29479  29479  29479  29479  29479  29479  29479  29479  29479  29479  29479  29479  29479  29479  29479  29479  29479  29479  29479  29479  29479  29479  29479  29479  29479  29479  29479  29479  29479  29479  29479  29479  29479  29479  29479  29479  29479  29479  29479  29479  29479  29479  29479  29479  29479  29479  29479  29479  29479  29479  29479  29479  29479  29479  29479  29479  29479  29479  29479  29479  29479  29479  29479  29479  29479  29479  29479  29479  29479  29479  29479  29479  29479  29479  29479  29479  29479  29479  29479  29479  29479  29479  29479  29479  29479  29479  29479  29479  29479  29479  29479  29479  29479  29479  29479  29479  29479  29479  29479  29479  29479  29479  29479  29479  29479  29479  29479  29479  29479  29479  29479  29479  29479  29479  29479  29479  29479  29479  29479  29479  29479  29479  29479  29479  29479  29479  29479  29479  29479  29479  29479  29479  29479  29479  29479  29479  29479  29479  29479  29479  29479  29479  29479  29479  29479  29479  29479  29479  29479  29479  29479  29479  29479  29479  29479  29479  29479  29479  29479  29479  29479  29479  29479  29479  29479  29479  29479  29479  29479  29479  29479  29479  29479  29479  29479  29479  29479  29479  29479  29479  29479  29479  29479  29479  29479  29479  29479  29479  29479  29479  29479  29479  29479  29479  29479  29479  29479  29479  29479  29479  29479  29479  29479  29479  29479  29479  29479  29479  29479  29479  29479  29479  29479  29479  29479  29479  29479  29479  29479  29479  29479  29479  29479  29479  29479  29479  29479  29479  29479  29479  29479  29479  29479  29479  29479  29479  29479  29479  29479  29479  29479  29479  29479  29479  29479  29479  29479  29479  29479  29479  29479  29479  29479  29479  29479  29479  29479  29479  29479  29479  29479  29479  29479  29479  29479  29479  29479  29479  29479  29479  29479  29479  29479  29479  29479  29479  29479  29479  29479  29479  29479  29479  29479  29479  29479  29479  29479  29479  29479  29479  29479  29479  29479  29479  29479  29479  29479  29479  29479  29479  29479  29479  29479  29479  29479  29479  29479  29479  29479  29479  29479  29479  29479  29479  29479  29479  29479  29479  29479  29479  29479  29479  29479  29479  29479  29479  29479  29479  29479  29479  29479  29479  29479  29479  29479  29479  29479  29479  29479  29479  29479  29479  29479  29479  29479  29479  29479  29479  29479  29479  29479  29479  29479  29479  29479  29479  29479  29479  29479  29479  29479  29479  29479  29479  29479  29479  29479  29479  29479  29479  29479  29479  29479  29479  29479  29479  29479  29479  29479  29479  29479  29479  29479  29479  29479  29479  29479  29479  29479  29479  29479  29479  29479  29479  29479  29479  29479  29479  29479  29479  29479  29479  29479  29479  29479  29479  29479  29479  29479  29479  29479  29479  29479  29479  29479  29479  29479  29479  29479  29479  29479  29479  29479  29479  29479  29479  29479  29479  29479  29479  29479  29479  29479  29479  29479  29479  29479  29479  29479  29479  29479  29479  29479  29479  29479  29479  29479  29479  29479  29479  29479  29479  29479  29479  29479  29479  29479  29479  29479  29479  29479  29479  29479  29479  29479
  29479  29479  29479  29479  29479  29479  29479  29479  29479  29479  29479  29479  29479  29479  29479  29479  29479  29479  29479  29479  29479  29479  29479  29479  29479  29479  29479  29479  29479  29479  29479  29479  29479  29479  29479  29479  29479  29479  29479  29479  29479  29479  29479  29479  29479  29479  29479  29479  29479  29479  29479  29479  29479  29479  29479  29479  29479  29479  29479  29479  29479  29479  29479  29479  29479  29479  29479  29479  29479  29479  29479  29479  29479  29479  29479  29479  29479  29479  29479  29479  29479  29479  29479  29479  29479  29479  29479  29479  29479  29479  29479  29479  29479  29479  29479  29479  29479  29479  29479  29479  29479  29479  29479  29479  29479  29479  29479  29479  29479  29479  29479  29479  29479  29479  29479  29479  29479  29479  29479  29479  29479  29479  29479  29479  29479  29479  29479  29479  29479  29479  29479  29479  29479  29479  29479  29479  29479  29479  29479  29479  29479  29479  29479  29479  29479  29479  29479  29479  29479  29479  29479  29479  29479  29479  29479  29479  29479  29479  29479  29479  29479  29479  29479  29479  29479  29479  29479  29479  29479  29479  29479  29479  29479  29479  29479  29479  29479  29479  29479  29479  29479  29479  29479  29479  29479  29479  29479  29479  29479  29479  29479  29479  29479  29479  29479  29479  29479  29479  29479  29479  29479  29479  29479  29479  29479  29479  29479  29479  29479  29479  29479  29479  29479  29479  29479  29479  29479  29479  29479  29479  29479  29479  29479  29479  29479  29479  29479  29479  29479  29479  29479  29479  29479  29479  29479  29479  29479  29479  29479  29479  29479  29479  29479  29479  29479  29479  29479  29479  29479  29479  29479  29479  29479  29479  29479  29479  29479  29479  29479  29479  29479  29479  29479  29479  29479  29479  29479  29479  29479  29479  29479  29479  29479  29479  29479  29479  29479  29479  29479  29479  29479  29479  29479  29479  29479  29479  29479  29479  29479  29479  29479  29479  29479  29479  29479  29479  29479  29479  29479  29479  29479  29479  29479  29479  29479  29479  29479  29479  29479  29479  29479  29479  29479  29479  29479  29479  29479  29479  29479  29479  29479  29479  29479  29479  29479  29479  29479  29479  29479  29479  29479  29479  29479  29479  29479  29479  29479  29479  29479  29479  29479  29479  29479  29479  29479  29479  29479  29479  29479  29479  29479  29479  29479  29479  29479  29479  29479  29479  29479  29479  29479  29479  29479  29479  29479  29479  29479  29479  29479  29479  29479  29479  29479  29479  29479  29479  29479  29479  29479  29479  29479  29479  29479  29479  29479  29479  29479  29479  29479  29479  29479  29479  29479  29479  29479  29479  29479  29479  29479  29479  29479  29479  29479  29479  29479  29479  29479  29479  29479  29479  29479  29479  29479  29479  29479  29479  29479  29479  29479  29479  29479  29479  29479  29479  29479  29479  29479  29479  29479  29479  29479  29479  29479  29479  29479  29479  29479  29479  29479  29479  29479  29479  29479  29479  29479  29479  29479  29479  29479  29479  29479  29479  29479  29479  29479  29479  29479  29479  29479  29479  29479  29479  29479  29479  29479  29479  29479  29479  29479  29479  29479  29479  29479  29479  29479  29479  29479  29479  29479  29479  29479  29479  29479  29479  29479  29479  29479  29479  29479  29479  29479  29479  29479  29479  29479  29479  29479  29479  29479  29479  29479  29479  29479  29479  29479  29479  29479  29479  29479  29479  29479  29479  29479  29479  29479  29479  29479  29479  29479  29479  29479  29479  29479  29479  29479  29479  29479  29479  29479  29479  29479  29479  29479  29479  29479  29479  29479  29479  29479  29479
  29479  29479  29479  29479  29479  29479  29479  29479  29479  29479  29479  29479  29479  29479  29479  29479  29479  29479  29479  29479  29479  29479  29479  29479  29479  29479  29479  29479  29479  29479  29479  29479  29479  29479  29479  29479  29479  29479  29479  29479  29479  29479  29479  29479  29479  29479  29479  29479  29479  29479  29479  29479  29479  29479  29479  29479  29479  29479  29479  29479  29479  29479  29479  29479  29479  29479  29479  29479  29479  29479  29479  29479  29479  29479  29479  29479  29479  29479  29479  29479  29479  29479  29479  29479  29479  29479  29479  29479  29479  29479  29479  29479  29479  29479  29479  29479  29479  29479  29479  29479  29479  29479  29479  29479  29479  29479  29479  29479  29479  29479  29479  29479  29479  29479  29479  29479  29479  29479  29479  29479  29479  29479  29479  29479  29479  29479  29479  29479  29479  29479  29479  29479  29479  29479  29479  29479  29479  29479  29479  29479  29479  29479  29479  29479  29479  29479  29479  29479  29479  29479  29479  29479  29479  29479  29479  29479  29479  29479  29479  29479  29479  29479  29479  29479  29479  29479  29479  29479  29479  29479  29479  29479  29479  29479  29479  29479  29479  29479  29479  29479  29479  29479  29479  29479  29479  29479  29479  29479  29479  29479  29479  29479  29479  29479  29479  29479  29479  29479  29479  29479  29479  29479  29479  29479  29479  29479  29479  29479  29479  29479  29479  29479  29479  29479  29479  29479  29479  29479  29479  29479  29479  29479  29479  29479  29479  29479  29479  29479  29479  29479  29479  29479  29479  29479  29479  29479  29479  29479  29479  29479  29479  29479  29479  29479  29479  29479  29479  29479  29479  29479  29479  29479  29479  29479  29479  29479  29479  29479  29479  29479  29479  29479  29479  29479  29479  29479  29479  29479  29479  29479  29479  29479  29479  29479  29479  29479  29479  29479  29479  29479  29479  29479  29479  29479  29479  29479  29479  29479  29479  29479  29479  29479  29479  29479  29479  29479  29479  29479  29479  29479  29479  29479  29479  29479  29479  29479  29479  29479  29479  29479  29479  29479  29479  29479  29479  29479  29479  29479  29479  29479  29479  29479  29479  29479  29479  29479  29479  29479  29479  29479  29479  29479  29479  29479  29479  29479  29479  29479  29479  29479  29479  29479  29479  29479  29479  29479  29479  29479  29479  29479  29479  29479  29479  29479  29479  29479  29479  29479  29479  29479  29479  29479  29479  29479  29479  29479  29479  29479  29479  29479  29479  29479  29479  29479  29479  29479  29479  29479  29479  29479  29479  29479  29479  29479  29479  29479  29479  29479  29479  29479  29479  29479  29479  29479  29479  29479  29479  29479  29479  29479  29479  29479  29479  29479  29479  29479  29479  29479  29479  29479  29479  29479  29479  29479  29479  29479  29479  29479  29479  29479  29479  29479  29479  29479  29479  29479  29479  29479  29479  29479  29479  29479  29479  29479  29479  29479  29479  29479  29479  29479  29479  29479  29479  29479  29479  29479  29479  29479  29479  29479  29479  29479  29479  29479  29479  29479  29479  29479  29479  29479  29479  29479  29479  29479  29479  29479  29479  29479  29479  29479  29479  29479  29479  29479  29479  29479  29479  29479  29479  29479  29479  29479  29479  29479  29479  29479  29479  29479  29479  29479  29479  29479  29479  29479  29479  29479  29479  29479  29479  29479  29479  29479  29479  29479  29479  29479  29479  29479  29479  29479  29479  29479  29479  29479  29479  29479  29479  29479  29479  29479  29479  29479  29479  29479  29479  29479  29479  29479  29479  29479  29479  29479  29479  29479  29479  29479  29479  29479  29479  29479
  29479  29479  29479  29479  29479  29479  29479  29479  29479  29479  29479  29479  29479  29479  29479  29479  29479  29479  29479  29479  29479  29479  29479  29479  29479  29479  29479  29479  29479  29479  29479  29479  29479  29479  29479  29479  29479  29479  29479  29479  29479  29479  29479  29479  29479  29479  29479  29479  29479  29479  29479  29479  29479  29479  29479  29479  29479  29479  29479  29479  29479  29479  29479  29479  29479  29479  29479  29479  29479  29479  29479  29479  29479  29479  29479  29479  29479  29479  29479  29479  29479  29479  29479  29479  29479  29479  29479  29479  29479  29479  29479  29479  29479  29479  29479  29479  29479  29479  29479  29479  29479  29479  29479  29479  29479  29479  29479  29479  29479  29479  29479  29479  29479  29479  29479  29479  29479  29479  29479  29479  29479  29479  29479  29479  29479  29479  29479  29479  29479  29479  29479  29479  29479  29479  29479  29479  29479  29479  29479  29479  29479  29479  29479  29479  29479  29479  29479  29479  29479  29479    222  29479  29479  29479  29479  29479  29479  29479  29479  29479  29479  29479  29479  29479  29479  29479  29479  29479  29479  29479  29479  29479  29479  29479  29479  29479  29479  29479  29479  29479  29479  29479  29479  29479  29479  29479  29479  29479  29479  29479  29479  29479  29479  29479  29479  29479  29479  29479  29479  29479  29479  29479  29479  29479  29479  29479  29479  29479  29479  29479  29479  29479  29479  29479  29479  29479  29479  29479  29479  29479  29479  29479  29479  29479  29479  29479  29479  29479  29479  29479  29479  29479  29479  29479  29479  29479  29479  29479  29479  29479  29479  29479  29479  29479  29479  29479  29479  29479  29479  29479  29479  29479  29479  29479  29479  29479  29479  29479  29479  29479  29479  29479  29479  29479  29479  29479  29479  29479  29479  29479  29479  29479  29479  29479  29479  29479  29479  29479  29479  29479  29479  29479  29479  29479  29479  29479  29479  29479  29479  29479  29479  29479  29479  29479  29479  29479  29479  29479  29479  29479  29479  29479  29479  29479  29479  29479  29479  29479  29479  29479  29479  29479  29479  29479  29479  29479  29479  29479  29479  29479  29479  29479  29479  29479  29479  29479  29479  29479  29479  29479  29479  29479  29479  29479  29479  29479  29479  29479  29479  29479  29479  29479  29479  29479  29479  29479  29479  29479  29479  29479  29479  29479  29479  29479  29479  29479  29479  29479  29479  29479  29479  29479  29479  29479  29479  29479  29479  29479  29479  29479  29479  29479  29479  29479  29479  29479  29479  29479  29479  29479  29479  29479  29479  29479  29479  29479  29479  29479  29479  29479  29479  29479  29479  29479  29479  29479  29479  29479  29479  29479  29479  29479  29479  29479  29479  29479  29479  29479  29479  29479  29479  29479  29479  29479  29479  29479  29479  29479  29479  29479  29479  29479  29479  29479  29479  29479  29479  29479  29479  29479  29479  29479  29479  29479  29479  29479  29479  29479  29479  29479  29479  29479  29479  29479  29479  29479  29479  29479  29479  29479  29479  29479  29479  29479  29479  29479  29479  29479  29479  29479  29479  29479  29479  29479  29479  29479  29479  29479  29479  29479  29479  29479  29479  29479  29479  29479  29479  29479  29479  29479  29479  29479  29479  29479  29479  29479  29479  29479  29479  29479  29479  29479  29479  29479  29479  29479  29479  29479  29479  29479  29479  29479  29479  29479  29479  29479  29479  29479  29479  29479  29479  29479  29479  29479  29479  29479  29479  29479  29479  29479  29479  29479  29479  29479  29479  29479  29479  29479  29479  29479  29479  29479  29479  29479  29479  29479  29479  29479  29479  29479
  29479  29479  29479  29479  29479  29479  29479  29479  29479  29479  29479  29479  29479  29479  29479  29479  29479  29479  29479  29479  29479  29479  29479  29479  29479  29479  29479  29479  29479  29479  29479  29479  29479  29479  29479  29479  29479  29479  29479  29479  29479  29479  29479  29479  29479  29479  29479  29479  29479  29479  29479  29479  29479  29479  29479  29479  29479  29479  29479  29479  29479  29479  29479  29479  29479  29479  29479  29479  29479  29479  29479  29479  29479  29479  29479  29479  29479  29479  29479  29479  29479  29479  29479  29479  29479  29479  29479  29479  29479  29479  29479  29479  29479  29479  29479  29479  29479  29479  29479  29479  29479  29479  29479  29479  29479  29479  29479  29479  29479  29479  29479  29479  29479  29479  29479  29479  29479  29479  29479  29479  29479  29479  29479  29479  29479  29479    194  29479  29479  29479  29479  29479  29479  29479  29479  29479  29479  29479  29479  29479  29479  29479  29479  29479  29479  29479  29479  29479  29479  29479  29479  29479  29479  29479  29479  29479  29479  29479  29479  29479  29479  29479  29479  29479  29479  29479  29479  29479  29479  29479  29479  29479  29479  29479  29479  29479  29479  29479  29479  29479  29479  29479  29479  29479  29479  29479  29479  29479  29479  29479  29479  29479  29479  29479  29479  29479  29479  29479  29479  29479  29479  29479  29479  29479  29479  29479  29479  29479  29479  29479  29479  29479  29479  29479  29479  29479  29479  29479  29479  29479  29479  29479  29479  29479  29479  29479  29479  29479  29479  29479  29479  29479  29479  29479  29479  29479  29479  29479  29479  29479  29479  29479  29479  29479  29479  29479  29479  29479  29479  29479  29479  29479  29479  29479  29479  29479  29479  29479  29479  29479  29479  29479  29479  29479  29479  29479  29479  29479  29479  29479  29479  29479  29479  29479  29479  29479  29479  29479  29479  29479  29479  29479  29479  29479  29479  29479  29479  29479  29479  29479  29479  29479  29479  29479  29479  29479  29479  29479  29479  29479  29479  29479  29479  29479  29479  29479  29479  29479  29479  29479  29479  29479  29479  29479  29479  29479  29479  29479  29479  29479  29479  29479  29479  29479  29479  29479  29479  29479  29479  29479  29479  29479  29479  29479  29479  29479  29479  29479  29479  29479  29479  29479  29479  29479  29479  29479  29479  29479  29479  29479  29479  29479  29479  29479  29479  29479  29479  29479  29479  29479  29479  29479  29479  29479  29479  29479  29479  29479  29479  29479  29479  29479  29479  29479  29479  29479  29479  29479  29479  29479  29479  29479  29479  29479  29479  29479  29479  29479  29479  29479  29479  29479  29479  29479  29479  29479  29479  29479  29479  29479  29479  29479  29479  29479  29479  29479  29479  29479  29479  29479  29479  29479  29479  29479  29479  29479  29479  29479  29479  29479  29479  29479  29479  29479  29479  29479  29479  29479  29479  29479  29479  29479  29479  29479  29479  29479  29479  29479  29479  29479  29479  29479  29479  29479  29479  29479  29479  29479  29479  29479  29479  29479  29479  29479  29479  29479  29479  29479  29479  29479  29479  29479  29479  29479  29479  29479  29479  29479  29479  29479  29479  29479  29479  29479  29479  29479  29479  29479  29479  29479  29479  29479  29479  29479  29479  29479  29479  29479  29479  29479  29479  29479  29479  29479  29479  29479  29479  29479  29479  29479  29479  29479  29479  29479  29479  29479  29479  29479  29479  29479  29479  29479  29479  29479  29479  29479  29479  29479  29479  29479  29479  29479  29479  29479  29479  29479  29479  29479  29479  29479  29479  29479  29479  29479  29479  29479  29479  29479  29479  29479
  29479  29479  29479  29479  29479  29479  29479  29479  29479  29479  29479  29479  29479  29479  29479  29479  29479  29479  29479  29479  29479  29479  29479  29479  29479  29479  29479  29479  29479  29479  29479  29479  29479  29479  29479  29479  29479  29479  29479  29479  29479  29479  29479  29479  29479  29479  29479  29479  29479  29479  29479  29479  29479  29479  29479  29479  29479  29479  29479  29479  29479  29479  29479  29479  29479  29479  29479  29479  29479  29479  29479  29479  29479  29479  29479  29479  29479  29479  29479  29479  29479  29479  29479  29479  29479  29479  29479  29479  29479  29479  29479  29479  29479  29479  29479  29479  29479  29479  29479  29479  29479  29479  29479  29479  29479  29479  29479  29479  29479  29479  29479  29479  29479  29479  29479  29479  29479  29479  29479  29479  29479  29479  29479  29479  29479  29479  29479  29479  29479  29479  29479  29479  29479  29479  29479  29479  29479  29479  29479  29479    209  29479  29479  29479  29479  29479  29479  29479  29479  29479  29479  29479  29479  29479  29479  29479  29479  29479  29479  29479  29479  29479  29479  29479  29479  29479  29479  29479  29479  29479  29479  29479  29479  29479  29479  29479  29479  29479  29479  29479  29479  29479  29479  29479  29479  29479  29479  29479  29479  29479  29479  29479  29479  29479  29479  29479  29479  29479  29479  29479  29479  29479  29479  29479  29479  29479  29479  29479  29479  29479  29479  29479  29479  29479  29479  29479  29479  29479  29479  29479  29479  29479  29479  29479  29479  29479  29479  29479  29479  29479  29479  29479  29479  29479  29479  29479  29479  29479  29479  29479  29479  29479  29479  29479  29479  29479  29479  29479  29479  29479  29479  29479  29479  29479  29479  29479  29479  29479  29479  29479  29479  29479  29479  29479  29479  29479  29479  29479  29479  29479  29479  29479  29479  29479  29479  29479  29479  29479  29479  29479  29479  29479  29479  29479  29479  29479  29479  29479  29479  29479  29479  29479  29479  29479  29479  29479  29479  29479  29479  29479  29479  29479  29479  29479  29479  29479  29479  29479  29479  29479  29479  29479  29479  29479  29479  29479  29479  29479  29479  29479  29479  29479  29479  29479  29479  29479  29479  29479  29479  29479  29479  29479  29479  29479  29479  29479  29479  29479  29479  29479  29479  29479  29479  29479  29479  29479  29479  29479  29479  29479  29479  29479  29479  29479  29479  29479  29479  29479  29479  29479  29479  29479  29479  29479  29479  29479  29479  29479  29479  29479  29479  29479  29479  29479  29479  29479  29479  29479  29479  29479  29479  29479  29479  29479  29479  29479  29479  29479  29479  29479  29479  29479  29479  29479  29479  29479  29479  29479  29479  29479  29479  29479  29479  29479  29479  29479  29479  29479  29479  29479  29479  29479  29479  29479  29479  29479  29479  29479  29479  29479  29479  29479  29479  29479  29479  29479  29479  29479  29479  29479  29479  29479  29479  29479  29479  29479  29479  29479  29479  29479  29479  29479  29479  29479  29479  29479  29479  29479  29479  29479  29479  29479  29479  29479  29479  29479  29479  29479  29479  29479  29479  29479  29479  29479  29479  29479  29479  29479  29479  29479  29479  29479  29479  29479  29479  29479  29479  29479  29479  29479  29479  29479  29479  29479  29479  29479  29479  29479  29479  29479  29479  29479  29479  29479  29479  29479  29479  29479  29479  29479  29479  29479  29479  29479  29479  29479  29479  29479  29479  29479  29479  29479  29479  29479  29479  29479  29479  29479  29479  29479  29479  29479  29479  29479  29479  29479  29479  29479  29479  29479  29479  29479  29479  29479  29479  29479  29479  29479  29479  29479
  29479  29479  29479  29479  29479  29479  29479  29479  29479  29479  29479  29479  29479  29479  29479  29479  29479  29479  29479  29479  29479  29479  29479  29479  29479  29479  29479  29479  29479  29479  29479  29479  29479  29479  29479  29479  29479  29479  29479  29479  29479  29479  29479  29479  29479  29479  29479  29479  29479  29479  29479  29479  29479  29479  29479  29479  29479  29479  29479  29479  29479  29479  29479  29479  29479  29479  29479  29479  29479  29479  29479  29479  29479  29479  29479  29479  29479  29479  29479  29479  29479  29479  29479  29479  29479  29479  29479  29479  29479  29479  29479  29479  29479  29479  29479  29479  29479  29479  29479  29479  29479  29479  29479  29479  29479  29479  29479  29479  29479  29479  29479  29479  29479  29479  29479  29479  29479  29479  29479  29479  29479  29479  29479  29479  29479  29479  29479  29479  29479  29479  29479  29479  29479  29479  29479  29479  29479  29479  29479  29479  29479  29479  29479  29479  29479  29479  29479  29479  29479  29479  29479  29479  29479  29479  29479  29479  29479  29479  29479  29479  29479  29479  29479  29479  29479  29479  29479  29479  29479  29479  29479  29479  29479  29479  29479  29479  29479  29479  29479  29479  29479  29479  29479  29479  29479  29479  29479  29479  29479  29479  29479  29479  29479  29479  29479  29479  29479  29479  29479  29479  29479  29479  29479  29479  29479  29479  29479  29479  29479  29479  29479  29479  29479  29479  29479  29479  29479  29479  29479  29479  29479  29479  29479  29479  29479  29479  29479  29479  29479  29479  29479  29479  29479  29479  29479  29479  29479  29479  29479  29479  29479  29479  29479  29479  29479  29479  29479  29479  29479  29479  29479  29479  29479  29479  29479  29479  29479  29479  29479  29479  29479  29479  29479  29479  29479  29479  29479  29479  29479  29479  29479  29479  29479  29479  29479  29479  29479  29479  29479  29479  29479  29479  29479  29479  29479  29479  29479  29479  29479  29479  29479  29479  29479  29479  29479  29479  29479  29479  29479  29479  29479  29479  29479  29479  29479  29479  29479  29479  29479  29479  29479  29479  29479  29479  29479  29479  29479  29479  29479  29479  29479  29479  29479  29479  29479  29479  29479  29479  29479  29479  29479  29479  29479  29479  29479  29479  29479  29479  29479  29479  29479  29479  29479  29479  29479  29479  29479  29479  29479  29479  29479  29479  29479  29479  29479  29479  29479  29479  29479  29479  29479  29479  29479  29479  29479  29479  29479  29479  29479  29479  29479  29479  29479  29479  29479  29479  29479  29479  29479  29479  29479  29479  29479  29479  29479  29479  29479  29479  29479  29479  29479  29479  29479  29479  29479  29479  29479  29479  29479  29479  29479  29479  29479  29479  29479  29479  29479  29479  29479  29479  29479  29479  29479  29479  29479  29479  29479  29479  29479  29479  29479  29479  29479  29479  29479  29479  29479  29479  29479  29479  29479  29479  29479  29479  29479  29479  29479  29479  29479  29479  29479  29479  29479  29479  29479  29479  29479  29479  29479  29479  29479  29479  29479  29479  29479  29479  29479  29479  29479  29479  29479  29479  29479  29479  29479  29479  29479  29479  29479  29479  29479  29479  29479  29479  29479  29479  29479  29479  29479  29479  29479  29479  29479  29479  29479  29479  29479  29479  29479  29479  29479  29479  29479  29479  29479  29479  29479  29479  29479  29479  29479  29479  29479  29479  29479  29479  29479  29479  29479  29479  29479  29479  29479  29479  29479  29479  29479  29479  29479  29479  29479  29479  29479  29479  29479  29479  29479  29479  29479  29479  29479  29479  29479  29479  29479  29479  29479  29479  29479  29479
  29479  29479  29479  29479  29479  29479  29479  29479  29479  29479  29479  29479  29479  29479  29479  29479  29479  29479  29479  29479  29479  29479  29479  29479  29479  29479  29479  29479  29479  29479  29479  29479  29479  29479  29479  29479  29479  29479  29479  29479  29479  29479  29479  29479  29479  29479  29479  29479  29479  29479  29479  29479  29479  29479  29479  29479  29479  29479  29479  29479  29479  29479  29479  29479  29479  29479  29479  29479  29479  29479  29479  29479  29479  29479  29479  29479  29479  29479  29479  29479  29479  29479  29479  29479  29479  29479  29479  29479  29479  29479  29479  29479  29479  29479  29479  29479  29479  29479  29479  29479  29479  29479  29479  29479  29479  29479  29479  29479  29479  29479  29479  29479  29479  29479  29479  29479  29479  29479  29479  29479  29479  29479  29479  29479  29479  29479  29479  29479  29479  29479  29479  29479  29479  29479  29479  29479  29479  29479  29479  29479  29479  29479  29479  29479  29479  29479  29479  29479  29479  29479  29479  29479  29479  29479  29479  29479  29479  29479  29479  29479  29479  29479  29479  29479  29479  29479  29479    203  29479  29479  29479  29479  29479  29479  29479  29479  29479  29479  29479  29479  29479  29479  29479  29479  29479  29479  29479  29479  29479  29479  29479  29479  29479  29479  29479  29479  29479  29479  29479  29479  29479  29479  29479  29479  29479  29479  29479  29479  29479  29479  29479  29479  29479  29479  29479  29479  29479  29479  29479  29479  29479  29479  29479  29479  29479  29479  29479  29479  29479  29479  29479  29479  29479  29479  29479  29479  29479  29479  29479  29479  29479  29479  29479  29479  29479  29479  29479  29479  29479  29479  29479  29479  29479  29479  29479  29479  29479  29479  29479  29479  29479  29479  29479  29479  29479  29479  29479  29479  29479  29479  29479  29479  29479  29479  29479  29479  29479  29479  29479  29479  29479  29479  29479  29479  29479  29479  29479  29479  29479  29479  29479  29479  29479  29479  29479    213  29479  29479  29479  29479  29479  29479  29479  29479  29479  29479  29479  29479  29479  29479  29479  29479  29479  29479  29479  29479  29479  29479  29479  29479  29479  29479  29479  29479  29479  29479  29479  29479  29479  29479  29479  29479  29479  29479  29479  29479  29479  29479  29479  29479  29479  29479  29479  29479  29479  29479  29479  29479  29479  29479  29479  29479  29479  29479  29479  29479  29479  29479  29479  29479  29479  29479  29479  29479  29479  29479  29479  29479  29479  29479  29479  29479  29479  29479  29479  29479  29479  29479  29479  29479  29479  29479  29479  29479  29479  29479  29479  29479  29479  29479  29479  29479  29479  29479  29479  29479  29479  29479  29479  29479  29479  29479  29479  29479  29479  29479  29479  29479  29479  29479  29479  29479  29479  29479  29479  29479  29479  29479  29479  29479  29479  29479  29479  29479  29479  29479  29479  29479  29479  29479  29479  29479  29479  29479  29479  29479  29479  29479  29479  29479  29479  29479  29479  29479  29479  29479  29479  29479  29479  29479  29479  29479  29479  29479  29479  29479  29479  29479  29479  29479  29479  29479  29479  29479  29479  29479  29479  29479  29479  29479  29479  29479  29479  29479  29479  29479  29479  29479  29479  29479  29479  29479  29479  29479  29479  29479  29479  29479  29479  29479  29479  29479  29479  29479  29479  29479  29479  29479  29479  29479  29479  29479  29479  29479  29479  29479  29479  29479  29479  29479  29479  29479  29479  29479  29479  29479  29479  29479  29479  29479  29479  29479  29479  29479  29479  29479  29479  29479  29479  29479  29479  29479  29479  29479  29479  29479  29479  29479  29479  29479
  29479  29479  29479  29479  29479  29479  29479  29479  29479  29479  29479  29479  29479  29479  29479  29479  29479  29479  29479  29479  29479  29479  29479  29479  29479  29479  29479  29479  29479  29479  29479  29479  29479  29479  29479  29479  29479  29479  29479  29479  29479  29479  29479  29479  29479  29479  29479  29479  29479  29479  29479  29479  29479  29479  29479  29479  29479  29479  29479  29479  29479  29479  29479  29479  29479  29479  29479  29479  29479  29479  29479  29479  29479  29479  29479  29479  29479  29479  29479  29479  29479  29479  29479  29479  29479  29479  29479  29479  29479  29479  29479  29479  29479  29479  29479  29479  29479  29479  29479  29479  29479  29479  29479  29479  29479  29479  29479  29479  29479  29479  29479  29479  29479  29479  29479  29479  29479  29479  29479  29479  29479  29479  29479  29479  29479  29479  29479  29479  29479  29479  29479  29479  29479  29479  29479  29479  29479  29479  29479  29479  29479  29479  29479  29479  29479  29479  29479  29479  29479  29479  29479  29479  29479  29479  29479  29479  29479  29479  29479  29479  29479  29479  29479  29479  29479  29479  29479  29479  29479  29479  29479  29479  29479  29479  29479  29479  29479  29479  29479  29479  29479  29479  29479  29479  29479  29479  29479  29479  29479  29479  29479  29479  29479  29479  29479  29479  29479  29479  29479  29479  29479  29479  29479  29479  29479  29479  29479  29479  29479  29479  29479  29479  29479  29479  29479  29479  29479  29479  29479  29479  29479  29479  29479  29479  29479  29479  29479  29479  29479  29479  29479  29479  29479  29479  29479  29479  29479  29479  29479  29479  29479  29479  29479  29479  29479  29479  29479  29479  29479  29479  29479  29479  29479  29479  29479  29479  29479  29479  29479  29479  29479  29479  29479  29479  29479  29479  29479  29479  29479  29479  29479  29479  29479  29479  29479  29479  29479  29479  29479  29479  29479  29479  29479  29479  29479  29479  29479  29479  29479  29479  29479  29479  29479    222  29479  29479  29479  29479  29479  29479  29479  29479  29479  29479  29479  29479  29479  29479  29479  29479  29479  29479  29479  29479  29479  29479  29479  29479  29479  29479  29479  29479  29479  29479  29479  29479  29479  29479  29479  29479  29479  29479  29479  29479  29479  29479  29479  29479  29479  29479  29479  29479  29479  29479  29479  29479  29479  29479  29479  29479  29479  29479  29479  29479  29479  29479  29479  29479  29479  29479  29479  29479  29479  29479  29479  29479  29479  29479  29479  29479  29479  29479  29479  29479  29479  29479  29479  29479  29479  29479  29479  29479  29479  29479  29479  29479  29479  29479  29479  29479  29479  29479  29479  29479  29479  29479  29479  29479  29479  29479  29479  29479  29479  29479  29479  29479  29479  29479  29479  29479  29479  29479  29479  29479  29479  29479  29479  29479  29479  29479  29479  29479  29479  29479  29479  29479  29479  29479  29479  29479  29479  29479  29479  29479  29479  29479  29479  29479  29479  29479  29479  29479  29479  29479  29479  29479  29479  29479  29479  29479  29479  29479  29479  29479  29479  29479  29479  29479  29479  29479  29479  29479  29479  29479  29479  29479  29479  29479  29479  29479  29479  29479  29479  29479  29479  29479  29479  29479  29479  29479  29479  29479  29479  29479  29479  29479  29479  29479  29479  29479  29479  29479  29479  29479  29479  29479  29479  29479  29479  29479  29479  29479  29479  29479  29479  29479  29479  29479  29479  29479  29479  29479  29479  29479  29479  29479  29479  29479  29479  29479  29479  29479  29479  29479  29479  29479  29479  29479  29479  29479  29479  29479  29479  29479  29479  29479  29479  29479  29479  29479
  29479  29479  29479  29479  29479  29479  29479  29479  29479  29479  29479  29479  29479  29479  29479  29479  29479  29479  29479  29479  29479  29479  29479  29479  29479  29479  29479  29479  29479  29479  29479  29479  29479  29479  29479  29479  29479  29479  29479  29479  29479  29479  29479  29479  29479  29479  29479  29479  29479  29479  29479  29479  29479  29479  29479  29479  29479  29479  29479  29479  29479  29479  29479  29479  29479  29479  29479  29479  29479  29479  29479  29479  29479  29479  29479  29479  29479  29479  29479  29479  29479  29479  29479  29479  29479  29479  29479  29479  29479  29479  29479  29479  29479  29479  29479  29479  29479  29479  29479  29479  29479  29479  29479  29479  29479  29479  29479  29479  29479  29479  29479  29479  29479  29479  29479  29479  29479  29479  29479  29479  29479  29479  29479  29479  29479  29479  29479  29479  29479  29479  29479  29479  29479  29479  29479    221  29479  29479  29479  29479  29479  29479  29479  29479  29479  29479  29479  29479  29479  29479  29479  29479  29479  29479  29479  29479  29479  29479  29479  29479  29479  29479  29479  29479  29479  29479  29479  29479  29479  29479  29479  29479  29479  29479  29479  29479  29479  29479  29479  29479  29479  29479  29479  29479  29479  29479  29479  29479  29479  29479  29479  29479  29479  29479  29479  29479  29479  29479  29479  29479  29479  29479  29479  29479  29479  29479  29479  29479  29479  29479  29479  29479  29479  29479  29479  29479  29479  29479  29479  29479  29479  29479  29479  29479  29479  29479  29479  29479  29479  29479  29479  29479  29479  29479  29479  29479  29479  29479  29479  29479  29479  29479  29479  29479  29479  29479  29479  29479  29479  29479  29479  29479  29479  29479  29479  29479  29479  29479  29479  29479  29479  29479  29479  29479  29479  29479  29479  29479  29479  29479  29479  29479  29479  29479  29479  29479  29479  29479  29479  29479  29479  29479  29479  29479  29479  29479  29479  29479  29479  29479  29479  29479  29479  29479  29479  29479  29479  29479  29479  29479  29479  29479  29479  29479  29479  29479  29479  29479  29479  29479  29479  29479  29479  29479  29479  29479  29479  29479  29479  29479  29479  29479  29479  29479  29479  29479  29479  29479  29479  29479  29479  29479  29479  29479  29479  29479  29479  29479  29479  29479  29479  29479  29479  29479  29479  29479  29479  29479  29479  29479  29479  29479  29479  29479  29479  29479  29479  29479  29479  29479  29479  29479  29479  29479  29479  29479  29479  29479  29479  29479  29479  29479  29479  29479  29479  29479  29479  29479  29479  29479  29479  29479  29479  29479  29479  29479  29479  29479  29479  29479  29479  29479  29479  29479  29479  29479  29479  29479  29479  29479  29479  29479  29479  29479  29479  29479  29479  29479  29479  29479  29479  29479  29479  29479  29479  29479  29479  29479  29479  29479  29479  29479  29479  29479  29479  29479  29479  29479  29479  29479  29479  29479  29479  29479  29479  29479  29479  29479  29479  29479  29479  29479  29479  29479  29479  29479  29479  29479  29479  29479  29479  29479  29479  29479  29479  29479  29479  29479  29479  29479  29479  29479  29479  29479  29479  29479  29479  29479  29479  29479  29479  29479  29479  29479  29479  29479  29479  29479  29479  29479  29479  29479  29479  29479  29479  29479  29479  29479  29479  29479  29479  29479  29479  29479  29479  29479  29479  29479  29479  29479  29479  29479  29479  29479  29479  29479  29479  29479  29479  29479  29479  29479  29479  29479  29479  29479  29479  29479  29479  29479  29479  29479  29479  29479  29479  29479  29479  29479  29479  29479  29479  29479  29479  29479  29479  29479  29479  29479  29479  29479
  29479  29479  29479  29479  29479  29479  29479  29479  29479  29479  29479  29479  29479  29479  29479  29479  29479  29479  29479  29479  29479  29479  29479  29479  29479  29479  29479  29479  29479  29479  29479  29479  29479  29479  29479  29479  29479  29479  29479  29479  29479  29479  29479  29479  29479  29479  29479  29479  29479  29479  29479  29479  29479  29479  29479  29479  29479  29479  29479  29479  29479  29479  29479  29479  29479  29479  29479  29479  29479  29479  29479  29479  29479  29479  29479  29479  29479  29479  29479  29479  29479  29479  29479  29479  29479  29479  29479  29479  29479  29479  29479  29479  29479  29479  29479  29479  29479  29479  29479  29479  29479  29479  29479  29479  29479  29479  29479  29479  29479  29479  29479  29479  29479  29479  29479  29479  29479  29479  29479  29479  29479  29479  29479  29479  29479  29479  29479  29479  29479  29479  29479  29479  29479  29479  29479  29479  29479  29479  29479  29479  29479  29479  29479  29479  29479  29479  29479  29479  29479  29479  29479  29479  29479  29479  29479  29479  29479  29479  29479  29479  29479  29479  29479  29479  29479  29479  29479  29479  29479  29479  29479  29479  29479  29479  29479  29479  29479  29479  29479  29479  29479  29479  29479  29479  29479  29479  29479  29479  29479  29479  29479  29479  29479  29479  29479  29479  29479  29479  29479  29479  29479  29479  29479  29479  29479  29479  29479  29479  29479  29479  29479  29479  29479  29479  29479  29479  29479  29479  29479  29479  29479  29479  29479  29479  29479  29479  29479  29479  29479  29479  29479  29479  29479  29479  29479  29479  29479  29479  29479  29479  29479  29479  29479  29479  29479  29479  29479  29479  29479  29479  29479  29479  29479  29479  29479  29479  29479  29479  29479  29479  29479  29479  29479  29479  29479  29479  29479  29479  29479  29479  29479  29479  29479  29479  29479  29479  29479  29479  29479  29479  29479  29479  29479  29479  29479  29479  29479  29479  29479  29479  29479  29479  29479  29479  29479  29479  29479  29479  29479  29479  29479  29479  29479  29479  29479  29479  29479  29479  29479  29479  29479  29479  29479  29479  29479  29479  29479  29479  29479  29479  29479  29479  29479  29479  29479  29479  29479  29479  29479  29479  29479  29479  29479  29479  29479  29479  29479  29479  29479  29479  29479  29479  29479  29479  29479  29479  29479  29479  29479  29479  29479  29479  29479  29479  29479  29479  29479  29479  29479  29479  29479  29479  29479  29479  29479  29479  29479  29479  29479  29479  29479  29479  29479  29479  29479  29479  29479  29479  29479  29479  29479  29479  29479  29479  29479  29479  29479  29479  29479  29479  29479  29479  29479  29479  29479  29479  29479  29479  29479  29479  29479  29479  29479  29479  29479  29479  29479  29479  29479  29479  29479  29479  29479  29479  29479  29479  29479  29479  29479  29479  29479  29479  29479  29479  29479  29479  29479  29479  29479  29479  29479  29479  29479  29479  29479  29479  29479  29479  29479  29479  29479  29479  29479  29479  29479  29479  29479  29479  29479  29479  29479  29479  29479  29479  29479  29479  29479  29479  29479  29479  29479  29479  29479  29479  29479  29479  29479  29479  29479  29479  29479  29479  29479  29479  29479  29479  29479  29479  29479  29479  29479  29479  29479  29479  29479  29479  29479  29479  29479  29479  29479  29479  29479  29479  29479  29479  29479  29479  29479  29479  29479  29479  29479  29479  29479  29479  29479  29479  29479  29479  29479  29479  29479  29479  29479  29479  29479  29479  29479  29479  29479  29479  29479  29479  29479  29479  29479  29479  29479  29479  29479  29479  29479  29479  29479  29479  29479  29479  29479  29479
  29479  29479  29479  29479  29479  29479  29479  29479  29479  29479  29479  29479  29479  29479  29479  29479  29479  29479  29479  29479  29479  29479  29479  29479  29479  29479  29479  29479  29479  29479  29479  29479  29479  29479  29479  29479  29479  29479  29479  29479  29479  29479  29479  29479  29479  29479  29479  29479  29479  29479  29479  29479  29479  29479  29479  29479  29479  29479  29479  29479  29479  29479  29479  29479  29479  29479  29479  29479  29479  29479  29479  29479  29479  29479  29479  29479  29479  29479  29479  29479  29479  29479  29479  29479  29479  29479  29479  29479  29479  29479  29479  29479  29479    195  29479  29479  29479  29479  29479  29479  29479  29479  29479  29479  29479  29479  29479  29479  29479  29479  29479  29479  29479  29479  29479  29479  29479  29479  29479  29479  29479  29479  29479  29479  29479  29479  29479  29479  29479  29479  29479  29479  29479  29479  29479  29479  29479  29479  29479  29479  29479  29479  29479  29479  29479  29479  29479  29479  29479  29479  29479  29479  29479  29479  29479  29479  29479  29479  29479  29479  29479  29479  29479  29479  29479  29479  29479  29479  29479  29479  29479  29479  29479  29479  29479  29479  29479  29479  29479  29479  29479  29479  29479  29479  29479  29479  29479  29479  29479  29479  29479  29479  29479  29479  29479  29479  29479  29479  29479  29479  29479  29479  29479  29479  29479  29479  29479  29479  29479  29479  29479  29479  29479  29479  29479  29479  29479  29479  29479  29479  29479  29479  29479  29479  29479  29479  29479  29479  29479  29479  29479  29479  29479  29479  29479  29479  29479  29479  29479  29479  29479  29479  29479  29479  29479  29479  29479  29479  29479  29479  29479  29479  29479  29479  29479  29479  29479  29479  29479  29479  29479  29479  29479  29479  29479  29479  29479  29479  29479  29479  29479  29479  29479  29479  29479  29479  29479  29479  29479  29479  29479  29479  29479  29479  29479  29479  29479  29479  29479  29479  29479  29479  29479  29479  29479  29479  29479  29479  29479  29479  29479  29479  29479  29479  29479  29479  29479  29479  29479  29479  29479  29479  29479  29479  29479  29479  29479  29479  29479  29479  29479  29479  29479  29479  29479  29479  29479  29479  29479  29479  29479  29479  29479  29479  29479  29479  29479  29479  29479  29479  29479  29479  29479  29479  29479  29479  29479  29479  29479  29479  29479  29479  29479  29479  29479  29479  29479  29479  29479  29479  29479  29479  29479  29479  29479  29479  29479  29479  29479  29479  29479  29479  29479  29479  29479  29479  29479  29479  29479  29479  29479  29479  29479  29479  29479  29479  29479  29479  29479  29479  29479  29479  29479  29479  29479  29479  29479  29479  29479  29479  29479  29479  29479  29479  29479  29479  29479  29479  29479  29479  29479  29479  29479  29479  29479  29479  29479  29479  29479  29479  29479  29479  29479  29479  29479  29479  29479  29479  29479  29479  29479    205  29479  29479  29479  29479  29479    207  29479  29479  29479  29479  29479  29479  29479  29479  29479  29479  29479  29479  29479  29479  29479  29479  29479  29479  29479  29479  29479  29479  29479  29479  29479  29479  29479  29479  29479  29479  29479  29479  29479  29479  29479  29479  29479  29479  29479  29479  29479  29479  29479  29479  29479  29479  29479  29479  29479  29479  29479  29479  29479  29479  29479  29479  29479  29479  29479  29479  29479  29479  29479  29479  29479  29479  29479  29479  29479  29479  29479  29479  29479  29479  29479  29479  29479  29479  29479  29479  29479  29479  29479  29479  29479  29479  29479  29479  29479  29479  29479  29479  29479  29479  29479  29479  29479  29479  29479  29479  29479  29479
  29479  29479  29479  29479  29479  29479  29479  29479  29479  29479  29479  29479  29479  29479  29479  29479  29479  29479  29479  29479  29479  29479  29479  29479  29479  29479  29479  29479  29479  29479  29479  29479  29479  29479  29479  29479  29479  29479  29479  29479  29479  29479  29479  29479  29479  29479  29479  29479  29479  29479  29479  29479  29479  29479  29479  29479  29479  29479  29479  29479  29479  29479  29479  29479  29479  29479  29479  29479  29479  29479  29479  29479  29479  29479  29479  29479  29479  29479  29479  29479  29479  29479  29479  29479  29479  29479  29479  29479  29479  29479  29479  29479  29479  29479  29479  29479  29479  29479  29479  29479  29479  29479  29479  29479  29479  29479  29479  29479  29479  29479  29479  29479  29479  29479  29479  29479  29479  29479  29479  29479  29479  29479  29479  29479  29479  29479  29479  29479  29479  29479  29479  29479  29479  29479  29479  29479  29479  29479  29479  29479  29479  29479  29479  29479  29479  29479  29479  29479  29479  29479  29479  29479  29479  29479  29479  29479  29479  29479  29479  29479  29479  29479  29479  29479  29479  29479  29479  29479  29479  29479  29479  29479  29479  29479  29479  29479  29479  29479  29479  29479  29479  29479  29479  29479  29479  29479  29479  29479  29479  29479  29479  29479  29479  29479  29479  29479  29479  29479  29479  29479  29479  29479  29479  29479  29479  29479  29479  29479  29479  29479  29479  29479  29479  29479  29479  29479  29479  29479  29479  29479  29479  29479  29479  29479  29479  29479  29479  29479  29479  29479  29479  29479  29479  29479  29479  29479  29479  29479  29479  29479  29479  29479  29479  29479  29479  29479  29479  29479  29479  29479  29479  29479  29479  29479  29479  29479  29479  29479  29479  29479  29479  29479  29479  29479  29479  29479  29479  29479  29479  29479  29479  29479  29479  29479  29479  29479  29479  29479  29479  29479  29479  29479  29479  29479  29479  29479  29479  29479  29479  29479  29479  29479  29479  29479  29479  29479  29479  29479  29479  29479  29479  29479  29479  29479  29479  29479  29479  29479  29479  29479  29479  29479  29479  29479  29479  29479  29479  29479  29479  29479  29479  29479  29479  29479  29479  29479  29479  29479  29479  29479  29479  29479  29479  29479  29479  29479  29479  29479  29479  29479  29479  29479  29479  29479  29479  29479  29479  29479  29479  29479  29479  29479  29479  29479  29479  29479  29479  29479  29479  29479  29479  29479  29479  29479  29479  29479  29479  29479  29479  29479  29479  29479  29479  29479  29479  29479  29479  29479  29479  29479  29479  29479  29479  29479  29479  29479  29479  29479  29479  29479  29479  29479  29479  29479  29479  29479  29479  29479  29479  29479  29479  29479  29479  29479  29479  29479  29479  29479  29479  29479  29479  29479  29479  29479  29479  29479    197  29479  29479  29479  29479  29479  29479    219  29479  29479  29479  29479  29479  29479    206  29479  29479  29479  29479  29479  29479  29479    213    206  29479  29479  29479  29479  29479  29479  29479  29479  29479  29479  29479  29479  29479  29479  29479  29479  29479  29479  29479  29479  29479  29479  29479  29479  29479  29479  29479  29479  29479  29479  29479  29479  29479  29479  29479  29479  29479  29479  29479  29479  29479  29479  29479  29479  29479  29479  29479  29479  29479  29479  29479  29479  29479  29479  29479  29479  29479  29479  29479  29479  29479  29479  29479  29479  29479  29479  29479  29479  29479  29479  29479  29479  29479  29479  29479  29479  29479  29479  29479  29479  29479  29479  29479  29479  29479  29479  29479  29479  29479  29479  29479  29479  29479  29479  29479  29479  29479  29479  29479  29479
  29479  29479  29479  29479  29479  29479  29479  29479  29479  29479  29479  29479  29479  29479  29479  29479  29479  29479  29479  29479  29479  29479  29479  29479  29479  29479  29479  29479  29479  29479  29479  29479  29479  29479  29479  29479  29479  29479  29479  29479  29479  29479  29479  29479  29479  29479  29479  29479  29479  29479  29479  29479  29479  29479  29479  29479  29479  29479  29479  29479  29479  29479  29479  29479  29479  29479  29479  29479  29479  29479  29479  29479  29479  29479  29479  29479  29479  29479  29479  29479  29479  29479  29479  29479  29479  29479  29479  29479  29479  29479  29479  29479  29479  29479  29479  29479  29479  29479  29479    210  29479  29479  29479  29479  29479  29479  29479  29479  29479  29479  29479  29479  29479  29479  29479  29479  29479  29479  29479  29479  29479  29479  29479  29479  29479  29479  29479  29479  29479  29479  29479  29479  29479  29479  29479  29479  29479    213  29479  29479  29479  29479  29479  29479  29479  29479  29479  29479  29479  29479  29479  29479  29479  29479  29479  29479  29479  29479  29479  29479  29479  29479  29479  29479  29479  29479  29479  29479  29479  29479  29479  29479  29479  29479  29479  29479  29479  29479  29479  29479  29479  29479  29479  29479  29479  29479  29479  29479  29479  29479  29479  29479  29479  29479  29479  29479  29479  29479  29479  29479  29479  29479  29479  29479  29479  29479  29479  29479  29479  29479  29479  29479  29479  29479  29479  29479  29479  29479  29479  29479  29479  29479  29479  29479  29479  29479  29479  29479  29479  29479  29479  29479  29479  29479  29479  29479  29479  29479  29479  29479  29479  29479  29479  29479  29479  29479  29479  29479  29479  29479  29479  29479  29479  29479  29479  29479  29479  29479  29479  29479  29479  29479  29479  29479  29479  29479  29479  29479  29479  29479  29479  29479  29479  29479  29479  29479  29479  29479  29479  29479  29479  29479  29479  29479  29479  29479  29479  29479  29479  29479  29479  29479  29479  29479  29479  29479  29479  29479  29479  29479  29479  29479  29479  29479  29479  29479  29479  29479  29479  29479  29479  29479  29479  29479  29479  29479  29479  29479  29479  29479  29479  29479  29479  29479  29479  29479  29479  29479  29479  29479  29479  29479  29479  29479  29479  29479  29479  29479  29479  29479  29479  29479  29479  29479  29479  29479  29479  29479  29479  29479  29479  29479  29479  29479  29479  29479  29479  29479  29479  29479  29479  29479  29479  29479  29479  29479  29479  29479  29479  29479  29479  29479  29479  29479  29479  29479  29479  29479  29479  29479  29479  29479  29479  29479  29479  29479  29479  29479  29479  29479  29479  29479  29479  29479  29479  29479  29479  29479  29479  29479  29479  29479  29479  29479  29479  29479    226  29479  29479  29479  29479  29479  29479  29479  29479    218  29479    221  29479  29479  29479  29479    218    206    204  29479  29479  29479    212    218  29479    202    213  29479  29479  29479  29479  29479  29479    206  29479  29479  29479  29479  29479  29479  29479  29479  29479  29479  29479  29479  29479  29479  29479  29479  29479  29479  29479  29479  29479  29479  29479  29479  29479  29479  29479  29479  29479  29479  29479  29479  29479  29479  29479  29479  29479  29479  29479  29479  29479  29479  29479  29479  29479  29479  29479  29479  29479  29479  29479  29479  29479  29479  29479  29479  29479  29479  29479  29479  29479  29479  29479  29479  29479  29479  29479  29479  29479  29479  29479  29479  29479  29479  29479  29479  29479  29479  29479  29479  29479  29479  29479  29479  29479  29479  29479  29479  29479  29479  29479  29479  29479  29479  29479  29479  29479  29479  29479  29479
  29479  29479  29479  29479  29479  29479  29479  29479  29479  29479  29479  29479  29479  29479  29479  29479  29479  29479  29479  29479  29479  29479  29479  29479  29479  29479  29479  29479  29479  29479  29479  29479  29479  29479  29479  29479  29479  29479  29479  29479  29479  29479  29479  29479  29479  29479  29479  29479  29479  29479  29479  29479  29479  29479  29479  29479  29479  29479  29479  29479  29479  29479  29479  29479  29479  29479  29479  29479  29479  29479  29479  29479  29479  29479  29479  29479  29479  29479  29479  29479  29479  29479  29479  29479  29479  29479  29479  29479  29479  29479  29479  29479  29479  29479  29479  29479  29479  29479  29479  29479  29479  29479  29479  29479  29479  29479  29479  29479  29479  29479  29479  29479  29479  29479  29479  29479  29479  29479  29479  29479  29479  29479  29479  29479  29479  29479  29479  29479  29479  29479  29479  29479  29479  29479  29479  29479  29479  29479  29479  29479  29479  29479  29479  29479  29479  29479  29479  29479  29479  29479    234  29479  29479  29479  29479  29479  29479  29479  29479  29479  29479  29479  29479  29479  29479  29479  29479  29479  29479  29479  29479  29479  29479  29479  29479  29479  29479  29479  29479  29479  29479  29479  29479  29479  29479  29479  29479  29479  29479  29479  29479  29479  29479  29479  29479  29479  29479  29479  29479  29479  29479  29479  29479  29479  29479  29479  29479  29479  29479  29479  29479  29479  29479  29479  29479  29479  29479  29479  29479  29479  29479  29479  29479  29479  29479  29479  29479  29479  29479  29479  29479  29479  29479  29479  29479  29479  29479  29479  29479  29479  29479  29479  29479  29479  29479  29479  29479  29479  29479  29479  29479  29479  29479  29479  29479  29479  29479  29479  29479  29479  29479  29479  29479  29479  29479  29479  29479  29479  29479  29479  29479  29479  29479  29479  29479  29479  29479  29479  29479  29479  29479  29479  29479  29479  29479  29479  29479  29479  29479  29479  29479  29479  29479  29479  29479  29479  29479  29479  29479  29479  29479  29479  29479  29479  29479  29479  29479  29479  29479  29479  29479  29479  29479  29479  29479  29479  29479  29479  29479  29479  29479  29479  29479  29479  29479  29479  29479  29479  29479  29479  29479  29479  29479  29479  29479  29479  29479  29479  29479  29479  29479  29479  29479  29479  29479  29479  29479  29479  29479  29479  29479  29479  29479  29479  29479  29479  29479  29479  29479  29479  29479  29479  29479  29479  29479  29479  29479  29479  29479  29479  29479  29479  29479  29479  29479  29479  29479  29479  29479  29479  29479  29479  29479  29479  29479  29479  29479  29479  29479  29479  29479  29479  29479  29479  29479  29479  29479  29479  29479  29479  29479  29479    218    219  29479    229    218  29479  29479    219    221  29479    215  29479    230  29479  29479  29479  29479  29479  29479    218  29479  29479  29479  29479  29479    219    218    218    220    208    221    207    209    211  29479    226    216  29479  29479  29479  29479  29479  29479  29479  29479  29479  29479  29479  29479  29479  29479  29479  29479  29479  29479  29479  29479  29479  29479  29479  29479  29479  29479  29479  29479  29479  29479  29479  29479  29479  29479  29479  29479  29479  29479  29479  29479  29479  29479  29479  29479  29479  29479  29479  29479  29479  29479  29479  29479  29479    211  29479  29479  29479  29479  29479  29479  29479  29479  29479  29479  29479  29479  29479  29479  29479  29479  29479  29479  29479  29479  29479  29479  29479  29479  29479  29479  29479  29479  29479  29479  29479  29479  29479  29479  29479  29479  29479  29479  29479  29479  29479  29479  29479  29479  29479  29479  29479
  29479  29479  29479  29479  29479  29479  29479  29479  29479  29479  29479  29479  29479  29479  29479  29479  29479  29479  29479  29479  29479  29479  29479  29479  29479  29479  29479  29479  29479  29479  29479  29479  29479  29479  29479  29479  29479  29479  29479  29479  29479  29479  29479  29479  29479  29479  29479  29479  29479  29479  29479  29479  29479  29479  29479  29479  29479  29479  29479  29479  29479  29479  29479  29479  29479  29479  29479  29479  29479  29479  29479  29479  29479  29479  29479  29479  29479  29479  29479  29479  29479  29479  29479  29479  29479  29479  29479  29479  29479  29479  29479  29479  29479  29479  29479  29479  29479  29479  29479  29479  29479  29479  29479  29479  29479  29479  29479  29479  29479  29479  29479  29479  29479  29479  29479  29479  29479  29479  29479  29479  29479  29479  29479  29479  29479  29479  29479  29479  29479  29479  29479  29479  29479  29479  29479  29479  29479  29479  29479  29479  29479  29479  29479  29479  29479  29479  29479  29479  29479  29479  29479  29479  29479  29479  29479  29479  29479  29479  29479  29479  29479  29479  29479  29479  29479  29479  29479  29479  29479  29479  29479  29479  29479  29479  29479  29479  29479  29479  29479  29479  29479  29479  29479  29479  29479  29479  29479  29479  29479  29479  29479  29479  29479  29479  29479  29479  29479  29479  29479  29479  29479  29479  29479  29479  29479  29479  29479  29479  29479  29479  29479  29479  29479  29479  29479  29479  29479  29479  29479  29479  29479  29479  29479  29479  29479  29479  29479  29479  29479  29479  29479  29479  29479  29479  29479  29479  29479  29479  29479  29479    216  29479  29479  29479  29479  29479  29479  29479  29479  29479  29479  29479  29479  29479  29479  29479  29479  29479  29479  29479  29479  29479  29479  29479  29479  29479  29479  29479  29479  29479  29479  29479  29479  29479  29479  29479  29479  29479  29479  29479  29479  29479  29479  29479  29479  29479  29479  29479  29479  29479  29479  29479  29479  29479  29479  29479  29479  29479  29479  29479  29479  29479  29479  29479  29479  29479  29479  29479  29479  29479  29479  29479  29479  29479  29479  29479  29479  29479  29479  29479  29479  29479  29479  29479  29479  29479  29479  29479  29479  29479  29479  29479  29479  29479  29479  29479  29479  29479  29479  29479  29479  29479  29479  29479  29479  29479  29479  29479  29479  29479  29479  29479  29479  29479  29479  29479  29479  29479  29479  29479  29479  29479  29479  29479  29479  29479  29479  29479  29479  29479  29479  29479  29479  29479  29479  29479  29479  29479  29479  29479  29479  29479  29479  29479  29479  29479  29479  29479  29479  29479  29479  29479  29479  29479  29479  29479  29479  29479  29479  29479  29479    214    219    219    216  29479  29479    221    207  29479  29479    223    205  29479  29479  29479  29479  29479  29479    222    221  29479    223    222  29479    205    213    210    207  29479    214  29479    210    218    218    209  29479  29479  29479  29479  29479  29479  29479  29479  29479  29479  29479  29479  29479  29479  29479  29479  29479  29479  29479  29479  29479  29479  29479  29479  29479  29479  29479  29479  29479  29479  29479  29479  29479  29479  29479  29479  29479  29479  29479  29479  29479  29479  29479  29479  29479  29479  29479  29479  29479  29479  29479  29479  29479  29479  29479  29479  29479  29479  29479  29479  29479  29479  29479  29479  29479  29479  29479  29479  29479  29479  29479  29479  29479  29479  29479  29479  29479  29479  29479  29479  29479  29479  29479  29479  29479  29479  29479  29479  29479  29479  29479  29479  29479  29479  29479  29479  29479  29479  29479  29479  29479  29479  29479  29479
  29479  29479  29479  29479  29479  29479  29479  29479  29479  29479  29479  29479  29479  29479  29479  29479  29479  29479  29479  29479  29479  29479  29479  29479  29479  29479  29479  29479  29479  29479  29479  29479  29479  29479  29479  29479  29479  29479  29479  29479  29479  29479  29479  29479  29479  29479  29479  29479  29479  29479  29479  29479  29479  29479  29479  29479  29479  29479  29479  29479  29479  29479  29479  29479  29479  29479  29479  29479  29479  29479  29479  29479  29479  29479  29479  29479  29479  29479  29479  29479  29479  29479  29479  29479  29479  29479  29479  29479  29479  29479  29479  29479  29479  29479  29479  29479  29479  29479  29479  29479  29479  29479  29479  29479  29479  29479  29479  29479  29479  29479  29479  29479  29479  29479  29479  29479  29479  29479  29479  29479  29479  29479    202  29479  29479  29479  29479  29479  29479  29479  29479  29479  29479  29479  29479  29479  29479  29479  29479  29479  29479  29479  29479  29479  29479  29479  29479  29479  29479  29479  29479  29479  29479  29479  29479  29479  29479  29479  29479  29479  29479  29479  29479  29479  29479  29479  29479  29479  29479  29479  29479  29479  29479  29479  29479  29479  29479  29479  29479  29479  29479  29479  29479  29479  29479  29479  29479  29479  29479  29479  29479  29479  29479  29479  29479  29479  29479  29479  29479  29479  29479  29479  29479  29479  29479  29479  29479  29479  29479  29479  29479  29479  29479  29479  29479  29479  29479  29479  29479  29479  29479  29479  29479  29479  29479  29479  29479  29479  29479  29479  29479  29479  29479  29479  29479  29479  29479  29479  29479  29479  29479  29479  29479  29479  29479  29479  29479  29479  29479  29479  29479  29479  29479  29479  29479  29479  29479  29479  29479  29479  29479  29479  29479  29479  29479  29479  29479  29479  29479  29479  29479  29479  29479  29479  29479  29479  29479  29479  29479  29479  29479  29479  29479  29479  29479  29479  29479  29479  29479  29479  29479  29479  29479  29479  29479  29479  29479  29479  29479  29479  29479  29479  29479  29479  29479  29479  29479  29479  29479  29479  29479  29479  29479  29479  29479  29479  29479  29479  29479  29479  29479  29479  29479  29479  29479  29479  29479  29479  29479  29479  29479  29479  29479  29479  29479  29479  29479  29479  29479  29479  29479  29479  29479  29479  29479  29479  29479  29479  29479  29479  29479  29479  29479  29479  29479  29479  29479  29479  29479  29479  29479  29479  29479  29479  29479  29479  29479  29479  29479  29479  29479  29479  29479  29479  29479  29479  29479  29479  29479  29479  29479  29479  29479  29479  29479  29479  29479  29479  29479  29479  29479  29479  29479  29479  29479  29479  29479  29479  29479  29479    223    218    213    216  29479    212  29479    226    213  29479    219    215    213  29479  29479    222    222  29479    211    218    217    203  29479    206  29479    207    221  29479    206    209  29479    217    207    219  29479    214    218  29479  29479  29479  29479  29479  29479  29479  29479  29479  29479  29479  29479  29479  29479  29479  29479  29479  29479  29479  29479  29479  29479  29479  29479  29479  29479  29479  29479  29479  29479  29479  29479  29479  29479  29479  29479  29479  29479  29479  29479  29479  29479  29479  29479  29479  29479  29479  29479  29479  29479  29479  29479  29479  29479  29479  29479  29479  29479  29479  29479  29479  29479  29479  29479  29479  29479  29479  29479  29479  29479  29479  29479  29479  29479  29479  29479  29479  29479  29479  29479  29479  29479  29479  29479  29479  29479  29479  29479  29479  29479  29479  29479  29479  29479  29479  29479  29479  29479  29479  29479  29479  29479  29479
  29479  29479  29479  29479  29479  29479  29479  29479  29479  29479  29479  29479  29479  29479  29479  29479  29479  29479  29479  29479  29479  29479  29479  29479  29479  29479  29479  29479  29479  29479  29479  29479  29479  29479  29479  29479  29479  29479  29479  29479  29479  29479  29479  29479  29479  29479  29479  29479  29479  29479  29479  29479  29479  29479  29479  29479  29479  29479  29479  29479  29479  29479  29479  29479  29479  29479  29479  29479  29479  29479  29479  29479  29479  29479  29479  29479  29479  29479  29479  29479  29479  29479  29479  29479  29479  29479  29479  29479    210  29479  29479  29479  29479  29479  29479  29479  29479  29479  29479  29479  29479  29479  29479  29479  29479  29479  29479  29479  29479  29479  29479  29479  29479  29479  29479  29479  29479  29479  29479  29479  29479  29479  29479  29479  29479  29479  29479  29479  29479  29479  29479  29479  29479  29479  29479  29479  29479  29479  29479  29479  29479  29479  29479  29479  29479  29479  29479  29479  29479  29479  29479  29479  29479  29479  29479  29479  29479  29479  29479  29479  29479  29479  29479  29479  29479  29479  29479  29479  29479  29479  29479  29479  29479  29479  29479  29479  29479  29479  29479  29479  29479  29479  29479  29479  29479  29479  29479  29479  29479  29479  29479  29479  29479  29479  29479  29479  29479  29479  29479  29479  29479  29479  29479  29479  29479  29479  29479  29479  29479  29479  29479  29479  29479  29479  29479  29479  29479  29479  29479  29479  29479  29479  29479  29479  29479  29479  29479  29479  29479  29479  29479  29479  29479  29479  29479  29479  29479    210  29479  29479  29479  29479  29479  29479  29479  29479  29479  29479  29479  29479  29479  29479  29479  29479  29479  29479  29479  29479  29479  29479  29479  29479  29479  29479  29479  29479  29479  29479  29479  29479  29479  29479  29479  29479  29479  29479  29479  29479  29479  29479  29479  29479  29479  29479  29479  29479  29479  29479  29479  29479  29479  29479  29479  29479  29479  29479  29479  29479  29479  29479  29479  29479  29479  29479  29479  29479  29479  29479  29479  29479  29479  29479  29479  29479  29479  29479  29479  29479  29479  29479  29479  29479  29479  29479  29479  29479  29479  29479  29479  29479  29479  29479  29479  29479  29479  29479  29479  29479  29479  29479  29479  29479  29479  29479  29479  29479  29479  29479  29479  29479  29479  29479  29479  29479  29479  29479  29479  29479  29479  29479  29479  29479  29479  29479  29479  29479  29479  29479  29479  29479  29479  29479  29479  29479  29479  29479  29479  29479  29479  29479  29479  29479  29479  29479  29479  29479  29479  29479  29479  29479  29479  29479    233    221    223    239  29479    220  29479    218    221    211    213    213    219    221  29479    211    231    215  29479    222    213    209    215    210    215    210    214    211    205    209    221    208    208    213    222    216    214    223    215  29479  29479  29479  29479  29479    211    213    205    214  29479    211    211    210    213  29479    219  29479  29479  29479  29479  29479  29479  29479  29479  29479  29479    202    222  29479  29479  29479  29479  29479  29479  29479  29479  29479  29479  29479  29479  29479  29479  29479  29479  29479  29479  29479  29479  29479  29479    213  29479  29479  29479  29479  29479  29479  29479  29479  29479  29479  29479  29479  29479  29479  29479  29479  29479  29479  29479  29479  29479  29479  29479  29479  29479  29479  29479  29479  29479  29479  29479  29479  29479  29479  29479  29479  29479  29479  29479  29479  29479  29479  29479  29479  29479  29479  29479  29479  29479  29479  29479  29479  29479  29479  29479  29479  29479  29479
  29479  29479  29479  29479  29479  29479  29479  29479  29479  29479  29479  29479  29479  29479  29479  29479  29479  29479  29479  29479  29479  29479  29479  29479  29479  29479  29479  29479  29479  29479  29479  29479  29479  29479  29479  29479  29479  29479  29479  29479  29479  29479  29479  29479  29479  29479  29479  29479  29479  29479  29479  29479  29479  29479  29479  29479  29479  29479  29479  29479  29479  29479  29479  29479  29479  29479  29479  29479  29479  29479  29479  29479  29479  29479  29479  29479  29479  29479  29479  29479  29479  29479  29479  29479  29479  29479  29479  29479  29479  29479  29479  29479  29479  29479  29479  29479  29479  29479  29479  29479  29479  29479  29479  29479  29479  29479  29479  29479  29479  29479  29479  29479  29479  29479  29479  29479  29479  29479  29479  29479  29479  29479  29479  29479  29479  29479  29479  29479  29479  29479  29479  29479  29479  29479  29479  29479  29479  29479  29479  29479  29479  29479  29479  29479  29479  29479  29479  29479  29479  29479  29479  29479  29479  29479  29479  29479  29479  29479  29479  29479  29479  29479  29479  29479  29479  29479  29479  29479  29479  29479  29479  29479  29479  29479  29479  29479  29479  29479  29479  29479  29479  29479  29479  29479  29479  29479  29479  29479  29479  29479  29479  29479  29479  29479  29479  29479  29479  29479  29479  29479  29479  29479  29479  29479  29479  29479  29479  29479  29479  29479  29479  29479  29479  29479  29479  29479  29479  29479  29479  29479  29479  29479  29479  29479  29479  29479  29479  29479  29479  29479  29479  29479  29479  29479  29479  29479  29479  29479  29479  29479  29479  29479  29479  29479  29479  29479  29479  29479  29479  29479  29479  29479  29479  29479  29479  29479  29479  29479  29479  29479  29479  29479  29479  29479  29479  29479  29479  29479  29479  29479  29479  29479  29479  29479  29479  29479  29479  29479  29479  29479  29479  29479  29479  29479  29479  29479  29479  29479  29479  29479  29479  29479  29479  29479  29479  29479  29479  29479  29479  29479  29479  29479  29479  29479  29479  29479  29479  29479  29479  29479  29479  29479  29479  29479  29479  29479  29479  29479  29479  29479  29479  29479  29479  29479  29479  29479  29479  29479  29479  29479  29479  29479  29479  29479  29479  29479  29479  29479  29479  29479  29479  29479  29479  29479  29479  29479  29479  29479  29479  29479  29479  29479  29479  29479  29479  29479  29479  29479  29479  29479  29479  29479  29479  29479  29479  29479  29479  29479  29479  29479  29479  29479  29479  29479  29479  29479  29479  29479  29479  29479  29479  29479  29479  29479  29479  29479  29479  29479  29479  29479  29479  29479    222    222  29479  29479  29479  29479  29479    223  29479    207    219  29479    222    218    222  29479    231    208    222    213    213    207    213    215    212    214    214    213  29479    209    208    214    209    212    211    208  29479  29479    209    209  29479    208    206    210  29479    206    219    221    222  29479    221    224    217    209    213    214    214    212    227    210  29479  29479  29479  29479  29479  29479  29479  29479    212    213  29479  29479    217  29479  29479  29479  29479  29479  29479  29479  29479  29479  29479  29479  29479  29479  29479  29479  29479  29479  29479  29479  29479  29479  29479  29479  29479  29479  29479  29479  29479  29479  29479  29479  29479  29479  29479  29479  29479  29479  29479  29479  29479  29479  29479  29479  29479  29479  29479  29479  29479  29479  29479  29479  29479  29479  29479  29479  29479  29479  29479  29479  29479  29479  29479  29479  29479  29479  29479  29479  29479  29479  29479  29479  29479  29479  29479  29479
  29479  29479  29479  29479  29479  29479  29479  29479  29479  29479  29479  29479  29479  29479  29479  29479  29479  29479  29479  29479  29479  29479  29479  29479  29479  29479  29479  29479  29479  29479  29479  29479  29479  29479  29479  29479  29479  29479  29479  29479  29479  29479  29479  29479  29479  29479  29479  29479  29479  29479  29479  29479  29479  29479  29479  29479  29479  29479  29479  29479  29479  29479  29479  29479  29479  29479  29479  29479  29479  29479  29479  29479  29479  29479  29479  29479  29479  29479  29479  29479  29479  29479  29479  29479  29479  29479  29479  29479  29479  29479  29479  29479  29479  29479  29479  29479  29479  29479  29479  29479  29479  29479  29479  29479  29479  29479  29479  29479  29479  29479  29479  29479  29479  29479  29479  29479  29479  29479  29479  29479  29479  29479  29479  29479  29479  29479  29479  29479  29479  29479  29479  29479  29479  29479  29479  29479  29479  29479  29479  29479  29479  29479  29479  29479  29479  29479  29479  29479  29479  29479  29479  29479  29479  29479  29479  29479  29479  29479  29479  29479  29479  29479  29479  29479  29479  29479  29479  29479  29479  29479  29479  29479  29479  29479  29479  29479  29479  29479  29479  29479  29479  29479  29479  29479  29479  29479  29479  29479  29479  29479  29479  29479  29479  29479  29479  29479  29479  29479  29479  29479  29479  29479  29479  29479  29479  29479  29479  29479  29479  29479  29479  29479  29479  29479  29479  29479  29479  29479  29479  29479  29479  29479  29479  29479  29479  29479  29479  29479  29479  29479  29479  29479  29479  29479  29479  29479  29479  29479  29479  29479  29479  29479  29479  29479  29479  29479  29479  29479  29479  29479  29479  29479  29479  29479  29479  29479  29479  29479  29479  29479  29479  29479  29479  29479  29479  29479  29479  29479  29479  29479  29479  29479  29479  29479  29479  29479  29479  29479  29479  29479  29479  29479  29479  29479  29479  29479  29479  29479  29479  29479  29479  29479  29479  29479  29479  29479  29479  29479  29479  29479  29479  29479  29479  29479  29479  29479  29479  29479  29479  29479  29479  29479  29479  29479  29479  29479  29479  29479  29479  29479  29479  29479  29479  29479  29479  29479  29479  29479  29479  29479  29479  29479  29479  29479  29479  29479  29479  29479  29479  29479  29479  29479  29479  29479  29479  29479  29479  29479  29479  29479  29479  29479    226  29479  29479  29479  29479  29479  29479  29479  29479  29479  29479  29479  29479  29479  29479  29479  29479  29479  29479  29479  29479  29479  29479    234  29479    238  29479    236  29479  29479  29479    231  29479  29479    229    226  29479  29479  29479  29479    231    224    239    218  29479  29479    218    225    229    214  29479    223    219    215    216    214    209    209    215    212    210    221    216    214    210    208  29479    212    206    210    212    207    211    208    221    205    208    207    206    214    206    212    205    220    208    208    218  29479    224    224    212    211    207  29479    208    221  29479    220    221    218    216  29479    224  29479    206    215  29479    227  29479    235  29479    219  29479  29479  29479  29479  29479  29479  29479  29479  29479  29479  29479  29479  29479  29479  29479  29479    230    217    218  29479    217  29479    234  29479  29479  29479  29479  29479  29479  29479  29479  29479  29479  29479  29479  29479  29479  29479  29479  29479  29479  29479  29479  29479  29479  29479  29479  29479  29479  29479  29479  29479  29479  29479  29479  29479  29479  29479  29479  29479  29479  29479  29479  29479  29479  29479  29479  29479  29479  29479  29479  29479  29479  29479  29479  29479
  29479  29479  29479  29479  29479  29479  29479  29479  29479  29479  29479  29479  29479  29479  29479  29479  29479  29479  29479  29479  29479  29479  29479  29479  29479  29479  29479  29479  29479  29479  29479  29479  29479  29479  29479  29479  29479  29479  29479  29479  29479  29479  29479  29479  29479  29479  29479  29479  29479  29479  29479  29479  29479  29479  29479  29479  29479  29479  29479  29479  29479  29479  29479  29479  29479  29479  29479  29479  29479  29479  29479  29479  29479  29479  29479  29479  29479  29479  29479  29479  29479  29479  29479  29479  29479  29479  29479  29479  29479  29479  29479  29479  29479  29479  29479  29479  29479  29479  29479  29479  29479  29479  29479  29479  29479  29479  29479  29479  29479  29479  29479  29479  29479  29479  29479  29479  29479  29479  29479  29479  29479  29479  29479  29479  29479  29479  29479  29479  29479  29479  29479  29479  29479  29479  29479  29479  29479  29479  29479  29479  29479  29479  29479  29479  29479  29479  29479  29479  29479  29479  29479  29479  29479    195  29479  29479  29479  29479  29479  29479  29479  29479  29479  29479  29479  29479  29479  29479  29479  29479  29479  29479  29479  29479  29479  29479  29479  29479  29479  29479  29479  29479  29479  29479  29479  29479  29479  29479    222  29479  29479  29479  29479  29479  29479  29479  29479  29479  29479  29479  29479  29479  29479  29479  29479  29479  29479  29479  29479  29479  29479  29479  29479  29479  29479  29479  29479  29479  29479  29479  29479  29479  29479  29479  29479  29479  29479  29479  29479  29479  29479  29479  29479  29479  29479  29479  29479  29479  29479  29479  29479  29479  29479  29479  29479  29479  29479  29479  29479  29479  29479  29479  29479  29479  29479  29479  29479  29479  29479  29479  29479  29479  29479  29479  29479  29479  29479  29479  29479  29479  29479  29479  29479  29479  29479  29479  29479  29479  29479  29479  29479  29479  29479  29479  29479  29479  29479  29479  29479  29479  29479  29479  29479  29479  29479  29479  29479  29479  29479  29479  29479  29479  29479  29479  29479  29479  29479  29479  29479  29479  29479  29479  29479  29479  29479  29479  29479  29479  29479  29479  29479  29479  29479  29479  29479  29479  29479  29479  29479  29479  29479  29479  29479  29479  29479  29479  29479  29479  29479  29479  29479  29479  29479  29479  29479  29479  29479  29479    236  29479  29479  29479  29479  29479  29479  29479  29479  29479  29479  29479  29479  29479  29479  29479  29479  29479  29479  29479  29479  29479  29479  29479  29479    240    237  29479  29479    209    225  29479  29479  29479  29479    233  29479    223  29479  29479  29479  29479  29479    220  29479  29479    218    213    225  29479    228    230    214    217    215  29479    221    231    213    217    208    209    205    215    203    219    226    212    214    215    214    218    215    207    219    211    214    208    208    212    209    214  29479    228    211  29479  29479    207    197    207  29479    213    222  29479    208  29479    218    217    219    223    221    224    219    211    212    227    218    209    218  29479  29479    220    219  29479  29479    228  29479  29479  29479  29479  29479    218  29479  29479  29479  29479  29479  29479  29479  29479  29479  29479    221    224  29479    227  29479    222  29479    229    226  29479    208    218    221    217  29479  29479  29479  29479  29479  29479  29479  29479  29479  29479  29479  29479  29479  29479  29479  29479  29479  29479  29479  29479  29479  29479  29479  29479  29479  29479  29479  29479  29479  29479  29479  29479  29479  29479  29479  29479  29479  29479  29479  29479  29479  29479  29479  29479  29479  29479
  29479  29479  29479  29479  29479  29479  29479  29479  29479  29479  29479  29479  29479  29479  29479  29479  29479  29479  29479  29479  29479  29479  29479  29479  29479  29479  29479  29479  29479  29479  29479  29479  29479  29479  29479  29479  29479  29479  29479  29479  29479  29479  29479  29479  29479  29479  29479  29479  29479  29479  29479  29479  29479  29479  29479  29479  29479  29479  29479  29479  29479  29479  29479  29479  29479  29479  29479  29479  29479  29479  29479  29479  29479  29479  29479  29479  29479  29479  29479  29479  29479  29479  29479  29479  29479  29479  29479  29479  29479  29479  29479  29479  29479  29479  29479  29479  29479  29479  29479  29479  29479  29479  29479  29479  29479  29479  29479  29479  29479  29479  29479  29479  29479  29479  29479  29479  29479  29479  29479  29479  29479  29479  29479  29479  29479  29479  29479  29479  29479  29479  29479  29479  29479  29479  29479  29479  29479  29479  29479  29479  29479  29479  29479  29479  29479  29479  29479  29479  29479  29479  29479  29479  29479  29479  29479  29479  29479  29479  29479  29479  29479  29479  29479  29479  29479  29479  29479  29479  29479  29479  29479  29479  29479  29479  29479  29479  29479  29479  29479  29479  29479  29479  29479  29479  29479  29479  29479  29479  29479  29479  29479  29479  29479  29479  29479  29479  29479  29479  29479  29479  29479  29479  29479  29479  29479  29479  29479  29479  29479  29479  29479  29479  29479  29479  29479  29479  29479  29479  29479  29479  29479  29479  29479  29479  29479  29479  29479  29479  29479  29479  29479  29479  29479  29479    200  29479  29479  29479  29479  29479  29479  29479  29479  29479  29479  29479  29479  29479  29479  29479  29479  29479  29479  29479  29479  29479  29479  29479  29479  29479  29479  29479  29479  29479  29479  29479  29479  29479  29479  29479  29479  29479  29479  29479  29479  29479  29479  29479  29479  29479  29479  29479  29479  29479  29479  29479  29479  29479  29479  29479  29479  29479  29479  29479  29479  29479  29479  29479  29479  29479  29479  29479  29479  29479  29479  29479  29479  29479  29479  29479  29479  29479  29479  29479  29479  29479  29479  29479  29479  29479  29479  29479  29479  29479  29479  29479  29479  29479  29479  29479  29479  29479  29479  29479  29479  29479  29479  29479  29479  29479  29479  29479  29479  29479  29479  29479  29479  29479  29479  29479    234    234  29479  29479  29479  29479  29479  29479  29479  29479  29479  29479  29479  29479  29479  29479  29479  29479  29479  29479  29479  29479  29479    230  29479  29479  29479    212  29479  29479    221  29479  29479    222  29479    224    217  29479    234    220    221    228  29479    221  29479  29479    215    232    216    224    223    218    217    231    223    209    216    217    215    215    216    215  29479    210    232    216    224    208    221    214    222    218    217    211    222  29479    208    205    208    210    209    208  29479    205    208  29479    205    222    207    208  29479    213  29479  29479  29479    215    221    225    221    216    223  29479  29479    215    211  29479    210    210    221  29479  29479  29479    215    220  29479  29479  29479  29479  29479  29479  29479  29479  29479    214    219  29479    218  29479    222  29479    226    226  29479    218    229    225  29479  29479    226    214    230    206    233    226  29479  29479  29479  29479  29479  29479  29479  29479  29479  29479  29479  29479  29479  29479  29479  29479  29479  29479  29479  29479  29479  29479  29479  29479  29479  29479  29479  29479  29479  29479  29479  29479  29479  29479  29479  29479  29479  29479  29479  29479  29479  29479  29479  29479  29479  29479
  29479    206  29479    227  29479  29479  29479  29479  29479  29479  29479  29479  29479  29479  29479  29479  29479  29479  29479  29479  29479  29479  29479  29479  29479  29479  29479  29479  29479  29479  29479  29479  29479  29479  29479  29479  29479  29479  29479  29479  29479  29479  29479  29479  29479  29479  29479  29479  29479  29479  29479  29479  29479  29479  29479  29479  29479  29479  29479  29479  29479  29479  29479  29479  29479  29479  29479  29479  29479  29479  29479  29479  29479  29479  29479  29479  29479  29479  29479  29479  29479  29479  29479  29479  29479  29479  29479  29479  29479  29479  29479  29479  29479  29479  29479  29479  29479  29479  29479  29479  29479  29479  29479  29479  29479  29479  29479  29479  29479  29479  29479  29479  29479  29479  29479  29479  29479  29479  29479  29479  29479  29479  29479  29479  29479  29479  29479  29479  29479  29479  29479  29479  29479  29479  29479  29479  29479  29479  29479  29479  29479  29479  29479    229    226  29479    227    223    230  29479  29479  29479  29479    225  29479  29479  29479  29479  29479  29479  29479  29479  29479  29479  29479  29479  29479  29479  29479  29479  29479  29479  29479  29479  29479  29479  29479  29479  29479  29479  29479  29479  29479  29479  29479  29479  29479  29479  29479  29479  29479  29479  29479  29479  29479  29479  29479  29479  29479  29479  29479  29479  29479  29479  29479  29479  29479  29479  29479  29479  29479  29479  29479  29479  29479  29479  29479  29479  29479  29479  29479  29479  29479  29479  29479  29479  29479  29479  29479  29479  29479  29479  29479  29479  29479  29479  29479  29479  29479  29479  29479  29479  29479  29479  29479  29479  29479  29479  29479  29479  29479  29479  29479  29479  29479  29479  29479  29479  29479  29479  29479  29479  29479  29479  29479  29479  29479  29479  29479  29479  29479  29479  29479  29479  29479  29479  29479  29479  29479  29479  29479  29479  29479  29479  29479  29479  29479  29479  29479  29479  29479  29479  29479  29479  29479  29479  29479  29479  29479  29479  29479  29479  29479  29479  29479  29479    225  29479  29479    259  29479  29479    210  29479  29479  29479  29479  29479  29479  29479  29479  29479  29479  29479  29479  29479  29479  29479  29479  29479  29479  29479  29479  29479  29479  29479  29479  29479  29479  29479  29479  29479  29479  29479  29479  29479  29479  29479  29479  29479  29479  29479  29479  29479  29479  29479  29479  29479  29479  29479  29479  29479  29479  29479  29479  29479  29479  29479  29479  29479    237    213    227  29479    209  29479  29479  29479  29479  29479  29479    221    221    233  29479  29479    224  29479    219    223    209    217    209    213  29479    219    218    213    219    216    205    213    221    216    215    216    209    213    225    208    206    208    214  29479    224    220    217    223    233    231    207    213    222    203  29479    211    215    208    207    212    205    202    207  29479    221    212    203    205  29479    205    210    218    223  29479    213  29479    206  29479    217  29479    220  29479  29479  29479    206    212    217    214    213    219    217  29479  29479    219    222    209  29479  29479  29479  29479  29479    220    217    219  29479    234    227  29479    226    216  29479    224    225    230    225  29479    231    227  29479  29479  29479  29479    230    229    223  29479  29479  29479  29479  29479  29479  29479  29479  29479    226  29479  29479  29479  29479  29479  29479  29479  29479  29479  29479  29479  29479  29479  29479  29479  29479  29479  29479  29479  29479  29479  29479  29479  29479  29479  29479  29479  29479  29479  29479  29479  29479  29479  29479  29479
  29479  29479  29479  29479  29479  29479  29479  29479  29479  29479  29479  29479  29479  29479  29479  29479  29479  29479  29479  29479  29479  29479  29479  29479  29479  29479  29479  29479  29479  29479    195  29479  29479  29479  29479  29479  29479  29479  29479  29479  29479  29479  29479  29479  29479  29479  29479  29479  29479  29479  29479  29479  29479  29479  29479  29479  29479  29479  29479  29479  29479  29479  29479  29479  29479  29479  29479  29479  29479  29479  29479  29479  29479  29479  29479  29479  29479  29479  29479  29479  29479  29479  29479  29479  29479  29479  29479  29479  29479  29479  29479  29479  29479  29479  29479  29479  29479  29479  29479  29479  29479  29479  29479  29479  29479  29479  29479    235  29479  29479  29479  29479  29479  29479  29479  29479  29479  29479  29479  29479  29479  29479  29479  29479  29479  29479  29479  29479  29479  29479  29479  29479  29479  29479  29479  29479  29479  29479  29479  29479  29479  29479  29479  29479  29479    218  29479  29479  29479  29479  29479    229  29479  29479  29479  29479  29479  29479  29479  29479  29479  29479  29479  29479  29479  29479  29479    202  29479  29479  29479  29479  29479  29479  29479  29479  29479  29479  29479  29479  29479  29479  29479  29479  29479  29479  29479  29479  29479  29479  29479  29479  29479  29479    219  29479  29479  29479  29479  29479  29479  29479  29479  29479  29479  29479  29479  29479  29479  29479  29479  29479  29479  29479  29479  29479  29479  29479  29479  29479  29479  29479  29479  29479  29479  29479  29479  29479  29479  29479  29479    237  29479  29479  29479  29479  29479  29479  29479  29479  29479  29479  29479  29479  29479  29479  29479  29479  29479  29479  29479  29479  29479  29479  29479  29479  29479  29479  29479  29479  29479  29479  29479  29479  29479  29479  29479  29479  29479  29479  29479  29479  29479  29479  29479  29479  29479  29479  29479  29479  29479  29479  29479  29479  29479  29479  29479  29479  29479  29479  29479  29479  29479  29479  29479  29479  29479  29479  29479  29479  29479  29479  29479  29479    232    150  29479    218  29479    231  29479    226  29479  29479  29479  29479  29479  29479  29479  29479  29479  29479  29479  29479  29479  29479  29479  29479  29479  29479  29479  29479  29479  29479  29479  29479  29479  29479  29479  29479  29479  29479  29479  29479  29479  29479  29479  29479  29479  29479  29479  29479  29479  29479  29479  29479  29479  29479  29479  29479  29479  29479  29479  29479  29479  29479  29479  29479  29479  29479  29479    229  29479  29479    223    238  29479    237  29479  29479  29479  29479    221  29479  29479  29479    221  29479    223    220    210  29479    219  29479    231  29479    216    218    213    214    209    214    231    230    225    220    208    211    221    207    218    205    222    216    225    220    215    217  29479    208    209    211    234    216    208  29479    226  29479    207    226    205    213  29479    211    211  29479    218  29479    212  29479    210  29479    214  29479    213    212    225  29479    214  29479    223    206  29479  29479  29479    232  29479  29479    221    215  29479  29479  29479  29479  29479  29479  29479    230    226    215    232    220  29479    216  29479    220    218  29479    218    218    222    223    218    218    227    228    226  29479    225    219  29479    227    222    224    223    215    227    225    225  29479  29479    222    234    221    225    218    230  29479  29479  29479  29479  29479  29479  29479  29479  29479  29479  29479  29479  29479  29479  29479  29479  29479  29479  29479  29479  29479  29479  29479  29479  29479  29479  29479  29479  29479  29479  29479  29479  29479
  29479  29479  29479  29479  29479  29479  29479  29479  29479  29479  29479  29479  29479  29479  29479  29479  29479  29479  29479  29479  29479  29479  29479  29479  29479  29479  29479  29479  29479  29479  29479  29479  29479  29479  29479  29479  29479  29479  29479    201    204  29479  29479  29479  29479    197  29479  29479  29479  29479  29479  29479  29479  29479    223  29479  29479  29479  29479  29479  29479  29479  29479  29479  29479  29479  29479  29479  29479  29479  29479  29479  29479  29479  29479  29479  29479  29479  29479  29479  29479  29479  29479  29479  29479  29479  29479  29479  29479  29479  29479  29479  29479  29479  29479  29479  29479    237  29479  29479  29479  29479    234  29479  29479  29479  29479    235    235  29479  29479  29479    234  29479  29479  29479  29479  29479  29479  29479  29479  29479  29479  29479  29479  29479    226  29479  29479  29479  29479  29479  29479  29479  29479  29479  29479  29479  29479  29479  29479  29479  29479  29479  29479  29479  29479  29479  29479  29479  29479  29479  29479  29479  29479  29479  29479  29479  29479  29479  29479  29479  29479  29479  29479  29479  29479  29479  29479  29479  29479  29479  29479  29479  29479  29479  29479  29479  29479  29479  29479  29479  29479  29479  29479  29479  29479  29479  29479  29479  29479  29479  29479  29479  29479  29479  29479  29479  29479  29479  29479  29479  29479  29479  29479  29479  29479  29479  29479  29479  29479  29479  29479  29479  29479  29479  29479  29479  29479  29479  29479  29479  29479  29479  29479  29479  29479  29479  29479  29479  29479  29479  29479  29479  29479  29479  29479  29479  29479  29479  29479  29479  29479  29479  29479  29479  29479  29479  29479  29479  29479  29479  29479  29479  29479  29479  29479  29479  29479  29479  29479  29479  29479  29479  29479  29479  29479  29479  29479  29479  29479  29479  29479  29479  29479  29479  29479  29479  29479  29479  29479  29479  29479  29479  29479  29479  29479  29479  29479  29479  29479  29479  29479  29479  29479  29479  29479  29479  29479    228  29479    204  29479    240    238    234    230    229    217  29479    212    219    211    247  29479  29479  29479  29479  29479  29479  29479  29479  29479  29479  29479  29479  29479  29479  29479  29479  29479  29479  29479  29479  29479  29479  29479  29479  29479  29479  29479  29479  29479  29479  29479  29479  29479  29479  29479  29479  29479  29479  29479  29479  29479  29479  29479  29479    227  29479    245  29479  29479  29479  29479  29479  29479  29479  29479  29479  29479    237    237    224  29479    223    255  29479  29479  29479  29479  29479    215    239  29479    217    220  29479    233    233    231    229    221    213    231  29479    222    222    220    210    213    213  29479    218    214  29479    214  29479    213    213  29479    210    219    207  29479    223    214    213    220  29479    207  29479    209    212    212  29479    217    225    213  29479  29479    204    221  29479  29479  29479  29479  29479    208  29479    205  29479    219    210  29479  29479  29479    220    231  29479  29479  29479    227  29479  29479  29479    199    213  29479  29479    220    228    202    218    224    207    220    215    234    220    215    234  29479  29479    216    218    227  29479  29479  29479    221  29479    219    225    210  29479    213    223  29479    226    228    233    218    219    226    223    220    214    217    234  29479    229    223    224    217    218    226  29479  29479    217  29479  29479  29479  29479  29479  29479  29479  29479  29479  29479  29479  29479  29479  29479  29479  29479  29479    222  29479  29479  29479  29479  29479  29479  29479  29479  29479  29479  29479  29479
  29479  29479  29479  29479  29479  29479  29479  29479  29479  29479  29479  29479  29479  29479  29479  29479  29479  29479  29479  29479  29479  29479  29479  29479  29479  29479  29479    203    210    194    213  29479  29479    201  29479  29479  29479  29479    191    207    205  29479  29479    222  29479  29479  29479  29479    195    207  29479  29479    220    192  29479  29479    231  29479  29479  29479    228  29479  29479  29479  29479  29479  29479  29479  29479    235  29479  29479  29479  29479  29479  29479  29479  29479  29479  29479    218  29479    228    225  29479  29479  29479    223  29479  29479  29479  29479  29479  29479  29479  29479  29479  29479  29479  29479  29479  29479  29479  29479  29479  29479    238  29479  29479  29479    234    232  29479  29479  29479  29479  29479  29479  29479  29479  29479  29479  29479  29479  29479  29479  29479  29479  29479  29479  29479  29479  29479  29479  29479  29479  29479  29479  29479  29479  29479  29479  29479  29479  29479  29479  29479  29479  29479  29479  29479  29479  29479  29479  29479    208  29479  29479  29479  29479  29479  29479  29479  29479  29479  29479  29479  29479  29479  29479  29479  29479  29479  29479  29479  29479  29479  29479  29479  29479  29479  29479  29479  29479  29479  29479  29479  29479  29479  29479  29479  29479  29479    219  29479  29479  29479  29479  29479  29479  29479  29479  29479  29479  29479  29479  29479  29479  29479  29479  29479  29479  29479  29479  29479  29479  29479  29479  29479  29479  29479  29479  29479  29479  29479  29479  29479  29479  29479  29479  29479  29479  29479  29479  29479  29479  29479  29479  29479  29479  29479  29479  29479  29479  29479  29479  29479  29479  29479  29479  29479  29479  29479  29479  29479  29479  29479  29479  29479  29479  29479  29479  29479  29479  29479  29479  29479  29479  29479  29479  29479  29479  29479  29479  29479  29479  29479  29479  29479  29479  29479  29479  29479  29479  29479  29479  29479  29479  29479  29479  29479  29479  29479  29479  29479  29479  29479  29479    193  29479    234  29479    213  29479    235    226    212    227    215    225  29479  29479    222  29479    212  29479  29479    224  29479  29479  29479  29479  29479  29479  29479  29479  29479  29479  29479  29479  29479  29479  29479  29479  29479  29479  29479  29479  29479  29479  29479  29479  29479  29479  29479  29479  29479  29479  29479  29479  29479  29479  29479  29479  29479  29479  29479  29479  29479  29479  29479    228    216    234    236    226  29479  29479  29479  29479  29479    231  29479    226    238    222    217    220    231  29479  29479    221    232    218  29479    218  29479    217    230  29479    221    230    226    211    215    219    223    204    214    214    216    215    225  29479    224  29479  29479  29479  29479    209  29479    205  29479  29479  29479    206    210    219  29479    209    211    215  29479    209  29479  29479  29479    217    205  29479    220    204  29479    211  29479    231    205  29479  29479  29479  29479  29479    209    208  29479  29479  29479  29479  29479  29479  29479    211    201    203  29479    213    221    222    215  29479  29479    214    214  29479    215  29479  29479  29479    219    213  29479  29479  29479  29479    202  29479  29479    212  29479    208    209    231    202    219    220    210    218    221    224    225    226    217  29479  29479    214    216  29479    226    237    225    214    225    224    217    223    224    217    221    219    226  29479  29479    213    222    225    224  29479    222    212    226  29479    214    218  29479  29479  29479  29479  29479  29479    223    224  29479  29479  29479    224  29479  29479  29479  29479  29479
  29479  29479  29479  29479  29479  29479  29479  29479  29479  29479  29479  29479  29479  29479  29479  29479  29479  29479  29479  29479  29479  29479  29479  29479  29479  29479    209  29479  29479    230    193    194  29479  29479    198  29479  29479    188    194  29479    203    224    195    210    221  29479  29479  29479    184  29479  29479  29479  29479  29479  29479    188  29479    231  29479  29479  29479  29479    225  29479  29479  29479  29479    220    223    217    226    236  29479  29479  29479  29479  29479  29479  29479  29479    216    222  29479  29479    221  29479  29479    221    221  29479    223    223  29479  29479  29479  29479  29479  29479  29479  29479  29479  29479  29479  29479  29479  29479  29479    216  29479  29479  29479  29479  29479  29479  29479  29479    232  29479  29479  29479  29479  29479  29479    221  29479    217  29479  29479  29479  29479  29479  29479    233  29479  29479  29479  29479  29479  29479  29479  29479  29479  29479  29479    218  29479  29479  29479  29479  29479  29479  29479  29479  29479  29479  29479  29479    215  29479  29479  29479  29479  29479    214  29479  29479  29479  29479  29479  29479  29479  29479  29479  29479  29479  29479  29479  29479  29479  29479  29479  29479  29479  29479  29479  29479  29479  29479  29479  29479  29479  29479  29479  29479    225  29479  29479  29479  29479  29479  29479  29479  29479  29479  29479  29479  29479  29479  29479  29479  29479  29479  29479  29479  29479  29479  29479  29479  29479  29479  29479  29479  29479  29479  29479  29479  29479  29479  29479  29479  29479  29479  29479  29479  29479  29479  29479  29479  29479  29479  29479  29479  29479  29479  29479  29479  29479  29479  29479  29479  29479  29479  29479  29479  29479  29479  29479  29479  29479  29479  29479  29479  29479  29479  29479  29479  29479  29479  29479  29479  29479  29479  29479  29479  29479  29479  29479  29479  29479  29479  29479  29479  29479  29479  29479  29479  29479  29479  29479  29479  29479  29479  29479  29479  29479  29479    211  29479    217  29479    229    231    217    217    202    223    227    218    212    225    203    230  29479    229  29479    213  29479    217  29479    216    236    211    217    224    230  29479  29479  29479  29479  29479  29479  29479  29479  29479  29479  29479  29479  29479  29479  29479  29479  29479  29479    230  29479  29479  29479  29479  29479  29479  29479  29479  29479  29479  29479  29479  29479  29479  29479  29479  29479  29479    221    226    240  29479    238    234  29479  29479  29479  29479  29479  29479    222    224  29479    234  29479  29479  29479  29479  29479  29479  29479  29479    217    217    232    233    210    221  29479    216    215    215    220    219    223    235    216  29479    220    211    229  29479  29479  29479  29479  29479    218  29479  29479  29479    212  29479  29479    215  29479  29479  29479  29479  29479    215    214    219    208    211  29479  29479    211  29479  29479  29479  29479    210  29479  29479  29479  29479    215  29479  29479    220  29479    208  29479  29479  29479  29479    216  29479  29479  29479  29479  29479  29479    218    215    213    219  29479  29479  29479  29479    218  29479  29479  29479    219  29479  29479  29479  29479  29479  29479  29479    206    207    201    207    214    205    215  29479    221    221  29479    223    225  29479    211  29479  29479    215    233    223    225    230    229    209    224    219    225    220    223    224    222  29479  29479  29479  29479  29479    212    212  29479  29479  29479  29479  29479    214    210    217    213    222  29479  29479    217  29479    224    226  29479    217    214  29479    206    212    223    210    228
  29479    223  29479  29479  29479  29479  29479  29479  29479  29479  29479  29479  29479  29479  29479  29479  29479  29479  29479  29479  29479    222  29479    217  29479  29479  29479  29479  29479  29479  29479    242  29479    221  29479    184  29479  29479  29479  29479  29479  29479  29479  29479    207  29479  29479  29479  29479  29479  29479  29479  29479    218    222    227    216    220  29479  29479  29479    215    192    228  29479  29479  29479    227    218  29479  29479  29479    206  29479    188    220    207    200    224    221    204  29479  29479    204  29479    224    218    214    222  29479  29479    231    227  29479  29479  29479  29479  29479    223  29479  29479  29479    225  29479    232  29479  29479  29479    222    216  29479  29479  29479  29479  29479  29479  29479  29479  29479  29479  29479  29479  29479  29479    222  29479  29479  29479  29479  29479  29479  29479  29479    220  29479  29479  29479  29479  29479  29479  29479  29479  29479  29479  29479  29479    220  29479  29479  29479  29479  29479  29479  29479  29479  29479  29479  29479  29479  29479    209  29479  29479  29479    223  29479  29479  29479  29479  29479  29479  29479  29479  29479  29479  29479  29479  29479  29479  29479  29479  29479  29479  29479  29479  29479  29479  29479  29479  29479  29479    228    214  29479  29479  29479  29479  29479  29479  29479  29479  29479  29479  29479  29479  29479  29479  29479  29479  29479  29479  29479  29479  29479  29479  29479  29479  29479  29479  29479  29479  29479  29479  29479  29479  29479  29479  29479  29479  29479  29479  29479  29479  29479  29479  29479  29479  29479  29479  29479  29479  29479  29479  29479  29479  29479  29479  29479  29479  29479  29479  29479  29479  29479  29479  29479  29479  29479  29479  29479  29479  29479  29479  29479  29479  29479  29479  29479  29479  29479  29479  29479  29479  29479  29479  29479  29479  29479  29479  29479  29479  29479  29479  29479  29479  29479  29479  29479  29479  29479  29479  29479    207  29479    190  29479    220  29479    240  29479    221    202    237    230    214    226    226    230    222    211    218  29479    246    218    244    224    210    237    229    215    227  29479  29479  29479  29479  29479  29479  29479  29479  29479  29479  29479  29479  29479  29479  29479  29479    223  29479  29479  29479  29479  29479  29479  29479  29479  29479  29479  29479  29479  29479  29479  29479  29479  29479    230  29479    234    230  29479    231    247  29479  29479    228    232    228    229    234    248    231  29479  29479  29479  29479  29479    230    220    226    220    240  29479    222    214    211  29479  29479  29479  29479    217    214  29479  29479    213    214  29479    210    237    213    215  29479    213    213    205    207    214    221    199    213    199  29479    197    232  29479  29479    199  29479    209  29479    207    211  29479    212  29479  29479    218  29479  29479  29479  29479  29479  29479  29479    220  29479    210    225    216  29479    225    209    216    206    211  29479    214    225  29479  29479    217    218    200  29479  29479    219  29479    214  29479  29479  29479  29479  29479  29479  29479  29479  29479  29479  29479    226    217  29479  29479    214  29479  29479  29479  29479    223    202  29479    200  29479    221  29479    218  29479    215  29479  29479    205  29479    221  29479    220    227  29479  29479  29479    212    221  29479  29479  29479    223  29479  29479  29479  29479    227  29479    224    220    225  29479    206  29479  29479  29479  29479  29479    201  29479  29479  29479    222    227    226    228    226  29479  29479  29479  29479    213    209  29479  29479    203    205    210
  29479  29479    225    221    217  29479  29479  29479  29479  29479  29479  29479  29479  29479  29479  29479  29479  29479  29479  29479  29479  29479  29479    222    224  29479  29479  29479  29479  29479  29479  29479  29479    224    208  29479  29479    208  29479    220  29479    231  29479  29479  29479  29479    230    228  29479  29479  29479  29479  29479  29479  29479  29479    205  29479  29479  29479  29479    221  29479  29479    229    206  29479    217  29479  29479  29479  29479    184  29479    195  29479  29479    217  29479    218  29479  29479    210    225  29479  29479  29479  29479    226    220    221  29479  29479    223  29479  29479  29479  29479  29479  29479  29479  29479  29479  29479  29479  29479  29479  29479  29479  29479    225  29479  29479  29479  29479  29479  29479  29479  29479  29479  29479  29479  29479    215    219  29479  29479  29479  29479  29479  29479    219  29479    216    221    213  29479    230  29479  29479    228  29479  29479  29479  29479  29479  29479  29479  29479  29479  29479  29479  29479  29479  29479    222  29479    208  29479  29479  29479  29479  29479  29479  29479    222  29479  29479  29479  29479  29479  29479  29479  29479  29479  29479  29479  29479  29479  29479  29479  29479  29479  29479  29479  29479  29479  29479  29479  29479  29479  29479  29479  29479  29479  29479  29479  29479  29479  29479  29479  29479  29479  29479  29479  29479  29479  29479  29479  29479  29479  29479  29479  29479  29479  29479  29479  29479  29479  29479  29479  29479  29479  29479  29479  29479  29479  29479  29479  29479  29479  29479  29479  29479  29479  29479  29479  29479  29479  29479  29479  29479  29479  29479  29479  29479  29479  29479  29479  29479  29479  29479  29479  29479  29479  29479  29479  29479  29479  29479  29479  29479  29479  29479  29479  29479  29479  29479  29479  29479  29479  29479  29479  29479  29479  29479  29479  29479  29479  29479  29479  29479  29479  29479  29479  29479  29479  29479  29479  29479    220  29479  29479    223    227    237    227  29479  29479    229    224    221    217    223    216    224    229    223    211    208  29479    233    206  29479    228    218    219    215    232  29479    209    239  29479  29479  29479    222  29479    218  29479  29479  29479  29479  29479  29479  29479  29479  29479  29479  29479    221  29479  29479  29479  29479  29479    221    231  29479  29479    222    241  29479    233    221  29479    231    211    225    213  29479    235    232    221    215    239    226    226    225    219  29479  29479    213    228    230    231    231    229  29479    229    241  29479  29479  29479  29479    239    226  29479  29479  29479  29479    223  29479  29479  29479    215    220    216    218    215  29479    207  29479    230    207    215  29479    231  29479    210    217    211    217  29479    211  29479    208  29479  29479  29479    208    220    221  29479    216  29479    225    210  29479  29479  29479  29479  29479  29479  29479    219    213    214  29479  29479  29479    219    218    217    219  29479  29479  29479  29479  29479  29479  29479  29479  29479    208  29479  29479    217    213  29479  29479  29479  29479  29479  29479  29479  29479  29479  29479  29479  29479  29479  29479  29479    225    216    224  29479  29479  29479  29479    224  29479    216    222    212  29479    215    216    213    218  29479  29479  29479  29479  29479  29479  29479  29479    221  29479  29479  29479  29479    210    217    222  29479  29479  29479  29479  29479    218    215    202  29479    219  29479    209  29479  29479  29479  29479    214    211  29479  29479  29479  29479    215  29479    210  29479  29479  29479  29479    212  29479  29479    217    204
  29479    224    224    226    226    227    223    224  29479  29479  29479  29479  29479  29479  29479  29479  29479  29479  29479  29479  29479  29479  29479  29479  29479  29479  29479  29479  29479    186  29479  29479  29479  29479    229    226  29479  29479  29479    209  29479    213    224  29479    213    224  29479    209    186    197    211  29479    163    201  29479  29479  29479  29479    206    184    202    204    220  29479    218    216  29479    214  29479    182    186  29479  29479    208    220  29479  29479  29479  29479  29479  29479    226    206    214    198    211  29479    208    220  29479  29479    216    227  29479  29479  29479  29479  29479    220  29479  29479  29479    219  29479  29479  29479  29479    197  29479    220  29479    219  29479    230    217    224  29479    225  29479  29479    223    217  29479    223  29479    209  29479  29479  29479    223  29479  29479  29479  29479    236  29479  29479    239  29479  29479  29479  29479  29479  29479  29479    222    214    220  29479  29479  29479  29479  29479  29479  29479  29479  29479  29479  29479  29479  29479  29479  29479  29479  29479  29479  29479  29479  29479  29479  29479  29479  29479  29479  29479  29479  29479  29479  29479  29479  29479  29479  29479  29479  29479  29479  29479  29479  29479  29479  29479    222  29479    222  29479  29479  29479  29479  29479  29479  29479  29479  29479  29479  29479  29479  29479  29479  29479  29479  29479  29479  29479  29479  29479  29479  29479  29479  29479  29479  29479  29479  29479  29479  29479  29479  29479  29479  29479  29479  29479  29479  29479  29479  29479  29479  29479  29479  29479  29479  29479  29479  29479  29479  29479  29479  29479  29479  29479  29479  29479  29479  29479  29479  29479  29479  29479  29479  29479  29479  29479  29479  29479  29479  29479  29479  29479  29479  29479  29479  29479  29479  29479  29479  29479  29479  29479  29479  29479  29479  29479  29479  29479  29479  29479  29479  29479  29479  29479  29479  29479  29479  29479  29479    191    211    224    222  29479    222    222    217    195    239    197  29479    200    218    218    194  29479  29479    225    205    219    212    211  29479    219  29479    228    213  29479    196    226  29479    222    226    227    230  29479    231  29479  29479  29479  29479  29479  29479  29479  29479  29479  29479    216    243  29479    207    222  29479    226  29479    218    211  29479    229    223    225  29479  29479    219    220    228    217  29479    230    223    232  29479  29479  29479  29479    196    215    224    222    225    230    209  29479    229  29479  29479  29479    230    231  29479    219    231  29479    231    236    233    223    222    226    238  29479    210    219    217  29479  29479  29479  29479    238  29479    214  29479  29479  29479  29479    214  29479    207    211    205    221  29479  29479    212  29479    219    206    217  29479  29479  29479    216    214  29479    190    214    211  29479    220  29479    224  29479  29479  29479  29479  29479  29479    210  29479  29479  29479  29479  29479  29479  29479    214  29479  29479    215  29479  29479  29479  29479  29479  29479    192  29479  29479  29479  29479    208    206  29479  29479    223  29479  29479  29479  29479  29479  29479  29479  29479    218  29479    206    213  29479  29479    208  29479    209    211    219  29479  29479  29479  29479    208  29479  29479  29479  29479  29479    220  29479    221    218  29479  29479  29479  29479  29479  29479    197  29479  29479  29479  29479    208  29479  29479  29479  29479  29479    213  29479  29479  29479    192  29479  29479  29479  29479  29479  29479  29479  29479  29479  29479  29479  29479  29479  29479    225
  29479  29479    221  29479    213    210    227    228  29479    225  29479  29479  29479  29479  29479  29479  29479  29479  29479  29479  29479  29479  29479  29479  29479  29479  29479    203  29479  29479  29479  29479  29479    194  29479  29479  29479    197    184  29479    190    224  29479  29479  29479  29479    205  29479    203  29479    196    200  29479  29479  29479    194  29479    193    201    218  29479    186    217  29479  29479    208    216    208    221  29479  29479    200  29479  29479  29479  29479    215    201    220    178  29479    207    206  29479    223  29479  29479  29479    220  29479  29479    226    223  29479  29479  29479  29479  29479  29479    234    214    212    227    208  29479    220    214    214  29479  29479    208  29479    233  29479  29479  29479  29479  29479  29479  29479    227  29479  29479    224  29479  29479  29479  29479  29479  29479  29479  29479  29479  29479  29479  29479  29479  29479  29479  29479  29479  29479  29479    214    218  29479  29479  29479  29479  29479  29479  29479  29479  29479  29479  29479  29479  29479  29479  29479  29479    209  29479    229  29479  29479  29479  29479  29479    228  29479  29479  29479  29479  29479  29479  29479  29479  29479  29479  29479  29479  29479  29479  29479  29479  29479  29479  29479  29479  29479  29479  29479    206  29479  29479  29479  29479  29479  29479  29479  29479  29479  29479  29479  29479  29479  29479  29479  29479  29479  29479  29479  29479  29479  29479  29479  29479  29479  29479  29479  29479  29479  29479  29479  29479  29479  29479  29479  29479  29479  29479  29479  29479  29479  29479  29479  29479  29479  29479  29479  29479  29479  29479  29479  29479  29479  29479  29479  29479  29479  29479  29479  29479  29479  29479  29479  29479  29479  29479  29479  29479  29479  29479  29479  29479  29479  29479  29479  29479  29479  29479  29479  29479  29479  29479  29479  29479  29479  29479  29479  29479  29479  29479  29479  29479  29479  29479  29479  29479  29479    231    223  29479    225  29479    202    239    223    229    182  29479  29479    210    229  29479  29479  29479    207    223  29479  29479  29479    204    235  29479  29479    213  29479  29479    204    224  29479  29479    189    223    226    206  29479    216  29479    225  29479  29479  29479  29479  29479  29479    229  29479  29479  29479    227    230    213    229  29479    213    236  29479    230  29479  29479  29479  29479  29479    229  29479    225    224    215    213    220    228  29479    236    218    227    224  29479    210    228    224    221    237    224  29479    236  29479  29479  29479    233    227    229    231    233    223  29479    227    213    237  29479    222  29479    213    211    224    218    217    225    211  29479  29479  29479  29479  29479    220    214    227  29479    208  29479  29479    211  29479    214    214  29479    210    219    221  29479  29479    219  29479  29479    202  29479  29479  29479  29479    213  29479  29479  29479  29479    209    207    207  29479    210  29479    207  29479  29479  29479  29479  29479    218  29479  29479  29479  29479  29479  29479  29479  29479  29479    210    210  29479  29479    220  29479    206    197  29479  29479  29479  29479    219  29479  29479  29479  29479  29479  29479  29479    191  29479    197  29479  29479  29479  29479    226  29479  29479    214  29479  29479  29479  29479  29479  29479  29479  29479  29479    219  29479    214  29479  29479  29479  29479  29479  29479  29479  29479    224  29479  29479  29479  29479  29479  29479  29479  29479  29479    215  29479  29479  29479  29479  29479  29479  29479  29479    227  29479  29479    220    223  29479  29479    229  29479  29479    224  29479
  29479  29479    228    227  29479  29479  29479  29479    227    219    227    220    227    219  29479  29479  29479  29479  29479  29479  29479  29479  29479  29479  29479  29479  29479  29479  29479  29479  29479  29479  29479  29479  29479  29479    180  29479  29479    180  29479  29479    199  29479  29479  29479  29479    216  29479  29479    214  29479    193  29479    212  29479    203  29479    196  29479    175  29479    187    214    208    214    224    216  29479    198    209  29479    203  29479  29479  29479  29479  29479    209  29479    218  29479  29479  29479    219  29479    209  29479  29479  29479    222    220  29479  29479  29479  29479    217  29479    223    217    219  29479  29479    230  29479    223    217    224    229  29479  29479  29479  29479  29479  29479  29479  29479  29479    221  29479    216    227  29479  29479  29479  29479  29479  29479  29479    211  29479  29479  29479  29479  29479  29479    237  29479  29479  29479  29479  29479  29479  29479  29479  29479  29479  29479  29479  29479  29479  29479  29479  29479  29479  29479  29479  29479  29479  29479  29479  29479  29479  29479  29479  29479  29479  29479  29479  29479  29479  29479  29479  29479  29479  29479  29479  29479  29479  29479  29479  29479  29479  29479  29479  29479  29479  29479  29479  29479  29479  29479  29479  29479    205  29479  29479  29479  29479  29479  29479  29479  29479  29479  29479  29479  29479  29479  29479  29479  29479  29479  29479  29479  29479  29479  29479  29479  29479  29479  29479  29479  29479  29479  29479  29479  29479  29479  29479  29479  29479  29479  29479  29479  29479  29479  29479  29479  29479  29479  29479  29479  29479  29479  29479  29479  29479  29479  29479  29479  29479  29479  29479  29479  29479  29479  29479  29479  29479  29479  29479  29479  29479  29479  29479  29479  29479  29479  29479  29479  29479  29479  29479  29479  29479  29479  29479  29479  29479  29479  29479  29479  29479  29479  29479  29479  29479  29479  29479  29479  29479  29479  29479    202    219    217    230  29479    201    218    203    208    208  29479  29479    211    207    214  29479    218  29479  29479  29479    225    206    213    218    223    214  29479  29479  29479  29479    212    215  29479    203    206    231    220    226  29479  29479  29479  29479  29479  29479    227    220    225  29479    227  29479  29479  29479  29479  29479  29479  29479    214  29479    219  29479  29479  29479    241  29479    215  29479  29479  29479    219    224    211  29479    219  29479    225    215    220    215  29479    244    217  29479    247  29479  29479  29479    227    215    221  29479    224    216    230  29479    246    231    217  29479    225    223  29479  29479  29479    220    220  29479    226  29479    229    226  29479    209    227    213  29479    209  29479  29479    217  29479    207    216    218    208    211    219    214    221  29479    211  29479  29479    218    215    220  29479    213    220    214  29479  29479  29479    210  29479  29479  29479  29479  29479  29479  29479  29479  29479    196  29479  29479    220    215  29479    220  29479  29479    215  29479  29479  29479  29479    207  29479  29479    197  29479  29479  29479    203    197  29479    192  29479  29479  29479  29479  29479  29479  29479  29479    190    203  29479  29479    223  29479    211    209  29479  29479  29479  29479  29479  29479  29479    217  29479  29479  29479  29479    220  29479  29479  29479    220  29479  29479    219    200  29479  29479  29479  29479  29479  29479  29479  29479  29479  29479  29479  29479  29479    220  29479  29479  29479  29479  29479  29479    221  29479    218    215  29479  29479  29479  29479  29479    218  29479    218  29479
  29479  29479    243  29479  29479  29479  29479    223    224    221  29479  29479    227    219    227  29479  29479  29479  29479  29479    221  29479    217  29479    226  29479    204  29479  29479    215  29479  29479  29479  29479  29479  29479  29479  29479  29479  29479    222  29479  29479  29479  29479    199  29479  29479  29479  29479  29479  29479  29479    210    195    176  29479  29479  29479    197  29479  29479  29479  29479    213    201    211    223    208    214    208    207    209    206    207  29479    215    209    198    230    231    208  29479  29479    213  29479  29479  29479  29479  29479  29479  29479  29479  29479    199    208  29479  29479  29479    225  29479    216  29479  29479    217  29479    217  29479  29479  29479    222  29479  29479  29479  29479  29479  29479  29479  29479  29479  29479  29479    217  29479  29479  29479    216  29479  29479  29479  29479  29479    210  29479    218  29479    224  29479  29479  29479  29479  29479  29479  29479  29479  29479  29479  29479  29479  29479  29479  29479  29479  29479  29479  29479  29479  29479  29479  29479  29479  29479  29479  29479  29479  29479  29479  29479  29479  29479  29479    217  29479  29479  29479  29479  29479  29479  29479  29479  29479  29479  29479  29479  29479  29479  29479  29479  29479  29479  29479  29479  29479  29479  29479  29479  29479  29479  29479  29479  29479  29479  29479  29479  29479  29479  29479  29479  29479  29479  29479  29479  29479  29479  29479  29479  29479  29479  29479  29479  29479  29479  29479  29479  29479  29479  29479  29479  29479  29479  29479  29479  29479  29479  29479  29479  29479  29479  29479  29479  29479  29479  29479  29479  29479  29479    189    226  29479  29479  29479  29479  29479  29479  29479  29479  29479  29479  29479  29479  29479  29479  29479  29479  29479  29479  29479  29479  29479  29479  29479  29479  29479  29479  29479  29479  29479  29479  29479  29479  29479  29479  29479  29479  29479  29479  29479  29479    259    208    222    183  29479  29479    215    219    192  29479    217    225    203    216    224    230    214    204    207  29479    209    222    204    168  29479  29479    222  29479  29479  29479  29479    187  29479    216  29479  29479  29479  29479  29479  29479  29479  29479  29479  29479    224    211    223    225    224    219    221    210  29479  29479    207  29479    207  29479    216  29479  29479  29479  29479  29479    217  29479  29479  29479  29479    233  29479  29479  29479  29479    217  29479    220    230  29479  29479    219    213    238    223    223    230    208    235    232  29479    239  29479    228    228    223    225    232  29479    247    223    221    224    224  29479  29479    227  29479  29479    224    229    221  29479    221  29479  29479  29479  29479    232    212    205  29479    225    215  29479    210  29479  29479  29479  29479    214    216  29479  29479  29479  29479    208    216    214    208  29479  29479  29479  29479  29479  29479  29479  29479    211  29479  29479    209  29479  29479  29479  29479  29479  29479  29479  29479  29479  29479  29479    219  29479    220    207    211  29479  29479  29479  29479  29479    214  29479    208  29479    205    211  29479    216  29479    187  29479  29479  29479  29479    211  29479    204  29479    212  29479  29479  29479  29479  29479  29479  29479    203  29479  29479  29479  29479  29479  29479    212  29479  29479    223    213  29479  29479  29479  29479  29479  29479  29479    221    219  29479  29479  29479  29479  29479  29479  29479  29479    199    199    196  29479  29479    223  29479    205    218    215  29479  29479  29479  29479    218  29479  29479    215  29479  29479  29479  29479    220    225    219
  29479  29479  29479  29479  29479  29479  29479  29479  29479    223    215  29479  29479  29479  29479  29479  29479  29479  29479  29479  29479  29479  29479  29479  29479  29479  29479  29479  29479  29479    192    198  29479  29479  29479    210  29479  29479  29479  29479  29479  29479  29479    219    211  29479  29479  29479    205    202  29479  29479  29479  29479  29479    186    212  29479    199    196  29479  29479    211    212  29479    217  29479  29479    211    218  29479  29479  29479    198    217  29479    216    209  29479    229    216  29479  29479    216  29479    215  29479  29479  29479  29479    216  29479  29479  29479  29479    225    226  29479  29479  29479    207  29479  29479  29479    205  29479    212  29479  29479  29479    216    215  29479  29479    211  29479    223    215  29479  29479  29479    225  29479  29479  29479  29479  29479  29479  29479    234  29479  29479  29479  29479  29479  29479  29479  29479  29479  29479  29479  29479  29479  29479  29479  29479  29479  29479  29479  29479  29479  29479  29479  29479  29479  29479  29479  29479  29479  29479  29479    223  29479    217  29479  29479  29479  29479  29479  29479  29479  29479  29479  29479  29479  29479  29479  29479  29479  29479  29479  29479  29479  29479  29479  29479  29479  29479  29479  29479  29479  29479  29479  29479  29479  29479  29479  29479  29479  29479  29479  29479  29479  29479  29479  29479  29479  29479  29479  29479  29479  29479  29479  29479  29479  29479  29479  29479  29479  29479  29479  29479  29479  29479  29479  29479  29479  29479  29479  29479  29479  29479  29479  29479    204  29479    223  29479  29479  29479  29479  29479  29479  29479  29479    217  29479    227  29479  29479  29479  29479  29479  29479  29479  29479  29479  29479  29479  29479  29479  29479  29479  29479  29479  29479  29479  29479  29479  29479  29479  29479  29479  29479  29479  29479  29479  29479  29479  29479  29479  29479  29479  29479  29479  29479  29479  29479  29479  29479  29479    205    218    224  29479    228    200    205    234    250    232    230    212    231  29479  29479  29479  29479    221    218    210    199    211    208    235    192    211  29479  29479    211  29479    214    248  29479  29479  29479  29479  29479  29479  29479    217    234  29479  29479  29479  29479    201    216    221    215  29479    201    213    230  29479  29479    209    232    221  29479  29479  29479  29479    216    211    227  29479  29479    221  29479  29479    229    238  29479  29479    214    212    232    252    214  29479    208    233    215    229    232    229    236    227  29479    229    233    241    213    203    230  29479    225    231    222  29479  29479    236  29479    218  29479    224  29479  29479  29479    217    201  29479    211  29479    232    209    224  29479    214  29479    217    212  29479  29479  29479  29479    210    211    212  29479    208  29479  29479  29479  29479  29479  29479  29479    206  29479  29479  29479  29479  29479  29479  29479  29479  29479  29479  29479  29479  29479    223  29479  29479  29479    219    209  29479  29479  29479  29479  29479    216  29479  29479  29479  29479  29479  29479  29479  29479  29479    199  29479    209    214    206  29479    213    200  29479  29479  29479    199  29479    195  29479    201    208  29479  29479  29479  29479  29479  29479  29479    198    226    202  29479  29479  29479    223  29479  29479    214  29479  29479    220  29479    212  29479    205  29479  29479  29479    199  29479  29479  29479    210    217  29479  29479    209  29479  29479    213  29479  29479  29479  29479  29479  29479  29479  29479  29479  29479    224  29479  29479  29479  29479  29479  29479    226    222    228
  29479  29479  29479  29479  29479  29479  29479  29479    226  29479    224    227  29479  29479  29479  29479  29479  29479  29479  29479    223  29479  29479    213    220    209  29479  29479    207  29479  29479    203    219    201  29479  29479  29479  29479    211  29479  29479  29479  29479    210    201  29479  29479  29479  29479    228    196    200    184    196    195    186    205    194  29479    193    215  29479  29479  29479  29479    192  29479  29479    196  29479    213  29479  29479  29479    215  29479    216  29479  29479  29479    210    213  29479    221  29479    222  29479  29479    223  29479    226    223  29479    206    210  29479  29479    218  29479  29479  29479    223  29479    213    217    211  29479    224  29479  29479  29479  29479    209    230  29479  29479  29479  29479  29479    215  29479  29479  29479  29479  29479  29479  29479  29479  29479    222    249  29479  29479    249  29479  29479    233  29479  29479  29479  29479    216  29479    233  29479  29479  29479  29479  29479  29479  29479  29479  29479  29479    221  29479  29479  29479  29479  29479  29479  29479  29479  29479  29479  29479    226  29479  29479  29479    227  29479  29479  29479  29479  29479  29479  29479  29479  29479  29479  29479  29479  29479  29479  29479  29479  29479  29479  29479  29479  29479  29479    232  29479  29479  29479  29479  29479  29479  29479  29479  29479  29479  29479  29479  29479  29479  29479  29479  29479  29479  29479  29479  29479  29479  29479  29479  29479  29479  29479  29479  29479  29479  29479  29479  29479  29479  29479  29479  29479  29479  29479  29479  29479  29479  29479  29479    240  29479  29479  29479  29479  29479  29479  29479  29479    231    213    231  29479  29479  29479  29479  29479  29479  29479  29479  29479  29479  29479  29479  29479  29479  29479  29479  29479  29479  29479  29479  29479  29479  29479  29479  29479  29479  29479  29479  29479  29479  29479  29479  29479  29479  29479  29479  29479  29479    222  29479  29479  29479    205    215    205    202    201    220    209    236    197    208    225  29479  29479  29479  29479  29479  29479    213    200    214    232  29479    210  29479  29479    230    204  29479    215  29479    221  29479  29479  29479    221  29479  29479  29479  29479    215    205  29479    196    197  29479    220    212  29479  29479    216    214  29479  29479  29479    207    217  29479  29479    206  29479    219    218    216  29479    248  29479  29479    217  29479    215    236  29479    222    219    223    245    215    220    214    208  29479  29479    228  29479    241    225  29479    237    234    239    223    232    225  29479  29479  29479    222  29479  29479    240  29479  29479    221  29479  29479  29479    222    213  29479    244  29479  29479    208    203    207    210  29479  29479    213    210    226    213  29479    228    207    217    222    219    214  29479    206    208  29479    210    202  29479  29479    214  29479  29479    208    200  29479    208  29479  29479  29479  29479  29479    214    216    219  29479  29479  29479  29479  29479  29479  29479  29479    219  29479  29479  29479  29479    221  29479  29479  29479  29479    207  29479  29479    208  29479    202  29479  29479  29479  29479  29479    189  29479  29479    224  29479    212  29479  29479  29479  29479    210    167  29479    216  29479  29479  29479    217  29479  29479  29479    219  29479  29479  29479  29479  29479  29479    217  29479  29479  29479  29479    215  29479  29479  29479  29479  29479  29479  29479  29479  29479  29479    199  29479    197  29479    208  29479  29479  29479    226    219    221  29479  29479    198  29479  29479    218  29479  29479  29479    229    226    225
  29479  29479  29479  29479  29479  29479  29479  29479  29479  29479  29479    230  29479  29479  29479  29479  29479  29479  29479  29479  29479  29479    221  29479  29479  29479  29479  29479  29479  29479    227    223  29479  29479  29479  29479  29479  29479  29479  29479  29479    209    174  29479    199  29479  29479    200  29479  29479    187    221    206  29479  29479  29479  29479    208  29479    201  29479    216    222    211  29479  29479  29479  29479  29479  29479    215  29479  29479    214  29479  29479    250  29479    220    214    214    212    219    212  29479    211    217  29479    217    208    226    224    215    234    204    205  29479    207    223  29479  29479  29479  29479  29479    212    225  29479    218  29479  29479    234  29479  29479  29479  29479  29479    218  29479  29479    222  29479  29479  29479  29479  29479  29479  29479    224  29479  29479  29479  29479  29479  29479  29479    230  29479  29479    223  29479  29479  29479    213    227  29479    208  29479  29479  29479  29479  29479  29479  29479  29479  29479  29479  29479  29479  29479  29479  29479  29479  29479  29479  29479  29479  29479  29479  29479  29479  29479  29479  29479  29479  29479  29479  29479  29479  29479  29479  29479  29479  29479  29479  29479  29479  29479  29479  29479  29479  29479  29479  29479  29479  29479  29479  29479  29479  29479  29479  29479  29479  29479  29479  29479  29479  29479  29479  29479  29479  29479  29479  29479  29479  29479  29479  29479  29479  29479  29479  29479  29479  29479  29479  29479  29479  29479  29479  29479  29479  29479  29479  29479  29479  29479  29479  29479    213  29479  29479  29479  29479    194  29479  29479  29479  29479  29479    246  29479  29479  29479  29479  29479  29479  29479  29479  29479  29479  29479  29479  29479  29479  29479  29479  29479  29479  29479  29479  29479  29479  29479  29479  29479  29479  29479  29479  29479  29479  29479  29479  29479  29479  29479  29479  29479  29479    278    211  29479    214    209  29479    216    208    214    214    200    195    238    206    181    204  29479  29479  29479  29479    211  29479  29479    225  29479    231    203    210    239    219    208    204    220    206    218  29479  29479  29479  29479    233    227    219    208  29479  29479  29479  29479    225    222  29479    199  29479    191  29479  29479    203    197  29479  29479  29479    197  29479  29479  29479    209  29479    202  29479    211    220  29479  29479    221  29479  29479  29479  29479  29479  29479  29479  29479    225    240    209  29479    212    230    226    225    221    235  29479    232    217  29479    235    228    223    210    228    234  29479    224    223  29479    226  29479  29479  29479  29479  29479  29479    226  29479  29479    220  29479    208  29479  29479    218    223    216  29479  29479  29479  29479    222  29479    212    213  29479  29479  29479  29479  29479    210  29479  29479  29479  29479  29479    208  29479  29479  29479    200  29479  29479  29479  29479  29479  29479    213  29479  29479  29479  29479  29479  29479  29479  29479  29479  29479  29479    220  29479  29479  29479  29479  29479  29479  29479  29479  29479  29479  29479  29479  29479    215  29479    214    202  29479  29479    188  29479  29479  29479  29479    202  29479  29479  29479  29479  29479    213  29479  29479  29479  29479    214  29479    209  29479    216    215    216  29479  29479  29479  29479  29479    218    212  29479  29479    215  29479  29479  29479  29479  29479  29479  29479    219  29479  29479    232    217    212  29479  29479  29479  29479  29479  29479    226  29479    227  29479  29479    221    214    214  29479    222    223  29479  29479  29479  29479  29479
  29479  29479  29479  29479  29479  29479  29479  29479  29479  29479  29479  29479  29479  29479  29479  29479  29479  29479  29479  29479  29479  29479  29479  29479  29479  29479  29479  29479  29479  29479  29479  29479  29479  29479    221    223    215    210  29479  29479    208    199    218  29479  29479  29479    220  29479  29479  29479  29479  29479    203    220    201    200  29479  29479    211    198  29479    188    209    223    200  29479    209    206    210  29479  29479  29479  29479    234    209    222  29479  29479  29479  29479  29479  29479    204    212  29479    216    209    213    220    225    216    223    215  29479  29479  29479  29479    192  29479  29479  29479  29479    232  29479  29479  29479  29479  29479    201  29479  29479  29479  29479    221  29479  29479    211  29479  29479  29479  29479  29479    232  29479  29479  29479    219    222  29479  29479  29479  29479  29479  29479    232  29479  29479  29479  29479  29479  29479  29479    217  29479  29479  29479  29479  29479  29479  29479  29479  29479  29479  29479  29479  29479  29479  29479  29479  29479  29479  29479  29479  29479  29479  29479  29479  29479  29479  29479  29479  29479  29479  29479  29479  29479  29479  29479  29479  29479  29479  29479  29479  29479  29479  29479  29479  29479  29479  29479  29479  29479  29479  29479  29479  29479  29479  29479  29479  29479  29479  29479  29479  29479  29479  29479  29479  29479  29479  29479  29479  29479  29479  29479  29479  29479  29479  29479  29479  29479  29479  29479  29479  29479  29479  29479  29479  29479  29479  29479  29479  29479  29479  29479  29479  29479    228    214    226    209    229  29479  29479  29479  29479  29479  29479  29479  29479  29479  29479  29479  29479  29479  29479  29479  29479  29479  29479  29479  29479  29479  29479  29479  29479  29479  29479  29479  29479  29479  29479  29479  29479  29479  29479  29479  29479  29479  29479  29479  29479  29479  29479  29479  29479    249  29479    206    217  29479    226    212    240    222    193  29479    190    230    211    200    210    182  29479  29479  29479  29479  29479  29479  29479    201    233    230  29479  29479    203  29479    239    214    206    184    209    224  29479  29479    230  29479  29479  29479    224    218  29479    220  29479  29479  29479    228    206  29479  29479  29479  29479  29479  29479    201    203  29479  29479  29479    215  29479  29479    208  29479  29479  29479    197    207  29479  29479  29479    216  29479    222    221  29479    220    208    220    242  29479  29479  29479    226  29479  29479    228  29479  29479    221    219  29479    209    221  29479    235  29479  29479    226    222  29479  29479  29479  29479  29479  29479  29479    216  29479    208    221  29479  29479  29479    224  29479  29479    214  29479  29479  29479    211    216  29479  29479    230  29479    213  29479  29479  29479  29479  29479    215  29479  29479    218  29479  29479  29479  29479  29479  29479    213  29479  29479    213  29479  29479    210  29479  29479  29479  29479  29479  29479    225  29479    226    223  29479  29479  29479    214    224  29479    230  29479    225    191  29479    215    226  29479  29479    212  29479  29479    200  29479  29479  29479    202  29479  29479  29479  29479    220    196  29479  29479  29479    203  29479  29479    222  29479  29479  29479  29479  29479    215    199  29479    221    220  29479  29479  29479  29479  29479  29479  29479    214  29479    212    219  29479  29479    225    186  29479    225    227    211    222    209  29479  29479  29479  29479    208  29479    224  29479    215  29479  29479  29479  29479    196    225  29479  29479  29479  29479  29479  29479    223  29479  29479
  29479  29479  29479  29479  29479  29479  29479  29479  29479  29479  29479  29479  29479  29479  29479  29479  29479  29479  29479  29479  29479  29479  29479  29479  29479  29479  29479  29479  29479  29479    223  29479  29479  29479  29479    209    222  29479    214    215    211  29479  29479  29479  29479  29479    222    210    217  29479  29479    193  29479  29479    227    204  29479    201    191    211    209  29479    185    212    230    224    211    212  29479    217    208    208  29479    191  29479  29479  29479    209  29479  29479    225    204    213    219    225    216    217    221    223    229    219    221    205    224    216  29479    202  29479  29479    214    236  29479    212    214  29479    232    209  29479  29479    222  29479    216  29479    221  29479  29479  29479  29479    228  29479  29479  29479  29479  29479  29479  29479    222    226  29479  29479  29479  29479  29479  29479    217  29479  29479  29479  29479  29479  29479  29479  29479  29479  29479  29479  29479  29479  29479  29479  29479  29479  29479  29479  29479  29479  29479  29479  29479  29479  29479  29479  29479  29479  29479  29479  29479  29479  29479  29479  29479    194    227    216  29479  29479  29479  29479  29479  29479  29479  29479  29479  29479  29479  29479  29479  29479  29479  29479  29479  29479  29479    226  29479  29479  29479  29479  29479  29479  29479  29479  29479  29479  29479  29479  29479  29479  29479  29479  29479  29479  29479  29479  29479  29479  29479  29479  29479  29479  29479  29479  29479  29479  29479  29479  29479  29479  29479  29479  29479  29479  29479  29479  29479  29479  29479  29479  29479  29479    218  29479  29479  29479  29479  29479  29479  29479  29479  29479  29479  29479  29479  29479  29479  29479  29479  29479  29479  29479  29479  29479  29479  29479  29479  29479  29479  29479  29479  29479  29479  29479  29479  29479  29479  29479  29479  29479  29479  29479  29479  29479  29479    243    248    206  29479  29479    236    216    197    202    197    234    203    216    209    201    206    207  29479  29479  29479  29479    217    215    209    200    208  29479    201  29479    207    221    219    230    225    226  29479  29479    233    207    214    183    225  29479  29479    199    215    200    202  29479    203  29479  29479    187  29479    199  29479  29479  29479  29479    191  29479  29479  29479  29479    237    223  29479  29479  29479  29479  29479    202    211  29479    224  29479  29479    212    221    204  29479    222    209  29479    254    223  29479    218    198  29479    219  29479    223    215    226    245    242    225  29479    247  29479    213    219    234  29479    247    233    220    236    209  29479  29479  29479    220    208    229    240  29479  29479    223  29479    211    213  29479  29479  29479  29479  29479    220    212    200    217    214    216    216  29479  29479  29479    201    207    212  29479    214  29479    210  29479  29479  29479    217  29479  29479  29479  29479  29479  29479  29479  29479  29479  29479  29479    218  29479    220  29479    220  29479  29479  29479    209    217    215    216  29479  29479  29479  29479  29479    226    223    213    227  29479  29479  29479  29479    205  29479  29479  29479  29479  29479  29479  29479  29479  29479  29479    206  29479    221    203  29479  29479  29479  29479    198  29479  29479  29479    206  29479  29479  29479  29479  29479  29479  29479  29479  29479  29479  29479  29479    194  29479  29479  29479    200  29479  29479  29479    217  29479  29479  29479    210  29479  29479  29479  29479  29479  29479    217    204  29479    212  29479    217    213  29479    221    224    214  29479    222  29479    223    219  29479
  29479  29479  29479  29479  29479  29479  29479  29479  29479  29479  29479  29479  29479  29479  29479  29479  29479  29479  29479  29479  29479  29479  29479  29479  29479  29479  29479    217    216  29479  29479  29479    208  29479    222    204  29479  29479    198    196    210  29479    207  29479  29479  29479  29479  29479    204  29479  29479    212  29479  29479  29479    201  29479  29479    205  29479  29479  29479    209    216  29479  29479  29479  29479  29479  29479  29479  29479  29479  29479  29479    205  29479    211  29479    208    201    227    219    212    210  29479    198    226    210    212    225  29479    217    233    221    216    225  29479  29479    219  29479    215  29479  29479  29479  29479  29479  29479  29479  29479  29479    214  29479  29479  29479    220  29479  29479  29479    225    222    225    227  29479    223    211  29479    218  29479  29479    228    232  29479    232  29479  29479  29479  29479  29479  29479  29479  29479  29479  29479  29479  29479  29479  29479  29479  29479  29479  29479  29479  29479  29479  29479  29479  29479  29479  29479  29479  29479  29479  29479  29479  29479  29479  29479  29479  29479  29479  29479  29479  29479  29479  29479  29479  29479  29479  29479  29479  29479  29479  29479  29479  29479  29479  29479  29479  29479  29479  29479  29479  29479  29479  29479  29479  29479  29479  29479  29479  29479  29479  29479  29479  29479  29479  29479  29479  29479  29479  29479  29479  29479  29479  29479  29479  29479  29479  29479  29479  29479  29479  29479  29479  29479  29479  29479  29479  29479  29479  29479  29479  29479  29479  29479  29479  29479  29479  29479  29479  29479  29479  29479  29479  29479  29479  29479  29479  29479  29479  29479  29479  29479  29479  29479  29479  29479  29479  29479  29479  29479  29479  29479  29479  29479  29479  29479  29479  29479  29479  29479  29479  29479  29479  29479  29479  29479  29479  29479  29479  29479    222    206    236    232    216    218  29479    227    227    173    227    211    208    224    213    214  29479  29479  29479  29479    183  29479    209    216    202    230    202    203    199  29479    219    201  29479    191  29479    224    205  29479    202    202    192    205    223    244    223    192    212    192    198  29479    200  29479    210    212  29479  29479    221  29479  29479  29479  29479  29479    198    200  29479  29479  29479  29479  29479  29479  29479  29479  29479  29479    211    219  29479  29479    226  29479    208    205    211    219    244  29479  29479    222    231  29479    228    227    233  29479    222    219  29479  29479  29479    209    236  29479    248  29479  29479  29479  29479    218  29479    218  29479    220    247    205  29479    221    227  29479    208  29479  29479    213    224  29479  29479    218  29479  29479    215    212    228  29479    220  29479    222  29479  29479  29479  29479  29479    211    226  29479  29479  29479  29479  29479  29479  29479  29479  29479  29479  29479  29479    204  29479  29479    203  29479  29479  29479    239    224    210  29479  29479  29479    219    229  29479  29479  29479  29479  29479  29479  29479    211  29479  29479  29479    224  29479  29479  29479    216  29479  29479    214  29479  29479  29479    215  29479    221  29479  29479  29479    198  29479  29479  29479  29479    205  29479  29479  29479  29479    215  29479  29479    215  29479  29479  29479    203  29479  29479  29479  29479    216  29479  29479  29479    228    219  29479    202  29479    217    212    223  29479    223  29479    225    241  29479    210    216  29479    211  29479  29479  29479  29479  29479  29479    221  29479  29479  29479    232  29479  29479  29479  29479  29479    215
  29479  29479  29479  29479  29479  29479  29479  29479  29479  29479  29479  29479  29479  29479  29479  29479  29479  29479  29479  29479  29479  29479  29479    218  29479  29479    213  29479  29479    213  29479    207  29479    212    201  29479  29479  29479  29479    210  29479  29479    204  29479  29479    217  29479  29479  29479  29479    202    214  29479    187  29479  29479    210  29479  29479    212    228    218  29479  29479    198    209    198    201  29479    216    198  29479    211    210  29479    209    201  29479  29479  29479    192  29479    226    224    205    173    220    207    211    218    223    219    225    213    217    214  29479  29479    229  29479  29479  29479  29479  29479  29479  29479    226  29479    234    229  29479    245  29479    230    225  29479  29479  29479  29479    224  29479    220    226    239    231  29479  29479    231    232    222  29479  29479  29479  29479  29479  29479  29479  29479  29479  29479  29479  29479  29479  29479  29479  29479  29479  29479  29479  29479  29479  29479  29479  29479  29479  29479  29479  29479  29479  29479  29479  29479  29479  29479  29479  29479  29479  29479  29479  29479  29479  29479  29479  29479  29479  29479  29479  29479  29479  29479  29479  29479  29479  29479  29479  29479  29479  29479  29479  29479  29479  29479  29479  29479  29479  29479  29479  29479  29479  29479  29479  29479  29479  29479  29479  29479  29479  29479  29479  29479  29479  29479  29479  29479  29479  29479  29479  29479  29479  29479  29479  29479  29479  29479  29479  29479  29479  29479  29479  29479  29479  29479  29479  29479  29479  29479  29479  29479  29479  29479  29479  29479  29479  29479  29479  29479  29479  29479  29479  29479  29479  29479  29479  29479  29479  29479  29479  29479  29479  29479  29479  29479  29479  29479  29479  29479  29479  29479  29479  29479  29479  29479  29479  29479  29479  29479  29479  29479  29479    207  29479    200  29479  29479    203    240    218  29479    227    218    218    203    199    227    211    204    207  29479  29479  29479  29479  29479    198    203    195    189    244    188  29479    215    220    215    219  29479  29479    205  29479    212    206    212    207    209  29479  29479    200    230    216    205    198  29479  29479  29479  29479  29479    219  29479    200    196    181    196    221  29479  29479  29479  29479  29479    209    204  29479  29479  29479  29479    203  29479  29479  29479    210  29479  29479  29479  29479  29479  29479  29479    207  29479  29479    202  29479    226    210  29479    227    214  29479    214  29479    231  29479  29479    210    230    212    219  29479  29479  29479    217    210    213    207  29479    210  29479    225  29479  29479  29479  29479  29479    222    216  29479    213    215  29479    220    211  29479    214  29479  29479    225  29479    214  29479    201  29479    209  29479    213    219    208    204  29479    204  29479  29479  29479  29479    207  29479  29479  29479  29479    215  29479  29479    217  29479  29479    212  29479  29479  29479  29479    228    213    213  29479  29479    209  29479  29479  29479  29479  29479  29479  29479  29479  29479  29479  29479  29479  29479    198    200  29479  29479  29479  29479  29479    196    195  29479  29479  29479  29479  29479  29479  29479  29479  29479    215  29479  29479  29479  29479  29479  29479    231  29479  29479    226  29479  29479    215  29479  29479  29479  29479  29479    224  29479    222    208  29479  29479  29479  29479  29479  29479  29479  29479  29479  29479  29479  29479    223    219  29479  29479    217  29479    226  29479  29479    220  29479    209  29479  29479  29479    221  29479  29479  29479  29479  29479    233
  29479  29479  29479  29479  29479  29479  29479  29479  29479  29479  29479  29479  29479  29479  29479  29479  29479  29479  29479  29479  29479  29479    196  29479  29479  29479    227    213    216    220  29479    221    197  29479    216    214    216  29479    217    223    199  29479  29479    205    206    216  29479  29479  29479  29479  29479    183    210  29479  29479    238  29479    224    204  29479  29479    220  29479  29479  29479    205    212    219  29479    205  29479    205  29479  29479    226    216  29479    220  29479    227    189    213  29479    206  29479    210    218  29479    212    209    204    221    215    218    194  29479    212    223  29479  29479  29479  29479    219    257  29479    231    225    227    233    220  29479  29479  29479  29479    231  29479  29479  29479    222    238  29479  29479    225    217    229  29479    223    217    218    228  29479  29479  29479  29479  29479  29479  29479  29479  29479  29479  29479  29479  29479  29479  29479  29479  29479  29479  29479  29479  29479  29479  29479    219    239  29479  29479  29479  29479  29479  29479  29479  29479  29479  29479  29479  29479  29479  29479  29479  29479  29479  29479  29479  29479  29479  29479  29479  29479  29479  29479  29479  29479  29479  29479  29479  29479  29479  29479  29479  29479  29479  29479  29479  29479  29479  29479  29479  29479  29479  29479  29479  29479  29479  29479  29479  29479  29479  29479  29479  29479  29479  29479  29479  29479  29479  29479  29479  29479  29479  29479  29479  29479  29479  29479  29479  29479  29479  29479  29479  29479  29479  29479  29479  29479  29479  29479  29479  29479  29479  29479  29479  29479  29479  29479  29479  29479  29479  29479  29479  29479  29479  29479  29479  29479  29479  29479  29479  29479  29479  29479  29479  29479  29479  29479  29479  29479  29479  29479  29479  29479  29479  29479  29479  29479  29479  29479  29479  29479    167    242  29479  29479  29479  29479    205    232    192  29479    198    201    210    224    208    219    175    227  29479  29479  29479  29479  29479    242    206    200    205    219    202    216  29479  29479    229    197    207    193    208  29479  29479    202    202  29479  29479  29479    224    197  29479  29479  29479    245  29479  29479  29479  29479    188  29479  29479    226  29479    195    228  29479    189  29479  29479  29479    215    218    214  29479    229    200  29479  29479  29479    206  29479  29479  29479    185  29479  29479    205  29479  29479  29479    238  29479    216    226    233  29479  29479  29479  29479    213    197    199    218    221    231    211  29479    221  29479  29479    214  29479    212  29479    230  29479  29479  29479    201  29479    220    223  29479    221    217  29479  29479  29479  29479    212  29479    231    228  29479  29479  29479    219  29479  29479  29479    218  29479  29479  29479  29479    214  29479    208  29479  29479    211    198    210    212  29479  29479  29479  29479  29479  29479  29479  29479  29479  29479    202  29479    228  29479  29479    219    209  29479    218  29479    225  29479  29479  29479  29479  29479  29479  29479    218  29479  29479  29479    214  29479    205    219  29479    226  29479  29479  29479  29479  29479  29479  29479    210  29479  29479    201  29479  29479  29479  29479  29479  29479  29479  29479  29479  29479    205    224    205    216  29479  29479  29479  29479    225  29479    194    217  29479    193  29479    218    222    187  29479  29479    228    224  29479  29479  29479    225  29479  29479  29479  29479  29479  29479    221  29479    216  29479  29479  29479  29479    228    214    224  29479  29479    238  29479  29479  29479  29479  29479  29479  29479
  29479  29479  29479  29479  29479  29479  29479  29479  29479  29479  29479  29479  29479  29479  29479  29479  29479  29479  29479  29479  29479    207  29479  29479    235    221    221  29479    223    222  29479  29479  29479    215  29479    211    210    211    214  29479  29479  29479  29479    205    199    217    202  29479  29479  29479  29479    214    227  29479    198  29479  29479  29479  29479  29479    198    204    227    221    189  29479  29479  29479    238  29479  29479  29479    199  29479  29479  29479  29479  29479    217    210  29479  29479  29479    202    221    222  29479    206    213    222    208    217    221  29479    215    221    225  29479  29479  29479  29479  29479    221    223  29479    215  29479    209    231    216    202    223    215    217  29479  29479    224    240  29479    235  29479  29479    232    225    221  29479    216    215    217  29479  29479  29479  29479  29479  29479  29479  29479  29479  29479  29479  29479  29479  29479  29479  29479  29479  29479  29479  29479  29479  29479  29479  29479  29479  29479  29479  29479    226  29479    230  29479  29479  29479  29479  29479  29479  29479  29479  29479  29479  29479  29479  29479  29479  29479  29479  29479  29479  29479  29479  29479  29479  29479  29479  29479  29479  29479  29479  29479  29479  29479  29479  29479  29479  29479  29479  29479    228  29479  29479  29479  29479  29479  29479  29479  29479  29479  29479  29479  29479  29479  29479  29479  29479  29479  29479  29479  29479  29479  29479  29479  29479  29479  29479  29479  29479  29479  29479  29479  29479  29479  29479  29479  29479  29479  29479  29479  29479  29479  29479  29479  29479  29479  29479  29479  29479  29479  29479  29479  29479  29479  29479  29479  29479  29479  29479  29479  29479  29479  29479  29479  29479  29479  29479  29479  29479  29479  29479  29479  29479  29479  29479  29479  29479  29479  29479  29479    200    184  29479  29479  29479  29479    178    186    222    217    234    234    218    237    208    232    212    182    205  29479  29479  29479  29479  29479  29479  29479    225    196    203    216    187  29479    195  29479    206    238    201    206    192  29479  29479  29479  29479  29479    199    231  29479  29479  29479    215    227    195  29479  29479  29479    165    201  29479  29479  29479    189    196    219  29479    202    207  29479    223    206  29479  29479  29479    219  29479    216  29479  29479  29479  29479  29479    207  29479    210    221    212  29479  29479  29479    226    224  29479    214    193    203  29479    210    218    214  29479  29479    209  29479    215    217  29479  29479  29479    215    229    227    221    223  29479    226    217    228    215    222  29479  29479  29479  29479  29479  29479    227    224  29479  29479    218  29479  29479  29479    213    225    208    208    214  29479  29479    215  29479  29479  29479  29479  29479  29479  29479  29479    198    219  29479    219  29479    213  29479  29479  29479  29479    229    213  29479  29479    211  29479    219  29479  29479    222  29479  29479  29479  29479  29479    214  29479  29479  29479  29479  29479  29479  29479  29479  29479  29479    210  29479  29479  29479  29479  29479  29479    227  29479  29479  29479  29479  29479  29479  29479    190  29479  29479    204    191  29479  29479    222  29479  29479  29479  29479    208    196    218  29479  29479    190  29479    195  29479  29479    212  29479  29479    211    219  29479  29479  29479  29479  29479  29479  29479  29479  29479  29479    238  29479  29479    220    223    225  29479    219  29479    213  29479    218    222  29479    200  29479    225    229  29479  29479  29479  29479  29479  29479  29479  29479  29479
  29479  29479  29479  29479  29479  29479  29479  29479  29479  29479  29479  29479  29479  29479  29479  29479  29479  29479  29479  29479  29479  29479  29479    226    213  29479  29479  29479    226  29479  29479  29479    245    201  29479  29479    214    225    220    227  29479  29479  29479  29479  29479  29479  29479  29479  29479  29479    186    190  29479  29479  29479  29479  29479    168  29479  29479  29479  29479  29479  29479  29479  29479    182    218  29479  29479    195  29479    231    203  29479  29479    204  29479  29479  29479  29479    227    201    216    214    238    225    206    221    189    220    216    213    217    218  29479  29479  29479  29479  29479    204    232    212  29479  29479  29479  29479    222    237  29479  29479  29479  29479  29479  29479  29479    216    229    226  29479  29479  29479    232    214    230  29479  29479  29479    229  29479  29479  29479  29479  29479  29479  29479  29479  29479  29479  29479  29479  29479  29479  29479  29479  29479  29479  29479  29479  29479  29479  29479  29479  29479  29479  29479    238    244  29479  29479  29479  29479  29479  29479  29479  29479  29479  29479  29479  29479  29479  29479  29479  29479  29479  29479  29479  29479  29479  29479  29479  29479  29479  29479  29479  29479  29479  29479  29479  29479  29479  29479  29479  29479  29479  29479  29479  29479    208  29479  29479  29479  29479  29479  29479  29479  29479  29479  29479  29479  29479  29479  29479  29479  29479  29479  29479  29479  29479  29479  29479  29479  29479  29479  29479  29479  29479  29479  29479  29479  29479  29479  29479  29479  29479  29479  29479  29479  29479  29479  29479  29479  29479  29479  29479  29479  29479  29479  29479  29479  29479  29479  29479  29479  29479  29479  29479  29479  29479  29479  29479  29479  29479  29479  29479  29479  29479  29479  29479  29479  29479  29479  29479  29479  29479  29479  29479    234  29479    206  29479  29479  29479    224    211    186    199    190    205    230    213    198    206    181    206    217  29479  29479  29479  29479  29479  29479    219    211    200    214    213    222    199    211    200    193    204  29479  29479  29479  29479  29479  29479  29479  29479    194    216    235    179  29479    209    201  29479  29479    223  29479    183  29479  29479    192  29479    230  29479  29479    220  29479  29479  29479  29479  29479    221  29479  29479    217    222  29479    189  29479  29479  29479  29479  29479    200    204    216    206  29479  29479    212    200    201    202  29479  29479  29479    229    241  29479  29479    208  29479    229    253    224    222    228  29479    222  29479    216  29479  29479  29479    208    218  29479    217  29479  29479  29479  29479    238    227  29479  29479    222  29479    223  29479  29479  29479  29479    218  29479  29479  29479  29479  29479    210  29479  29479  29479  29479  29479  29479  29479    213    213    206  29479  29479  29479  29479  29479  29479    225    215    219  29479    212  29479    224  29479  29479  29479  29479  29479  29479  29479  29479    217    207  29479    219    195  29479  29479    213    214  29479  29479  29479  29479    215  29479  29479  29479  29479  29479  29479  29479  29479    209  29479  29479  29479  29479  29479  29479  29479    211  29479  29479    215  29479  29479  29479  29479  29479  29479  29479  29479  29479  29479  29479  29479  29479  29479    212  29479    223    209  29479  29479  29479  29479    220  29479    238  29479  29479  29479  29479  29479  29479    218  29479  29479  29479  29479    227    226    226  29479  29479  29479    224  29479    222    223    220  29479    218  29479  29479  29479  29479  29479  29479  29479  29479  29479  29479  29479
  29479  29479  29479  29479  29479  29479  29479  29479  29479  29479  29479  29479  29479  29479  29479  29479  29479  29479  29479  29479  29479  29479    226    232    235  29479    220    234    228    194  29479  29479    221  29479    189    212    219    208  29479    218  29479    233  29479    205  29479  29479  29479  29479  29479  29479  29479  29479  29479  29479  29479  29479  29479  29479  29479  29479  29479  29479  29479  29479  29479    200    229    202    198    210  29479    212  29479    217  29479  29479    212    194  29479    214    202  29479  29479    226    208    206    221    217  29479    207  29479    219    194    216    216    226    223    220    221    197    221    209  29479    201  29479  29479    216  29479    213  29479  29479    215    230  29479  29479  29479    229  29479  29479    231  29479    238  29479  29479    218  29479  29479    221    234  29479  29479  29479  29479  29479  29479  29479  29479  29479  29479  29479  29479  29479  29479  29479  29479  29479  29479  29479  29479  29479  29479  29479  29479  29479    222  29479  29479    237  29479  29479  29479  29479    242  29479    223  29479  29479  29479  29479  29479  29479  29479  29479  29479  29479  29479  29479  29479  29479  29479  29479  29479  29479  29479  29479  29479  29479  29479  29479  29479  29479  29479  29479  29479  29479  29479  29479  29479  29479  29479  29479    231    234  29479  29479  29479  29479  29479  29479  29479  29479  29479  29479  29479  29479  29479  29479  29479  29479  29479  29479  29479  29479  29479  29479  29479  29479  29479  29479  29479  29479  29479  29479  29479  29479  29479  29479  29479  29479  29479  29479  29479  29479  29479  29479  29479  29479  29479  29479  29479  29479  29479  29479  29479  29479  29479  29479  29479  29479  29479  29479  29479  29479  29479  29479  29479  29479  29479  29479  29479  29479  29479  29479  29479  29479  29479  29479  29479    186  29479    184  29479    226    207    217    166    216    191    202    221    228    188    240    204    189    213    215    211  29479  29479  29479  29479    218    201    215    197    201    214  29479    201    201    208    222    192  29479  29479  29479  29479  29479  29479    212  29479    203    230    197    202    199    202  29479  29479  29479  29479    201  29479    216  29479  29479    210  29479    209  29479    186    193  29479    211  29479  29479  29479    217    227  29479  29479  29479  29479  29479    223  29479  29479  29479    214    223    207  29479    227    228    206    232    217    197    208  29479  29479  29479    192    253  29479    225  29479  29479    218  29479  29479  29479  29479  29479    221  29479    234    213    213  29479  29479    225  29479  29479    210  29479  29479    219    217  29479    209  29479  29479  29479  29479  29479  29479    214    220    207    192  29479  29479  29479    215  29479  29479  29479    214  29479  29479  29479  29479    205  29479  29479    215    213  29479  29479    219    221  29479  29479  29479  29479  29479    227    225  29479    208  29479  29479  29479  29479    212  29479    230  29479    207    230  29479  29479  29479  29479  29479  29479    226  29479  29479  29479  29479  29479    220  29479  29479    219    228  29479  29479  29479  29479  29479  29479    201  29479    195    185  29479  29479  29479  29479    200  29479    222  29479    233  29479    198  29479  29479  29479  29479  29479  29479    229  29479  29479    224  29479  29479  29479  29479  29479  29479  29479  29479  29479  29479  29479  29479  29479  29479  29479  29479    224    226    212    215    210    229    235    223  29479    219    243  29479  29479  29479  29479  29479  29479  29479  29479  29479  29479  29479  29479  29479
  29479  29479  29479  29479  29479  29479  29479  29479  29479  29479  29479  29479  29479  29479  29479  29479  29479  29479  29479  29479  29479  29479  29479  29479    227    227    216  29479  29479  29479  29479  29479  29479    240    228    226    210    226  29479  29479  29479  29479  29479  29479    187  29479  29479  29479  29479  29479  29479  29479  29479  29479    186  29479  29479  29479    193  29479  29479  29479  29479  29479  29479  29479  29479    214  29479  29479  29479    228  29479  29479  29479    218    197    219    186  29479    208  29479    214    182    203    214    220    220    211    212    222    210    218    210    215    212    221    213    218  29479    202    226  29479    215  29479    239  29479    223    222  29479    229    231  29479    221  29479    243    231  29479    236    239  29479  29479    220    227  29479    223    224    238  29479  29479  29479  29479  29479  29479  29479  29479  29479  29479  29479  29479  29479  29479  29479  29479  29479  29479  29479  29479  29479  29479  29479  29479  29479  29479    228    230    225    240  29479    240  29479  29479  29479  29479    224    232  29479  29479  29479  29479  29479  29479  29479  29479  29479  29479  29479  29479  29479  29479  29479  29479  29479  29479  29479  29479  29479  29479  29479  29479  29479  29479  29479  29479  29479  29479  29479  29479  29479  29479  29479  29479  29479  29479  29479  29479  29479  29479  29479  29479  29479  29479  29479  29479  29479  29479  29479  29479  29479  29479  29479  29479  29479  29479  29479  29479  29479  29479  29479  29479  29479  29479  29479  29479  29479  29479  29479  29479  29479  29479  29479  29479  29479  29479  29479  29479  29479  29479  29479  29479  29479  29479  29479  29479  29479  29479  29479  29479  29479  29479  29479  29479  29479  29479  29479  29479  29479  29479    201  29479  29479  29479  29479  29479  29479  29479  29479  29479  29479    190  29479    221    231    185    211    190    184    197    216    197    189    216    212    209    198    221    219    200    222  29479    208  29479  29479    220    219    188    195  29479  29479  29479  29479  29479  29479  29479  29479  29479    195  29479    184    211    216    198  29479    220    192    204    219  29479    202    197  29479    191  29479    209  29479  29479  29479  29479    229  29479    194  29479  29479  29479  29479    210  29479  29479    201  29479    219  29479  29479    217    222  29479  29479    190  29479  29479    226    224    201    197    212    212  29479    214    198    220    227    215    198  29479  29479  29479    199    207  29479  29479    224  29479    230    245  29479    219    230    221  29479    224  29479    236    205  29479    219  29479    223  29479    219    213  29479    232    208    209  29479  29479  29479  29479    209  29479    219  29479    217    199    213    215  29479    209    232  29479    216    224    220    215  29479  29479    215  29479    222  29479  29479  29479  29479  29479  29479    221    225  29479    216    199  29479  29479    215  29479  29479    211  29479  29479  29479    239  29479  29479    197  29479  29479  29479  29479  29479  29479  29479  29479  29479  29479  29479  29479  29479  29479  29479    203  29479  29479    212  29479    216  29479  29479  29479    210  29479  29479  29479  29479    222  29479    233  29479  29479    221  29479    211  29479    217    224  29479    234    214  29479  29479    220  29479    236    229  29479  29479  29479  29479  29479  29479  29479  29479  29479  29479  29479    220    240  29479    238    234  29479  29479  29479  29479  29479  29479  29479  29479  29479  29479  29479  29479  29479  29479  29479  29479  29479  29479  29479  29479  29479  29479
  29479  29479  29479  29479  29479  29479  29479  29479  29479  29479  29479  29479  29479  29479  29479  29479  29479  29479  29479  29479  29479  29479  29479  29479  29479  29479  29479  29479  29479    234  29479  29479  29479    216  29479  29479    223  29479  29479  29479  29479  29479  29479  29479  29479  29479  29479  29479  29479  29479  29479  29479  29479  29479  29479  29479  29479  29479  29479  29479  29479  29479  29479  29479  29479  29479  29479  29479  29479    207  29479  29479  29479  29479  29479    214    266    207  29479  29479  29479  29479    208    186    213    211    224    218    227    218    215    216    211    222    223    219    224    224    212    215  29479    211  29479    215  29479    207  29479  29479    224  29479    233  29479  29479  29479    216    209    239  29479  29479  29479    220  29479  29479    225    229  29479  29479    229  29479  29479  29479  29479  29479  29479  29479  29479  29479  29479  29479  29479  29479  29479  29479  29479  29479  29479  29479  29479  29479  29479  29479  29479  29479  29479    241    227    239  29479    218    234  29479  29479    247  29479  29479  29479  29479  29479  29479  29479  29479  29479  29479  29479    213  29479  29479  29479  29479  29479  29479  29479  29479  29479  29479  29479  29479  29479  29479  29479  29479  29479  29479  29479  29479  29479  29479  29479  29479  29479  29479  29479  29479  29479  29479  29479  29479  29479  29479  29479  29479  29479  29479  29479  29479  29479  29479  29479  29479  29479  29479  29479  29479  29479  29479  29479  29479  29479  29479  29479  29479  29479  29479  29479  29479  29479  29479  29479  29479  29479  29479  29479  29479  29479  29479  29479  29479  29479  29479  29479  29479  29479  29479  29479  29479  29479  29479  29479  29479  29479  29479  29479  29479  29479  29479  29479  29479  29479  29479  29479  29479  29479  29479  29479  29479  29479  29479  29479    207    186    186  29479    211    218    231    199    212    191    197    207    209    173    238    219    184    196    214    232    223  29479  29479  29479  29479  29479  29479  29479  29479  29479  29479  29479  29479  29479  29479    182    202    218    166  29479    220    194    210  29479    197    216  29479    202  29479    203    200  29479  29479    230    200    223    197  29479  29479    233  29479    227    186    194    197    198    190  29479    202  29479  29479    187    205    213    199    215  29479    193    185  29479    184    203    219  29479  29479  29479    217  29479    217  29479  29479  29479    229  29479  29479  29479  29479    219    232  29479    212    226  29479    237    235  29479  29479  29479  29479    228    222  29479  29479  29479    219  29479    221  29479    243  29479  29479  29479    203    202  29479  29479  29479  29479  29479  29479    214    217  29479  29479  29479  29479  29479    196    212    211  29479    214    211  29479    208    236    216  29479    227  29479    207  29479  29479  29479  29479  29479    228  29479  29479    219    213  29479  29479    199    201    220    214  29479  29479  29479    229  29479  29479  29479  29479    217    223  29479  29479    201  29479  29479  29479  29479  29479  29479    224  29479  29479  29479  29479    224    202  29479    226  29479  29479    228    209  29479  29479  29479    213  29479  29479  29479  29479  29479  29479  29479  29479  29479    230    244    238    232  29479  29479  29479  29479  29479  29479    236  29479  29479  29479  29479  29479  29479  29479  29479  29479  29479    226    213  29479  29479  29479  29479  29479  29479  29479  29479  29479  29479  29479  29479  29479  29479  29479  29479  29479  29479  29479  29479  29479  29479  29479  29479  29479  29479  29479
  29479  29479  29479  29479  29479  29479  29479  29479  29479  29479  29479  29479  29479  29479  29479  29479  29479  29479  29479  29479  29479  29479  29479  29479  29479  29479  29479  29479  29479    221  29479  29479  29479    221  29479    225    234  29479  29479  29479  29479  29479  29479  29479  29479  29479  29479  29479  29479  29479  29479  29479  29479  29479  29479  29479  29479  29479  29479  29479  29479  29479  29479  29479  29479  29479  29479  29479  29479    205  29479    220    213    200  29479  29479  29479  29479  29479    225  29479  29479    225    214    195    212    232    193    210    219    200    213    199    217    216    230  29479    214    215    232    222    222  29479    225    221  29479  29479  29479    219  29479  29479  29479    213  29479    229    229    216    232    217    216    215    221    230  29479  29479  29479    232    239  29479  29479  29479  29479  29479  29479  29479  29479  29479  29479  29479  29479  29479  29479  29479  29479  29479  29479  29479  29479  29479  29479  29479  29479  29479  29479    216    223    230    235    237  29479    235    233    235  29479  29479    222  29479  29479  29479  29479  29479  29479  29479  29479  29479  29479  29479  29479  29479  29479  29479  29479  29479  29479  29479  29479  29479  29479  29479  29479  29479  29479  29479  29479  29479  29479  29479  29479  29479  29479  29479  29479  29479  29479  29479  29479  29479  29479  29479  29479  29479  29479  29479  29479  29479  29479  29479  29479  29479  29479  29479  29479  29479  29479  29479  29479  29479  29479  29479  29479  29479  29479  29479  29479  29479  29479  29479  29479  29479  29479  29479  29479  29479  29479  29479  29479  29479  29479  29479  29479  29479  29479  29479  29479  29479  29479  29479  29479  29479  29479  29479  29479  29479  29479  29479    180  29479  29479  29479  29479  29479  29479  29479  29479  29479  29479  29479  29479  29479    186    181    212    239    214    192    187  29479    202    199  29479  29479    223    198    189    210    200    224    204  29479  29479  29479  29479  29479  29479  29479  29479  29479    205    230  29479  29479    201    184  29479  29479    194  29479    221  29479    214  29479    205    217  29479    257  29479  29479  29479    189    184  29479  29479    190    192    191    201    203    213    190    192    191    189    196    212  29479  29479  29479  29479    226  29479    182  29479  29479  29479    186    192  29479    181    184    200    219  29479    204  29479  29479  29479  29479  29479    227    207  29479    219  29479  29479  29479  29479    212  29479    213  29479    237    222    203  29479  29479  29479  29479    206    224  29479  29479  29479    238  29479  29479  29479  29479  29479    210    221    232  29479    198  29479  29479    212  29479  29479    222    205    222  29479    204    201    205  29479  29479  29479    226    214    208    205    214  29479  29479  29479    210    208  29479  29479  29479  29479  29479  29479    213    207  29479  29479  29479  29479    217  29479    224  29479    221    226  29479  29479  29479  29479  29479  29479    228  29479  29479    199  29479  29479    226  29479    216  29479  29479  29479  29479  29479    226  29479  29479    220  29479  29479    212  29479  29479  29479    230  29479  29479  29479  29479    234  29479  29479  29479  29479  29479  29479  29479  29479  29479  29479  29479  29479  29479  29479  29479  29479  29479  29479  29479  29479  29479  29479  29479  29479  29479  29479  29479  29479    225  29479    221    235    232  29479  29479  29479  29479  29479  29479  29479  29479  29479  29479  29479  29479  29479  29479  29479  29479  29479  29479  29479  29479  29479  29479  29479  29479  29479
  29479  29479  29479  29479  29479  29479  29479  29479  29479  29479  29479  29479  29479  29479  29479  29479  29479  29479  29479  29479  29479  29479  29479  29479  29479  29479  29479  29479  29479  29479  29479  29479  29479  29479    219    223    210  29479  29479    238  29479    205  29479  29479  29479  29479  29479  29479  29479  29479  29479  29479  29479  29479  29479  29479  29479  29479  29479  29479  29479  29479  29479  29479  29479  29479  29479  29479  29479  29479  29479  29479  29479    236    226  29479  29479  29479    218  29479    210    225    224  29479    195    219    219    212    218    219    207    204    220  29479    206    220    210    206    226    209    231    224  29479    235  29479    207  29479  29479  29479  29479  29479    214  29479  29479    221  29479  29479    207    222    200  29479    224    221    246  29479  29479    230  29479    244    236  29479  29479  29479  29479  29479  29479  29479  29479  29479  29479  29479  29479  29479  29479  29479  29479  29479  29479  29479  29479  29479  29479  29479    239    224    210  29479  29479    222  29479    232  29479    230  29479  29479  29479  29479  29479  29479  29479  29479  29479  29479  29479  29479  29479  29479  29479  29479  29479  29479  29479  29479  29479  29479  29479  29479  29479  29479  29479  29479  29479  29479  29479  29479  29479  29479  29479  29479  29479  29479  29479  29479  29479  29479  29479  29479  29479  29479  29479  29479  29479  29479  29479  29479  29479  29479  29479  29479  29479  29479  29479  29479  29479  29479  29479  29479  29479  29479  29479  29479  29479  29479  29479  29479  29479  29479  29479  29479  29479  29479  29479  29479  29479  29479  29479  29479  29479  29479  29479  29479  29479  29479  29479  29479  29479  29479  29479  29479  29479  29479  29479  29479  29479    202    184  29479  29479  29479  29479  29479  29479  29479  29479  29479  29479  29479  29479  29479    236    214    215    231    230  29479  29479  29479    236    218  29479    196    212  29479    218    168    211  29479  29479  29479  29479  29479  29479  29479  29479    196    211    185  29479    208    228    189  29479  29479    179  29479  29479    213    184  29479  29479  29479  29479    202  29479  29479    208  29479    225  29479    205    195    203  29479    182    211    203    199    211    199    213    187    189    185    186    201  29479  29479    204    189  29479  29479    202    195    188  29479  29479    196  29479    182    211  29479    202  29479  29479  29479  29479  29479    216    214  29479    197  29479    185  29479  29479  29479    206  29479  29479    234    218  29479  29479  29479    220  29479    221  29479    210  29479    217  29479    224  29479  29479  29479  29479  29479  29479  29479  29479  29479  29479  29479  29479  29479  29479  29479  29479  29479  29479  29479  29479  29479    223  29479    220    215  29479    222    220  29479    208    211  29479    197  29479  29479  29479    202    218  29479  29479  29479  29479  29479    219    215  29479  29479  29479  29479    210  29479    231  29479    206  29479    222  29479  29479  29479  29479  29479  29479  29479  29479  29479    205  29479    210  29479  29479    223    209  29479  29479  29479    202  29479  29479    227  29479    224  29479  29479  29479    225  29479  29479  29479    224  29479  29479  29479  29479  29479  29479  29479  29479  29479  29479  29479  29479  29479  29479  29479  29479  29479  29479  29479  29479  29479  29479  29479  29479  29479  29479  29479    222    233    208  29479    219  29479  29479  29479  29479  29479  29479  29479  29479  29479  29479  29479  29479  29479  29479  29479  29479  29479  29479  29479  29479  29479  29479  29479  29479  29479  29479
  29479  29479  29479  29479  29479  29479  29479  29479  29479  29479  29479  29479  29479  29479  29479  29479  29479  29479  29479  29479  29479  29479  29479  29479  29479  29479  29479  29479  29479  29479  29479  29479  29479  29479    225  29479  29479  29479  29479  29479  29479  29479  29479  29479  29479  29479  29479  29479  29479  29479  29479  29479  29479  29479  29479  29479  29479  29479  29479  29479  29479  29479  29479  29479  29479  29479  29479  29479  29479  29479  29479  29479    217  29479    219    222  29479  29479  29479    221  29479  29479  29479    217    199  29479    175    219    200    213    206    215    213    221    220    208    220    210    229    189    205    241    226    207    207    218  29479  29479  29479  29479    211  29479  29479    232  29479  29479    227    201    247    225    215  29479    217    232    233    247    232    211    225  29479    240  29479  29479  29479  29479  29479  29479  29479  29479  29479  29479  29479  29479  29479  29479  29479  29479  29479  29479  29479  29479  29479  29479  29479    234    228    233  29479  29479    218  29479  29479    228    229    234    237  29479    233  29479  29479  29479  29479  29479  29479  29479    223  29479  29479  29479  29479  29479  29479  29479  29479  29479  29479  29479  29479  29479  29479  29479  29479  29479  29479  29479  29479  29479  29479  29479  29479  29479  29479  29479  29479  29479  29479  29479  29479  29479  29479  29479  29479  29479  29479  29479  29479  29479  29479  29479  29479  29479  29479  29479  29479  29479  29479  29479  29479  29479  29479  29479  29479  29479  29479  29479  29479  29479  29479  29479  29479  29479  29479  29479  29479  29479  29479  29479  29479  29479  29479  29479  29479  29479  29479  29479  29479  29479  29479  29479  29479    250  29479    241    270    225  29479  29479  29479  29479  29479  29479  29479  29479  29479  29479  29479  29479  29479  29479  29479  29479    236  29479  29479  29479  29479  29479  29479    206    217    205    216    225    232    194  29479  29479  29479  29479  29479  29479  29479  29479  29479  29479  29479  29479    226    198    172  29479  29479  29479  29479  29479  29479  29479  29479    179  29479    207    219  29479  29479  29479  29479    178    190    185    190    211    199    189    167    219    218    177    212    196    215    208    218    208    220    231    193    191    202    181    180    230    191    199    210    205  29479  29479    199  29479    213    215  29479  29479  29479  29479  29479  29479  29479    224    236  29479  29479    223  29479  29479    210    217  29479  29479    221    218    203    221  29479    220    212    225  29479  29479  29479    214  29479    210  29479  29479    200    222    230  29479  29479  29479  29479    209  29479  29479  29479  29479    217    212  29479  29479  29479    230    224    226  29479    214    222  29479    208    210  29479    212  29479    223  29479  29479    217  29479    210  29479  29479    207  29479    229  29479    219    214  29479  29479  29479  29479    225    211    217  29479  29479    221  29479  29479    198  29479    219    226  29479    236  29479    220    207    221    218    217  29479  29479  29479  29479  29479  29479  29479  29479  29479    223  29479  29479  29479  29479  29479    208  29479  29479  29479  29479  29479  29479  29479  29479  29479  29479  29479  29479  29479  29479  29479  29479  29479  29479  29479  29479  29479  29479  29479  29479  29479  29479  29479  29479  29479  29479  29479  29479  29479  29479    235  29479  29479  29479  29479  29479  29479  29479  29479  29479  29479  29479  29479  29479  29479  29479  29479  29479  29479  29479  29479  29479  29479  29479  29479  29479  29479  29479
  29479  29479  29479  29479  29479  29479  29479  29479  29479  29479  29479  29479  29479  29479  29479  29479  29479  29479  29479  29479  29479  29479  29479  29479  29479  29479  29479  29479  29479  29479  29479  29479  29479  29479  29479    213  29479  29479  29479  29479  29479  29479  29479  29479  29479  29479  29479  29479  29479  29479  29479  29479  29479  29479  29479  29479  29479  29479  29479  29479  29479  29479  29479  29479  29479  29479  29479  29479  29479  29479  29479  29479    239  29479    227  29479    215  29479  29479  29479  29479  29479  29479    221    214    197    207    215    201    225    219    222    216    214    205    224    217    231    211    210    218  29479    222    214  29479    214  29479    235  29479    216  29479  29479    204    202  29479    211    217  29479    219    224    230    232  29479    214    226    240    210  29479    232    242  29479    244  29479  29479  29479  29479  29479  29479  29479  29479  29479  29479  29479  29479  29479  29479  29479  29479  29479  29479  29479  29479  29479  29479  29479    238    241  29479  29479  29479    229    234  29479  29479  29479  29479  29479  29479  29479  29479  29479    230    236    246  29479  29479  29479  29479  29479  29479  29479  29479  29479  29479  29479  29479  29479  29479  29479  29479  29479  29479  29479  29479  29479  29479  29479  29479  29479  29479  29479  29479  29479  29479  29479  29479  29479  29479  29479  29479  29479  29479  29479  29479  29479  29479  29479  29479  29479  29479  29479  29479  29479  29479  29479  29479  29479  29479  29479  29479  29479  29479  29479  29479  29479  29479  29479  29479  29479  29479  29479  29479  29479  29479  29479  29479  29479  29479  29479  29479  29479  29479  29479  29479  29479  29479  29479  29479  29479  29479    238  29479    224    209    192    228    236    182  29479  29479  29479  29479  29479  29479  29479  29479  29479  29479  29479  29479  29479  29479  29479  29479  29479    178  29479  29479    171    215    201    233    183    210    234  29479  29479  29479    258  29479  29479  29479  29479    224  29479  29479  29479  29479  29479  29479  29479    179  29479    186  29479  29479  29479    213  29479  29479    201  29479    191  29479  29479  29479    206    206    195    187    204    183    179    200    202    207    205    195    193    183    207    186    167    179    188    185    195    195    201    215    179    193    212    200  29479  29479    190    190    192    248  29479  29479  29479  29479  29479  29479    169  29479  29479  29479    209  29479    216  29479  29479    210    212    223  29479    222  29479    214    212    216  29479  29479    221  29479  29479    215  29479  29479    229  29479  29479    206  29479  29479    210  29479  29479  29479  29479  29479    211  29479  29479  29479  29479  29479  29479  29479  29479    205  29479    225    217  29479  29479    213  29479  29479    208    217  29479    234  29479    209  29479    219  29479  29479  29479  29479  29479  29479    200    213  29479    216    218  29479    224    226  29479    214  29479  29479    223    196  29479    225  29479  29479  29479  29479  29479  29479  29479    222    209    201  29479  29479  29479  29479  29479    207    243  29479  29479    227  29479  29479    242    181  29479    209    222    249  29479  29479  29479  29479  29479  29479  29479  29479  29479  29479  29479  29479  29479  29479  29479  29479  29479  29479  29479  29479  29479  29479  29479  29479  29479  29479  29479  29479    229  29479    210    223  29479    232    222  29479  29479  29479  29479  29479  29479  29479  29479  29479  29479  29479  29479  29479  29479  29479  29479  29479  29479  29479  29479  29479  29479  29479  29479  29479
  29479  29479  29479  29479  29479  29479  29479  29479  29479  29479  29479  29479  29479  29479  29479  29479  29479  29479  29479  29479  29479  29479  29479  29479  29479  29479  29479  29479  29479  29479  29479  29479  29479  29479  29479    253  29479  29479  29479  29479  29479  29479  29479  29479  29479  29479  29479  29479  29479  29479  29479  29479  29479  29479  29479  29479  29479  29479  29479  29479  29479  29479  29479  29479  29479  29479  29479    157  29479    225  29479  29479  29479  29479  29479  29479  29479  29479  29479  29479    221    218    212  29479  29479    223  29479    225    210    221    214    205    220    198    195    201    215  29479    201    217    214    221    222    214    201    231  29479    205  29479    232    192  29479    212    220    201    221    225    216  29479    222    218  29479  29479    224  29479    222  29479    231  29479    245    237  29479    242    238  29479  29479  29479  29479  29479  29479  29479  29479  29479  29479  29479  29479  29479  29479  29479  29479  29479  29479  29479  29479  29479  29479    238  29479  29479    210  29479  29479  29479  29479  29479  29479  29479    218    222  29479    229  29479  29479  29479  29479  29479  29479    247  29479  29479  29479  29479  29479  29479  29479  29479  29479  29479  29479  29479  29479  29479  29479  29479  29479  29479  29479  29479  29479  29479  29479  29479  29479  29479  29479  29479  29479  29479  29479  29479  29479  29479  29479  29479  29479  29479  29479  29479  29479  29479  29479  29479  29479  29479  29479  29479  29479  29479  29479  29479  29479  29479  29479  29479  29479  29479  29479  29479  29479  29479  29479  29479  29479  29479  29479  29479  29479  29479  29479  29479  29479  29479  29479  29479  29479  29479  29479  29479  29479  29479  29479    215  29479    189    216    204    199  29479  29479  29479  29479  29479  29479  29479  29479  29479  29479  29479  29479  29479  29479  29479  29479    155    183    171  29479  29479  29479    217    188    212    206    205    199  29479  29479  29479  29479  29479  29479  29479  29479  29479    176    245    175    197    192  29479  29479    186    191  29479  29479    197  29479  29479  29479    204    213    217    203    202    219    215    180    178    189    190    202    190    194    188    179    196    203    220    208    202    184    169    175    172    170    182    208    208    211    202    213  29479    183  29479  29479    219  29479  29479    202    221  29479  29479    193    210    186  29479  29479  29479  29479  29479    216  29479  29479  29479  29479  29479  29479    227  29479  29479  29479  29479    209    207  29479    221  29479  29479  29479    213    210  29479    212  29479  29479  29479  29479  29479  29479  29479  29479  29479    215    202  29479  29479  29479  29479  29479    211  29479    195    202  29479    215  29479  29479  29479    218  29479  29479  29479  29479    220  29479  29479    217    212  29479  29479  29479    215  29479  29479    219    210  29479  29479    222    228  29479    221    227  29479    215  29479  29479  29479  29479  29479    190    219  29479  29479    224  29479  29479    222    221  29479  29479  29479  29479    213  29479  29479  29479    224    217    208    203  29479  29479    225    222  29479  29479    233    232  29479  29479  29479  29479  29479  29479  29479  29479  29479  29479  29479  29479  29479  29479  29479  29479  29479  29479  29479  29479  29479  29479  29479  29479  29479  29479    227  29479  29479  29479    214    227  29479    218  29479    233  29479  29479  29479  29479  29479  29479  29479  29479  29479  29479  29479  29479  29479  29479  29479  29479  29479  29479  29479  29479  29479  29479  29479  29479  29479
  29479  29479  29479  29479  29479  29479  29479  29479  29479  29479  29479  29479  29479  29479  29479  29479  29479  29479  29479  29479  29479  29479  29479  29479  29479  29479  29479  29479  29479  29479  29479  29479  29479  29479    232  29479  29479  29479  29479    211  29479  29479  29479  29479  29479  29479  29479  29479  29479  29479  29479  29479  29479  29479  29479  29479  29479  29479  29479  29479  29479  29479  29479  29479  29479  29479  29479  29479  29479    209  29479  29479  29479    191  29479  29479  29479    210  29479  29479  29479    193  29479  29479  29479    232    218    203    221    213    228    206    202    211    196    205    199    192    212    208    200    230    217    212    198    216    222  29479    234    224  29479    197  29479    223    224    229  29479  29479    224    218    231    222    225  29479    225    230    231    215    217    214    216    231    233  29479    226    226    247    243  29479  29479  29479  29479  29479  29479  29479  29479  29479  29479  29479  29479  29479  29479  29479  29479  29479  29479  29479    214    211  29479    222    225  29479    221    222    239  29479  29479  29479  29479  29479  29479  29479  29479    230  29479    228    245  29479  29479  29479  29479  29479  29479  29479  29479  29479  29479  29479  29479  29479  29479  29479  29479  29479  29479  29479  29479  29479  29479  29479  29479  29479  29479  29479  29479  29479  29479  29479  29479  29479  29479  29479  29479  29479  29479  29479  29479  29479  29479  29479  29479  29479  29479  29479  29479  29479  29479  29479  29479  29479  29479  29479  29479  29479  29479  29479  29479  29479  29479  29479  29479  29479  29479  29479  29479  29479  29479  29479  29479  29479  29479  29479  29479  29479  29479  29479  29479  29479  29479  29479    206  29479  29479    211    192    179  29479  29479  29479  29479  29479  29479  29479  29479  29479  29479  29479  29479  29479  29479  29479  29479    250    256    164  29479  29479  29479  29479    219    224    247    206    171  29479  29479  29479  29479  29479  29479  29479  29479    211    256    192    179    187    180    194    183  29479    202  29479    180  29479    179  29479  29479  29479    213    199    207    199    199    212    202    180    190    181    200    214    191    200    206    216    185    193    191    206    216    199    200    202    185    180    189    200    200    178    181    199    186  29479  29479    188  29479  29479  29479  29479  29479    212  29479  29479  29479  29479  29479  29479  29479  29479  29479  29479    218    205  29479  29479    208  29479    226  29479    206  29479  29479  29479  29479    222    207  29479    221  29479  29479  29479  29479    207  29479  29479  29479    191  29479  29479  29479  29479    219    196    205    214  29479  29479    213  29479  29479    220  29479  29479    199    216  29479    207    215    216  29479  29479  29479  29479    214  29479  29479  29479  29479    212  29479    208    223  29479  29479  29479  29479  29479    195  29479  29479  29479  29479  29479  29479    196  29479    187  29479    227    207    224  29479  29479  29479  29479    197    227  29479  29479  29479  29479    224  29479  29479  29479    223  29479  29479  29479    218  29479  29479  29479  29479  29479  29479  29479  29479  29479  29479  29479  29479  29479  29479  29479  29479  29479  29479  29479  29479  29479  29479  29479  29479  29479  29479  29479  29479  29479  29479  29479  29479  29479  29479  29479    222    211  29479    218    220  29479  29479    231  29479  29479  29479  29479  29479  29479  29479  29479  29479  29479  29479  29479  29479  29479  29479  29479  29479  29479  29479  29479  29479  29479  29479  29479  29479  29479
  29479  29479  29479  29479  29479  29479  29479  29479  29479  29479  29479  29479  29479  29479  29479  29479  29479  29479  29479  29479  29479  29479  29479  29479  29479  29479  29479  29479  29479  29479  29479  29479  29479  29479  29479  29479  29479  29479  29479  29479  29479  29479  29479  29479  29479  29479  29479  29479  29479  29479  29479  29479  29479  29479  29479  29479  29479  29479  29479  29479  29479  29479  29479  29479  29479  29479  29479  29479  29479  29479    210    231  29479  29479  29479  29479    192  29479  29479  29479    214  29479    213  29479    243    216    197    224    223    219    200    193    215    188    218  29479    215  29479    191  29479    219    199    222    206    194    210    214    216    223    215    223    221    218    215    210    210    212    217    225    219    222    228  29479    220    233    233    239    225  29479    226    214    243    241    235    241    235    220    223    240  29479  29479  29479  29479  29479  29479  29479  29479  29479  29479  29479  29479  29479  29479  29479  29479  29479    211    239  29479  29479  29479  29479  29479    223    225    232  29479    229    219  29479  29479    254  29479  29479    224    231    229    233  29479  29479  29479  29479  29479  29479  29479  29479  29479  29479  29479  29479  29479  29479  29479  29479  29479  29479  29479  29479  29479  29479  29479  29479  29479  29479  29479  29479  29479  29479  29479  29479  29479  29479  29479  29479  29479  29479  29479  29479  29479  29479  29479  29479  29479  29479  29479  29479  29479  29479  29479  29479  29479  29479  29479  29479  29479  29479  29479  29479  29479  29479  29479  29479  29479  29479  29479  29479  29479  29479  29479  29479  29479  29479  29479  29479  29479  29479  29479  29479  29479  29479  29479  29479  29479    220    200  29479  29479  29479  29479  29479  29479  29479  29479  29479  29479  29479  29479  29479  29479  29479  29479  29479  29479    260    295    149  29479  29479    254    239    185    199    202  29479  29479  29479  29479  29479  29479  29479  29479  29479    152    234    225    230    182    187    174    183    209    189    211  29479  29479  29479  29479    213  29479    245    191    173    221  29479    183    194    188    206    196    206    162    173    205    176    215    217    183    193    187    199    184    166    174    173    188    181    202    212    187    180    179  29479  29479    191    179  29479  29479    203  29479  29479  29479    182  29479  29479  29479  29479  29479  29479  29479    193    210    216  29479  29479  29479  29479  29479  29479    228  29479    236    238  29479  29479    241  29479  29479  29479  29479    219    227  29479  29479  29479  29479  29479  29479    190  29479  29479    194  29479  29479  29479    207    207  29479  29479    190    207  29479    209    197    222  29479    211    210    220  29479  29479  29479  29479  29479  29479  29479  29479  29479  29479  29479  29479  29479  29479  29479  29479    221    228    229  29479  29479  29479  29479  29479  29479    201    218  29479    222    222  29479  29479    224    224  29479  29479  29479  29479    199    215  29479  29479    225  29479  29479  29479  29479  29479  29479  29479  29479    220  29479    226  29479  29479  29479  29479  29479  29479  29479  29479  29479  29479  29479  29479  29479  29479  29479  29479  29479  29479  29479  29479  29479  29479  29479  29479  29479  29479  29479  29479  29479  29479  29479  29479    219    227  29479  29479    219    234  29479  29479    226  29479  29479  29479  29479  29479  29479  29479  29479  29479  29479  29479  29479  29479  29479  29479  29479  29479  29479  29479  29479  29479  29479  29479  29479  29479  29479  29479
  29479  29479  29479  29479  29479  29479  29479  29479  29479  29479  29479  29479  29479  29479  29479  29479  29479  29479  29479  29479  29479  29479  29479  29479  29479  29479  29479    194  29479    233  29479  29479  29479  29479  29479  29479  29479  29479  29479  29479  29479  29479  29479  29479  29479  29479  29479  29479  29479  29479  29479  29479  29479  29479  29479  29479  29479  29479  29479  29479  29479  29479  29479  29479  29479  29479  29479  29479  29479  29479  29479  29479  29479  29479  29479  29479    213  29479    212  29479  29479  29479  29479    227  29479    217    218  29479    224    232    211    193    212    214  29479    212    233    214    191    221    214    225    196    219    203    210    215  29479    197    213    218  29479    214    209    195  29479  29479  29479    222    222    240    215    220    223  29479    228    225    233  29479  29479  29479    223    216    229    226    216    228    225  29479    221    248    202  29479  29479  29479  29479  29479  29479  29479  29479  29479  29479  29479  29479    213    218    227  29479  29479    228  29479    208  29479  29479  29479    214  29479  29479  29479    227  29479  29479    219  29479  29479  29479    228    214    246    214  29479  29479  29479  29479  29479  29479  29479  29479  29479  29479  29479  29479  29479  29479  29479  29479  29479  29479  29479  29479  29479  29479  29479  29479  29479  29479  29479  29479  29479  29479  29479  29479  29479  29479  29479  29479  29479  29479  29479  29479  29479  29479  29479  29479  29479  29479  29479  29479  29479  29479  29479  29479  29479  29479  29479  29479  29479  29479  29479  29479  29479  29479  29479  29479  29479  29479  29479  29479  29479  29479  29479  29479  29479  29479  29479  29479  29479  29479  29479  29479  29479  29479    216    257    206    191    173    168  29479  29479  29479  29479  29479  29479  29479  29479  29479  29479  29479  29479  29479  29479    204    201    152    150  29479    174    183  29479    171    177  29479  29479  29479  29479  29479  29479  29479  29479  29479  29479    183    190    174    210    171    165  29479    210    207  29479  29479    210  29479  29479  29479    169    202    225  29479    173  29479  29479    196    202    209    177    213    249    193    216    200    183    208    218    182  29479    184    187    194    196    165    182    184    234    206    255    210    246  29479    209  29479  29479  29479  29479    190    197  29479    212    214  29479    221  29479    239    211  29479  29479    215  29479    229  29479    199    205    198  29479    200    223    214  29479  29479    203  29479  29479  29479  29479    207  29479    214  29479  29479  29479  29479  29479  29479  29479  29479    192  29479  29479    190  29479  29479  29479  29479  29479    189    212  29479  29479    217  29479  29479  29479    212    219    207    214    216    216  29479  29479  29479  29479  29479  29479  29479  29479  29479  29479  29479  29479  29479  29479  29479  29479  29479  29479    221  29479  29479  29479  29479  29479  29479  29479  29479    222  29479    220  29479  29479  29479    219  29479  29479  29479    211    215    210  29479    218  29479    223  29479    205    210  29479    202    216    207  29479  29479    215  29479  29479  29479  29479  29479  29479  29479  29479  29479  29479  29479  29479  29479  29479  29479  29479  29479  29479  29479  29479  29479  29479  29479  29479  29479  29479  29479  29479  29479  29479    215  29479    223  29479    215  29479    218    232    226  29479  29479  29479  29479  29479  29479  29479  29479  29479  29479  29479  29479  29479  29479  29479  29479  29479  29479  29479  29479  29479  29479  29479  29479  29479  29479  29479
  29479  29479  29479  29479  29479  29479  29479  29479  29479  29479  29479  29479  29479  29479  29479  29479  29479  29479  29479  29479  29479  29479  29479  29479  29479  29479  29479  29479  29479  29479  29479  29479  29479  29479  29479  29479  29479  29479  29479  29479  29479  29479  29479  29479  29479  29479  29479  29479  29479  29479  29479  29479  29479  29479  29479  29479  29479  29479  29479  29479  29479  29479  29479  29479  29479  29479  29479  29479  29479  29479  29479  29479  29479  29479  29479  29479  29479  29479    235    211    204    213    212    213    207    196  29479    219    211    229    238    220    219    227    184    214    225    218    193    224    222  29479    217    225    214    223    216    220  29479  29479    213    213    214    225  29479    211    223  29479    234    233  29479    221    211    215    215    217    219  29479    222    232    218    226    226    227  29479    227    218    217    226  29479    233    226  29479  29479    231    229    226  29479  29479  29479  29479  29479  29479    227    227    237  29479    223  29479    230  29479  29479  29479    229    218  29479    220    227  29479  29479  29479  29479    233    222    208    244  29479  29479  29479    206  29479  29479  29479  29479  29479  29479  29479  29479  29479  29479  29479  29479  29479  29479  29479  29479  29479  29479  29479  29479  29479  29479  29479  29479  29479  29479  29479  29479  29479  29479  29479  29479  29479  29479  29479  29479  29479  29479  29479  29479  29479  29479  29479  29479  29479  29479  29479  29479  29479  29479  29479  29479  29479  29479  29479  29479  29479  29479  29479  29479  29479  29479  29479  29479  29479  29479  29479  29479  29479  29479  29479  29479  29479  29479  29479  29479  29479  29479    208    226    207  29479  29479    188    230    150  29479    184  29479  29479  29479  29479  29479  29479  29479  29479  29479  29479  29479  29479  29479  29479  29479    247    204  29479  29479    211    180  29479  29479  29479    171  29479  29479  29479  29479  29479  29479  29479  29479  29479  29479    215  29479    175    184    188    218    186    205  29479    203    187    223  29479    187    209  29479    207    195  29479  29479    202    195    172    165    192    188  29479    210    197    184    218    195    180  29479    176    176    197    207    177    184    171  29479    187    200    191    186  29479    263  29479    152    184  29479  29479    198  29479    199    213    234  29479  29479  29479  29479  29479  29479    228  29479  29479    174  29479  29479  29479  29479  29479    223    205    227  29479  29479  29479  29479    199  29479  29479  29479  29479  29479  29479  29479  29479  29479  29479  29479  29479  29479  29479  29479  29479  29479  29479  29479  29479    220  29479  29479  29479    206  29479  29479    215    218    204  29479    213  29479  29479    217    212    203  29479  29479    200    209    196  29479  29479  29479  29479  29479  29479    219  29479  29479  29479  29479    218    204  29479  29479  29479  29479  29479  29479  29479  29479    198    218    225    226    228  29479  29479  29479  29479  29479  29479  29479  29479  29479  29479  29479  29479  29479    218    230  29479  29479    233  29479  29479    238  29479  29479  29479  29479  29479  29479  29479  29479  29479  29479  29479  29479  29479  29479  29479  29479  29479  29479  29479  29479  29479  29479  29479  29479  29479  29479  29479  29479  29479  29479  29479  29479    218    223    223  29479  29479  29479  29479  29479  29479  29479  29479  29479  29479  29479  29479  29479  29479  29479  29479  29479  29479  29479  29479  29479  29479  29479  29479  29479  29479  29479  29479  29479  29479  29479  29479
  29479  29479  29479  29479  29479  29479  29479  29479  29479  29479  29479  29479  29479  29479  29479  29479  29479  29479  29479  29479  29479  29479  29479  29479  29479  29479  29479  29479  29479  29479  29479  29479  29479  29479  29479  29479  29479  29479  29479  29479  29479  29479  29479  29479  29479  29479  29479  29479  29479  29479  29479  29479  29479  29479  29479  29479  29479  29479  29479  29479  29479  29479  29479  29479  29479  29479  29479  29479  29479  29479  29479  29479  29479  29479  29479    231  29479    188    215  29479    193    179    199  29479    216    203    202    212  29479    205    234  29479    195    196    182    204    215    215    218    211    194    209    201    223    204  29479    201    216    204    236    228    225    216    210    212    239  29479    230    220    222    221    233    232    207    209    225  29479    230    218    239    218    234  29479    214    212    234    241    231    221    219  29479  29479  29479    232    227    237    221  29479  29479  29479  29479    224    219    221    238    225    212    221  29479    217    255    202  29479    241    211  29479  29479    225    223    235  29479    209  29479    223    226  29479    221    237    211    230  29479    227  29479  29479  29479  29479  29479  29479  29479  29479  29479  29479  29479  29479  29479  29479  29479  29479  29479  29479  29479  29479  29479  29479  29479  29479  29479  29479  29479  29479  29479  29479  29479  29479  29479  29479  29479  29479  29479  29479  29479  29479  29479  29479  29479  29479  29479  29479  29479  29479  29479  29479  29479  29479  29479  29479  29479  29479  29479  29479  29479  29479  29479  29479  29479  29479  29479  29479  29479  29479  29479  29479  29479  29479  29479  29479  29479  29479    208    214    227    212  29479  29479  29479  29479    177    174  29479  29479  29479  29479  29479  29479  29479  29479  29479  29479  29479  29479  29479  29479  29479  29479    208  29479  29479  29479  29479  29479  29479  29479  29479  29479  29479    207    180    193  29479  29479    222    179    206  29479  29479    216  29479  29479    190    204    270  29479    202    242    177    200    195    210  29479  29479    211    221    209    188    179    203    183    185    167    187    183    182    183    183    210    189    219    181    179    181    173    174    178  29479    186    176    160    250  29479    181    171    189    177  29479    161    176    205  29479  29479  29479    205    192    198  29479  29479  29479  29479  29479  29479    201    210    214  29479    180  29479  29479  29479    210  29479  29479    208  29479  29479    208  29479    227  29479  29479  29479  29479  29479  29479  29479  29479  29479  29479  29479  29479  29479    206    197  29479  29479  29479  29479    182  29479  29479    199  29479    204    195  29479  29479  29479    197    223  29479  29479  29479    206  29479  29479  29479    212  29479  29479  29479  29479  29479  29479    207    209  29479  29479  29479  29479    223    220  29479    212  29479  29479  29479  29479  29479  29479  29479  29479    228  29479  29479  29479  29479  29479  29479  29479  29479  29479  29479  29479  29479    215    225    219    234    239    234    232  29479  29479  29479  29479  29479  29479  29479  29479  29479  29479  29479  29479  29479  29479  29479  29479  29479  29479  29479  29479  29479  29479  29479  29479  29479  29479  29479  29479  29479  29479  29479  29479  29479  29479  29479    235  29479  29479    221  29479  29479  29479    231    231  29479  29479  29479  29479  29479  29479  29479  29479  29479  29479  29479  29479  29479  29479  29479  29479  29479  29479  29479  29479  29479  29479  29479  29479  29479  29479  29479
  29479  29479  29479  29479  29479  29479  29479  29479  29479  29479  29479  29479  29479  29479  29479  29479  29479  29479  29479  29479  29479  29479  29479  29479  29479  29479  29479  29479  29479  29479  29479  29479  29479  29479  29479  29479  29479  29479  29479  29479  29479  29479  29479  29479  29479  29479  29479  29479  29479  29479  29479  29479  29479  29479  29479  29479  29479  29479  29479  29479  29479  29479  29479  29479  29479  29479  29479  29479  29479  29479  29479  29479  29479  29479  29479    219  29479    169  29479    225    210  29479  29479    189    188    220    205    213    230    215    212    198    231    187    230    226    236    220    196    184    203    209    232    211    200    217    214    208    200    238    225    213    207    212    214    207  29479    215    213  29479    212    226    224    247    213    219    202    226    224    195    217    222    231    219    238    218    215    210    215    227    238    225    227  29479    233    212    228  29479  29479  29479  29479  29479    229    228    204  29479  29479    205  29479  29479  29479  29479  29479    221    223  29479    229  29479    220  29479    228    227    223  29479  29479  29479    222    218  29479    228  29479  29479    226    221  29479  29479  29479  29479  29479  29479  29479  29479  29479  29479  29479  29479  29479  29479  29479  29479  29479  29479  29479  29479  29479  29479  29479  29479  29479  29479  29479  29479  29479  29479  29479  29479  29479  29479  29479  29479  29479  29479  29479  29479  29479  29479  29479  29479  29479  29479  29479  29479  29479  29479  29479  29479  29479  29479  29479  29479  29479  29479  29479  29479  29479  29479  29479  29479  29479  29479  29479  29479  29479  29479  29479  29479  29479  29479    170    218    187  29479  29479  29479  29479    143    207    231    156    173  29479  29479  29479  29479  29479  29479  29479  29479  29479  29479  29479  29479  29479  29479    219    218    163  29479    172    150    172  29479  29479    178    178    169  29479    166  29479  29479  29479    180    171    185    191    175    236    217  29479    176    214    187    165    165    217    181  29479  29479    201  29479  29479    215    200    183    198    177    185    174    163    175    187    193    204    187    211    193    194    195    176    192    180    167    186  29479  29479    153    181  29479  29479    199    175  29479    184    187    182    201    212    220  29479  29479    184    194    182    198    192    191  29479  29479    194    204  29479    232  29479    222    208    227  29479  29479    230  29479  29479    223  29479    226    240    251    210  29479  29479  29479  29479  29479    227  29479  29479  29479  29479  29479  29479    207  29479  29479  29479  29479    201    198    211    238    173  29479    191    207  29479    227    211  29479    207  29479  29479  29479  29479  29479    226    198  29479  29479    211    196  29479    228  29479    214  29479  29479  29479    233    213  29479  29479    205  29479  29479  29479  29479    226    229  29479    227  29479  29479    205    227    219  29479  29479  29479  29479  29479  29479  29479  29479    237    223  29479    231  29479  29479    222    230  29479  29479    215    230  29479  29479  29479  29479  29479  29479    211    232  29479  29479  29479  29479  29479  29479  29479  29479  29479  29479  29479  29479  29479  29479  29479  29479  29479  29479  29479  29479  29479  29479  29479    230  29479    210    208    217  29479  29479  29479  29479  29479  29479  29479  29479  29479  29479  29479  29479  29479  29479  29479  29479  29479  29479  29479  29479  29479  29479  29479  29479  29479  29479  29479  29479  29479  29479  29479
  29479  29479  29479  29479  29479  29479  29479  29479  29479  29479  29479  29479  29479  29479  29479  29479  29479  29479  29479  29479  29479  29479  29479  29479  29479  29479  29479  29479  29479  29479  29479  29479  29479  29479  29479  29479  29479  29479  29479  29479  29479  29479  29479  29479  29479  29479  29479  29479  29479  29479  29479  29479  29479  29479  29479  29479  29479  29479  29479  29479  29479  29479  29479  29479  29479  29479  29479  29479  29479  29479  29479    208  29479  29479  29479  29479  29479    215  29479  29479    221    221    204  29479    218    217    200  29479    228    220  29479  29479    223    213    208    213    220    219  29479    213    200    209    219  29479    201    212    214  29479    210    220    217    221    220    234    205    221    221    230    220  29479    226    226  29479  29479    221    217    216  29479    208    215    226    215    236    215    222    242    215    202    217    229    224    218    220    219    235  29479    219  29479  29479  29479  29479  29479    213    224  29479  29479  29479    225    241    215    230    227  29479    205    222    210  29479    214  29479    227    221  29479    242    219  29479    214    223    209    236    235  29479  29479  29479    212  29479    235  29479  29479  29479  29479  29479  29479  29479  29479  29479  29479  29479  29479  29479  29479  29479  29479  29479  29479  29479  29479  29479  29479  29479  29479  29479  29479  29479  29479  29479  29479  29479  29479  29479  29479  29479  29479  29479  29479  29479  29479  29479  29479  29479  29479  29479  29479  29479  29479  29479  29479  29479  29479  29479  29479  29479  29479  29479  29479  29479  29479  29479  29479  29479  29479  29479  29479  29479  29479  29479  29479  29479  29479    132    207    170  29479  29479  29479  29479  29479  29479  29479    162    161  29479  29479  29479  29479  29479  29479  29479  29479  29479  29479  29479    230    185    249    228    170    189    164  29479    151    143    255    178    154  29479    205  29479    192  29479    160  29479    225    270    214  29479  29479  29479    252    169    224    211    203  29479    176    217    174    191    166    176    210    200    206    194    203    172    180    171    178    173    172    202    188    189    214    179    194    198    189    212  29479    201    171    172    169    149    177  29479  29479  29479    171  29479  29479    229    258    163    199  29479  29479    195    197    256  29479    188    208    212    206  29479  29479  29479    211  29479    175  29479  29479    223    231    158    158    239    255  29479    136    231    233    213  29479    235    226    186    199  29479    197  29479  29479  29479  29479  29479  29479  29479  29479  29479  29479  29479  29479  29479  29479  29479    209  29479  29479    194    200    215    212    220    217  29479  29479  29479  29479    224  29479    210    211  29479  29479  29479  29479  29479  29479    205    206  29479  29479    213  29479    223    219  29479  29479  29479    227  29479  29479  29479  29479  29479  29479    221  29479    223  29479  29479    219  29479  29479  29479  29479    228  29479    215  29479  29479    217  29479  29479    224  29479  29479  29479    240  29479    218  29479  29479    222  29479  29479  29479  29479    237  29479  29479  29479    231  29479  29479  29479  29479  29479  29479  29479  29479  29479  29479  29479  29479  29479  29479  29479  29479  29479  29479  29479    236  29479    235  29479    217  29479  29479  29479  29479  29479  29479  29479  29479  29479  29479  29479  29479  29479  29479  29479  29479  29479  29479  29479  29479  29479  29479  29479  29479  29479  29479  29479  29479  29479  29479  29479
  29479  29479  29479  29479  29479  29479  29479  29479  29479  29479  29479  29479  29479  29479  29479  29479  29479  29479  29479  29479  29479  29479  29479  29479  29479  29479  29479  29479  29479  29479  29479  29479  29479  29479  29479  29479  29479  29479  29479  29479  29479  29479  29479  29479  29479  29479  29479  29479  29479  29479  29479  29479  29479  29479  29479  29479  29479  29479  29479  29479  29479  29479  29479  29479  29479  29479  29479  29479  29479  29479  29479  29479  29479  29479  29479  29479  29479  29479    235  29479  29479    214    216    226    222    214    203    204  29479  29479    219  29479  29479  29479  29479    210    218    225  29479    224  29479    205    223    229    220    208    214    211    219    220    218    211    231  29479    214    234    210    225    222  29479    230    205    211  29479    211    212    222  29479  29479    225    226    215  29479  29479    227    204    214    220    214    236    233    221    224    219    214    215    219    223    221  29479  29479  29479    197    198    255  29479  29479    234    228    234  29479    230    191  29479    238  29479  29479  29479    196    235    222    220  29479    236    235  29479    213    235    218    224    220    222    210    219  29479    227    216  29479  29479  29479  29479  29479  29479  29479  29479  29479  29479  29479  29479  29479  29479  29479  29479  29479  29479  29479  29479  29479  29479  29479  29479  29479  29479  29479  29479  29479  29479  29479  29479  29479  29479  29479  29479  29479  29479  29479  29479  29479  29479  29479  29479  29479  29479  29479  29479  29479  29479  29479  29479  29479  29479  29479  29479  29479  29479  29479  29479  29479  29479  29479  29479  29479  29479  29479  29479  29479    233    247    233    205    169  29479  29479  29479    170    149  29479    176    197    174    189  29479  29479  29479  29479  29479  29479  29479    246    209    177    218    215    156    217    182    195    230    225    216    173    174    157    157    167  29479  29479    215    167    172  29479  29479  29479  29479    174  29479    159    224  29479    247    203    167    201    179    208    202    203    219    180    182    187    198    186    173    199    183    183    158    222    165    194    169    184    188  29479  29479    173    174    225    179    196    168    194  29479  29479    193  29479  29479  29479    165  29479    166    183  29479  29479  29479  29479  29479    201    170    179    167    209    179    213    205    180    198  29479    191    172  29479    157    235    235    233    222    245    165    159    257    237    233    222    222    232  29479    222    202    231    187  29479  29479    216    206    217  29479  29479  29479  29479  29479  29479  29479  29479  29479  29479  29479    210  29479  29479  29479  29479  29479    223    222    232    224    214  29479    223    231  29479    216    203    206  29479  29479    212  29479    211    230  29479  29479    228  29479  29479    214  29479    216    218  29479    220  29479  29479  29479  29479    216    216  29479    217  29479  29479    219  29479  29479  29479    218    217  29479  29479    222    213    216  29479  29479    209    225  29479  29479  29479  29479  29479  29479  29479  29479    239    226    216  29479  29479    237  29479  29479    206  29479  29479  29479  29479  29479  29479  29479  29479  29479  29479  29479  29479  29479  29479  29479  29479  29479  29479  29479  29479  29479  29479  29479    238  29479  29479  29479  29479  29479  29479  29479  29479  29479  29479  29479  29479  29479  29479  29479  29479  29479  29479  29479  29479  29479  29479  29479  29479  29479  29479  29479  29479  29479  29479  29479  29479
  29479  29479  29479  29479  29479  29479  29479  29479  29479  29479  29479  29479  29479  29479  29479  29479  29479  29479  29479  29479  29479  29479  29479  29479  29479  29479  29479  29479  29479  29479  29479  29479  29479  29479  29479  29479  29479  29479  29479  29479  29479  29479  29479  29479  29479  29479  29479  29479  29479  29479  29479  29479  29479  29479  29479  29479  29479  29479  29479  29479  29479  29479  29479  29479  29479  29479  29479  29479  29479  29479  29479  29479  29479  29479  29479  29479  29479    199  29479  29479    165    232    243  29479  29479  29479    216  29479  29479  29479  29479  29479    230    236  29479    202    214    214    216    221    220    248    207    237    197    214    232    237    218    204    220    205    238    224    228  29479    216    214    224    211  29479    227    208  29479  29479    220    212    231    211    230    196    199    214    205    213    216  29479    206  29479  29479    203  29479    211    221    221    209    225    224  29479  29479  29479  29479    204  29479    220  29479  29479  29479  29479  29479    226    202    222  29479  29479  29479    230  29479  29479    224    229    209    215    211    238    236    216    231    206  29479    205    213    219    229    233  29479    232  29479  29479  29479  29479  29479  29479  29479  29479  29479  29479  29479  29479  29479  29479  29479  29479  29479  29479  29479  29479  29479  29479  29479  29479  29479  29479  29479  29479  29479  29479  29479  29479  29479  29479  29479  29479  29479  29479  29479  29479  29479  29479  29479  29479  29479  29479  29479  29479  29479  29479  29479  29479  29479  29479  29479  29479  29479  29479  29479  29479  29479  29479  29479  29479  29479  29479  29479  29479    228    235    232    230    212  29479  29479  29479  29479    203    210    183    246    152    161    186    181    159  29479  29479  29479  29479    224  29479    298    216    198    164    233    288    257    228    151    226    193    198    209    164    210    165    189  29479    174  29479  29479    159    181    191  29479  29479    224    198    173    216    196    219    188    179  29479    199  29479    171    209  29479    219    197    204    196    190    168    174    171    176    193  29479    192  29479    195    182  29479    208    177    188    191  29479  29479    185    172  29479  29479    182  29479    164    248    170    225  29479  29479    181    208  29479    207    161    203    212    160    174    189    172  29479    175    166    208    197    199  29479  29479    231    222  29479    211    178    229    232  29479    177    224    217    182    170    206    233    224    211    226    230    221  29479  29479    213    190  29479    213  29479  29479  29479  29479  29479  29479    217  29479  29479  29479    219    182  29479    211  29479  29479  29479  29479  29479  29479  29479  29479  29479    224  29479    208    212  29479  29479  29479    212  29479  29479  29479    223    221  29479  29479  29479  29479  29479    207    226    210    222    219  29479    221  29479    222    225    214  29479    214    226    213  29479    225    222  29479  29479  29479    216    222  29479  29479  29479    225  29479  29479  29479  29479  29479  29479  29479    185    220    229    231    213  29479  29479    219  29479  29479  29479    249  29479  29479  29479  29479  29479  29479  29479  29479  29479  29479  29479  29479  29479  29479  29479  29479  29479  29479  29479  29479  29479    207  29479  29479  29479  29479  29479  29479  29479  29479  29479  29479  29479  29479  29479  29479  29479  29479  29479  29479  29479  29479  29479  29479  29479  29479  29479  29479  29479  29479  29479  29479  29479  29479  29479
  29479  29479  29479  29479  29479  29479  29479  29479  29479  29479  29479  29479  29479  29479  29479  29479  29479  29479  29479  29479  29479  29479  29479  29479  29479  29479  29479  29479  29479  29479  29479  29479  29479  29479  29479  29479  29479  29479  29479  29479  29479  29479  29479  29479  29479  29479  29479  29479  29479  29479  29479  29479  29479  29479  29479  29479  29479  29479  29479  29479  29479  29479  29479  29479  29479  29479  29479  29479  29479  29479  29479  29479  29479  29479  29479  29479  29479  29479    259  29479  29479  29479  29479  29479  29479    230  29479    191  29479  29479  29479    248  29479    226  29479  29479    222    222    206    230    243    228    251    252    244  29479    215    207    211    211    212    222    219    213  29479  29479    232  29479    227    214    226    202    212  29479  29479    238    209    216    226    199    218    203  29479  29479    217    246  29479    229    199    220    236    223    234    213    225    213    225    216    214  29479  29479  29479    241  29479  29479  29479    186    212    227  29479    257    231    209    242  29479    226    255    224    225    228  29479    216    223    227  29479    207    228  29479    214  29479    202    216    218    240    224    214    227  29479  29479  29479  29479  29479  29479  29479  29479  29479  29479  29479  29479  29479  29479  29479  29479  29479  29479  29479  29479  29479  29479  29479  29479  29479  29479  29479  29479  29479  29479  29479  29479  29479  29479  29479  29479  29479  29479  29479  29479  29479  29479  29479  29479  29479  29479  29479  29479  29479  29479  29479  29479  29479  29479  29479  29479  29479  29479  29479  29479  29479  29479  29479  29479  29479  29479  29479  29479    204  29479  29479  29479  29479  29479  29479  29479    211  29479    216    190    209    168    184    149    157    172  29479  29479  29479  29479    138    185    216    230    180    253    162    188    212    183    220    174    202    223    191    216    209    189  29479    179    289    189    272  29479    208    235    217  29479    189    244    213    225  29479    201  29479    164  29479    231    167    199    177    235    172    207    188    189    177    175    177    175    166    180    169    195    191    186  29479    190    182    194    185    170    169    165    159    198    152    162    154    200  29479  29479    157    177  29479    194  29479    180    171    168    166    175  29479    204    174    197    158    169    162    163    176  29479    157  29479  29479  29479    225    226    209    207    222    240    164    212    226    173    161    159    190    223    234  29479    231  29479    209    156    209    193    229    225  29479  29479  29479  29479  29479  29479  29479    217  29479  29479  29479    231  29479    201    229  29479  29479  29479    226  29479  29479  29479    198  29479    198  29479  29479    225    227    201    210  29479  29479    214  29479    216    232    206    210  29479  29479    226    208    215    191  29479    230    221    213    231    229    216  29479  29479  29479  29479  29479    208    229    217  29479  29479  29479  29479    210  29479    218  29479  29479    220    229    222  29479  29479  29479    221    218  29479  29479    202    225    224    230    229  29479  29479  29479    213  29479  29479  29479  29479  29479  29479  29479  29479  29479  29479  29479  29479  29479  29479  29479  29479  29479  29479  29479  29479    225    227  29479  29479  29479  29479  29479  29479  29479  29479  29479  29479  29479  29479  29479  29479  29479  29479  29479  29479  29479  29479  29479  29479  29479  29479  29479  29479  29479  29479  29479  29479  29479  29479  29479
  29479  29479  29479  29479  29479  29479  29479  29479  29479  29479  29479  29479  29479  29479  29479  29479  29479  29479  29479  29479  29479  29479  29479  29479  29479  29479  29479  29479  29479  29479  29479  29479  29479  29479  29479  29479  29479  29479  29479  29479  29479  29479  29479  29479  29479  29479  29479  29479  29479  29479  29479  29479  29479  29479  29479  29479  29479  29479  29479  29479  29479  29479  29479  29479  29479  29479  29479  29479  29479  29479  29479  29479  29479  29479  29479  29479  29479  29479  29479    219    167  29479  29479  29479    220  29479    221  29479    231    190    206    184    217  29479  29479    199    180    233  29479    207    202    212    250    266    231    213    205    218    211    214    208    226    210    215    210    208  29479    200    207    215    226  29479    197    206  29479  29479  29479    208    219    214    213    217  29479  29479  29479    215  29479    175    190    211    226    216    208    223    229    226    204    200    231    213  29479    226    219    256    205    197  29479  29479    201  29479    207    247    237  29479    208    213    189    203  29479    214    226    220    214    218    213    215    221    242    225  29479    234    232    222    204    247  29479  29479  29479  29479  29479  29479  29479  29479  29479  29479  29479  29479  29479  29479  29479  29479  29479  29479  29479  29479  29479  29479  29479  29479  29479  29479  29479  29479  29479  29479  29479  29479  29479  29479  29479  29479  29479  29479  29479  29479  29479  29479  29479  29479  29479  29479  29479  29479  29479  29479  29479  29479  29479  29479  29479  29479  29479  29479  29479  29479  29479  29479  29479  29479  29479  29479  29479  29479  29479  29479  29479    227  29479  29479  29479  29479  29479  29479  29479  29479    214    135    182    167    268    225    169  29479  29479  29479  29479    179    191    210    220    189    212    164    160    172    233    154    248  29479    211    139    208    168    216    191    181    201  29479  29479  29479    207    179    181    175    185    157  29479    195    189    218    199  29479    214    200    217    197    220    190    168    179    208    173    187    169    179    161    214    204    210    164    202    166    196    199    182  29479    181  29479    177    192    172    206    161    149    144    148    161    170    170    195    183    231    143    153    166    176  29479    164    161    175    166    167    158    192    188    155    172    160    160  29479    201    168  29479    175  29479    211    212    221    178    177  29479    173    226    169    171  29479    154    238    239    224  29479    220    168    167    213  29479  29479  29479  29479  29479  29479  29479  29479  29479  29479  29479  29479    191    220  29479    212    242    166  29479    233  29479    217  29479    226  29479  29479    223    215    216  29479  29479  29479  29479    200    220    231    223  29479  29479  29479  29479  29479    198  29479    229  29479    231  29479    215    217  29479  29479  29479  29479  29479    219    222  29479    213  29479    219  29479  29479    221    216    207    202    211  29479    221    213    212  29479  29479    228    236  29479  29479    217    224    228    238  29479    229    227    227  29479  29479    207    245  29479  29479  29479  29479  29479  29479  29479  29479  29479  29479  29479  29479  29479  29479  29479  29479  29479  29479  29479  29479  29479    215  29479  29479  29479  29479  29479  29479  29479  29479  29479  29479  29479  29479  29479  29479  29479  29479  29479  29479  29479  29479  29479  29479  29479  29479  29479  29479  29479  29479  29479  29479  29479  29479  29479
  29479  29479  29479  29479  29479  29479  29479  29479  29479  29479  29479  29479  29479  29479  29479  29479  29479  29479  29479  29479  29479  29479  29479  29479  29479  29479  29479  29479  29479  29479  29479  29479  29479  29479  29479  29479  29479  29479  29479  29479  29479  29479  29479  29479  29479  29479  29479  29479  29479  29479  29479  29479  29479  29479  29479  29479  29479  29479  29479  29479  29479  29479  29479  29479  29479  29479  29479  29479  29479  29479  29479  29479  29479  29479  29479  29479  29479  29479  29479  29479    223    171  29479  29479  29479    226  29479  29479    215    200    212    222  29479  29479    214    181    218    203    208    209    228    225    233    236    230    206  29479  29479    216    200    202    211  29479    216    225    241    218    202  29479    210    219  29479    210    213    209  29479    227    205    197    192  29479    211    216    226    213    229    216    222    221    203    227    229    205    215    222    228    224    213    214    232    224    219    203    234    226    233  29479    245  29479    242  29479    213    227  29479    218    223  29479  29479    219    209  29479  29479    229    231    234    238    230    195    225    205    233    215  29479  29479  29479    213    228  29479  29479  29479  29479  29479  29479  29479  29479  29479  29479  29479  29479  29479  29479  29479  29479  29479  29479  29479  29479  29479  29479  29479  29479  29479  29479  29479  29479  29479  29479  29479  29479  29479  29479  29479  29479  29479  29479  29479  29479  29479  29479  29479  29479  29479  29479  29479  29479  29479  29479  29479  29479  29479  29479  29479  29479  29479  29479  29479  29479  29479  29479  29479  29479  29479  29479  29479  29479  29479  29479  29479  29479  29479  29479  29479  29479  29479    118    131    156    151    177  29479    170    150  29479  29479    184    211    230    176    201    184    206    256    218    160    139    183    152    165    164    144    179    235    183    215  29479  29479    158  29479    155  29479    191    213    193  29479    183    174    222    206    235    171    175    207  29479    211    168    190    252    182    185    189    170    212    220    173    184    220    167  29479    158    163    182  29479    189    215  29479    174    182    167    192    236  29479    152    278  29479    155    148    167    162    167    148    150  29479    160    155    161    176    167  29479    187    174    142    195    144    152    166    211    137    159  29479  29479  29479    167    167    208    199    191    188    174    168    208    176    172    186    170    212    155    161    240    174    229  29479    174    195    191  29479  29479  29479    200  29479    215  29479    222  29479    220  29479    235    207  29479  29479  29479    238    235  29479    227  29479  29479  29479    217    219    220  29479    221  29479  29479  29479  29479    211  29479  29479    225    233    215  29479  29479    213  29479  29479  29479  29479  29479  29479  29479  29479    224  29479  29479  29479  29479  29479  29479  29479    213    226  29479  29479  29479  29479    208    204  29479  29479    213    212    217    230    232    218  29479  29479    227  29479  29479    225    248    225    227  29479    211  29479    222  29479  29479  29479  29479    213    214  29479  29479  29479  29479  29479  29479  29479  29479  29479  29479  29479  29479  29479  29479  29479  29479  29479  29479  29479  29479  29479  29479  29479  29479  29479  29479  29479  29479  29479  29479  29479  29479  29479  29479  29479  29479  29479  29479  29479  29479  29479  29479  29479  29479  29479  29479  29479  29479  29479  29479  29479  29479  29479  29479
  29479  29479  29479  29479  29479  29479  29479  29479  29479  29479  29479  29479  29479  29479  29479  29479  29479  29479  29479  29479  29479  29479  29479  29479  29479  29479  29479  29479  29479  29479  29479  29479  29479  29479  29479  29479  29479  29479  29479  29479  29479  29479  29479  29479  29479  29479  29479  29479  29479  29479  29479  29479  29479  29479  29479  29479  29479  29479  29479  29479  29479  29479  29479  29479  29479  29479  29479  29479  29479  29479  29479  29479  29479  29479  29479  29479  29479  29479  29479    252    212  29479  29479    215  29479    206    220  29479  29479  29479    184    204    212    191    231    234     99  29479  29479    241    210    240    218    199    210    201    188    198    198  29479  29479    214    176    214    206    210    224    211    197    228    221    195    207    224  29479  29479    219    210    211    216    210    204    196    221    224    234    210    231    224    233    217    235    220    216    223    242    222    190    189    220    212    227    226    226    220    215  29479    207  29479  29479  29479    235    233    207    206    223  29479    227    220    207    222  29479    238    244    246    221    208    234    236    243    222  29479  29479  29479    239    208  29479  29479  29479  29479  29479  29479  29479  29479  29479  29479  29479  29479  29479  29479  29479  29479  29479  29479  29479  29479  29479  29479  29479  29479  29479  29479  29479  29479  29479  29479  29479  29479  29479  29479  29479  29479  29479  29479  29479  29479  29479  29479  29479  29479  29479  29479  29479  29479  29479  29479  29479  29479  29479  29479  29479  29479  29479  29479  29479  29479  29479  29479  29479  29479  29479  29479  29479  29479  29479  29479  29479  29479  29479  29479  29479  29479  29479    258    252  29479  29479  29479  29479  29479  29479  29479  29479    150    168    197    143    197    194    200    226    209    270    168    239    180  29479    222    177    210    208    256    189    184    224    176    165    169    233    163    179    222    194    235    209    161    166  29479    231    206    168    216    215    183    151    215    211    194    197    207    229    167    166    159    163    177    159    223    158    174    167    166    190  29479    152    159    174    149    177  29479    146  29479    149    147  29479    147    147    152    131    147    149    149    149    156    171    157  29479    168    153    163    168    186    166    151    147    160    151  29479    177    200    197  29479    151    158  29479    146    154    156    221  29479    185    172    163    170    224    234    155    161    223    156    193  29479    217    174    196  29479  29479  29479  29479  29479  29479  29479  29479  29479  29479  29479    228  29479  29479  29479    229  29479    193  29479  29479    212  29479  29479  29479    205    220  29479    232    231  29479    220  29479    224    216    233    237  29479  29479  29479  29479  29479  29479  29479  29479    226  29479    221    224    217  29479  29479    220  29479    216  29479    210  29479  29479  29479  29479  29479  29479  29479    226    218    205  29479    214    224  29479    223    219    222    226  29479  29479  29479  29479    217    197    225    214    209    224    222    234  29479  29479  29479    224  29479  29479  29479  29479  29479  29479  29479  29479  29479  29479  29479  29479  29479  29479  29479  29479  29479  29479  29479  29479  29479  29479  29479  29479  29479  29479  29479  29479  29479  29479  29479  29479  29479  29479  29479  29479  29479  29479  29479  29479  29479  29479  29479  29479  29479  29479  29479  29479  29479  29479  29479  29479  29479  29479  29479
  29479  29479  29479  29479  29479  29479  29479  29479  29479  29479  29479  29479  29479  29479  29479  29479  29479  29479  29479  29479  29479  29479  29479  29479  29479  29479  29479  29479  29479  29479  29479  29479  29479  29479  29479  29479  29479  29479  29479  29479  29479  29479  29479  29479  29479  29479  29479  29479  29479  29479  29479  29479  29479  29479  29479  29479  29479  29479  29479  29479  29479  29479  29479  29479  29479  29479  29479  29479  29479  29479  29479  29479  29479  29479  29479  29479  29479  29479  29479  29479    219    279  29479    220  29479  29479  29479  29479    214    181  29479    188    219    209    199    198    214  29479  29479    194    179    206    230    236    243    211    206    185    198    199    192  29479    200    207    209    222    215    213    201    211  29479    190    198    219    223    247    227    218  29479    220    220  29479    213    197    176    213    226  29479    226    220    231    226    218  29479    217    197    202  29479    215  29479    216    230    220    211    229    221    233    223    234  29479    214    203  29479    203    226    220    221  29479    226    195  29479  29479  29479  29479  29479  29479  29479  29479  29479  29479  29479  29479  29479  29479    213  29479  29479  29479  29479  29479  29479  29479  29479  29479  29479  29479  29479  29479  29479  29479  29479  29479  29479  29479  29479  29479  29479  29479  29479  29479  29479  29479  29479  29479  29479  29479  29479  29479  29479  29479  29479  29479  29479  29479  29479  29479  29479  29479  29479  29479  29479  29479  29479  29479  29479  29479  29479  29479  29479  29479  29479  29479  29479  29479  29479  29479  29479  29479  29479  29479  29479  29479  29479  29479  29479  29479  29479  29479  29479  29479  29479  29479    250  29479  29479  29479  29479  29479  29479  29479  29479  29479    184    174    174    188    217    188    172    265    236    188    181    256    189    165    229    176    188    205    194    197    158    209    230    248    179    171  29479  29479    175    179    179    201    188    193    197    177  29479    169  29479    166    233    218  29479  29479  29479  29479    197  29479    203    197    219    195    181    196    173    208    163  29479    178    189    175    168    152    187    162    177  29479  29479    117    139    271    126  29479    142    135    162    145    155    153    153    152    161    161    167  29479    205    171    154    151    152    146    159    142    164    234    162    169    161    166    149    156    152    150    149    150  29479  29479    158    156    160    176    169    182    181    162    247    224    159    163    158    170    185    194  29479  29479  29479  29479  29479    216  29479    212    222    220  29479  29479    226  29479  29479  29479    219    217    214    222  29479    212  29479    230  29479    216    230    215  29479  29479  29479    230  29479    205    244  29479    234    211  29479  29479    208    215  29479  29479    227    216    220    240    220    229    212    200    238    214    214    222  29479    216  29479    217    212    213    206    209    207    209    234    220  29479    229    205    235  29479    217    222  29479  29479  29479  29479    245  29479  29479    203    194    232  29479  29479  29479  29479    239    228  29479  29479  29479  29479  29479  29479  29479  29479  29479  29479  29479  29479  29479  29479  29479  29479  29479  29479  29479  29479  29479  29479  29479  29479  29479  29479  29479  29479  29479  29479  29479  29479  29479  29479  29479  29479  29479  29479  29479  29479  29479  29479  29479  29479  29479  29479  29479  29479  29479  29479  29479  29479  29479  29479
  29479  29479  29479  29479  29479  29479  29479  29479  29479  29479  29479  29479  29479  29479  29479  29479  29479  29479  29479  29479  29479  29479  29479  29479  29479  29479  29479  29479  29479  29479  29479  29479  29479  29479  29479  29479  29479  29479  29479  29479  29479  29479  29479  29479  29479  29479  29479  29479  29479  29479  29479  29479  29479  29479  29479  29479  29479  29479  29479  29479  29479  29479  29479  29479  29479  29479  29479  29479  29479  29479  29479  29479  29479  29479  29479  29479  29479  29479  29479  29479  29479    205    208  29479    266  29479    202    206  29479    212    200    197  29479    225    190  29479    185  29479    213    212    225    197    185    212    230    197    197    197    197  29479    197    211    201    226    200    204    190    219    203    201    204    211    214    211    225  29479    229    219  29479    212    213    206    226  29479    200    224    209  29479    228    213    229    201    222    214    213    197    223    227    237    202    243    235    232    223    210    220    192    219    217    221  29479  29479  29479    223    220  29479    206  29479    216  29479  29479  29479  29479  29479  29479    210    217  29479  29479  29479  29479  29479  29479  29479    227    216    221  29479    210  29479  29479  29479  29479  29479  29479  29479  29479  29479  29479  29479  29479  29479  29479  29479  29479  29479  29479  29479  29479  29479  29479  29479  29479  29479  29479  29479  29479  29479  29479  29479  29479  29479  29479  29479  29479  29479  29479  29479  29479  29479  29479  29479  29479  29479  29479  29479  29479  29479  29479  29479  29479  29479  29479  29479  29479  29479  29479  29479  29479  29479  29479  29479  29479  29479  29479  29479  29479  29479  29479  29479  29479  29479  29479  29479  29479  29479  29479  29479  29479  29479  29479    211    172    162    206    199    181    130    164    149    201    150    148    201    164  29479    191    185    179    176    164    233    164    197  29479    174  29479    196    238    188  29479    248  29479  29479    209    205    178    193    183    173    198    192    164    177    171    190    193    205  29479  29479    210    167    223    172    195  29479    181    168    179    218    174    198    166    168    168    230    172    158    167    154    118    142    132    143    120    129    124    125    145    146    137    146    159    160    157    170  29479    180    151    152    150    157    152    167    150    138    146    153    154    149  29479    161    158  29479    147    143    153    150    154    207    150    163    191    210    206    194    207    146    189    166    161    164    224    161    197    184    228    193    204  29479  29479  29479    204    142    204  29479    241  29479    220    221    208    191    205    228    208    224    224    219    201    228    225    225    226    231    224    235    228    218    222    235    210    226  29479  29479    215  29479    225    222    225    233    215    231    210    218    241    222    215    225    213    208  29479    207  29479  29479    212    216  29479    239    233    215    216    236    232    233    190  29479    208    219  29479    202    226    219    225    217    174    191    208  29479    227    246    212  29479  29479  29479    208    241    208  29479  29479  29479  29479  29479  29479  29479  29479  29479  29479  29479  29479  29479  29479  29479  29479  29479  29479  29479  29479  29479  29479  29479  29479  29479  29479  29479  29479  29479  29479  29479  29479  29479  29479  29479  29479  29479  29479  29479  29479  29479  29479  29479  29479  29479  29479  29479  29479  29479  29479  29479  29479  29479
  29479  29479  29479  29479  29479  29479  29479  29479  29479  29479  29479  29479  29479  29479  29479  29479  29479  29479  29479  29479  29479  29479  29479  29479  29479  29479  29479  29479  29479  29479  29479  29479  29479  29479  29479  29479  29479  29479  29479  29479  29479  29479  29479  29479  29479  29479  29479  29479  29479  29479  29479  29479  29479  29479  29479  29479  29479  29479  29479  29479  29479  29479  29479  29479  29479  29479  29479  29479  29479  29479  29479  29479  29479  29479  29479  29479  29479  29479  29479  29479  29479  29479    209    206    187  29479    161  29479    234    218  29479    186    203    211    216    197    192    187  29479    206  29479  29479    192  29479    181  29479    192    197    198    213    221    200    206    207    207    197    203    195    186    191    200    201    222    232    214    228    225  29479    240    217    220    213  29479    224    224    215    214    227    214    228    222    214    211    220  29479    219    212    207    216    218    227    228    219    233    211    232    215    215    206    238    212    213    216    220  29479    203    225    203  29479  29479    212    224    218  29479  29479  29479  29479  29479  29479  29479  29479  29479  29479    229  29479    232    197    211  29479    231  29479  29479  29479  29479  29479  29479  29479  29479  29479  29479  29479  29479  29479  29479  29479  29479  29479  29479  29479  29479  29479  29479  29479  29479  29479  29479  29479  29479  29479  29479  29479  29479  29479  29479  29479  29479  29479  29479  29479  29479  29479  29479  29479  29479  29479  29479  29479  29479  29479  29479  29479  29479  29479  29479  29479  29479  29479  29479  29479  29479  29479  29479  29479  29479  29479  29479  29479  29479  29479  29479  29479  29479  29479  29479  29479  29479  29479  29479    235  29479    203    191    171    214  29479    171    155    155    169    184    207    249    170    169    183    167    164    168    170    192    163    147    171  29479    187  29479    191    240  29479    198    264    190  29479    181    175    200    199    163    204    187  29479    201    192    170    167    183  29479    233    167    208    196    213    206    171    207    169    160    207    160    157  29479  29479    152    180    184    182    177    177    156    163    118    150    150    146    124    110    140    143    131    135    251    143    245    157    151    149    150    173    156    152    138    150  29479    144    144    149    151    159    141    150    159    153    152    139    184    143    155  29479    150    152    213    187    203    133    177    190    160  29479    162    171    168    157    179  29479    176    223    181    208  29479  29479  29479    182  29479  29479    208    218  29479  29479    222  29479  29479  29479  29479    234    221    213    225    226  29479    221    233    217  29479    228    225    226    228    243    206    233    223    243    217    213  29479    219    219    222    215    221    210    207    230    218  29479  29479  29479    205    227    228    199  29479  29479  29479    230    221    237    234  29479    234    199    233    201    224    218    218    221    224  29479  29479    236  29479    242    233    217    227    196    200  29479  29479  29479  29479  29479  29479  29479  29479  29479  29479  29479  29479  29479  29479  29479  29479  29479  29479  29479  29479  29479  29479  29479  29479  29479  29479  29479  29479  29479  29479  29479  29479  29479  29479  29479  29479  29479  29479  29479  29479  29479  29479  29479  29479  29479  29479  29479  29479  29479  29479  29479  29479  29479  29479  29479  29479  29479  29479  29479  29479  29479  29479
  29479  29479  29479  29479  29479  29479  29479  29479  29479  29479  29479  29479  29479  29479  29479  29479  29479  29479  29479  29479  29479  29479  29479  29479  29479  29479  29479  29479  29479  29479  29479  29479  29479  29479  29479  29479  29479  29479  29479  29479  29479  29479  29479  29479  29479  29479  29479  29479  29479  29479  29479  29479  29479  29479  29479  29479  29479  29479  29479  29479  29479  29479  29479  29479  29479  29479  29479  29479  29479  29479  29479  29479  29479  29479  29479  29479  29479  29479  29479  29479  29479  29479  29479  29479    203  29479    177    207  29479    164    207    194    216    173    203    211    180  29479    191  29479    218    182    150    190    188    186    169    176    181    230    170    207    202    205    201    197  29479    196    206  29479    202    207    218    189  29479    205    189    211    228    214    217  29479    229    244    192    211    212    236  29479  29479  29479    200    237    221    210    221    222    213    212    227    213    219    210    220    221    218    239    208    248    215    199    190  29479    201    219    202  29479  29479    212    219    193    200    221    207  29479  29479  29479  29479  29479  29479  29479  29479    228    204    230    187    242    228    228    225    193  29479  29479  29479  29479  29479  29479  29479  29479  29479  29479  29479  29479  29479  29479  29479  29479  29479  29479  29479  29479  29479  29479  29479  29479  29479  29479  29479  29479  29479  29479  29479  29479  29479  29479  29479  29479  29479  29479  29479  29479  29479  29479  29479  29479  29479  29479  29479  29479  29479  29479  29479  29479  29479  29479  29479  29479  29479  29479  29479  29479  29479  29479  29479  29479  29479  29479  29479  29479  29479  29479  29479  29479    245    223    213  29479    229    237    154    214    143    154    181    169    152  29479    216    173    156    151    237    207    189    200  29479    171    193    192    188    180    233    238    169    170  29479    217    159    151    225    225    214  29479    142    218  29479  29479    209    205    173    224  29479    232    176  29479  29479  29479    219    214    163  29479    205    156    223  29479    165  29479  29479    164    167    155  29479    205    165    153  29479    147    258    189    125    123  29479    278    276    259    252    156    138    149    136    250    146    155    141  29479    146  29479  29479    157    143    151    163    204    176    143    147    140    131    147  29479    143    154    143    150    137    146    149    163    160    156    184    151    195    178    159    155    177    238    160    170    230    182    168    157    181    185    146    176    168  29479  29479    191    214  29479    197  29479    212    241    228  29479  29479    212    234    198    215    218    228    209    234    215    220  29479    226  29479    224  29479    261    220    209    200    224    213  29479  29479    215    219    225    225    226    224    214    218    240    229    214    225  29479    210    233  29479  29479    213    221    218    201    246  29479    238    236    235    237    210    187    209    195    213    226    192    220    204  29479    239  29479    231    235    226    210  29479  29479  29479  29479  29479  29479  29479    197  29479  29479  29479  29479  29479  29479  29479  29479  29479  29479  29479  29479  29479  29479  29479  29479  29479  29479  29479  29479  29479  29479  29479  29479  29479  29479  29479  29479  29479  29479  29479  29479  29479  29479  29479  29479  29479  29479  29479  29479  29479  29479  29479  29479  29479  29479  29479  29479  29479  29479  29479  29479  29479  29479  29479
  29479  29479  29479  29479  29479  29479  29479  29479  29479  29479  29479  29479  29479  29479  29479  29479  29479  29479  29479  29479  29479  29479  29479  29479  29479  29479  29479  29479  29479  29479  29479  29479  29479  29479  29479  29479  29479  29479  29479  29479  29479  29479  29479  29479  29479  29479  29479  29479  29479  29479  29479  29479  29479  29479  29479  29479  29479  29479  29479  29479  29479  29479  29479  29479  29479  29479  29479  29479  29479  29479  29479  29479  29479  29479  29479  29479  29479  29479  29479  29479  29479  29479  29479  29479  29479  29479  29479    195    229  29479    168    176    159    181    161    182    176    211  29479    191    206    175    182    178    165    180    188    195    175    165    176    175    165    255    189  29479  29479    200    207    209    205    222    233    216    210    224    240    220    220    213    219    227    261    210    229    235  29479    220  29479  29479  29479    212    219    205    190    228    221    208    213    198    232    207    220    205    234    217    218    214    215    213    170  29479  29479    224    200    205  29479    211    203    221  29479  29479    214  29479  29479  29479  29479  29479  29479  29479  29479  29479    214    231    232    243    220  29479    229  29479  29479  29479  29479  29479  29479  29479  29479  29479  29479  29479  29479  29479  29479  29479  29479  29479  29479  29479  29479  29479  29479  29479  29479  29479  29479  29479  29479  29479  29479  29479  29479  29479  29479  29479  29479  29479  29479  29479  29479  29479  29479  29479  29479  29479  29479  29479  29479  29479  29479  29479  29479  29479  29479  29479  29479  29479  29479  29479  29479  29479  29479  29479  29479  29479  29479  29479  29479  29479  29479  29479  29479  29479  29479    169    243    222    221    203    208    144    156    143    158    152    167    169    144    155    167    205    198    237    202  29479  29479    179    173    199  29479    176  29479    176    204  29479    190    190    169  29479  29479    194    220    206    185    199    189  29479    215    203  29479    213    225    199    217    197    166    165  29479    164    230    164    156    190    167    176    218    180    167  29479  29479    165    180    160    166    153  29479    151  29479    114    120    252  29479  29479    150    158    261    260    278    136    128    144    160    159    148    148  29479  29479  29479    147    152  29479    145    151  29479  29479    134    131  29479    137    139    129    162    147  29479    138    155    145    149    142    141    143    164    168    163    153    150    143    153    155    153    163    160    162    180    161    196    176  29479    148    174    218    153    151    223  29479    217    224    226  29479  29479  29479  29479  29479    236    214    222    217  29479    217    219  29479    208    227  29479  29479    221    211    235    246    246    237  29479  29479    228    219    231    225    223    222    206  29479    228    222    217    214    205  29479    220    241    246    251  29479    228    211    240    213    230    234    234    234    239    232    215    189    228  29479    203    214    222    232    234    234    239    217    194  29479  29479  29479  29479  29479  29479  29479  29479  29479  29479  29479  29479  29479  29479  29479  29479  29479  29479  29479  29479  29479  29479  29479  29479  29479  29479  29479  29479  29479  29479  29479  29479  29479  29479  29479  29479  29479  29479  29479  29479  29479  29479  29479  29479  29479  29479  29479  29479  29479  29479  29479  29479  29479  29479  29479  29479  29479  29479  29479  29479  29479  29479  29479  29479  29479  29479
  29479  29479  29479  29479  29479  29479  29479  29479  29479  29479  29479  29479  29479  29479  29479  29479  29479  29479  29479  29479  29479  29479  29479  29479  29479  29479  29479  29479  29479  29479  29479  29479  29479  29479  29479  29479  29479  29479  29479  29479  29479  29479  29479  29479  29479  29479  29479  29479  29479  29479  29479  29479  29479  29479  29479  29479  29479  29479  29479  29479  29479  29479  29479  29479  29479  29479  29479  29479  29479  29479  29479  29479  29479  29479  29479  29479  29479  29479  29479  29479  29479  29479  29479  29479    199  29479  29479    216    272    167  29479    157    169    181    176    205    213  29479    150    234  29479    200    221    197    174    180    179    176    173    169    162    172  29479    203    229    207    187    191    193    198    203  29479    199  29479    254  29479    245    215    216    222    207    243    200    220  29479  29479  29479  29479  29479  29479  29479  29479  29479    205    229    233    208    232    219    204    239    205    194    237    231    230    203    225    241    220  29479    194    219    248    209  29479    213    193    221    236    207    223    222  29479  29479  29479  29479  29479  29479  29479  29479  29479  29479  29479  29479  29479    206  29479  29479  29479    233  29479  29479  29479  29479  29479  29479  29479  29479  29479  29479  29479  29479  29479  29479  29479  29479  29479  29479  29479  29479  29479  29479  29479  29479  29479  29479  29479  29479  29479  29479  29479  29479  29479  29479  29479  29479  29479  29479  29479  29479  29479  29479  29479  29479  29479  29479  29479  29479  29479  29479  29479  29479  29479  29479  29479  29479  29479  29479  29479  29479  29479  29479  29479  29479  29479  29479  29479  29479  29479  29479  29479  29479  29479  29479  29479  29479    190    130    134    185    133    202    217    140    144    142    163    157    134    188    222    176    186     94    176    183    178    191  29479    154  29479    256    187    151    172    225  29479    148    179    137    150    193    208    234  29479    182    225    207  29479    197    205    210    179    212  29479    169    167    209    155  29479  29479  29479  29479    228    198    213    163    169    150    155    160  29479    251    151  29479  29479    246    111    121    192    128    136    276    143  29479    147    243    163    159    164    143    138  29479    147    146  29479    143    146  29479    134    129    139    134    142    144    206  29479  29479    135    145    146    141    141    137    152    149    150    153  29479    136    141    150  29479    130  29479    136    147    142    144    144    162    173    178    140    148    149    204  29479  29479  29479    213    223    147    192    178    199    216    232    235  29479  29479  29479  29479    208    223    198  29479    214  29479    219  29479    223    220    202    224    224    226  29479  29479    237    207    218  29479    210    206    235    197    214  29479    205    222    212  29479    218    202    224  29479    214    205  29479    221    206    199    235    213    215    226    229    234    230    233  29479    207    206    218    235    232    229    231    226    231    218  29479    213  29479    250    203    233  29479  29479  29479  29479    212  29479  29479  29479  29479  29479  29479  29479  29479  29479  29479  29479  29479  29479  29479  29479  29479  29479  29479  29479  29479  29479  29479  29479  29479  29479  29479  29479  29479  29479  29479  29479  29479  29479  29479  29479  29479  29479  29479  29479  29479  29479  29479  29479  29479  29479  29479  29479  29479  29479  29479  29479  29479  29479  29479  29479  29479
  29479  29479  29479  29479  29479  29479  29479  29479  29479  29479  29479  29479  29479  29479  29479  29479  29479  29479  29479  29479  29479  29479  29479  29479  29479  29479  29479  29479  29479  29479  29479  29479  29479  29479  29479  29479  29479  29479  29479  29479  29479  29479  29479  29479  29479  29479  29479  29479  29479  29479  29479  29479  29479  29479  29479  29479  29479  29479  29479  29479  29479  29479  29479  29479  29479  29479  29479  29479  29479  29479  29479  29479  29479  29479  29479  29479  29479  29479  29479  29479  29479  29479  29479  29479    202    196    167    210    202    178    226    183    168    158  29479    206  29479  29479    178  29479    168    211  29479    190    193    188    190    181    167    169    184    169  29479    195    203    181    192    178    201  29479    211    241    239    225    232    245    239    224    223    204    213    228    225  29479    247  29479  29479    250  29479  29479  29479  29479  29479    186    225    226    205    207    204    215    243    218    203  29479    215    187    225    220    218    184    213    217    207    220  29479    216    202    213    204  29479    232    206    216  29479  29479  29479  29479  29479  29479  29479  29479  29479  29479  29479  29479  29479  29479    224  29479  29479    264  29479  29479  29479  29479  29479  29479  29479  29479  29479  29479  29479  29479  29479  29479  29479  29479  29479  29479  29479  29479  29479  29479  29479  29479  29479  29479  29479  29479  29479  29479  29479  29479  29479  29479  29479  29479  29479  29479  29479  29479  29479  29479  29479  29479  29479  29479  29479  29479  29479  29479  29479  29479  29479  29479  29479  29479  29479  29479  29479  29479  29479  29479  29479  29479  29479  29479  29479  29479  29479  29479  29479  29479  29479  29479  29479  29479    129    143    125    202    161    163    134    144    208    197    170    193    216    217    174    238    210    230    238    223    228    230    218    227    185    237    182    214    166    225  29479  29479  29479    141  29479    196    210    204    189    180    217    206    200    199    232  29479    152  29479    210  29479    157    147  29479  29479    206  29479    164  29479    202    162  29479  29479  29479    175  29479    179  29479    158    137  29479    114    120    107    128    193    119    178  29479    130    159  29479    232    162    152    146    141    139  29479    141  29479  29479    134    140  29479    119  29479  29479    133    141  29479    150  29479    127    141  29479    143    148    146    141    138  29479  29479    139    136    137  29479    135    139  29479    135    135    135    154    129    170    178    147    167    177    191    185    217    192    189    218  29479    144    174  29479  29479    193    206    200    234    237  29479    218  29479    213    240  29479    235    219    218    215  29479    210    229    225    205    225  29479    230    213    227    214    205    229    217    223    218  29479  29479  29479  29479  29479    202  29479    220  29479    222    209    226    229    224    232    222    225    233  29479    218    219    233    234    231    231    226    173    240    228    238    223    233    236    229  29479  29479  29479    236    225  29479  29479  29479  29479  29479  29479  29479    237  29479  29479  29479  29479  29479  29479  29479  29479  29479  29479  29479  29479  29479  29479  29479  29479  29479  29479  29479  29479  29479  29479  29479  29479  29479  29479  29479  29479  29479  29479  29479  29479  29479  29479  29479  29479  29479  29479  29479  29479  29479  29479  29479  29479  29479  29479  29479  29479  29479  29479  29479  29479  29479  29479  29479
  29479  29479  29479  29479  29479  29479  29479  29479  29479  29479  29479  29479  29479  29479  29479  29479  29479  29479  29479  29479  29479  29479  29479  29479  29479  29479  29479  29479  29479  29479  29479  29479  29479  29479  29479  29479  29479  29479  29479  29479  29479  29479  29479  29479  29479  29479  29479  29479  29479  29479  29479  29479  29479  29479  29479  29479  29479  29479  29479  29479  29479  29479  29479  29479  29479  29479  29479  29479  29479  29479  29479  29479  29479  29479  29479  29479  29479  29479  29479  29479  29479  29479  29479  29479  29479    267  29479    203    184  29479    136  29479    153    143    139  29479    205    211  29479  29479    169    197    169  29479    191    184    181  29479  29479  29479    145    174    187    176  29479    201    199    201    183    207    219    190    238    205  29479    252  29479    227    248    230    188    240    248    208    205    213    210    235    236  29479    227    251    237  29479    237    175    205    210    238    211    215  29479    212    238    206    218    211  29479    203    231    217    219  29479    232    180    203    206  29479    246    200    217  29479    221  29479    229  29479  29479  29479  29479    224  29479  29479  29479  29479  29479  29479  29479  29479  29479  29479  29479  29479  29479  29479  29479  29479  29479  29479  29479  29479  29479  29479  29479  29479  29479  29479  29479  29479  29479  29479  29479  29479  29479  29479  29479  29479  29479  29479  29479  29479  29479  29479  29479  29479  29479  29479  29479  29479  29479  29479  29479  29479  29479  29479  29479  29479  29479  29479  29479  29479  29479  29479  29479  29479  29479  29479  29479  29479  29479  29479  29479  29479  29479  29479  29479  29479  29479  29479  29479  29479  29479  29479  29479  29479  29479  29479  29479  29479    123    148    145    147    175    207    149    148    171    228    204    168    190    198  29479    236    185    216    268    203    231    208  29479    197    228    188    273    197    206    199    208    219    118    197    200    182    196    215  29479  29479    242    256    224    176    206    155    161    154    219  29479  29479    312    171    116    161  29479  29479  29479  29479    146  29479    156    153    163    160  29479  29479    172    140    131    133    158    262  29479  29479  29479    201  29479  29479  29479  29479  29479    247  29479  29479    145    140  29479    140    146    152  29479  29479  29479  29479    164    152    137    153    140    127    135    138    139    138    143    146  29479  29479    133    130    129  29479    134  29479    246    243  29479  29479  29479  29479    140    132    263    218    147    205    251    195    171  29479  29479    129    143  29479  29479  29479    142    188    204    206    220    200  29479    184  29479  29479    241    194    218    206    241    223    218  29479    225    233  29479    232    240    243    240    238    227  29479    206  29479    230    218    226    206    225    202    215  29479    239    232    226    217    222    219    213    210    216    218    238    232    223  29479    223  29479    236    225    236    228    206    228  29479    231    237    236    228  29479  29479  29479  29479  29479    198  29479    214  29479  29479  29479  29479  29479  29479  29479    208  29479  29479  29479  29479  29479  29479  29479  29479  29479  29479  29479  29479  29479  29479  29479  29479  29479  29479  29479  29479  29479  29479  29479  29479  29479  29479  29479  29479  29479  29479  29479  29479  29479  29479  29479  29479  29479  29479  29479  29479  29479  29479  29479  29479  29479  29479  29479  29479  29479  29479  29479  29479  29479  29479
  29479  29479  29479  29479  29479  29479  29479  29479  29479  29479  29479  29479  29479  29479  29479  29479  29479  29479  29479  29479  29479  29479  29479  29479  29479  29479  29479  29479  29479  29479  29479  29479  29479  29479  29479  29479  29479  29479  29479  29479  29479  29479  29479  29479  29479  29479  29479  29479  29479  29479  29479  29479  29479  29479  29479  29479  29479  29479  29479  29479  29479  29479  29479  29479  29479  29479  29479  29479  29479  29479  29479  29479  29479  29479  29479  29479  29479  29479  29479  29479  29479  29479  29479  29479  29479    201    203    233  29479    133    123    152    186    194    150    145    177    198  29479    210  29479  29479    229    182    198    190    159  29479    167    183    178    179    179    197    255    197    192    174    199    186  29479    227    209    243    225    240    242    236    217    235    235    239    235    209    197    217    218    222    210    212    236    199  29479    236  29479  29479  29479    243    211    222    215    231    204    192    214    213    201    194    220    221    209    237    243    200    195    203    207    233    203    198    204    247    227    213  29479  29479    198  29479    208  29479  29479  29479  29479  29479  29479  29479  29479  29479  29479  29479  29479  29479  29479  29479  29479  29479  29479  29479  29479  29479  29479  29479  29479  29479  29479  29479  29479  29479  29479  29479  29479  29479  29479  29479  29479  29479  29479  29479  29479  29479  29479  29479  29479  29479  29479  29479  29479  29479  29479  29479  29479  29479  29479  29479  29479  29479  29479  29479  29479  29479  29479  29479  29479  29479  29479  29479  29479  29479  29479  29479  29479  29479  29479  29479  29479  29479  29479  29479  29479  29479  29479  29479  29479  29479  29479  29479  29479  29479  29479    136    157    133    221    225    174    211    191    194    188    266    182    223    244    223    199    221    221    227    202    225    205    195    201    245    215    226    188    163    229    202    203    122    208    199    227  29479    235    192    197    208    190    215    181    148  29479  29479  29479  29479  29479  29479  29479    136  29479  29479  29479  29479  29479    232    211  29479  29479  29479    147  29479  29479  29479  29479    147    132    172    165    167    247  29479  29479  29479  29479  29479  29479  29479  29479    149    147    138    144  29479  29479    145    137    134  29479    255    259    239    140    131    146    135    130  29479    142    145  29479    149    147  29479    141  29479    140    137    130  29479    238    152    141    135    144    143    143    138    136    135    172    181    181    176    166  29479    260  29479  29479    152  29479  29479  29479  29479  29479    218  29479  29479  29479    203  29479    202  29479  29479  29479  29479    229  29479    241    170    196    220    231  29479    233  29479    230    241    254    234    223  29479  29479  29479    219    223    225    219    194  29479  29479    250  29479    215    229    216    207    206    201  29479  29479    196    224    221    225    216    207    217    230    232    229  29479    229    234    239    233    229    230    226  29479  29479  29479    201    217    213  29479  29479  29479  29479  29479  29479  29479  29479  29479  29479  29479  29479  29479  29479  29479  29479  29479  29479    218  29479  29479  29479  29479  29479  29479  29479  29479  29479  29479  29479  29479  29479  29479  29479  29479  29479  29479  29479  29479  29479  29479  29479  29479  29479  29479  29479  29479  29479  29479  29479  29479  29479  29479  29479  29479  29479  29479  29479  29479  29479  29479  29479  29479
  29479  29479  29479  29479  29479  29479  29479  29479  29479  29479  29479  29479  29479  29479  29479  29479  29479  29479  29479  29479  29479  29479  29479  29479  29479  29479  29479  29479  29479  29479  29479  29479  29479  29479  29479  29479  29479  29479  29479  29479  29479  29479  29479  29479  29479  29479  29479  29479  29479  29479  29479  29479  29479  29479  29479  29479  29479  29479  29479  29479  29479  29479  29479  29479  29479  29479  29479  29479  29479  29479  29479  29479  29479  29479  29479  29479  29479  29479  29479  29479  29479  29479  29479  29479  29479    195    205  29479    175    141    144    130    168    178    168    209    217  29479    206    187    209    188    211    185    176    203    179    195  29479    164    165    186    170    165    165    167    178    203    183  29479    203    210    215    231    243    204    233    234  29479    226    235    246    244    229    228    218    208    220    217  29479    228  29479  29479  29479  29479  29479  29479  29479  29479  29479    239    235    231    209    216    222    201    216  29479    229  29479    237    204    221    200    221    212    243  29479    208  29479    207    206    213    236    229    211    229  29479  29479  29479  29479  29479  29479  29479  29479  29479  29479  29479  29479  29479  29479  29479  29479  29479  29479  29479  29479  29479  29479  29479  29479  29479  29479  29479  29479  29479  29479  29479  29479  29479  29479  29479  29479  29479  29479  29479  29479  29479  29479  29479  29479  29479  29479  29479  29479  29479  29479  29479  29479  29479  29479  29479  29479  29479  29479  29479  29479  29479  29479  29479  29479  29479  29479  29479  29479  29479  29479  29479  29479  29479  29479  29479  29479  29479  29479  29479  29479  29479  29479  29479  29479  29479  29479  29479  29479  29479  29479  29479    166    207    145    193    215    199    146    131    118    145    221    192    180    220    190    212    208    219    126    215    224  29479    229    200    195    205    178    238    204    158    203    190    195    174  29479    213    187    173  29479    186    232    222    177    206    163  29479  29479  29479  29479  29479  29479  29479  29479    148  29479  29479  29479  29479    200  29479    201    183  29479    228    177    181  29479  29479    139    146    130    257    161  29479  29479  29479  29479  29479  29479  29479  29479  29479  29479  29479  29479    141  29479    139    159  29479  29479  29479  29479    183    271  29479    126    135  29479  29479    142    148    149    146    149    138    134    133    132  29479    144  29479  29479    216    152    142    141    136    140    141    174    232  29479    219    160    185  29479    255  29479    222  29479  29479    181    149  29479  29479  29479  29479  29479    231  29479  29479    226  29479  29479    243    213  29479    247  29479  29479    254    220  29479    204    211  29479  29479  29479    254    244  29479  29479    261    225  29479  29479    230  29479    193    209    215    203  29479  29479  29479    263  29479    257  29479    203  29479    228    238    225    235    233    225    205    230    226    226    217    233    224    207  29479    226    238    245    232  29479  29479  29479  29479  29479    218  29479  29479  29479  29479  29479  29479  29479  29479  29479  29479  29479  29479  29479  29479  29479  29479  29479  29479  29479  29479  29479  29479  29479  29479  29479  29479  29479  29479  29479  29479  29479  29479  29479  29479  29479  29479  29479  29479  29479  29479  29479  29479  29479  29479  29479  29479  29479  29479  29479  29479  29479  29479  29479  29479  29479  29479  29479  29479  29479  29479  29479  29479  29479  29479
  29479  29479  29479  29479  29479  29479  29479  29479  29479  29479  29479  29479  29479  29479  29479  29479  29479  29479  29479  29479  29479  29479  29479  29479  29479  29479  29479  29479  29479  29479  29479  29479  29479  29479  29479  29479  29479  29479  29479  29479  29479  29479  29479  29479  29479  29479  29479  29479  29479  29479  29479  29479  29479  29479  29479  29479  29479  29479  29479  29479  29479  29479  29479  29479  29479  29479  29479  29479  29479  29479  29479  29479  29479  29479  29479  29479  29479  29479  29479  29479  29479  29479  29479  29479    216    172    161    201    135    296  29479    175    203    183  29479    177    225  29479    196    179    183    192    213    202    189    231    199    155    211    181  29479    180    167    182    183    182    174    174    183  29479    184    227    197    246    217  29479    235    226    236    235  29479  29479    234    206    228    239    226    216    246    251  29479  29479    250    200    212  29479  29479  29479  29479  29479    223    221    227  29479    213    216    203    244  29479    233    244    260    232    227    198    212    222    228    247  29479  29479  29479  29479    228    222    227    213  29479  29479  29479  29479  29479  29479  29479  29479  29479  29479  29479  29479  29479  29479  29479  29479  29479  29479  29479  29479  29479  29479  29479  29479  29479  29479  29479  29479  29479  29479  29479  29479  29479  29479  29479  29479  29479  29479  29479  29479  29479  29479  29479  29479  29479  29479  29479  29479  29479  29479  29479  29479  29479  29479  29479  29479  29479  29479  29479  29479  29479  29479  29479  29479  29479  29479  29479  29479  29479  29479  29479  29479  29479  29479  29479  29479  29479  29479  29479  29479  29479  29479  29479  29479  29479  29479  29479  29479  29479  29479  29479  29479    170    180    210    159    199    201    152    162    143    199  29479    192    198    142    234    209    201  29479    205    203  29479  29479    208  29479    197    184    200    194    175    185    207    227    162    201    207    217    214    227    227    217    198    202    142  29479    147    200  29479  29479  29479  29479  29479  29479  29479  29479    212  29479  29479  29479  29479  29479  29479    200    190  29479  29479    149    152  29479  29479    101    114    261  29479  29479  29479  29479  29479  29479    128  29479    151  29479  29479    141    148  29479    147    164    148  29479  29479  29479  29479  29479    131  29479    131    231    228    265  29479    246    152    141    133    139    255    130  29479  29479    130    123  29479    209    227    127    137    157    155    182    226  29479    155  29479    225  29479    107  29479    231  29479    221  29479    129  29479  29479  29479  29479  29479  29479  29479  29479    209  29479  29479  29479  29479  29479    225  29479    247  29479    227  29479    176  29479  29479  29479    173  29479  29479    137  29479    244  29479  29479  29479  29479  29479  29479    209    205  29479    194  29479  29479  29479    257    258    253    213  29479  29479  29479    207    212    210    201    222    227    234    221    222    232    233    212    222    230    176    221  29479  29479  29479    218  29479  29479    221  29479  29479  29479  29479  29479  29479  29479  29479    246  29479  29479  29479  29479  29479  29479  29479  29479  29479  29479  29479  29479  29479  29479  29479  29479  29479  29479  29479  29479  29479  29479  29479  29479  29479  29479  29479  29479  29479  29479  29479  29479  29479  29479  29479  29479  29479  29479  29479  29479  29479  29479  29479  29479  29479  29479  29479  29479  29479  29479  29479  29479  29479  29479  29479  29479
  29479  29479  29479  29479  29479  29479  29479  29479  29479  29479  29479  29479  29479  29479  29479  29479  29479  29479  29479  29479  29479  29479  29479  29479  29479  29479  29479  29479  29479  29479  29479  29479  29479  29479  29479  29479  29479  29479  29479  29479  29479  29479  29479  29479  29479  29479  29479  29479  29479  29479  29479  29479  29479  29479  29479  29479  29479  29479  29479  29479  29479  29479  29479  29479  29479  29479  29479  29479  29479  29479  29479  29479  29479  29479  29479  29479  29479  29479  29479  29479  29479  29479  29479  29479    203    218    189  29479    172    178    158    174    199    161    150  29479    199  29479  29479    178    192    223    205    201  29479    220    213  29479    185    230    184    161    179    181  29479  29479    172  29479  29479  29479    256    249    237    246  29479    239    230    233    237    224    234    236    237  29479    233    244    243  29479  29479  29479  29479    260    212    214    218    268  29479  29479    210    253    260  29479    232    205    213    193    223  29479    208    222    235    205    225    217    229  29479  29479    248    217  29479  29479  29479  29479    216  29479  29479  29479  29479  29479  29479  29479  29479  29479  29479  29479  29479  29479  29479  29479  29479  29479  29479  29479  29479  29479  29479  29479  29479  29479  29479  29479  29479  29479  29479  29479  29479  29479  29479  29479  29479  29479  29479  29479  29479  29479  29479  29479  29479  29479  29479  29479  29479  29479  29479  29479  29479  29479  29479  29479  29479  29479  29479  29479  29479  29479  29479  29479  29479  29479  29479  29479  29479  29479  29479  29479  29479  29479  29479  29479  29479  29479  29479  29479  29479  29479  29479  29479  29479  29479  29479  29479  29479  29479  29479  29479  29479  29479  29479    203    205    221    141    186    166    160    158    196    181    178    187    246    182    194    219    242    199    138    184    202  29479  29479  29479  29479    159    193    195    214    219    225    217    224    194    199    162    202    240    215    197    179  29479  29479    220    219    330  29479  29479  29479  29479  29479  29479  29479    228  29479  29479  29479  29479  29479  29479  29479    209    185    176  29479    172    176    161    240    145    100     87    200  29479  29479  29479  29479  29479  29479  29479    128  29479  29479  29479    142  29479  29479    135  29479  29479  29479  29479  29479  29479    226  29479  29479  29479    157    161    140  29479  29479    125    133    126    136    130  29479    134    138  29479  29479    130    128    133    135    129    141    140    203    186    211  29479    238  29479  29479  29479    208    218    236    215    200    244    132    150    141  29479  29479  29479  29479  29479  29479  29479  29479  29479  29479  29479  29479  29479  29479  29479  29479  29479  29479    179    173  29479  29479    275  29479    249  29479  29479    226  29479  29479  29479    183    187    185    256    208    192    256    247  29479  29479    204    194  29479    218  29479    236    213    231    249    214    207    222    215    237    220    237    218    179    229    239  29479    226    207    212  29479    237    172    208  29479  29479  29479  29479  29479  29479  29479  29479  29479  29479  29479  29479  29479  29479  29479  29479  29479  29479  29479  29479  29479  29479  29479  29479  29479  29479  29479  29479  29479  29479  29479  29479  29479  29479  29479  29479  29479  29479  29479  29479  29479  29479  29479  29479  29479  29479  29479  29479  29479  29479  29479  29479  29479  29479  29479  29479  29479  29479  29479  29479  29479  29479  29479  29479  29479  29479
  29479  29479  29479  29479  29479  29479  29479  29479  29479  29479  29479  29479  29479  29479  29479  29479  29479  29479  29479  29479  29479  29479  29479  29479  29479  29479  29479  29479  29479  29479  29479  29479  29479  29479  29479  29479  29479  29479  29479  29479  29479  29479  29479  29479  29479  29479  29479  29479  29479  29479  29479  29479  29479  29479  29479  29479  29479  29479  29479  29479  29479  29479  29479  29479  29479  29479  29479  29479  29479  29479  29479  29479  29479  29479  29479  29479  29479  29479  29479  29479  29479  29479  29479  29479  29479  29479    198    206  29479    174    152  29479    184    149    125    127    175    222    227    183  29479  29479  29479    202    227    229    207    153    172    180    187  29479    181    178    207    195    179    224  29479    188    179    221  29479    189    241    231    236    238  29479  29479    222  29479    242    220    229    232    205    208    241  29479  29479    183    253    242    226  29479  29479  29479    206    211    227    241    230    196  29479  29479    199    211    208    219  29479    200    221    207    200    229    223  29479  29479  29479  29479    216    218    217  29479  29479  29479  29479  29479  29479  29479  29479  29479  29479  29479  29479  29479  29479  29479  29479  29479  29479  29479  29479  29479  29479  29479  29479  29479  29479  29479  29479  29479  29479  29479  29479  29479  29479  29479  29479  29479  29479  29479  29479  29479  29479  29479  29479  29479  29479  29479  29479  29479  29479  29479  29479  29479  29479  29479  29479  29479  29479  29479  29479  29479  29479  29479  29479  29479  29479  29479  29479  29479  29479  29479  29479  29479  29479  29479  29479  29479  29479  29479  29479  29479  29479  29479  29479  29479  29479  29479  29479  29479  29479  29479  29479  29479  29479    207    202    185    148    221    144    167    144    170    152    184    149    195    219    183  29479  29479    313    206    183    118  29479  29479  29479  29479    173    177    204    190    204    211    201    181    205    200    187    198    200     95  29479    121    219    150    148  29479  29479  29479  29479  29479  29479  29479  29479  29479  29479  29479  29479  29479  29479  29479  29479  29479    232    214    213    207    177    187    154  29479  29479    153    296  29479  29479  29479    196  29479  29479  29479    125    125  29479    140    147    150  29479  29479  29479  29479  29479  29479  29479  29479    239    122    129  29479  29479    141  29479  29479  29479    242    106    143    121    133    124    129  29479    133  29479    117    121    130    129  29479    130    100    153  29479    306    262    218    238    153    197  29479  29479    184    186    167  29479    200    170    202    200    157    176  29479    208  29479  29479  29479  29479  29479  29479  29479  29479  29479  29479  29479  29479  29479  29479  29479  29479  29479  29479    138  29479    229    175  29479  29479  29479  29479  29479    194    177    259    190    254    252    244    247    233  29479  29479  29479  29479    243    234  29479    241    209    219    217    211    209    208    233    231    234    205    235    219    232    201    232    239  29479  29479  29479    218    239  29479  29479  29479  29479  29479  29479  29479  29479  29479    178    204  29479  29479  29479  29479  29479  29479  29479  29479  29479  29479  29479  29479  29479  29479  29479  29479  29479  29479  29479  29479  29479  29479  29479  29479  29479  29479  29479  29479  29479  29479  29479  29479  29479  29479  29479  29479  29479  29479  29479  29479  29479  29479  29479  29479  29479  29479  29479  29479  29479  29479  29479  29479  29479  29479  29479
  29479  29479  29479  29479  29479  29479  29479  29479  29479  29479  29479  29479  29479  29479  29479  29479  29479  29479  29479  29479  29479  29479  29479  29479  29479  29479  29479  29479  29479  29479  29479  29479  29479  29479  29479  29479  29479  29479  29479  29479  29479  29479  29479  29479  29479  29479  29479  29479  29479  29479  29479  29479  29479  29479  29479  29479  29479  29479  29479  29479  29479  29479  29479  29479  29479  29479  29479  29479  29479  29479  29479  29479  29479  29479  29479  29479  29479  29479  29479  29479  29479  29479  29479  29479    205    190    194    210  29479    175    168    160    160    174  29479    170  29479  29479    197    202    197    174    173  29479    186    202  29479  29479    169    188  29479    176    186    179    203    183  29479    204  29479    190    237    179    245    220    240  29479    238    235    236    235    229    235    238  29479  29479  29479    229    217    193  29479  29479    230    225    233    227    227    242  29479    240    228    181  29479  29479  29479  29479  29479    222    209    198    191    224    211  29479  29479    227  29479  29479  29479  29479  29479  29479  29479  29479  29479  29479  29479  29479  29479  29479  29479  29479  29479  29479  29479  29479  29479  29479  29479  29479  29479  29479  29479  29479  29479  29479  29479  29479  29479  29479  29479  29479  29479  29479  29479  29479  29479  29479  29479  29479  29479  29479  29479  29479  29479  29479  29479  29479  29479  29479  29479  29479  29479  29479  29479  29479  29479  29479  29479  29479  29479  29479  29479  29479  29479  29479  29479  29479  29479  29479  29479  29479  29479  29479  29479  29479  29479  29479  29479  29479  29479  29479  29479  29479  29479  29479  29479  29479  29479    210    221    123    164  29479  29479  29479  29479  29479  29479    205    218    102    147    141    233    204  29479    164    139    133    144    157  29479  29479  29479  29479  29479    170    191    131    159    141  29479  29479  29479    185    185    192    209    219    205    189    178    207  29479    182  29479    154    147    131  29479    219    153    165  29479  29479  29479  29479  29479  29479  29479  29479  29479  29479  29479  29479  29479  29479  29479  29479  29479  29479  29479    213    218    217  29479  29479  29479    136    264    147    104  29479    155  29479  29479  29479  29479  29479  29479    133    125  29479    141  29479  29479  29479  29479     97    269    151  29479  29479    134  29479    125    128    118  29479    117  29479    210    130    140    131  29479    133  29479  29479    126     99    133    143    158    144    233    160    150    152  29479    136    160    158    228    236    219    230  29479  29479  29479    194    190  29479    196  29479    194    202  29479    202    190    226  29479  29479  29479  29479  29479  29479  29479  29479  29479  29479    250  29479  29479  29479  29479    179  29479    140  29479  29479  29479    217  29479  29479    251    186    184    252  29479    255    198    204    228    189    233  29479    238    234    197  29479    218    205    209    218    206    213    215    236    235    224    234    234    235    223  29479  29479  29479    243  29479    198  29479  29479  29479  29479  29479  29479  29479  29479  29479  29479  29479  29479    236  29479    218  29479  29479    173  29479  29479  29479  29479  29479  29479  29479  29479  29479  29479  29479  29479  29479  29479  29479  29479  29479  29479  29479  29479  29479  29479  29479  29479  29479  29479  29479  29479  29479  29479  29479  29479  29479  29479  29479  29479  29479  29479  29479  29479  29479  29479  29479  29479  29479  29479  29479  29479  29479  29479  29479
  29479  29479  29479  29479  29479  29479  29479  29479  29479  29479  29479  29479  29479  29479  29479  29479  29479  29479  29479  29479  29479  29479  29479  29479  29479  29479  29479  29479  29479  29479  29479  29479  29479  29479  29479  29479  29479  29479  29479  29479  29479  29479  29479  29479  29479  29479  29479  29479  29479  29479  29479  29479  29479  29479  29479  29479  29479  29479  29479  29479  29479  29479  29479  29479  29479  29479  29479  29479  29479  29479  29479  29479  29479  29479  29479  29479  29479  29479  29479  29479  29479  29479  29479  29479    202    181    309  29479    171    135  29479    171    128    201  29479    152  29479  29479    176  29479  29479    197  29479    195    211    188    217    179    174    163    164    175    166    156    177  29479  29479  29479    199    242    157    225    186  29479    232    257    236    237    222    234    235    224    231  29479  29479    215  29479    225    190  29479  29479    204    235  29479    258    240  29479    254    213    254    254    236    194    220    239    206    245    218    235    209    226    216    210    216  29479  29479  29479  29479  29479  29479  29479  29479  29479  29479  29479  29479  29479  29479  29479  29479  29479  29479  29479  29479  29479  29479  29479  29479  29479  29479  29479  29479  29479  29479  29479  29479  29479  29479  29479  29479  29479  29479  29479  29479  29479  29479  29479  29479  29479  29479  29479  29479  29479  29479  29479  29479  29479  29479  29479  29479  29479  29479  29479  29479  29479  29479  29479  29479  29479  29479  29479  29479  29479  29479  29479  29479  29479  29479  29479  29479  29479  29479  29479  29479  29479  29479  29479  29479  29479  29479  29479  29479  29479  29479  29479  29479    198  29479    181    195    224    204    188    199  29479    160    238  29479    207    206    194    159    165    192    199  29479  29479  29479  29479  29479  29479  29479  29479  29479  29479  29479    212    198    139    174    243  29479  29479  29479  29479  29479  29479    190    188    213    197    202    201    193    196    204    197    156  29479  29479    168    126  29479  29479  29479  29479  29479  29479  29479  29479  29479  29479  29479  29479  29479  29479  29479  29479  29479  29479  29479  29479    224  29479    231    218    208    219  29479  29479    181    309    152  29479     82  29479  29479    114  29479  29479  29479    132    129    126  29479  29479  29479  29479    236    267    235  29479  29479    105    113  29479    112    115  29479    107    111    127  29479    137  29479  29479  29479  29479  29479  29479  29479    147    130  29479    179    223    214    166    190  29479    175    186    190    193  29479    210    206  29479    200    215    216    200  29479  29479  29479  29479  29479  29479  29479  29479  29479    208  29479    185  29479  29479  29479  29479  29479  29479  29479  29479  29479  29479  29479  29479  29479  29479  29479  29479  29479  29479  29479  29479  29479  29479    195    245    248  29479  29479    201    229    227    198    182    209    224    216    190    220  29479    219    220    243    232    203    206    215    220    238    227    204  29479  29479    198    198    235  29479    218    220  29479  29479  29479  29479  29479  29479  29479  29479  29479  29479  29479    263    219    249    244    210    238  29479  29479  29479  29479  29479  29479  29479  29479  29479  29479  29479  29479  29479  29479  29479  29479  29479  29479  29479  29479  29479  29479  29479  29479  29479  29479  29479  29479  29479  29479  29479  29479  29479  29479  29479  29479  29479  29479  29479  29479  29479  29479  29479  29479  29479  29479  29479  29479  29479  29479  29479  29479
  29479  29479  29479  29479  29479  29479  29479  29479  29479  29479  29479  29479  29479  29479  29479  29479  29479  29479  29479  29479  29479  29479  29479  29479  29479  29479  29479  29479  29479  29479  29479  29479  29479  29479  29479  29479  29479  29479  29479  29479  29479  29479  29479  29479  29479  29479  29479  29479  29479  29479  29479  29479  29479  29479  29479  29479  29479  29479  29479  29479  29479  29479  29479  29479  29479  29479  29479  29479  29479  29479  29479  29479  29479  29479  29479  29479  29479  29479  29479  29479  29479  29479  29479  29479    242    187    166  29479  29479  29479  29479     32    183  29479    132  29479    189    131    164    223    155    187    203    208    222    223    184    169    190    176    158    206    169    178    186    188    205    220    207    223    231  29479  29479    235  29479    235    240    233    233    238    228    234    228    220    227    247    246    241  29479  29479  29479  29479    200    239    211    204    226    253  29479  29479  29479  29479  29479    226    229    240    227    197    214    242    183    201    212    243  29479  29479  29479  29479  29479  29479  29479  29479  29479  29479  29479  29479  29479  29479  29479  29479  29479  29479  29479  29479  29479  29479  29479  29479  29479  29479  29479  29479  29479  29479  29479  29479  29479  29479  29479  29479  29479  29479  29479  29479  29479  29479  29479  29479  29479  29479  29479  29479  29479  29479  29479  29479  29479  29479  29479  29479  29479  29479  29479  29479  29479  29479  29479  29479  29479  29479  29479  29479  29479  29479  29479  29479  29479  29479  29479  29479  29479  29479  29479  29479  29479  29479  29479  29479  29479  29479  29479  29479  29479  29479  29479  29479  29479    192    203    204    229  29479    145    150    171  29479  29479    131    134    132    271    216    208    194    178  29479  29479  29479  29479  29479  29479  29479  29479    131    201  29479  29479    168    146    187    170    117  29479  29479  29479  29479  29479  29479    246    204  29479    161    199    213    228    208    201    169    191  29479    133    130  29479  29479  29479  29479  29479  29479  29479  29479  29479  29479  29479  29479  29479  29479  29479  29479  29479  29479  29479  29479  29479    211    202    193  29479    235    235  29479    231    309  29479    211    173  29479  29479     47    191    138  29479  29479  29479  29479  29479  29479    279  29479    172    229    139     97     94  29479    110     98    113    111  29479    104  29479    120    117  29479    128  29479    147    134    229  29479    189    242  29479  29479    186  29479  29479  29479    207  29479  29479    211    221  29479    209  29479  29479    213    211  29479    225    215    183  29479  29479  29479  29479  29479  29479  29479  29479  29479  29479  29479  29479  29479  29479  29479  29479  29479  29479  29479  29479    219  29479  29479  29479  29479  29479  29479  29479  29479  29479  29479    251    233    249    247  29479  29479    165    204    230    206    256    223    221    209    232  29479    223    224    213    215    212    203    234    237    229    224  29479    225  29479    217    232    232    202  29479  29479  29479  29479  29479  29479  29479  29479  29479  29479  29479  29479  29479    246  29479  29479    254    233  29479  29479  29479  29479  29479  29479  29479  29479  29479  29479  29479  29479  29479  29479  29479  29479  29479  29479  29479  29479  29479  29479  29479  29479  29479  29479  29479  29479  29479  29479  29479  29479  29479  29479  29479  29479  29479  29479  29479  29479  29479  29479  29479  29479  29479  29479  29479  29479  29479  29479  29479  29479  29479  29479  29479
  29479  29479  29479  29479  29479  29479  29479  29479  29479  29479  29479  29479  29479  29479  29479  29479  29479  29479  29479  29479  29479  29479  29479  29479  29479  29479  29479  29479  29479  29479  29479  29479  29479  29479  29479  29479  29479  29479  29479  29479  29479  29479  29479  29479  29479  29479  29479  29479  29479  29479  29479  29479  29479  29479  29479  29479  29479  29479  29479  29479  29479  29479  29479  29479  29479  29479  29479  29479  29479  29479  29479  29479  29479  29479  29479  29479  29479  29479  29479  29479  29479  29479  29479  29479    190    216    183  29479    189  29479    155    164    177    178    176  29479    171  29479    174    187  29479    136    199    174    201  29479    211    167    159  29479  29479    178    177    184    244    189    207    194    226    196    176    223    218    220  29479    236    225    230    236    210    232    221    233    220    234    229    241    233    264  29479  29479    211    239    230    189  29479    271  29479  29479  29479    215    219    222    217    231    205    183    207    221    177    236  29479    217    211  29479  29479  29479  29479  29479  29479  29479  29479  29479  29479  29479  29479  29479  29479  29479  29479  29479  29479  29479  29479  29479  29479  29479  29479  29479  29479  29479  29479  29479  29479  29479  29479  29479  29479  29479  29479  29479  29479  29479  29479  29479  29479  29479  29479  29479  29479  29479  29479  29479  29479  29479  29479  29479  29479  29479  29479  29479  29479  29479  29479  29479  29479  29479  29479  29479  29479  29479  29479  29479  29479  29479  29479  29479  29479  29479  29479  29479  29479  29479  29479  29479  29479  29479  29479  29479  29479  29479  29479  29479  29479  29479  29479  29479    204    207  29479    201  29479    125    135    151    293    239    138    132    119    150    192    163    167    186  29479  29479  29479  29479  29479  29479  29479  29479    121    118  29479  29479  29479    141    136    143    221    158  29479  29479  29479  29479  29479  29479    196    206    210    153  29479    207    235    197    166  29479    126    164    219  29479  29479  29479  29479  29479  29479  29479  29479  29479  29479  29479  29479  29479  29479  29479  29479  29479  29479  29479  29479  29479    252    205    214    238    226    209    210    197    212    144  29479  29479  29479  29479  29479     31     42  29479  29479  29479  29479    312  29479  29479  29479    235    264    238  29479  29479     91  29479  29479  29479    110  29479    104    108  29479    236    127    118  29479    170  29479    218    177    202    210    179  29479    218    233    229  29479  29479    214  29479  29479    248  29479  29479  29479  29479  29479  29479  29479    241  29479  29479  29479  29479  29479  29479  29479  29479  29479  29479  29479  29479  29479    245  29479  29479  29479  29479  29479  29479  29479  29479  29479  29479    217  29479  29479  29479  29479  29479  29479    266  29479    266    244  29479    260    251    161  29479    248    240    205    170    212    216  29479    217    207  29479    214    216    214  29479  29479    207    224    229    224  29479    227  29479    212    236    241  29479  29479  29479  29479  29479  29479  29479  29479  29479  29479  29479  29479  29479  29479  29479    232  29479  29479  29479  29479  29479  29479  29479  29479  29479  29479  29479  29479  29479  29479  29479  29479  29479  29479  29479  29479  29479  29479  29479  29479  29479  29479  29479  29479  29479  29479  29479  29479  29479  29479  29479  29479  29479  29479  29479  29479  29479  29479  29479  29479  29479  29479  29479  29479  29479  29479  29479  29479  29479  29479  29479  29479  29479  29479
  29479  29479  29479  29479  29479  29479  29479  29479  29479  29479  29479  29479  29479  29479  29479  29479  29479  29479  29479  29479  29479  29479  29479  29479  29479  29479  29479  29479  29479  29479  29479  29479  29479  29479  29479  29479  29479  29479  29479  29479  29479  29479  29479  29479  29479  29479  29479  29479  29479  29479  29479  29479  29479  29479  29479  29479  29479  29479  29479  29479  29479  29479  29479  29479  29479  29479  29479  29479  29479  29479  29479  29479  29479  29479  29479  29479  29479  29479  29479  29479  29479  29479  29479  29479    207    206  29479    221    168    164    164    160    166    177    171    166    212  29479    178  29479    145    115  29479    169    170    189    139  29479    189    173    172    176  29479    177    193  29479    174    184    192  29479    227  29479    237    238    242    236    239    238    235    230    228    231  29479    227    222    237    234  29479  29479    229    218    245    246    224    220    151  29479  29479    225    246    223    220    213    217    228    201    225    206    195    199    220  29479    214  29479    224  29479  29479  29479  29479  29479  29479  29479  29479  29479  29479  29479  29479  29479  29479  29479  29479  29479  29479  29479  29479  29479  29479  29479  29479  29479  29479  29479  29479  29479  29479  29479  29479  29479  29479  29479  29479  29479  29479  29479  29479  29479  29479  29479  29479  29479  29479  29479  29479  29479  29479  29479  29479  29479  29479  29479  29479  29479  29479  29479  29479  29479  29479  29479  29479  29479  29479  29479  29479  29479  29479  29479  29479  29479  29479  29479  29479  29479  29479  29479  29479  29479  29479  29479  29479  29479  29479  29479  29479  29479  29479  29479  29479    102  29479  29479     89    118    134  29479    142    239  29479    142    122    121    143    251    141    134  29479  29479  29479  29479  29479  29479  29479  29479  29479  29479     82  29479  29479  29479  29479    124    129    180    136    127  29479  29479  29479  29479  29479  29479    197    178    204  29479    220    150    181    184    165    136  29479  29479    195  29479  29479  29479  29479  29479    211    210    201    221    136    190    241  29479  29479  29479  29479  29479  29479  29479  29479  29479    217    213  29479  29479    269    149    247    215    176    232    252  29479    159  29479  29479  29479  29479  29479  29479  29479    300  29479    289  29479  29479  29479    270    239  29479    106     99  29479    126    126    118    113    135  29479  29479    129    164    199    207    191    166  29479  29479  29479    181    189    208    215    181    230    231  29479  29479  29479  29479  29479    248    270  29479  29479  29479    229  29479    223  29479  29479  29479  29479  29479  29479  29479  29479  29479  29479  29479  29479  29479  29479  29479  29479  29479  29479  29479  29479  29479  29479  29479  29479  29479  29479  29479  29479  29479    162    266    247    243  29479    242    248    242  29479  29479    256    233    225    217    201    213    205    214    215    225    208    220    208    201    215    214    209    219    212    227    229    218    217    216  29479  29479  29479  29479  29479  29479  29479  29479  29479  29479  29479  29479  29479  29479  29479    146  29479  29479  29479  29479  29479  29479  29479  29479  29479  29479  29479  29479  29479  29479  29479  29479  29479  29479  29479  29479  29479  29479  29479  29479  29479  29479  29479  29479  29479  29479  29479  29479  29479  29479  29479  29479  29479  29479  29479  29479  29479  29479  29479  29479  29479  29479  29479  29479  29479  29479  29479  29479  29479  29479  29479  29479  29479  29479  29479
  29479  29479  29479  29479  29479  29479  29479  29479  29479  29479  29479  29479  29479  29479  29479  29479  29479  29479  29479  29479  29479  29479  29479  29479  29479  29479  29479  29479  29479  29479  29479  29479  29479  29479  29479  29479  29479  29479  29479  29479  29479  29479  29479  29479  29479  29479  29479  29479  29479  29479  29479  29479  29479  29479  29479  29479  29479  29479  29479  29479  29479  29479  29479  29479  29479  29479  29479  29479  29479  29479  29479  29479  29479  29479  29479  29479  29479  29479  29479  29479  29479  29479  29479  29479    225  29479  29479    181    187  29479    156     50    140    187  29479  29479    166    140    184    123  29479  29479  29479    191    189    225    158    166    157    183  29479    173    173    182    195    208  29479    235  29479    187    199    193    225    231    231    232    216    233    231    232    235    224    236    233    235    232    238    239    234    216    237    246  29479    244    229    229    236    237    237    225    200    231    214    215    213    259    242    189    208    232  29479  29479    223  29479  29479  29479  29479  29479  29479  29479  29479  29479  29479  29479  29479  29479  29479  29479  29479  29479  29479  29479  29479  29479  29479  29479  29479  29479  29479  29479  29479  29479  29479  29479  29479  29479  29479  29479  29479  29479  29479  29479  29479  29479  29479  29479  29479  29479  29479  29479  29479  29479  29479  29479  29479  29479  29479  29479  29479  29479  29479  29479  29479  29479  29479  29479  29479  29479  29479  29479  29479  29479  29479  29479  29479  29479  29479  29479  29479  29479  29479  29479  29479  29479  29479  29479  29479  29479  29479  29479  29479  29479  29479  29479  29479  29479  29479    165    169    183    152     89    140  29479    145  29479  29479    185    139  29479    115    181  29479  29479  29479  29479  29479  29479  29479  29479  29479  29479  29479  29479    109  29479  29479  29479  29479  29479  29479    127    175    131    123    121  29479  29479  29479  29479    150  29479  29479    244  29479    218    232    201    238    214  29479  29479  29479    140    150    168    200    193    200  29479  29479    157    156    203    155    193    201  29479  29479    230  29479  29479    248  29479    215    200    208    187  29479  29479  29479  29479    197    147    263    194  29479      5  29479  29479  29479  29479  29479    172    129  29479  29479  29479    107  29479  29479    107    188    296    116    127    140    122    120  29479  29479  29479    136    139  29479  29479  29479    246    242    133  29479    204    208    219  29479  29479  29479    231  29479    226  29479  29479  29479  29479    237    253  29479  29479    250  29479  29479    250  29479  29479  29479  29479  29479  29479  29479  29479  29479  29479  29479  29479  29479  29479  29479  29479  29479  29479  29479  29479  29479  29479  29479  29479  29479  29479  29479  29479  29479    210    218    245    259    246    159    248    219    218    260    229    216    228    228    216    221    210  29479    215    200    203    217    223    215    196    220    232    223    206    233    174    236    236    231  29479  29479  29479  29479  29479  29479  29479  29479  29479  29479  29479  29479  29479  29479  29479  29479  29479  29479  29479  29479  29479  29479  29479  29479  29479  29479  29479  29479  29479  29479  29479  29479  29479  29479  29479  29479  29479  29479  29479  29479  29479  29479  29479  29479  29479  29479  29479  29479  29479  29479  29479  29479  29479  29479  29479  29479  29479  29479  29479  29479  29479  29479  29479  29479  29479  29479  29479  29479  29479  29479  29479  29479  29479  29479  29479
  29479  29479  29479  29479  29479  29479  29479  29479  29479  29479  29479  29479  29479  29479  29479  29479  29479  29479  29479  29479  29479  29479  29479  29479  29479  29479  29479  29479  29479  29479  29479  29479  29479  29479  29479  29479  29479  29479  29479  29479  29479  29479  29479  29479  29479  29479  29479  29479  29479  29479  29479  29479  29479  29479  29479  29479  29479  29479  29479  29479  29479  29479  29479  29479  29479  29479  29479  29479  29479  29479  29479  29479  29479  29479  29479  29479  29479  29479  29479  29479  29479  29479  29479  29479    202    213  29479    136  29479    200    172    161    134    163    137    135  29479    157    171  29479    282  29479    273  29479  29479  29479  29479  29479    205    159    201    186    206    258    177    223    253    205    232    211    200  29479    238    232    217    229    230    235    240    224    220    236    238    235    233    228    240    236    230    221    224    241    231    224    236    248    241    230    226    190    221    236    230    193  29479    215    243    231    201  29479  29479  29479  29479  29479  29479  29479  29479  29479  29479  29479  29479  29479  29479  29479  29479  29479  29479  29479  29479  29479  29479  29479  29479  29479  29479  29479  29479  29479  29479  29479  29479  29479  29479  29479  29479  29479  29479  29479  29479  29479  29479  29479  29479  29479  29479  29479  29479  29479  29479  29479  29479  29479  29479  29479  29479  29479  29479  29479  29479  29479  29479  29479  29479  29479  29479  29479  29479  29479  29479  29479  29479  29479  29479  29479  29479  29479  29479  29479  29479  29479  29479  29479  29479  29479  29479  29479  29479  29479  29479  29479  29479  29479  29479  29479  29479  29479  29479    159    177    192     69  29479  29479    130    118    128    169    186  29479    194    179  29479  29479  29479  29479  29479  29479  29479  29479  29479  29479  29479  29479    123    139  29479  29479  29479  29479  29479  29479  29479  29479    170    190    135    133    163  29479  29479  29479    172  29479    181  29479    139  29479  29479  29479  29479    117  29479  29479  29479  29479    164    186    161    215  29479    177    141    186    118    176    181    191    209    220    194    215  29479  29479    163    211    220    208    221    198    194  29479    210    118    126    362  29479    166     59  29479  29479     86  29479    232  29479  29479    129    125    125    116    137    311  29479    130  29479  29479    194    121    163    170  29479  29479    145    239  29479    127    177    113    121    237    163    183    206  29479    203  29479  29479  29479  29479  29479    224  29479    220  29479  29479  29479  29479  29479  29479  29479  29479  29479  29479  29479  29479  29479  29479  29479  29479  29479  29479  29479  29479  29479  29479    258    188  29479  29479  29479  29479  29479  29479  29479  29479  29479    293  29479  29479    266  29479  29479    237  29479    250    231    236    217    222    237  29479    234    219    201    243    225    205    208    226    214    214    215    214  29479  29479    198  29479    221  29479    215    181  29479    168    222  29479  29479  29479  29479  29479  29479  29479  29479  29479  29479  29479  29479  29479  29479  29479  29479  29479  29479  29479    257  29479  29479  29479  29479  29479  29479  29479  29479  29479  29479  29479  29479  29479  29479  29479  29479  29479  29479  29479  29479  29479  29479  29479  29479  29479  29479  29479  29479  29479  29479  29479  29479  29479  29479  29479  29479  29479  29479  29479  29479  29479  29479  29479  29479  29479  29479  29479  29479  29479  29479  29479  29479  29479  29479  29479  29479  29479
  29479  29479  29479  29479  29479  29479  29479  29479  29479  29479  29479  29479  29479  29479  29479  29479  29479  29479  29479  29479  29479  29479  29479  29479  29479  29479  29479  29479  29479  29479  29479  29479  29479  29479  29479  29479  29479  29479  29479  29479  29479  29479  29479  29479  29479  29479  29479  29479  29479  29479  29479  29479  29479  29479  29479  29479  29479  29479  29479  29479  29479  29479  29479  29479  29479  29479  29479  29479  29479  29479  29479  29479  29479  29479  29479  29479  29479  29479  29479  29479  29479  29479  29479  29479    187    192    179     77    179    300    128    158  29479  29479    156    135  29479    197    205    186  29479  29479    164    193  29479  29479    128    188    200    222    195    173    194    167  29479  29479    204    181    200    184    215  29479    176    230    215    221    236    234    239    239    216    214  29479    234    234    228    225    233    238    237    235    231    229    230    234    225    227    224    198    204    188    231    203    199    184    201    238    200    245  29479  29479  29479  29479  29479  29479  29479  29479  29479  29479  29479  29479  29479  29479  29479  29479  29479  29479  29479  29479  29479  29479  29479  29479  29479  29479  29479  29479  29479  29479  29479  29479  29479  29479  29479  29479  29479  29479  29479  29479  29479  29479  29479  29479  29479  29479  29479  29479  29479  29479  29479  29479  29479  29479  29479  29479  29479  29479  29479  29479  29479  29479  29479  29479  29479  29479  29479  29479  29479  29479  29479  29479  29479  29479  29479  29479  29479  29479  29479  29479  29479  29479  29479  29479  29479  29479  29479  29479  29479  29479  29479  29479  29479  29479  29479  29479  29479  29479    166  29479    112    216    128     92     62    110    217  29479    168    142    134    129  29479  29479  29479  29479  29479    321  29479  29479  29479  29479  29479  29479    120    129  29479  29479  29479  29479  29479  29479  29479  29479    245    210  29479  29479    127  29479  29479    180    183    146    148  29479  29479  29479  29479  29479  29479  29479    289    124  29479    218    172    254    183    148    142  29479    142    168    175  29479    174    178    159  29479    192  29479  29479    198  29479    166  29479    228  29479  29479    197    172    123    217    168  29479  29479    103    160    219    117    336    126    124     90  29479    121    123  29479  29479    161  29479  29479  29479  29479  29479    140    290    245    157    192    247    144    133    135  29479  29479  29479    196    179  29479    217    207    242  29479  29479  29479  29479  29479  29479    246  29479  29479  29479  29479  29479  29479  29479  29479  29479  29479  29479  29479  29479  29479  29479  29479  29479  29479  29479  29479  29479  29479  29479  29479  29479  29479  29479  29479  29479    190  29479  29479  29479  29479  29479    252    243    255  29479  29479    239  29479    255    237    248    242    222    239    245    237    227    245  29479    241    211    229    242    222    219    215  29479  29479  29479    219    212    207  29479    233    173    230    216    233    240  29479  29479  29479  29479  29479  29479  29479  29479  29479  29479  29479  29479  29479  29479  29479  29479  29479  29479    239    233  29479  29479  29479  29479  29479  29479  29479  29479  29479  29479  29479  29479  29479  29479  29479  29479  29479  29479  29479  29479  29479  29479  29479  29479  29479  29479  29479  29479  29479  29479  29479  29479  29479  29479  29479  29479  29479  29479  29479  29479  29479  29479  29479  29479  29479  29479  29479  29479  29479  29479  29479  29479  29479  29479  29479  29479  29479
  29479  29479  29479  29479  29479  29479  29479  29479  29479  29479  29479  29479  29479  29479  29479  29479  29479  29479  29479  29479  29479  29479  29479  29479  29479  29479  29479  29479  29479  29479  29479  29479  29479  29479  29479  29479  29479  29479  29479  29479  29479  29479  29479  29479  29479  29479  29479  29479  29479  29479  29479  29479  29479  29479  29479  29479  29479  29479  29479  29479  29479  29479  29479  29479  29479  29479  29479  29479  29479  29479  29479  29479  29479  29479  29479  29479  29479  29479  29479  29479  29479  29479  29479  29479  29479  29479  29479    113  29479    187    101  29479    218    175    165  29479    174  29479  29479     27    163    170    141    199  29479    168    186    201    182  29479    207    209    223    198    196    166    207    176    220    215    215    214    239    205    239    225    229    229  29479    233  29479    235    221    260    232    232  29479  29479  29479    236    243    234    231  29479    231    242    229    197    203    205    209    220    187    211    230    209    205    224    221  29479  29479  29479  29479  29479  29479  29479  29479  29479  29479  29479  29479  29479  29479  29479  29479  29479  29479  29479  29479  29479  29479  29479  29479  29479  29479  29479  29479  29479  29479  29479  29479  29479  29479  29479  29479  29479  29479  29479  29479  29479  29479  29479  29479  29479  29479  29479  29479  29479  29479  29479  29479  29479  29479  29479  29479  29479  29479  29479  29479  29479  29479  29479  29479  29479  29479  29479  29479  29479  29479  29479  29479  29479  29479  29479  29479  29479  29479  29479  29479  29479  29479  29479  29479  29479  29479  29479  29479  29479  29479  29479  29479  29479  29479  29479  29479  29479  29479    179    182     95     61     69    335    199     97    120    140    152    141    127  29479  29479  29479  29479    112    125  29479  29479  29479  29479  29479  29479  29479    115    121  29479  29479  29479  29479  29479  29479  29479  29479  29479    197    106  29479  29479  29479  29479  29479    207    158    113     99  29479  29479  29479  29479  29479  29479  29479  29479    135  29479    188    143    139  29479  29479    133    159  29479  29479    194    155    166    198  29479    210  29479    181    185    172    149    203    176  29479    194    174    207    110  29479     92  29479    130  29479  29479  29479  29479     93  29479    303     82     94    125  29479    155    153    132  29479    171    176    143    125    165    333    136    180    229    105    157    169  29479  29479  29479  29479  29479    196    189  29479  29479    252  29479    135    252  29479  29479  29479  29479  29479  29479  29479  29479  29479  29479  29479  29479  29479  29479  29479  29479    271  29479  29479  29479  29479  29479  29479  29479  29479  29479    186    197    214    214    211    211  29479  29479  29479  29479  29479  29479    275  29479  29479    206    261  29479    213    257    240    234    236    231    239    237    235    239    214  29479    247    224    269    210    147    244    143  29479  29479  29479    218    230    237  29479  29479  29479    224    221    201  29479  29479  29479  29479  29479  29479  29479  29479  29479  29479  29479  29479  29479  29479  29479  29479  29479  29479  29479  29479    247    184    188  29479  29479  29479  29479  29479  29479  29479  29479  29479  29479  29479  29479  29479  29479  29479  29479  29479  29479  29479  29479  29479  29479  29479  29479  29479  29479  29479  29479  29479  29479  29479  29479  29479  29479  29479  29479  29479  29479  29479  29479  29479  29479  29479  29479  29479  29479  29479  29479  29479  29479  29479  29479  29479  29479  29479  29479
  29479  29479  29479  29479  29479  29479  29479  29479  29479  29479  29479  29479  29479  29479  29479  29479  29479  29479  29479  29479  29479  29479  29479  29479  29479  29479  29479  29479  29479  29479  29479  29479  29479  29479  29479  29479  29479  29479  29479  29479  29479  29479  29479  29479  29479  29479  29479  29479  29479  29479  29479  29479  29479  29479  29479  29479  29479  29479  29479  29479  29479  29479  29479  29479  29479  29479  29479  29479  29479  29479  29479  29479  29479  29479  29479  29479  29479  29479  29479  29479  29479  29479  29479  29479  29479    160  29479     55    139    361    187    187  29479  29479    198    212  29479  29479  29479    257  29479  29479  29479    173  29479  29479    115    215    224    202    221    201    218    215  29479    175    228    161    136    226    222    195    240    257    222  29479    209    234    208    228    228    212    249    226    204  29479    233    208    237    199    226    227    229  29479    253    220    233    207    203    203    229    213    225    223    188    215    203  29479  29479  29479  29479  29479  29479  29479  29479  29479  29479  29479  29479  29479  29479  29479  29479  29479  29479  29479  29479  29479  29479  29479  29479  29479  29479  29479  29479  29479  29479  29479  29479  29479  29479  29479  29479  29479  29479  29479  29479  29479  29479  29479  29479  29479  29479  29479  29479  29479  29479  29479  29479  29479  29479  29479  29479  29479  29479  29479  29479  29479  29479  29479  29479  29479  29479  29479  29479  29479  29479  29479  29479  29479  29479  29479  29479  29479  29479  29479  29479  29479  29479  29479  29479  29479  29479  29479  29479  29479  29479  29479  29479  29479  29479  29479  29479  29479  29479  29479    130    163    128     83     61     66     72    141    109    120  29479    229    362    129  29479  29479    188  29479  29479  29479  29479  29479  29479  29479  29479  29479  29479    242  29479  29479  29479  29479  29479  29479  29479  29479  29479  29479  29479    230  29479  29479  29479  29479  29479    129  29479    171    270  29479  29479  29479  29479  29479  29479    162    133    163    179    142    145  29479  29479  29479  29479     15    172  29479  29479    188  29479    165    156    173    193  29479  29479    163    161  29479    203    190    169    183    151    136    110    122  29479    129     18    362    135  29479  29479  29479  29479  29479    177    156    146    159    141    126    160  29479  29479  29479  29479  29479    126    139    123    131    123    179    247    184    170    173  29479  29479  29479  29479  29479  29479  29479    185  29479  29479  29479  29479  29479  29479  29479  29479  29479  29479  29479  29479  29479  29479  29479  29479  29479  29479    282  29479  29479  29479  29479  29479  29479  29479  29479  29479  29479    229  29479  29479    199    215    213    218    278    202    277  29479  29479  29479  29479  29479    226    204    230    247  29479    262    244    221    244    246    230    233  29479    215    224    217    176    178     91  29479  29479  29479  29479  29479  29479  29479  29479  29479  29479  29479    243  29479    240    252  29479  29479  29479  29479  29479  29479  29479  29479  29479  29479  29479  29479  29479  29479  29479  29479  29479  29479  29479    249    138  29479  29479  29479  29479  29479  29479  29479  29479  29479  29479  29479  29479  29479  29479  29479  29479  29479  29479  29479  29479  29479  29479  29479  29479  29479  29479  29479  29479  29479  29479  29479  29479  29479  29479  29479  29479  29479  29479  29479  29479  29479  29479  29479  29479  29479  29479  29479  29479  29479  29479  29479  29479  29479  29479  29479  29479  29479
  29479  29479  29479  29479  29479  29479  29479  29479  29479  29479  29479  29479  29479  29479  29479  29479  29479  29479  29479  29479  29479  29479  29479  29479  29479  29479  29479  29479  29479  29479  29479  29479  29479  29479  29479  29479  29479  29479  29479  29479  29479  29479  29479  29479  29479  29479  29479  29479  29479  29479  29479  29479  29479  29479  29479  29479  29479  29479  29479  29479  29479  29479  29479  29479  29479  29479  29479  29479  29479  29479  29479  29479  29479  29479  29479  29479  29479  29479  29479  29479  29479  29479  29479  29479  29479    215    181    117     91  29479  29479    162  29479  29479  29479    218  29479  29479    175  29479  29479    137    174  29479  29479  29479    240    196    242    197    203    209  29479    211    217    151    228    135    159  29479    183    168    152    219    139    214    229    244    221    225    207  29479    183    211    194    213    235    235    234    239    194    207    202    207    198    232    199    222    196    224    221    212    221    210  29479    242    227    190  29479  29479  29479  29479  29479  29479  29479  29479  29479  29479  29479  29479  29479  29479  29479  29479  29479  29479  29479  29479  29479  29479  29479  29479  29479  29479  29479  29479  29479  29479  29479  29479  29479  29479  29479  29479  29479  29479  29479  29479  29479  29479  29479  29479  29479  29479  29479  29479  29479  29479  29479  29479  29479  29479  29479  29479  29479  29479  29479  29479  29479  29479  29479  29479  29479  29479  29479  29479  29479     10  29479  29479  29479  29479  29479  29479  29479  29479  29479  29479  29479  29479  29479  29479  29479  29479  29479  29479  29479  29479  29479  29479  29479  29479  29479  29479  29479  29479  29479    160    200     64     89     64     19    117    109    135    154    132    126    110  29479  29479  29479  29479  29479  29479  29479  29479  29479  29479  29479  29479  29479  29479  29479  29479  29479  29479  29479  29479  29479  29479  29479  29479     55  29479  29479  29479  29479  29479  29479  29479    102    150    114  29479    102  29479  29479    140  29479  29479    103    109    135  29479    145  29479    135    126  29479    142    155  29479  29479  29479    151  29479  29479    120    176  29479  29479    148  29479  29479    175  29479    239    187  29479    134  29479    254  29479  29479  29479  29479  29479  29479  29479  29479    304    125  29479    141    125    137    149  29479    175    141    244    128    115    143    101    144    107    102    152    188    141    161  29479  29479    233  29479  29479  29479  29479  29479    211  29479    225  29479    289  29479  29479  29479  29479  29479  29479  29479  29479  29479  29479  29479  29479    282  29479  29479  29479    222  29479  29479  29479  29479  29479  29479  29479  29479  29479    210    213    217    209    228    216    227    221    155    199    276  29479    215  29479  29479  29479    235    250    242    224    231    237    242    244    234    234  29479  29479    226    224  29479    178  29479    239  29479  29479  29479  29479  29479  29479  29479  29479  29479  29479  29479    238    249    225  29479    228  29479  29479  29479  29479  29479  29479  29479  29479  29479  29479  29479  29479  29479  29479  29479  29479  29479    279    242    140  29479  29479  29479  29479  29479  29479  29479  29479  29479  29479  29479  29479  29479  29479  29479  29479  29479  29479  29479  29479  29479  29479  29479  29479  29479  29479  29479  29479  29479  29479  29479  29479  29479  29479  29479  29479  29479  29479  29479  29479  29479  29479  29479  29479  29479  29479  29479  29479  29479  29479  29479  29479  29479  29479  29479  29479  29479
  29479  29479  29479  29479  29479  29479  29479  29479  29479  29479  29479  29479  29479  29479  29479  29479  29479  29479  29479  29479  29479  29479  29479  29479  29479  29479  29479  29479  29479  29479  29479  29479  29479  29479  29479  29479  29479  29479  29479  29479  29479  29479  29479  29479  29479  29479  29479  29479  29479  29479  29479  29479  29479  29479  29479  29479  29479  29479  29479  29479  29479  29479  29479  29479  29479  29479  29479  29479  29479  29479  29479  29479  29479  29479  29479  29479  29479  29479  29479  29479  29479  29479  29479  29479  29479  29479    155  29479    213    121  29479    232    163  29479    141  29479    152    228  29479    162  29479    165    149    182    287    317  29479    168    191    220    197    165  29479    225    238    183    222    237  29479    135    192    245    161    260    254    251    261    258    246    264  29479    191    192    210    208    143    254    252    224    226    199    226    203    209    221    208    202    211    206    214    216    227    214    193    184    215  29479    247  29479  29479  29479  29479  29479  29479  29479  29479  29479  29479  29479  29479  29479  29479  29479  29479  29479  29479  29479  29479  29479  29479  29479  29479  29479  29479  29479  29479  29479  29479  29479  29479  29479  29479  29479  29479  29479  29479  29479  29479  29479  29479  29479  29479  29479  29479  29479  29479  29479  29479  29479  29479  29479  29479  29479  29479  29479  29479  29479  29479  29479  29479  29479  29479  29479  29479  29479  29479  29479  29479  29479  29479  29479  29479  29479  29479  29479  29479  29479  29479  29479  29479  29479  29479  29479  29479  29479  29479  29479  29479  29479  29479  29479  29479  29479  29479  29479  29479  29479    127     75     78     97     88    116  29479    114    118    153    133     96  29479  29479  29479  29479  29479  29479  29479  29479  29479  29479  29479  29479  29479  29479  29479  29479  29479  29479  29479  29479    116    122  29479    144  29479    125  29479  29479  29479  29479  29479  29479  29479    132  29479  29479     64  29479  29479  29479  29479  29479    167    143  29479  29479  29479  29479  29479    170    150    127  29479    157    175  29479    174    135  29479    153    124    120    121  29479  29479    187  29479    191  29479  29479    169  29479  29479  29479    190  29479    362  29479  29479  29479  29479  29479  29479    297     69  29479    149    150    129    172    217  29479    146  29479    159    116    110    129    106    130    110  29479    159    125    127    125    189  29479  29479  29479  29479  29479    246    215  29479    203  29479    253  29479  29479  29479  29479  29479  29479  29479  29479  29479  29479    257  29479  29479  29479  29479    222  29479  29479  29479  29479  29479  29479  29479  29479  29479  29479  29479    212    211    224    220    235    217    228    245    226    253    207  29479  29479  29479    257    239    245    237    234    244    249    240    244    230    239    242    231  29479  29479  29479    218    128    238  29479    250  29479  29479  29479  29479  29479  29479  29479  29479  29479  29479    250    232    237    238  29479  29479  29479  29479  29479  29479  29479  29479  29479  29479  29479  29479  29479  29479  29479  29479    218    231  29479  29479  29479  29479  29479  29479  29479  29479  29479  29479  29479  29479  29479  29479  29479  29479  29479  29479  29479  29479  29479  29479  29479  29479  29479  29479  29479  29479  29479  29479  29479  29479  29479  29479  29479  29479  29479  29479  29479  29479  29479  29479  29479  29479  29479  29479  29479  29479  29479  29479  29479  29479  29479  29479  29479  29479  29479  29479  29479
[truncated: 967,938 more chars]
