# Supplementary material for: A Novel Large-Scale Temperature Dominated Model for Predicting the End of the Growing Season
Source: PLoS One. 2016 Nov 28;11(11):e0167302. doi: 10.1371/journal.pone.0167302 (PMC5125685; doi:10.1371/journal.pone.0167302)
Supplement: S1 File — (ZIP) [file pone.0167302.s001.zip › MCD12Q2 product from 2001 to 2010/2010.txt]

  29114  29114  29114  29114  29114  29114  29114  29114  29114  29114  29114  29114  29114  29114  29114  29114  29114  29114  29114  29114  29114  29114  29114  29114  29114  29114  29114  29114  29114  29114  29114  29114  29114  29114  29114  29114  29114  29114  29114  29114  29114  29114  29114  29114  29114  29114  29114  29114  29114  29114  29114  29114  29114  29114  29114  29114  29114  29114  29114  29114  29114  29114  29114  29114  29114  29114  29114  29114  29114  29114  29114  29114  29114  29114  29114  29114  29114  29114  29114  29114  29114  29114  29114  29114  29114  29114  29114  29114  29114  29114  29114  29114  29114  29114  29114  29114  29114  29114  29114  29114  29114  29114  29114  29114  29114  29114  29114  29114  29114  29114  29114  29114  29114  29114  29114  29114  29114  29114  29114  29114  29114  29114  29114  29114  29114  29114  29114  29114  29114  29114  29114  29114  29114  29114  29114  29114  29114  29114  29114  29114  29114  29114  29114  29114  29114  29114  29114  29114  29114  29114  29114  29114  29114  29114  29114  29114  29114  29114  29114  29114  29114  29114  29114  29114  29114  29114  29114  29114  29114  29114  29114  29114  29114  29114  29114  29114  29114  29114  29114  29114  29114  29114  29114  29114  29114  29114  29114  29114  29114  29114  29114  29114  29114  29114  29114  29114  29114  29114  29114  29114  29114  29114  29114  29114  29114  29114  29114  29114  29114  29114  29114  29114  29114  29114  29114  29114  29114  29114  29114  29114  29114  29114  29114  29114  29114  29114  29114  29114  29114  29114  29114  29114  29114  29114  29114  29114  29114  29114  29114  29114  29114  29114  29114  29114  29114  29114  29114  29114  29114  29114  29114  29114  29114  29114  29114  29114  29114  29114  29114  29114  29114  29114  29114  29114  29114  29114  29114  29114  29114  29114  29114  29114  29114  29114  29114  29114  29114  29114  29114  29114  29114  29114  29114  29114  29114  29114  29114  29114  29114  29114  29114  29114  29114  29114  29114  29114  29114  29114  29114  29114  29114  29114  29114  29114  29114  29114  29114  29114  29114  29114  29114  29114  29114  29114  29114  29114  29114  29114  29114  29114  29114  29114  29114  29114  29114  29114  29114  29114  29114  29114  29114  29114  29114  29114  29114  29114  29114  29114  29114  29114  29114  29114  29114  29114  29114  29114  29114  29114  29114  29114  29114  29114  29114  29114  29114  29114  29114  29114  29114  29114  29114  29114  29114  29114  29114  29114  29114  29114  29114  29114  29114  29114  29114  29114  29114  29114  29114  29114  29114  29114  29114  29114  29114  29114  29114  29114  29114  29114  29114  29114  29114  29114  29114  29114  29114  29114  29114  29114  29114  29114  29114  29114  29114  29114  29114  29114  29114  29114  29114  29114  29114  29114  29114  29114  29114  29114  29114  29114  29114  29114  29114  29114  29114  29114  29114  29114  29114  29114  29114  29114  29114  29114  29114  29114  29114  29114  29114  29114  29114  29114  29114  29114  29114  29114  29114  29114  29114  29114  29114  29114  29114  29114  29114  29114  29114  29114  29114  29114  29114  29114  29114  29114  29114  29114  29114  29114  29114  29114  29114  29114  29114  29114  29114  29114  29114  29114  29114  29114  29114  29114  29114  29114  29114  29114  29114  29114  29114  29114  29114  29114  29114  29114  29114  29114  29114  29114  29114  29114  29114  29114  29114  29114  29114  29114  29114  29114  29114  29114  29114  29114  29114  29114  29114  29114  29114  29114  29114  29114  29114  29114  29114  29114  29114  29114  29114  29114  29114  29114  29114  29114  29114  29114  29114  29114  29114  29114  29114  29114  29114  29114
  29114  29114  29114  29114  29114  29114  29114  29114  29114  29114  29114  29114  29114  29114  29114  29114  29114  29114  29114  29114  29114  29114  29114  29114  29114  29114  29114  29114  29114  29114  29114  29114  29114  29114  29114  29114  29114  29114  29114  29114  29114  29114  29114  29114  29114  29114  29114  29114  29114  29114  29114  29114  29114  29114  29114  29114  29114  29114  29114  29114  29114  29114  29114  29114  29114  29114  29114  29114  29114  29114  29114  29114  29114  29114  29114  29114  29114  29114  29114  29114  29114  29114  29114  29114  29114  29114  29114  29114  29114  29114  29114  29114  29114  29114  29114  29114  29114  29114  29114  29114  29114  29114  29114  29114  29114  29114  29114  29114  29114  29114  29114  29114  29114  29114  29114  29114  29114  29114  29114  29114  29114  29114  29114  29114  29114  29114  29114  29114  29114  29114  29114  29114  29114  29114  29114  29114  29114  29114  29114  29114  29114  29114  29114  29114  29114  29114  29114  29114  29114  29114  29114  29114  29114  29114  29114  29114  29114  29114  29114  29114  29114  29114  29114  29114  29114  29114  29114  29114  29114  29114  29114  29114  29114  29114  29114  29114  29114  29114  29114  29114  29114  29114  29114  29114  29114  29114  29114  29114  29114  29114  29114  29114  29114  29114  29114  29114  29114  29114  29114  29114  29114  29114  29114  29114  29114  29114  29114  29114  29114  29114  29114  29114  29114  29114  29114  29114  29114  29114  29114  29114  29114  29114  29114  29114  29114  29114  29114  29114  29114  29114  29114  29114  29114  29114  29114  29114  29114  29114  29114  29114  29114  29114  29114  29114  29114  29114  29114  29114  29114  29114  29114  29114  29114  29114  29114  29114  29114  29114  29114  29114  29114  29114  29114  29114  29114  29114  29114  29114  29114  29114  29114  29114  29114  29114  29114  29114  29114  29114  29114  29114  29114  29114  29114  29114  29114  29114  29114  29114  29114  29114  29114  29114  29114  29114  29114  29114  29114  29114  29114  29114  29114  29114  29114  29114  29114  29114  29114  29114  29114  29114  29114  29114  29114  29114  29114  29114  29114  29114  29114  29114  29114  29114  29114  29114  29114  29114  29114  29114  29114  29114  29114  29114  29114  29114  29114  29114  29114  29114  29114  29114  29114  29114  29114  29114  29114  29114  29114  29114  29114  29114  29114  29114  29114  29114  29114  29114  29114  29114  29114  29114  29114  29114  29114  29114  29114  29114  29114  29114  29114  29114  29114  29114  29114  29114  29114  29114  29114  29114  29114  29114  29114  29114  29114  29114  29114  29114  29114  29114  29114  29114  29114  29114  29114  29114  29114  29114  29114  29114  29114  29114  29114  29114  29114  29114  29114  29114  29114  29114  29114  29114  29114  29114  29114  29114  29114  29114  29114  29114  29114  29114  29114  29114  29114  29114  29114  29114  29114  29114  29114  29114  29114  29114  29114  29114  29114  29114  29114  29114  29114  29114  29114  29114  29114  29114  29114  29114  29114  29114  29114  29114  29114  29114  29114  29114  29114  29114  29114  29114  29114  29114  29114  29114  29114  29114  29114  29114  29114  29114  29114  29114  29114  29114  29114  29114  29114  29114  29114  29114  29114  29114  29114  29114  29114  29114  29114  29114  29114  29114  29114  29114  29114  29114  29114  29114  29114  29114  29114  29114  29114  29114  29114  29114  29114  29114  29114  29114  29114  29114  29114  29114  29114  29114  29114  29114  29114  29114  29114  29114  29114  29114  29114  29114  29114  29114  29114  29114  29114  29114  29114  29114  29114  29114  29114  29114  29114  29114  29114  29114  29114  29114
  29114  29114  29114  29114  29114  29114  29114  29114  29114  29114  29114  29114  29114  29114  29114  29114  29114  29114  29114  29114  29114  29114  29114  29114  29114  29114  29114  29114  29114  29114  29114  29114  29114  29114  29114  29114  29114  29114  29114  29114  29114  29114  29114  29114  29114  29114  29114  29114  29114  29114  29114  29114  29114  29114  29114  29114  29114  29114  29114  29114  29114  29114  29114  29114  29114  29114  29114  29114  29114  29114  29114  29114  29114  29114  29114  29114  29114  29114  29114  29114  29114  29114  29114  29114  29114  29114  29114  29114  29114  29114  29114  29114  29114  29114  29114  29114  29114  29114  29114  29114  29114  29114  29114  29114  29114  29114  29114  29114  29114  29114  29114  29114  29114  29114  29114  29114  29114  29114  29114  29114  29114  29114  29114  29114  29114  29114  29114  29114  29114  29114  29114  29114  29114  29114  29114  29114  29114  29114  29114  29114  29114  29114  29114  29114  29114  29114  29114  29114  29114  29114  29114  29114  29114  29114  29114  29114  29114  29114  29114  29114  29114  29114  29114  29114  29114  29114  29114  29114  29114  29114  29114  29114  29114  29114  29114  29114  29114  29114  29114  29114  29114  29114  29114  29114  29114  29114  29114  29114  29114  29114  29114  29114  29114  29114  29114  29114  29114  29114  29114  29114  29114  29114  29114  29114  29114  29114  29114  29114  29114  29114  29114  29114  29114  29114  29114  29114  29114  29114  29114  29114  29114  29114  29114  29114  29114  29114  29114  29114  29114  29114  29114  29114  29114  29114  29114  29114  29114  29114  29114  29114  29114  29114  29114  29114  29114  29114  29114  29114  29114  29114  29114  29114  29114  29114  29114  29114  29114  29114  29114  29114  29114  29114  29114  29114  29114  29114  29114  29114  29114  29114  29114  29114  29114  29114  29114  29114  29114  29114  29114  29114  29114  29114  29114  29114  29114  29114  29114  29114  29114  29114  29114  29114  29114  29114  29114  29114  29114  29114  29114  29114  29114  29114  29114  29114  29114  29114  29114  29114  29114  29114  29114  29114  29114  29114  29114  29114  29114  29114  29114  29114  29114  29114  29114  29114  29114  29114  29114  29114  29114  29114  29114  29114  29114  29114  29114  29114  29114  29114  29114  29114  29114  29114  29114  29114  29114  29114  29114  29114  29114  29114  29114  29114  29114  29114  29114  29114  29114  29114  29114  29114  29114  29114  29114  29114  29114  29114  29114  29114  29114  29114  29114  29114  29114  29114  29114  29114  29114  29114  29114  29114  29114  29114  29114  29114  29114  29114  29114  29114  29114  29114  29114  29114  29114  29114  29114  29114  29114  29114  29114  29114  29114  29114  29114  29114  29114  29114  29114  29114  29114  29114  29114  29114  29114  29114  29114  29114  29114  29114  29114  29114  29114  29114  29114  29114  29114  29114  29114  29114  29114  29114  29114  29114  29114  29114  29114  29114  29114  29114  29114  29114  29114  29114  29114  29114  29114  29114  29114  29114  29114  29114  29114  29114  29114  29114  29114  29114  29114  29114  29114  29114  29114  29114  29114  29114  29114  29114  29114  29114  29114  29114  29114  29114  29114  29114  29114  29114  29114  29114  29114  29114  29114  29114  29114  29114  29114  29114  29114  29114  29114  29114  29114  29114  29114  29114  29114  29114  29114  29114  29114  29114  29114  29114  29114  29114  29114  29114  29114  29114  29114  29114  29114  29114  29114  29114  29114  29114  29114  29114  29114  29114  29114  29114  29114  29114  29114  29114  29114  29114  29114  29114  29114  29114  29114  29114  29114  29114  29114  29114  29114  29114
  29114  29114  29114  29114  29114  29114  29114  29114  29114  29114  29114  29114  29114  29114  29114  29114  29114  29114  29114  29114  29114  29114  29114  29114  29114  29114  29114  29114  29114  29114  29114  29114  29114  29114  29114  29114  29114  29114  29114  29114  29114  29114  29114  29114  29114  29114  29114  29114  29114  29114  29114  29114  29114  29114  29114  29114  29114  29114  29114  29114  29114  29114  29114  29114  29114  29114  29114  29114  29114  29114  29114  29114  29114  29114  29114  29114  29114  29114  29114  29114  29114  29114  29114  29114  29114  29114  29114  29114  29114  29114  29114  29114  29114  29114  29114  29114  29114  29114  29114  29114  29114  29114  29114  29114  29114  29114  29114  29114  29114  29114  29114  29114  29114  29114  29114  29114  29114  29114  29114  29114  29114  29114  29114  29114  29114  29114  29114  29114  29114  29114  29114  29114  29114  29114  29114  29114  29114  29114  29114  29114  29114  29114  29114  29114  29114  29114  29114  29114  29114  29114  29114  29114  29114  29114  29114  29114  29114  29114  29114  29114  29114  29114  29114  29114  29114  29114  29114  29114  29114  29114  29114  29114  29114  29114  29114  29114  29114  29114  29114  29114  29114  29114  29114  29114  29114  29114  29114  29114  29114  29114  29114  29114  29114  29114  29114  29114  29114  29114  29114  29114  29114  29114  29114  29114  29114  29114  29114  29114  29114  29114  29114  29114  29114  29114  29114  29114  29114  29114  29114  29114  29114  29114  29114  29114  29114  29114  29114  29114  29114  29114  29114  29114  29114  29114  29114  29114  29114  29114  29114  29114  29114  29114  29114  29114  29114  29114  29114  29114  29114  29114  29114  29114  29114  29114  29114  29114  29114  29114  29114  29114  29114  29114  29114  29114  29114  29114  29114  29114  29114  29114  29114  29114  29114  29114  29114  29114  29114  29114  29114  29114  29114  29114  29114  29114  29114  29114  29114  29114  29114  29114  29114  29114  29114  29114  29114  29114  29114  29114  29114  29114  29114  29114  29114  29114  29114  29114  29114  29114  29114  29114  29114  29114  29114  29114  29114  29114  29114  29114  29114  29114  29114  29114  29114  29114  29114  29114  29114  29114  29114  29114  29114  29114  29114  29114  29114  29114  29114  29114  29114  29114  29114  29114  29114  29114  29114  29114  29114  29114  29114  29114  29114  29114  29114  29114  29114  29114  29114  29114  29114  29114  29114  29114  29114  29114  29114  29114  29114  29114  29114  29114  29114  29114  29114  29114  29114  29114  29114  29114  29114  29114  29114  29114  29114  29114  29114  29114  29114  29114  29114  29114  29114  29114  29114  29114  29114  29114  29114  29114  29114  29114  29114  29114  29114  29114  29114  29114  29114  29114  29114  29114  29114  29114  29114  29114  29114  29114  29114  29114  29114  29114  29114  29114  29114  29114  29114  29114  29114  29114  29114  29114  29114  29114  29114  29114  29114  29114  29114  29114  29114  29114  29114  29114  29114  29114  29114  29114  29114  29114  29114  29114  29114  29114  29114  29114  29114  29114  29114  29114  29114  29114  29114  29114  29114  29114  29114  29114  29114  29114  29114  29114  29114  29114  29114  29114  29114  29114  29114  29114  29114  29114  29114  29114  29114  29114  29114  29114  29114  29114  29114  29114  29114  29114  29114  29114  29114  29114  29114  29114  29114  29114  29114  29114  29114  29114  29114  29114  29114  29114  29114  29114  29114  29114  29114  29114  29114  29114  29114  29114  29114  29114  29114  29114  29114  29114  29114  29114  29114  29114  29114  29114  29114  29114  29114  29114  29114  29114  29114  29114  29114  29114
  29114  29114  29114  29114  29114  29114  29114  29114  29114  29114  29114  29114  29114  29114  29114  29114  29114  29114  29114  29114  29114  29114  29114  29114  29114  29114  29114  29114  29114  29114  29114  29114  29114  29114  29114  29114  29114  29114  29114  29114  29114  29114  29114  29114  29114  29114  29114  29114  29114  29114  29114  29114  29114  29114  29114  29114  29114  29114  29114  29114  29114  29114  29114  29114  29114  29114  29114  29114  29114  29114  29114  29114  29114  29114  29114  29114  29114  29114  29114  29114  29114  29114  29114  29114  29114  29114  29114  29114  29114  29114  29114  29114  29114  29114  29114  29114  29114  29114  29114  29114  29114  29114  29114  29114  29114  29114  29114  29114  29114  29114  29114  29114  29114  29114  29114  29114  29114  29114  29114  29114  29114  29114  29114  29114  29114  29114  29114  29114  29114  29114  29114  29114  29114  29114  29114  29114  29114  29114  29114  29114  29114  29114  29114  29114  29114  29114  29114  29114  29114  29114  29114  29114  29114  29114  29114  29114  29114  29114  29114  29114  29114  29114  29114  29114  29114  29114  29114  29114  29114  29114  29114  29114  29114  29114  29114  29114  29114  29114  29114  29114  29114  29114  29114  29114  29114  29114  29114  29114  29114  29114  29114  29114  29114  29114  29114  29114  29114  29114  29114  29114  29114  29114  29114  29114  29114  29114  29114  29114  29114  29114  29114  29114  29114  29114  29114  29114  29114  29114  29114  29114  29114  29114  29114  29114  29114  29114  29114  29114  29114  29114  29114  29114  29114  29114  29114  29114  29114  29114  29114  29114  29114  29114  29114  29114  29114  29114  29114  29114  29114  29114  29114  29114  29114  29114  29114  29114  29114  29114  29114  29114  29114  29114  29114  29114  29114  29114  29114  29114  29114  29114  29114  29114  29114  29114  29114  29114  29114  29114  29114  29114  29114  29114  29114  29114  29114  29114  29114  29114  29114  29114  29114  29114  29114  29114  29114  29114  29114  29114  29114  29114  29114  29114  29114  29114  29114  29114  29114  29114  29114  29114  29114  29114  29114  29114  29114  29114  29114  29114  29114  29114  29114  29114  29114  29114  29114  29114  29114  29114  29114  29114  29114  29114  29114  29114  29114  29114  29114  29114  29114  29114  29114  29114  29114  29114  29114  29114  29114  29114  29114  29114  29114  29114  29114  29114  29114  29114  29114  29114  29114  29114  29114  29114  29114  29114  29114  29114  29114  29114  29114  29114  29114  29114  29114  29114  29114  29114  29114  29114  29114  29114  29114  29114  29114  29114  29114  29114  29114  29114  29114  29114  29114  29114  29114  29114  29114  29114  29114  29114  29114  29114  29114  29114  29114  29114  29114  29114  29114  29114  29114  29114  29114  29114  29114  29114  29114  29114  29114  29114  29114  29114  29114  29114  29114  29114  29114  29114  29114  29114  29114  29114  29114  29114  29114  29114  29114  29114  29114  29114  29114  29114  29114  29114  29114  29114  29114  29114  29114  29114  29114  29114  29114  29114  29114  29114  29114  29114  29114  29114  29114  29114  29114  29114  29114  29114  29114  29114  29114  29114  29114  29114  29114  29114  29114  29114  29114  29114  29114  29114  29114  29114  29114  29114  29114  29114  29114  29114  29114  29114  29114  29114  29114  29114  29114  29114  29114  29114  29114  29114  29114  29114  29114  29114  29114  29114  29114  29114  29114  29114  29114  29114  29114  29114  29114  29114  29114  29114  29114  29114  29114  29114  29114  29114  29114  29114  29114  29114  29114  29114  29114  29114  29114  29114  29114  29114  29114  29114  29114  29114  29114  29114
  29114  29114  29114  29114  29114  29114  29114  29114  29114  29114  29114  29114  29114  29114  29114  29114  29114  29114  29114  29114  29114  29114  29114  29114  29114  29114  29114  29114  29114  29114  29114  29114  29114  29114  29114  29114  29114  29114  29114  29114  29114  29114  29114  29114  29114  29114  29114  29114  29114  29114  29114  29114  29114  29114  29114  29114  29114  29114  29114  29114  29114  29114  29114  29114  29114  29114  29114  29114  29114  29114  29114  29114  29114  29114  29114  29114  29114  29114  29114  29114  29114  29114  29114  29114  29114  29114  29114  29114  29114  29114  29114  29114  29114  29114  29114  29114  29114  29114  29114  29114  29114  29114  29114  29114  29114  29114  29114  29114  29114  29114  29114  29114  29114  29114  29114  29114  29114  29114  29114  29114  29114  29114  29114  29114  29114  29114  29114  29114  29114  29114  29114  29114  29114  29114  29114  29114  29114  29114  29114  29114  29114  29114  29114  29114  29114  29114  29114  29114  29114  29114  29114  29114  29114  29114  29114  29114  29114  29114  29114  29114  29114  29114  29114  29114  29114  29114  29114  29114  29114  29114  29114  29114  29114  29114  29114  29114  29114  29114  29114  29114  29114  29114  29114  29114  29114  29114  29114  29114  29114  29114  29114  29114  29114  29114  29114  29114  29114  29114  29114  29114  29114  29114  29114  29114  29114  29114  29114  29114  29114  29114  29114  29114  29114  29114  29114  29114  29114  29114  29114  29114  29114  29114  29114  29114  29114  29114  29114  29114  29114  29114  29114  29114  29114  29114  29114  29114  29114  29114  29114  29114  29114  29114  29114  29114  29114  29114  29114  29114  29114  29114  29114  29114  29114  29114  29114  29114  29114  29114  29114  29114  29114  29114  29114  29114  29114  29114  29114  29114  29114  29114  29114  29114  29114  29114  29114  29114  29114  29114  29114  29114  29114  29114  29114  29114  29114  29114  29114  29114  29114  29114  29114  29114  29114  29114  29114  29114  29114  29114  29114  29114  29114  29114  29114  29114  29114  29114  29114  29114  29114  29114  29114  29114  29114  29114  29114  29114  29114  29114  29114  29114  29114  29114  29114  29114  29114  29114  29114  29114  29114  29114  29114  29114  29114  29114  29114  29114  29114  29114  29114  29114  29114  29114  29114  29114  29114  29114  29114  29114  29114  29114  29114  29114  29114  29114  29114  29114  29114  29114  29114  29114  29114  29114  29114  29114  29114  29114  29114  29114  29114  29114  29114  29114  29114  29114  29114  29114  29114  29114  29114  29114  29114  29114  29114  29114  29114  29114  29114  29114  29114  29114  29114  29114  29114  29114  29114  29114  29114  29114  29114  29114  29114  29114  29114  29114  29114  29114  29114  29114  29114  29114  29114  29114  29114  29114  29114  29114  29114  29114  29114  29114  29114  29114  29114  29114  29114  29114  29114  29114  29114  29114  29114  29114  29114  29114  29114  29114  29114  29114  29114  29114  29114  29114  29114  29114  29114  29114  29114  29114  29114  29114  29114  29114  29114  29114  29114  29114  29114  29114  29114  29114  29114  29114  29114  29114  29114  29114  29114  29114  29114  29114  29114  29114  29114  29114  29114  29114  29114  29114  29114  29114  29114  29114  29114  29114  29114  29114  29114  29114  29114  29114  29114  29114  29114  29114  29114  29114  29114  29114  29114  29114  29114  29114  29114  29114  29114  29114  29114  29114  29114  29114  29114  29114  29114  29114  29114  29114  29114  29114  29114  29114  29114  29114  29114  29114  29114  29114  29114  29114  29114  29114  29114  29114  29114  29114  29114  29114  29114  29114  29114  29114
  29114  29114  29114  29114  29114  29114  29114  29114  29114  29114  29114  29114  29114  29114  29114  29114  29114  29114  29114  29114  29114  29114  29114  29114  29114  29114  29114  29114  29114  29114  29114  29114  29114  29114  29114  29114  29114  29114  29114  29114  29114  29114  29114  29114  29114  29114  29114  29114  29114  29114  29114  29114  29114  29114  29114  29114  29114  29114  29114  29114  29114  29114  29114  29114  29114  29114  29114  29114  29114  29114  29114  29114  29114  29114  29114  29114  29114  29114  29114  29114  29114  29114  29114  29114  29114  29114  29114  29114  29114  29114  29114  29114  29114  29114  29114  29114  29114  29114  29114  29114  29114  29114  29114  29114  29114  29114  29114  29114  29114  29114  29114  29114  29114  29114  29114  29114  29114  29114  29114  29114  29114  29114  29114  29114  29114  29114  29114  29114  29114  29114  29114  29114  29114  29114  29114  29114  29114  29114  29114  29114  29114  29114  29114  29114  29114  29114  29114  29114  29114  29114  29114  29114  29114  29114  29114  29114  29114  29114  29114  29114  29114  29114  29114  29114  29114  29114  29114  29114  29114  29114  29114  29114  29114  29114  29114  29114  29114  29114  29114  29114  29114  29114  29114  29114  29114  29114  29114  29114  29114  29114  29114  29114  29114  29114  29114  29114  29114  29114  29114  29114  29114  29114  29114  29114  29114  29114  29114  29114  29114  29114  29114  29114  29114  29114  29114  29114  29114  29114  29114  29114  29114  29114  29114  29114  29114  29114  29114  29114  29114  29114  29114  29114  29114  29114  29114  29114  29114  29114  29114  29114  29114  29114  29114  29114  29114  29114  29114  29114  29114  29114  29114  29114  29114  29114  29114  29114  29114  29114  29114  29114  29114  29114  29114  29114  29114  29114  29114  29114  29114  29114  29114  29114  29114  29114  29114  29114  29114  29114  29114  29114  29114  29114  29114  29114  29114  29114  29114  29114  29114  29114  29114  29114  29114  29114  29114  29114  29114  29114  29114  29114  29114  29114  29114  29114  29114  29114  29114  29114  29114  29114  29114  29114  29114  29114  29114  29114  29114  29114  29114  29114  29114  29114  29114  29114  29114  29114  29114  29114  29114  29114  29114  29114  29114  29114  29114  29114  29114  29114  29114  29114  29114  29114  29114  29114  29114  29114  29114  29114  29114  29114  29114  29114  29114  29114  29114  29114  29114  29114  29114  29114  29114  29114  29114  29114  29114  29114  29114  29114  29114  29114  29114  29114  29114  29114  29114  29114  29114  29114  29114  29114  29114  29114  29114  29114  29114  29114  29114  29114  29114  29114  29114  29114  29114  29114  29114  29114  29114  29114  29114  29114  29114  29114  29114  29114  29114  29114  29114  29114  29114  29114  29114  29114  29114  29114  29114  29114  29114  29114  29114  29114  29114  29114  29114  29114  29114  29114  29114  29114  29114  29114  29114  29114  29114  29114  29114  29114  29114  29114  29114  29114  29114  29114  29114  29114  29114  29114  29114  29114  29114  29114  29114  29114  29114  29114  29114  29114  29114  29114  29114  29114  29114  29114  29114  29114  29114  29114  29114  29114  29114  29114  29114  29114  29114  29114  29114  29114  29114  29114  29114  29114  29114  29114  29114  29114  29114  29114  29114  29114  29114  29114  29114  29114  29114  29114  29114  29114  29114  29114  29114  29114  29114  29114  29114  29114  29114  29114  29114  29114  29114  29114  29114  29114  29114  29114  29114  29114  29114  29114  29114  29114  29114  29114  29114  29114  29114  29114  29114  29114  29114  29114  29114  29114  29114  29114  29114  29114  29114  29114  29114  29114
  29114  29114  29114  29114  29114  29114  29114  29114  29114  29114  29114  29114  29114  29114  29114  29114  29114  29114  29114  29114  29114  29114  29114  29114  29114  29114  29114  29114  29114  29114  29114  29114  29114  29114  29114  29114  29114  29114  29114  29114  29114  29114  29114  29114  29114  29114  29114  29114  29114  29114  29114  29114  29114  29114  29114  29114  29114  29114  29114  29114  29114  29114  29114  29114  29114  29114  29114  29114  29114  29114  29114  29114  29114  29114  29114  29114  29114  29114  29114  29114  29114  29114  29114  29114  29114  29114  29114  29114  29114  29114  29114  29114  29114  29114  29114  29114  29114  29114  29114  29114  29114  29114  29114  29114  29114  29114  29114  29114  29114  29114  29114  29114  29114  29114  29114  29114  29114  29114  29114  29114  29114  29114  29114  29114  29114  29114  29114  29114  29114  29114  29114  29114  29114  29114  29114  29114  29114  29114  29114  29114  29114  29114  29114  29114  29114  29114  29114  29114  29114  29114  29114  29114  29114  29114  29114  29114  29114  29114  29114  29114  29114  29114  29114  29114  29114  29114  29114  29114  29114  29114  29114  29114  29114  29114  29114  29114  29114  29114  29114  29114  29114  29114  29114  29114  29114  29114  29114  29114  29114  29114  29114  29114  29114  29114  29114  29114  29114  29114  29114  29114  29114  29114  29114  29114  29114  29114  29114  29114  29114  29114  29114  29114  29114  29114  29114  29114  29114  29114  29114  29114  29114  29114  29114  29114  29114  29114  29114  29114  29114  29114  29114  29114  29114  29114  29114  29114  29114  29114  29114  29114  29114  29114  29114  29114  29114  29114  29114  29114  29114  29114  29114  29114  29114  29114  29114  29114  29114  29114  29114  29114  29114  29114  29114  29114  29114  29114  29114  29114  29114  29114  29114  29114  29114  29114  29114  29114  29114  29114  29114  29114  29114  29114  29114  29114  29114  29114  29114  29114  29114  29114  29114  29114  29114  29114  29114  29114  29114  29114  29114  29114  29114  29114  29114  29114  29114  29114  29114  29114  29114  29114  29114  29114  29114  29114  29114  29114  29114  29114  29114  29114  29114  29114  29114  29114  29114  29114  29114  29114  29114  29114  29114  29114  29114  29114  29114  29114  29114  29114  29114  29114  29114  29114  29114  29114  29114  29114  29114  29114  29114  29114  29114  29114  29114  29114  29114  29114  29114  29114  29114  29114  29114  29114  29114  29114  29114  29114  29114  29114  29114  29114  29114  29114  29114  29114  29114  29114  29114  29114  29114  29114  29114  29114  29114  29114  29114  29114  29114  29114  29114  29114  29114  29114  29114  29114  29114  29114  29114  29114  29114  29114  29114  29114  29114  29114  29114  29114  29114  29114  29114  29114  29114  29114  29114  29114  29114  29114  29114  29114  29114  29114  29114  29114  29114  29114  29114  29114  29114  29114  29114  29114  29114  29114  29114  29114  29114  29114  29114  29114  29114  29114  29114  29114  29114  29114  29114  29114  29114  29114  29114  29114  29114  29114  29114  29114  29114  29114  29114  29114  29114  29114  29114  29114  29114  29114  29114  29114  29114  29114  29114  29114  29114  29114  29114  29114  29114  29114  29114  29114  29114  29114  29114  29114  29114  29114  29114  29114  29114  29114  29114  29114  29114  29114  29114  29114  29114  29114  29114  29114  29114  29114  29114  29114  29114  29114  29114  29114  29114  29114  29114  29114  29114  29114  29114  29114  29114  29114  29114  29114  29114  29114  29114  29114  29114  29114  29114  29114  29114  29114  29114  29114  29114  29114  29114  29114  29114  29114  29114  29114  29114  29114
  29114  29114  29114  29114  29114  29114  29114  29114  29114  29114  29114  29114  29114  29114  29114  29114  29114  29114  29114  29114  29114  29114  29114  29114  29114  29114  29114  29114  29114  29114  29114  29114  29114  29114  29114  29114  29114  29114  29114  29114  29114  29114  29114  29114  29114  29114  29114  29114  29114  29114  29114  29114  29114  29114  29114  29114  29114  29114  29114  29114  29114  29114  29114  29114  29114  29114  29114  29114  29114  29114  29114  29114  29114  29114  29114  29114  29114  29114  29114  29114  29114  29114  29114  29114  29114  29114  29114  29114  29114  29114  29114  29114  29114  29114  29114  29114  29114  29114  29114  29114  29114  29114  29114  29114  29114  29114  29114  29114  29114  29114  29114  29114  29114  29114  29114  29114  29114  29114  29114  29114  29114  29114  29114  29114  29114  29114  29114  29114  29114  29114  29114  29114  29114  29114  29114  29114  29114  29114  29114  29114  29114  29114  29114  29114  29114  29114  29114  29114  29114  29114  29114  29114  29114  29114  29114  29114  29114  29114  29114  29114  29114  29114  29114  29114  29114  29114  29114  29114  29114  29114  29114  29114  29114  29114  29114  29114  29114  29114  29114  29114  29114  29114  29114  29114  29114  29114  29114  29114  29114  29114  29114  29114  29114  29114  29114  29114  29114  29114  29114  29114  29114  29114  29114  29114  29114  29114  29114  29114  29114  29114  29114  29114  29114  29114  29114  29114  29114  29114  29114  29114  29114  29114  29114  29114  29114  29114  29114  29114  29114  29114  29114  29114  29114  29114  29114  29114  29114  29114  29114  29114  29114  29114  29114  29114  29114  29114  29114  29114  29114  29114  29114  29114  29114  29114  29114  29114  29114  29114  29114  29114  29114  29114  29114  29114  29114  29114  29114  29114  29114  29114  29114  29114  29114  29114  29114  29114  29114  29114  29114  29114  29114  29114  29114  29114  29114  29114  29114  29114  29114  29114  29114  29114  29114  29114  29114  29114  29114  29114  29114  29114  29114  29114  29114  29114  29114  29114  29114  29114  29114  29114  29114  29114  29114  29114  29114  29114  29114  29114  29114  29114  29114  29114  29114  29114  29114  29114  29114  29114  29114  29114  29114  29114  29114  29114  29114  29114  29114  29114  29114  29114  29114  29114  29114  29114  29114  29114  29114  29114  29114  29114  29114  29114  29114  29114  29114  29114  29114  29114  29114  29114  29114  29114  29114  29114  29114  29114  29114  29114  29114  29114  29114  29114  29114  29114  29114  29114  29114  29114  29114  29114  29114  29114  29114  29114  29114  29114  29114  29114  29114  29114  29114  29114  29114  29114  29114  29114  29114  29114  29114  29114  29114  29114  29114  29114  29114  29114  29114  29114  29114  29114  29114  29114  29114  29114  29114  29114  29114  29114  29114  29114  29114  29114  29114  29114  29114  29114  29114  29114  29114  29114  29114  29114  29114  29114  29114  29114  29114  29114  29114  29114  29114  29114  29114  29114  29114  29114  29114  29114  29114  29114  29114  29114  29114  29114  29114  29114  29114  29114  29114  29114  29114  29114  29114  29114  29114  29114  29114  29114  29114  29114  29114  29114  29114  29114  29114  29114  29114  29114  29114  29114  29114  29114  29114  29114  29114  29114  29114  29114  29114  29114  29114  29114  29114  29114  29114  29114  29114  29114  29114  29114  29114  29114  29114  29114  29114  29114  29114  29114  29114  29114  29114  29114  29114  29114  29114  29114  29114  29114  29114  29114  29114  29114  29114  29114  29114  29114  29114  29114  29114  29114  29114  29114  29114  29114  29114  29114  29114  29114  29114  29114
  29114  29114  29114  29114  29114  29114  29114  29114  29114  29114  29114  29114  29114  29114  29114  29114  29114  29114  29114  29114  29114  29114  29114  29114  29114  29114  29114  29114  29114  29114  29114  29114  29114  29114  29114  29114  29114  29114  29114  29114  29114  29114  29114  29114  29114  29114  29114  29114  29114  29114  29114  29114  29114  29114  29114  29114  29114  29114  29114  29114  29114  29114  29114  29114  29114  29114  29114  29114  29114  29114  29114  29114  29114  29114  29114  29114  29114  29114  29114  29114  29114  29114  29114  29114  29114  29114  29114  29114  29114  29114  29114  29114  29114  29114  29114  29114  29114  29114  29114  29114  29114  29114  29114  29114  29114  29114  29114  29114  29114  29114  29114  29114  29114  29114  29114  29114  29114  29114  29114  29114  29114  29114  29114  29114  29114  29114  29114  29114  29114  29114  29114  29114  29114  29114  29114  29114  29114  29114  29114  29114  29114  29114  29114  29114  29114  29114  29114  29114  29114  29114  29114  29114  29114  29114  29114  29114  29114  29114  29114  29114  29114  29114  29114  29114  29114  29114  29114  29114  29114  29114  29114  29114  29114  29114  29114  29114  29114  29114  29114  29114  29114  29114  29114  29114  29114  29114  29114  29114  29114  29114  29114  29114  29114  29114  29114  29114  29114  29114  29114  29114  29114  29114  29114  29114  29114  29114  29114  29114  29114  29114  29114  29114  29114  29114  29114  29114  29114  29114  29114  29114  29114  29114  29114  29114  29114  29114  29114  29114  29114  29114  29114  29114  29114  29114  29114  29114  29114  29114  29114  29114  29114  29114  29114  29114  29114  29114  29114  29114  29114  29114  29114  29114  29114  29114  29114  29114  29114  29114  29114  29114  29114  29114  29114  29114  29114  29114  29114  29114  29114  29114  29114  29114  29114  29114  29114  29114  29114  29114  29114  29114  29114  29114  29114  29114  29114  29114  29114  29114  29114  29114  29114  29114  29114  29114  29114  29114  29114  29114  29114  29114  29114  29114  29114  29114  29114  29114  29114  29114  29114  29114  29114  29114  29114  29114  29114  29114  29114  29114  29114  29114  29114  29114  29114  29114  29114  29114  29114  29114  29114  29114  29114  29114  29114  29114  29114  29114  29114  29114  29114  29114  29114  29114  29114  29114  29114  29114  29114  29114  29114  29114  29114  29114  29114  29114  29114  29114  29114  29114  29114  29114  29114  29114  29114  29114  29114  29114  29114  29114  29114  29114  29114  29114  29114  29114  29114  29114  29114  29114  29114  29114  29114  29114  29114  29114  29114  29114  29114  29114  29114  29114  29114  29114  29114  29114  29114  29114  29114  29114  29114  29114  29114  29114  29114  29114  29114  29114  29114  29114  29114  29114  29114  29114  29114  29114  29114  29114  29114  29114  29114  29114  29114  29114  29114  29114  29114  29114  29114  29114  29114  29114  29114  29114  29114  29114  29114  29114  29114  29114  29114  29114  29114  29114  29114  29114  29114  29114  29114  29114  29114  29114  29114  29114  29114  29114  29114  29114  29114  29114  29114  29114  29114  29114  29114  29114  29114  29114  29114  29114  29114  29114  29114  29114  29114  29114  29114  29114  29114  29114  29114  29114  29114  29114  29114  29114  29114  29114  29114  29114  29114  29114  29114  29114  29114  29114  29114  29114  29114  29114  29114  29114  29114  29114  29114  29114  29114  29114  29114  29114  29114  29114  29114  29114  29114  29114  29114  29114  29114  29114  29114  29114  29114  29114  29114  29114  29114  29114  29114  29114  29114  29114  29114  29114  29114  29114  29114  29114  29114  29114  29114  29114
  29114  29114  29114  29114  29114  29114  29114  29114  29114  29114  29114  29114  29114  29114  29114  29114  29114  29114  29114  29114  29114  29114  29114  29114  29114  29114  29114  29114  29114  29114  29114  29114  29114  29114  29114  29114  29114  29114  29114  29114  29114  29114  29114  29114  29114  29114  29114  29114  29114  29114  29114  29114  29114  29114  29114  29114  29114  29114  29114  29114  29114  29114  29114  29114  29114  29114  29114  29114  29114  29114  29114  29114  29114  29114  29114  29114  29114  29114  29114  29114  29114  29114  29114  29114  29114  29114  29114  29114  29114  29114  29114  29114  29114  29114  29114  29114  29114  29114  29114  29114  29114  29114  29114  29114  29114  29114  29114  29114  29114  29114  29114  29114  29114  29114  29114  29114  29114  29114  29114  29114  29114  29114  29114  29114  29114  29114  29114  29114  29114  29114  29114  29114  29114  29114  29114  29114  29114  29114  29114  29114  29114  29114  29114  29114  29114  29114  29114  29114  29114  29114  29114  29114  29114  29114  29114  29114  29114  29114  29114  29114  29114  29114  29114  29114  29114  29114  29114  29114  29114  29114  29114  29114  29114  29114  29114  29114  29114  29114  29114  29114  29114  29114  29114  29114  29114  29114  29114  29114  29114  29114  29114  29114  29114  29114  29114  29114  29114  29114  29114  29114  29114  29114  29114  29114  29114  29114  29114  29114  29114  29114  29114  29114  29114  29114  29114  29114  29114  29114  29114  29114  29114  29114  29114  29114  29114  29114  29114  29114  29114  29114  29114  29114  29114  29114  29114  29114  29114  29114  29114  29114  29114  29114  29114  29114  29114  29114  29114  29114  29114  29114  29114  29114  29114  29114  29114  29114  29114  29114  29114  29114  29114  29114  29114  29114  29114  29114  29114  29114  29114  29114  29114  29114  29114  29114  29114  29114  29114  29114  29114  29114  29114  29114  29114  29114  29114  29114  29114  29114  29114  29114  29114  29114  29114  29114  29114  29114  29114  29114  29114  29114  29114  29114  29114  29114  29114  29114  29114  29114  29114  29114  29114  29114  29114  29114  29114  29114  29114  29114  29114  29114  29114  29114  29114  29114  29114  29114  29114  29114  29114  29114  29114  29114  29114  29114  29114  29114  29114  29114  29114  29114  29114  29114  29114  29114  29114  29114  29114  29114  29114  29114  29114  29114  29114  29114  29114  29114  29114  29114  29114  29114  29114  29114  29114  29114  29114  29114  29114  29114  29114  29114  29114  29114  29114  29114  29114  29114  29114  29114  29114  29114  29114  29114  29114  29114  29114  29114  29114  29114  29114  29114  29114  29114  29114  29114  29114  29114  29114  29114  29114  29114  29114  29114  29114  29114  29114  29114  29114  29114  29114  29114  29114  29114  29114  29114  29114  29114  29114  29114  29114  29114  29114  29114  29114  29114  29114  29114  29114  29114  29114  29114  29114  29114  29114  29114  29114  29114  29114  29114  29114  29114  29114  29114  29114  29114  29114  29114  29114  29114  29114  29114  29114  29114  29114  29114  29114  29114  29114  29114  29114  29114  29114  29114  29114  29114  29114  29114  29114  29114  29114  29114  29114  29114  29114  29114  29114  29114  29114  29114  29114  29114  29114  29114  29114  29114  29114  29114  29114  29114  29114  29114  29114  29114  29114  29114  29114  29114  29114  29114  29114  29114  29114  29114  29114  29114  29114  29114  29114  29114  29114  29114  29114  29114  29114  29114  29114  29114  29114  29114  29114  29114  29114  29114  29114  29114  29114  29114  29114  29114  29114  29114  29114  29114  29114  29114  29114  29114  29114  29114  29114  29114
  29114  29114  29114  29114  29114  29114  29114  29114  29114  29114  29114  29114  29114  29114  29114  29114  29114  29114  29114  29114  29114  29114  29114  29114  29114  29114  29114  29114  29114  29114  29114  29114  29114  29114  29114  29114  29114  29114  29114  29114  29114  29114  29114  29114  29114  29114  29114  29114  29114  29114  29114  29114  29114  29114  29114  29114  29114  29114  29114  29114  29114  29114  29114  29114  29114  29114  29114  29114  29114  29114  29114  29114  29114  29114  29114  29114  29114  29114  29114  29114  29114  29114  29114  29114  29114  29114  29114  29114  29114  29114  29114  29114  29114  29114  29114  29114  29114  29114  29114  29114  29114  29114  29114  29114  29114  29114  29114  29114  29114  29114  29114  29114  29114  29114  29114  29114  29114  29114  29114  29114  29114  29114  29114  29114  29114  29114  29114  29114  29114  29114  29114  29114  29114  29114  29114  29114  29114  29114  29114  29114  29114  29114  29114  29114  29114  29114  29114  29114  29114  29114  29114  29114  29114  29114  29114  29114  29114  29114  29114  29114  29114  29114  29114  29114  29114  29114  29114  29114  29114  29114  29114  29114  29114  29114  29114  29114  29114  29114  29114  29114  29114  29114  29114  29114  29114  29114  29114  29114  29114  29114  29114  29114  29114  29114  29114  29114  29114  29114  29114  29114  29114  29114  29114  29114  29114  29114  29114  29114  29114  29114  29114  29114  29114  29114  29114  29114  29114  29114  29114  29114  29114  29114  29114  29114  29114  29114  29114  29114  29114  29114  29114  29114  29114  29114  29114  29114  29114  29114  29114  29114  29114  29114  29114  29114  29114  29114  29114  29114  29114  29114  29114  29114  29114  29114  29114  29114  29114  29114  29114  29114  29114  29114  29114  29114  29114  29114  29114  29114  29114  29114  29114  29114  29114  29114  29114  29114  29114  29114  29114  29114  29114  29114  29114  29114  29114  29114  29114  29114  29114  29114  29114  29114  29114  29114  29114  29114  29114  29114  29114  29114  29114  29114  29114  29114  29114  29114  29114  29114  29114  29114  29114  29114  29114  29114  29114  29114  29114  29114  29114  29114  29114  29114  29114  29114  29114  29114  29114  29114  29114  29114  29114  29114  29114  29114  29114  29114  29114  29114  29114  29114  29114  29114  29114  29114  29114  29114  29114  29114  29114  29114  29114  29114  29114  29114  29114  29114  29114  29114  29114  29114  29114  29114  29114  29114  29114  29114  29114  29114  29114  29114  29114  29114  29114  29114  29114  29114  29114  29114  29114  29114  29114  29114  29114  29114  29114  29114  29114  29114  29114  29114  29114  29114  29114  29114  29114  29114  29114  29114  29114  29114  29114  29114  29114  29114  29114  29114  29114  29114  29114  29114  29114  29114  29114  29114  29114  29114  29114  29114  29114  29114  29114  29114  29114  29114  29114  29114  29114  29114  29114  29114  29114  29114  29114  29114  29114  29114  29114  29114  29114  29114  29114  29114  29114  29114  29114  29114  29114  29114  29114  29114  29114  29114  29114  29114  29114  29114  29114  29114  29114  29114  29114  29114  29114  29114  29114  29114  29114  29114  29114  29114  29114  29114  29114  29114  29114  29114  29114  29114  29114  29114  29114  29114  29114  29114  29114  29114  29114  29114  29114  29114  29114  29114  29114  29114  29114  29114  29114  29114  29114  29114  29114  29114  29114  29114  29114  29114  29114  29114  29114  29114  29114  29114  29114  29114  29114  29114  29114  29114  29114  29114  29114  29114  29114  29114  29114  29114  29114  29114  29114  29114  29114  29114  29114  29114  29114  29114  29114  29114  29114  29114
  29114  29114  29114  29114  29114  29114  29114  29114  29114  29114  29114  29114  29114  29114  29114  29114  29114  29114  29114  29114  29114  29114  29114  29114  29114  29114  29114  29114  29114  29114  29114  29114  29114  29114  29114  29114  29114  29114  29114  29114  29114  29114  29114  29114  29114  29114  29114  29114  29114  29114  29114  29114  29114  29114  29114  29114  29114  29114  29114  29114  29114  29114  29114  29114  29114  29114  29114  29114  29114  29114  29114  29114  29114  29114  29114  29114  29114  29114  29114  29114  29114  29114  29114  29114  29114  29114  29114  29114  29114  29114  29114  29114  29114  29114  29114  29114  29114  29114  29114  29114  29114  29114  29114  29114  29114  29114  29114  29114  29114  29114  29114  29114  29114  29114  29114  29114  29114  29114  29114  29114  29114  29114  29114  29114  29114  29114  29114  29114  29114  29114  29114  29114  29114  29114  29114  29114  29114  29114  29114  29114  29114  29114  29114  29114  29114  29114  29114  29114  29114  29114  29114  29114  29114  29114  29114  29114  29114  29114  29114  29114  29114  29114  29114  29114  29114  29114  29114  29114  29114  29114  29114  29114  29114  29114  29114  29114  29114  29114  29114  29114  29114  29114  29114  29114  29114  29114  29114  29114  29114  29114  29114  29114  29114  29114  29114  29114  29114  29114  29114  29114  29114  29114  29114  29114  29114  29114  29114  29114  29114  29114  29114  29114  29114  29114  29114  29114  29114  29114  29114  29114  29114  29114  29114  29114  29114  29114  29114  29114  29114  29114  29114  29114  29114  29114  29114  29114  29114  29114  29114  29114  29114  29114  29114  29114  29114  29114  29114  29114  29114  29114  29114  29114  29114  29114  29114  29114  29114  29114  29114  29114  29114  29114  29114  29114  29114  29114  29114  29114  29114  29114  29114  29114  29114  29114  29114  29114  29114  29114  29114  29114  29114  29114  29114  29114  29114  29114  29114  29114  29114  29114  29114  29114  29114  29114  29114  29114  29114  29114  29114  29114  29114  29114  29114  29114  29114  29114  29114  29114  29114  29114  29114  29114  29114  29114  29114  29114  29114  29114  29114  29114  29114  29114  29114  29114  29114  29114  29114  29114  29114  29114  29114  29114  29114  29114  29114  29114  29114  29114  29114  29114  29114  29114  29114  29114  29114  29114  29114  29114  29114  29114  29114  29114  29114  29114  29114  29114  29114  29114  29114  29114  29114  29114  29114  29114  29114  29114  29114  29114  29114  29114  29114  29114  29114  29114  29114  29114  29114  29114  29114  29114  29114  29114  29114  29114  29114  29114  29114  29114  29114  29114  29114  29114  29114  29114  29114  29114  29114  29114  29114  29114  29114  29114  29114  29114  29114  29114  29114  29114  29114  29114  29114  29114  29114  29114  29114  29114  29114  29114  29114  29114  29114  29114  29114  29114  29114  29114  29114  29114  29114  29114  29114  29114  29114  29114  29114  29114  29114  29114  29114  29114  29114  29114  29114  29114  29114  29114  29114  29114  29114  29114  29114  29114  29114  29114  29114  29114  29114  29114  29114  29114  29114  29114  29114  29114  29114  29114  29114  29114  29114  29114  29114  29114  29114  29114  29114  29114  29114  29114  29114  29114  29114  29114  29114  29114  29114  29114  29114  29114  29114  29114  29114  29114  29114  29114  29114  29114  29114  29114  29114  29114  29114  29114  29114  29114  29114  29114  29114  29114  29114  29114  29114  29114  29114  29114  29114  29114  29114  29114  29114  29114  29114  29114  29114  29114  29114  29114  29114  29114  29114  29114  29114  29114  29114  29114  29114  29114  29114  29114  29114  29114
  29114  29114  29114  29114  29114  29114  29114  29114  29114  29114  29114  29114  29114  29114  29114  29114  29114  29114  29114  29114  29114  29114  29114  29114  29114  29114  29114  29114  29114  29114  29114  29114  29114  29114  29114  29114  29114  29114  29114  29114  29114  29114  29114  29114  29114  29114  29114  29114  29114  29114  29114  29114  29114  29114  29114  29114  29114  29114  29114  29114  29114  29114  29114  29114  29114  29114  29114  29114  29114  29114  29114  29114  29114  29114  29114  29114  29114  29114  29114  29114  29114  29114  29114  29114  29114  29114  29114  29114  29114  29114  29114  29114  29114  29114  29114  29114  29114  29114  29114  29114  29114  29114  29114  29114  29114  29114  29114  29114  29114  29114  29114  29114  29114  29114  29114  29114  29114  29114  29114  29114  29114  29114  29114  29114  29114  29114  29114  29114  29114  29114  29114  29114  29114  29114  29114  29114  29114  29114  29114  29114  29114  29114  29114  29114  29114  29114  29114  29114  29114  29114  29114  29114  29114  29114  29114  29114  29114  29114  29114  29114  29114  29114  29114  29114  29114  29114  29114  29114  29114  29114  29114  29114  29114  29114  29114  29114  29114  29114  29114  29114  29114  29114  29114  29114  29114  29114  29114  29114  29114  29114  29114  29114  29114  29114  29114  29114  29114  29114  29114  29114  29114  29114  29114  29114  29114  29114  29114  29114  29114  29114  29114  29114  29114  29114  29114  29114  29114  29114  29114  29114  29114  29114  29114  29114  29114  29114  29114  29114  29114  29114  29114  29114  29114  29114  29114  29114  29114  29114  29114  29114  29114  29114  29114  29114  29114  29114  29114  29114  29114  29114  29114  29114  29114  29114  29114  29114  29114  29114  29114  29114  29114  29114  29114  29114  29114  29114  29114  29114  29114  29114  29114  29114  29114  29114  29114  29114  29114  29114  29114  29114  29114  29114  29114  29114  29114  29114  29114  29114  29114  29114  29114  29114  29114  29114  29114  29114  29114  29114  29114  29114  29114  29114  29114  29114  29114  29114  29114  29114  29114  29114  29114  29114  29114  29114  29114  29114  29114  29114  29114  29114  29114  29114  29114  29114  29114  29114  29114  29114  29114  29114  29114  29114  29114  29114  29114  29114  29114  29114  29114  29114  29114  29114  29114  29114  29114  29114  29114  29114  29114  29114  29114  29114  29114  29114  29114  29114  29114  29114  29114  29114  29114  29114  29114  29114  29114  29114  29114  29114  29114  29114  29114  29114  29114  29114  29114  29114  29114  29114  29114  29114  29114  29114  29114  29114  29114  29114  29114  29114  29114  29114  29114  29114  29114  29114  29114  29114  29114  29114  29114  29114  29114  29114  29114  29114  29114  29114  29114  29114  29114  29114  29114  29114  29114  29114  29114  29114  29114  29114  29114  29114  29114  29114  29114  29114  29114  29114  29114  29114  29114  29114  29114  29114  29114  29114  29114  29114  29114  29114  29114  29114  29114  29114  29114  29114  29114  29114  29114  29114  29114  29114  29114  29114  29114  29114  29114  29114  29114  29114  29114  29114  29114  29114  29114  29114  29114  29114  29114  29114  29114  29114  29114  29114  29114  29114  29114  29114  29114  29114  29114  29114  29114  29114  29114  29114  29114  29114  29114  29114  29114  29114  29114  29114  29114  29114  29114  29114  29114  29114  29114  29114  29114  29114  29114  29114  29114  29114  29114  29114  29114  29114  29114  29114  29114  29114  29114  29114  29114  29114  29114  29114  29114  29114  29114  29114  29114  29114  29114  29114  29114  29114  29114  29114  29114  29114  29114  29114  29114  29114  29114  29114
  29114  29114  29114  29114  29114  29114  29114  29114  29114  29114  29114  29114  29114  29114  29114  29114  29114  29114  29114  29114  29114  29114  29114  29114  29114  29114  29114  29114  29114  29114  29114  29114  29114  29114  29114  29114  29114  29114  29114  29114  29114  29114  29114  29114  29114  29114  29114  29114  29114  29114  29114  29114  29114  29114  29114  29114  29114  29114  29114  29114  29114  29114  29114  29114  29114  29114  29114  29114  29114  29114  29114  29114  29114  29114  29114  29114  29114  29114  29114  29114  29114  29114  29114  29114  29114  29114  29114  29114  29114  29114  29114  29114  29114  29114  29114  29114  29114  29114  29114  29114  29114  29114  29114  29114  29114  29114  29114  29114  29114  29114  29114  29114  29114  29114  29114  29114  29114  29114  29114  29114  29114  29114  29114  29114  29114  29114  29114  29114  29114  29114  29114  29114  29114  29114  29114  29114  29114  29114  29114  29114  29114  29114  29114  29114  29114  29114  29114  29114  29114  29114  29114  29114  29114  29114  29114  29114  29114  29114  29114  29114  29114  29114  29114  29114  29114  29114  29114  29114  29114  29114  29114  29114  29114  29114  29114  29114  29114  29114  29114  29114  29114  29114  29114  29114  29114  29114  29114  29114  29114  29114  29114  29114  29114  29114  29114  29114  29114  29114  29114  29114  29114  29114  29114  29114  29114  29114  29114  29114  29114  29114  29114  29114  29114  29114  29114  29114  29114  29114  29114  29114  29114  29114  29114  29114  29114  29114  29114  29114  29114  29114  29114  29114  29114  29114  29114  29114  29114  29114  29114  29114  29114  29114  29114  29114  29114  29114  29114  29114  29114  29114  29114  29114  29114  29114  29114  29114  29114  29114  29114  29114  29114  29114  29114  29114  29114  29114  29114  29114  29114  29114  29114  29114  29114  29114  29114  29114  29114  29114  29114  29114  29114  29114  29114  29114  29114  29114  29114  29114  29114  29114  29114  29114  29114  29114  29114  29114  29114  29114  29114  29114  29114  29114  29114  29114  29114  29114  29114  29114  29114  29114  29114  29114  29114  29114  29114  29114  29114  29114  29114  29114  29114  29114  29114  29114  29114  29114  29114  29114  29114  29114  29114  29114  29114  29114  29114  29114  29114  29114  29114  29114  29114  29114  29114  29114  29114  29114  29114  29114  29114  29114  29114  29114  29114  29114  29114  29114  29114  29114  29114  29114  29114  29114  29114  29114  29114  29114  29114  29114  29114  29114  29114  29114  29114  29114  29114  29114  29114  29114  29114  29114  29114  29114  29114  29114  29114  29114  29114  29114  29114  29114  29114  29114  29114  29114  29114  29114  29114  29114  29114  29114  29114  29114  29114  29114  29114  29114  29114  29114  29114  29114  29114  29114  29114  29114  29114  29114  29114  29114  29114  29114  29114  29114  29114  29114  29114  29114  29114  29114  29114  29114  29114  29114  29114  29114  29114  29114  29114  29114  29114  29114  29114  29114  29114  29114  29114  29114  29114  29114  29114  29114  29114  29114  29114  29114  29114  29114  29114  29114  29114  29114  29114  29114  29114  29114  29114  29114  29114  29114  29114  29114  29114  29114  29114  29114  29114  29114  29114  29114  29114  29114  29114  29114  29114  29114  29114  29114  29114  29114  29114  29114  29114  29114  29114  29114  29114  29114  29114  29114  29114  29114  29114  29114  29114  29114  29114  29114  29114  29114  29114  29114  29114  29114  29114  29114  29114  29114  29114  29114  29114  29114  29114  29114  29114  29114  29114  29114  29114  29114  29114  29114  29114  29114  29114  29114  29114  29114  29114  29114  29114  29114
  29114  29114  29114  29114  29114  29114  29114  29114  29114  29114  29114  29114  29114  29114  29114  29114  29114  29114  29114  29114  29114  29114  29114  29114  29114  29114  29114  29114  29114  29114  29114  29114  29114  29114  29114  29114  29114  29114  29114  29114  29114  29114  29114  29114  29114  29114  29114  29114  29114  29114  29114  29114  29114  29114  29114  29114  29114  29114  29114  29114  29114  29114  29114  29114  29114  29114  29114  29114  29114  29114  29114  29114  29114  29114  29114  29114  29114  29114  29114  29114  29114  29114  29114  29114  29114  29114  29114  29114  29114  29114  29114  29114  29114  29114  29114  29114  29114  29114  29114  29114  29114  29114  29114  29114  29114  29114  29114  29114  29114  29114  29114  29114  29114  29114  29114  29114  29114  29114  29114  29114  29114  29114  29114  29114  29114  29114  29114  29114  29114  29114  29114  29114  29114  29114  29114  29114  29114  29114  29114  29114  29114  29114  29114  29114  29114  29114  29114  29114  29114  29114  29114  29114  29114  29114  29114  29114  29114  29114  29114  29114  29114  29114  29114  29114  29114  29114  29114  29114  29114  29114  29114  29114  29114  29114  29114  29114  29114  29114  29114  29114  29114  29114  29114  29114  29114  29114  29114  29114  29114  29114  29114  29114  29114  29114  29114  29114  29114  29114  29114  29114  29114  29114  29114  29114  29114  29114  29114  29114  29114  29114  29114  29114  29114  29114  29114  29114  29114  29114  29114  29114  29114  29114  29114  29114  29114  29114  29114  29114  29114  29114  29114  29114  29114  29114  29114  29114  29114  29114  29114  29114  29114  29114  29114  29114  29114  29114  29114  29114  29114  29114  29114  29114  29114  29114  29114  29114  29114  29114  29114  29114  29114  29114  29114  29114  29114  29114  29114  29114  29114  29114  29114  29114  29114  29114  29114  29114  29114  29114  29114  29114  29114  29114  29114  29114  29114  29114  29114  29114  29114  29114  29114  29114  29114  29114  29114  29114  29114  29114  29114  29114  29114  29114  29114  29114  29114  29114  29114  29114  29114  29114  29114  29114  29114  29114  29114  29114  29114  29114  29114  29114  29114  29114  29114  29114  29114  29114  29114  29114  29114  29114  29114  29114  29114  29114  29114  29114  29114  29114  29114  29114  29114  29114  29114  29114  29114  29114  29114  29114  29114  29114  29114  29114  29114  29114  29114  29114  29114  29114  29114  29114  29114  29114  29114  29114  29114  29114  29114  29114  29114  29114  29114  29114  29114  29114  29114  29114  29114  29114  29114  29114  29114  29114  29114  29114  29114  29114  29114  29114  29114  29114  29114  29114  29114  29114  29114  29114  29114  29114  29114  29114  29114  29114  29114  29114  29114  29114  29114  29114  29114  29114  29114  29114  29114  29114  29114  29114  29114  29114  29114  29114  29114  29114  29114  29114  29114  29114  29114  29114  29114  29114  29114  29114  29114  29114  29114  29114  29114  29114  29114  29114  29114  29114  29114  29114  29114  29114  29114  29114  29114  29114  29114  29114  29114  29114  29114  29114  29114  29114  29114  29114  29114  29114  29114  29114  29114  29114  29114  29114  29114  29114  29114  29114  29114  29114  29114  29114  29114  29114  29114  29114  29114  29114  29114  29114  29114  29114  29114  29114  29114  29114  29114  29114  29114  29114  29114  29114  29114  29114  29114  29114  29114  29114  29114  29114  29114  29114  29114  29114  29114  29114  29114  29114  29114  29114  29114  29114  29114  29114  29114  29114  29114  29114  29114  29114  29114  29114  29114  29114  29114  29114  29114  29114  29114  29114  29114  29114  29114  29114  29114  29114
  29114  29114  29114  29114  29114  29114  29114  29114  29114  29114  29114  29114  29114  29114  29114  29114  29114  29114  29114  29114  29114  29114  29114  29114  29114  29114  29114  29114  29114  29114  29114  29114  29114  29114  29114  29114  29114  29114  29114  29114  29114  29114  29114  29114  29114  29114  29114  29114  29114  29114  29114  29114  29114  29114  29114  29114  29114  29114  29114  29114  29114  29114  29114  29114  29114  29114  29114  29114  29114  29114  29114  29114  29114  29114  29114  29114  29114  29114  29114  29114  29114  29114  29114  29114  29114  29114  29114  29114  29114  29114  29114  29114  29114  29114  29114  29114  29114  29114  29114  29114  29114  29114  29114  29114  29114  29114  29114  29114  29114  29114  29114  29114  29114  29114  29114  29114  29114  29114  29114  29114  29114  29114  29114  29114  29114  29114  29114  29114  29114  29114  29114  29114  29114  29114  29114  29114  29114  29114  29114  29114  29114  29114  29114  29114  29114  29114  29114  29114  29114  29114  29114  29114  29114  29114  29114  29114  29114  29114  29114  29114  29114  29114  29114  29114  29114    206  29114  29114  29114  29114  29114  29114  29114  29114  29114  29114  29114  29114  29114  29114  29114  29114  29114  29114  29114  29114  29114  29114  29114  29114  29114  29114  29114  29114  29114  29114  29114  29114  29114  29114  29114  29114  29114  29114  29114  29114  29114  29114  29114  29114  29114  29114  29114  29114  29114  29114  29114  29114  29114  29114  29114  29114  29114  29114  29114  29114  29114  29114  29114  29114  29114  29114  29114  29114  29114  29114  29114  29114  29114  29114  29114  29114  29114  29114  29114  29114  29114  29114  29114  29114  29114  29114  29114  29114  29114  29114  29114  29114  29114  29114  29114  29114  29114  29114  29114  29114  29114  29114  29114  29114  29114  29114  29114  29114  29114  29114  29114  29114  29114  29114  29114  29114  29114  29114  29114  29114  29114  29114  29114  29114  29114  29114  29114  29114  29114  29114  29114  29114  29114  29114  29114  29114  29114  29114  29114  29114  29114  29114  29114  29114  29114  29114  29114  29114  29114  29114  29114  29114  29114  29114  29114  29114  29114  29114  29114  29114  29114  29114  29114  29114  29114  29114  29114  29114  29114  29114  29114  29114  29114  29114  29114  29114  29114  29114  29114  29114  29114  29114  29114  29114  29114  29114  29114  29114  29114  29114  29114  29114  29114  29114  29114  29114  29114  29114  29114  29114  29114  29114  29114  29114  29114  29114  29114  29114  29114  29114  29114  29114  29114  29114  29114  29114  29114  29114  29114  29114  29114  29114  29114  29114  29114  29114  29114  29114  29114  29114  29114  29114  29114  29114  29114  29114  29114  29114  29114  29114  29114  29114  29114  29114  29114  29114  29114  29114  29114  29114  29114  29114  29114  29114  29114  29114  29114  29114  29114  29114  29114  29114  29114  29114  29114  29114  29114  29114  29114  29114  29114  29114  29114  29114  29114  29114  29114  29114  29114  29114  29114  29114  29114  29114  29114  29114  29114  29114  29114  29114  29114  29114  29114  29114  29114  29114  29114  29114  29114  29114  29114  29114  29114  29114  29114  29114  29114  29114  29114  29114  29114  29114  29114  29114  29114  29114  29114  29114  29114  29114  29114  29114  29114  29114  29114  29114  29114  29114  29114  29114  29114  29114  29114  29114  29114  29114  29114  29114  29114  29114  29114  29114  29114  29114  29114  29114  29114  29114  29114  29114  29114  29114  29114  29114  29114  29114  29114  29114  29114  29114  29114  29114  29114  29114  29114  29114  29114  29114  29114  29114  29114  29114  29114  29114
  29114  29114  29114  29114  29114  29114  29114  29114  29114  29114  29114  29114  29114  29114  29114  29114  29114  29114  29114  29114  29114  29114  29114  29114  29114  29114  29114  29114  29114  29114  29114  29114  29114  29114  29114  29114  29114  29114  29114  29114  29114  29114  29114  29114  29114  29114  29114  29114  29114  29114  29114  29114  29114  29114  29114  29114  29114  29114  29114  29114  29114  29114  29114  29114  29114  29114  29114  29114  29114  29114  29114  29114  29114  29114  29114  29114  29114  29114  29114  29114  29114  29114  29114  29114  29114  29114  29114  29114  29114  29114  29114  29114  29114  29114  29114  29114  29114  29114  29114  29114  29114  29114  29114  29114  29114  29114  29114  29114  29114  29114  29114  29114  29114  29114  29114  29114  29114  29114  29114  29114  29114  29114  29114  29114  29114  29114  29114  29114  29114  29114  29114  29114  29114  29114  29114  29114  29114  29114  29114  29114  29114  29114  29114  29114  29114  29114  29114  29114  29114  29114  29114  29114  29114  29114  29114  29114  29114  29114  29114  29114  29114  29114  29114  29114  29114  29114  29114  29114  29114  29114  29114  29114  29114  29114  29114  29114  29114  29114  29114  29114  29114  29114  29114  29114  29114  29114  29114  29114  29114  29114  29114  29114  29114  29114  29114  29114  29114  29114  29114  29114  29114  29114  29114  29114  29114  29114  29114  29114  29114  29114  29114  29114  29114  29114  29114  29114  29114  29114  29114  29114  29114  29114  29114  29114  29114  29114  29114  29114  29114  29114  29114  29114  29114  29114  29114  29114  29114  29114  29114  29114  29114  29114  29114  29114  29114  29114  29114  29114  29114  29114  29114  29114  29114  29114  29114  29114  29114  29114  29114  29114  29114  29114  29114  29114  29114  29114  29114  29114  29114  29114  29114  29114  29114  29114  29114  29114  29114  29114  29114  29114  29114  29114  29114  29114  29114  29114  29114  29114  29114  29114  29114  29114  29114  29114  29114  29114  29114  29114  29114  29114  29114  29114  29114  29114  29114  29114  29114  29114  29114  29114  29114  29114  29114  29114  29114  29114  29114  29114  29114  29114  29114  29114  29114  29114  29114  29114  29114  29114  29114  29114  29114  29114  29114  29114  29114  29114  29114  29114  29114  29114  29114  29114  29114  29114  29114  29114  29114  29114  29114  29114  29114  29114  29114  29114  29114  29114  29114  29114  29114  29114  29114  29114  29114  29114  29114  29114  29114  29114  29114  29114  29114  29114  29114  29114  29114  29114  29114  29114  29114  29114  29114  29114  29114  29114  29114  29114  29114  29114  29114  29114  29114  29114  29114  29114  29114  29114  29114  29114  29114  29114  29114  29114  29114  29114  29114  29114  29114  29114  29114  29114  29114  29114  29114  29114  29114  29114  29114  29114  29114  29114  29114  29114  29114  29114  29114  29114  29114  29114  29114  29114  29114  29114  29114  29114  29114  29114  29114  29114  29114  29114  29114  29114  29114  29114  29114  29114  29114  29114  29114  29114  29114  29114  29114  29114  29114  29114  29114  29114  29114  29114  29114  29114  29114  29114  29114  29114  29114  29114  29114  29114  29114  29114  29114  29114  29114  29114  29114  29114  29114  29114  29114  29114  29114  29114  29114  29114  29114  29114  29114  29114  29114  29114  29114  29114  29114  29114  29114  29114  29114  29114  29114  29114  29114  29114  29114  29114  29114  29114  29114  29114  29114  29114  29114  29114  29114  29114  29114  29114  29114  29114  29114  29114  29114  29114  29114  29114  29114  29114  29114  29114  29114  29114  29114  29114  29114  29114  29114  29114  29114  29114
  29114  29114  29114  29114  29114  29114  29114  29114  29114  29114  29114  29114  29114  29114  29114  29114  29114  29114  29114  29114  29114  29114  29114  29114  29114  29114  29114  29114  29114  29114  29114  29114  29114  29114  29114  29114  29114  29114  29114  29114  29114  29114  29114  29114  29114  29114  29114  29114  29114  29114  29114  29114  29114  29114  29114  29114  29114  29114  29114  29114  29114  29114  29114  29114  29114  29114  29114  29114  29114  29114  29114  29114  29114  29114  29114  29114  29114  29114  29114  29114  29114  29114  29114  29114  29114  29114  29114  29114  29114  29114  29114  29114  29114  29114  29114  29114  29114  29114  29114  29114  29114  29114  29114  29114  29114  29114  29114  29114  29114  29114  29114  29114  29114  29114  29114  29114  29114  29114  29114  29114  29114  29114  29114  29114  29114  29114  29114  29114  29114  29114  29114  29114  29114  29114  29114  29114  29114  29114  29114  29114  29114  29114  29114  29114  29114  29114  29114  29114  29114  29114  29114  29114  29114  29114  29114  29114  29114  29114  29114  29114  29114  29114  29114  29114  29114  29114  29114  29114  29114  29114  29114  29114  29114  29114  29114  29114  29114  29114  29114  29114  29114  29114  29114  29114  29114  29114  29114  29114  29114  29114  29114  29114  29114  29114  29114  29114  29114  29114  29114  29114  29114  29114  29114  29114  29114  29114  29114  29114  29114  29114  29114  29114  29114  29114  29114  29114  29114  29114  29114  29114  29114  29114  29114  29114  29114  29114  29114  29114  29114  29114  29114  29114  29114  29114  29114  29114  29114  29114  29114  29114  29114  29114  29114  29114  29114  29114  29114  29114  29114  29114  29114  29114  29114  29114  29114  29114  29114  29114  29114  29114  29114  29114  29114  29114  29114  29114  29114  29114  29114  29114  29114  29114  29114  29114  29114  29114  29114  29114  29114  29114  29114  29114  29114  29114  29114  29114  29114  29114  29114  29114  29114  29114  29114  29114  29114  29114  29114  29114  29114  29114  29114  29114  29114  29114  29114  29114  29114  29114  29114  29114  29114  29114  29114  29114  29114  29114  29114  29114  29114  29114  29114  29114  29114  29114  29114  29114  29114  29114  29114  29114  29114  29114  29114  29114  29114  29114  29114  29114  29114  29114  29114  29114  29114  29114  29114  29114  29114  29114  29114  29114  29114  29114  29114  29114  29114  29114  29114  29114  29114  29114  29114  29114  29114  29114  29114  29114  29114  29114  29114  29114  29114  29114  29114  29114  29114  29114  29114  29114  29114  29114  29114  29114  29114  29114  29114  29114  29114  29114  29114  29114  29114  29114  29114  29114  29114  29114  29114  29114  29114  29114  29114  29114  29114  29114  29114  29114  29114  29114  29114  29114  29114  29114  29114  29114  29114  29114  29114  29114  29114  29114  29114  29114  29114  29114  29114  29114  29114  29114  29114  29114  29114  29114  29114  29114  29114  29114  29114  29114  29114  29114  29114  29114  29114  29114  29114  29114  29114  29114  29114  29114  29114  29114  29114  29114  29114  29114  29114  29114  29114  29114  29114  29114  29114  29114  29114  29114  29114  29114  29114  29114  29114  29114  29114  29114  29114  29114  29114  29114  29114  29114  29114  29114  29114  29114  29114  29114  29114  29114  29114  29114  29114  29114  29114  29114  29114  29114  29114  29114  29114  29114  29114  29114  29114  29114  29114  29114  29114  29114  29114  29114  29114  29114  29114  29114  29114  29114  29114  29114  29114  29114  29114  29114  29114  29114  29114  29114  29114  29114  29114  29114  29114  29114  29114  29114  29114  29114  29114  29114  29114  29114
  29114  29114  29114  29114  29114  29114  29114  29114  29114  29114  29114  29114  29114  29114  29114  29114  29114  29114  29114  29114  29114  29114  29114  29114  29114  29114  29114  29114  29114  29114  29114  29114  29114  29114  29114  29114  29114  29114  29114  29114  29114  29114  29114  29114  29114  29114  29114  29114  29114  29114  29114  29114  29114  29114  29114  29114  29114  29114  29114  29114  29114  29114  29114  29114  29114  29114  29114  29114  29114  29114  29114  29114  29114  29114  29114  29114  29114  29114  29114  29114  29114  29114  29114  29114  29114  29114  29114  29114  29114  29114  29114  29114  29114  29114  29114  29114  29114  29114  29114  29114  29114  29114  29114  29114  29114  29114  29114  29114  29114  29114  29114  29114  29114  29114  29114  29114  29114  29114  29114  29114  29114  29114  29114  29114  29114  29114  29114  29114  29114  29114  29114  29114  29114  29114  29114  29114  29114  29114  29114  29114  29114  29114  29114  29114  29114  29114  29114  29114  29114  29114  29114  29114  29114  29114  29114  29114  29114  29114  29114  29114  29114  29114  29114  29114  29114  29114  29114  29114  29114  29114  29114  29114  29114  29114  29114  29114  29114  29114  29114  29114  29114  29114  29114  29114  29114  29114  29114  29114  29114  29114  29114  29114  29114  29114  29114  29114  29114  29114  29114  29114  29114  29114  29114  29114  29114  29114  29114  29114  29114  29114  29114  29114  29114  29114  29114  29114  29114  29114  29114  29114  29114  29114  29114  29114  29114  29114  29114  29114  29114  29114  29114  29114  29114  29114  29114  29114  29114  29114  29114  29114  29114  29114  29114  29114  29114  29114  29114  29114  29114  29114  29114  29114  29114  29114  29114  29114  29114  29114  29114  29114  29114  29114  29114  29114  29114  29114  29114  29114  29114  29114  29114  29114  29114  29114  29114  29114  29114  29114  29114  29114  29114  29114  29114  29114  29114  29114  29114  29114  29114  29114  29114  29114  29114  29114  29114  29114  29114  29114  29114  29114  29114  29114  29114  29114  29114  29114  29114  29114  29114  29114  29114  29114  29114  29114  29114  29114  29114  29114  29114  29114  29114  29114  29114  29114  29114  29114  29114  29114  29114  29114  29114  29114  29114  29114  29114  29114  29114  29114  29114  29114  29114  29114  29114  29114  29114  29114  29114  29114  29114  29114  29114  29114  29114  29114  29114  29114  29114  29114  29114  29114  29114  29114  29114  29114  29114  29114  29114  29114  29114  29114  29114  29114  29114  29114  29114  29114  29114  29114  29114  29114  29114  29114  29114  29114  29114  29114  29114  29114  29114  29114  29114  29114  29114  29114  29114  29114  29114  29114  29114  29114  29114  29114  29114  29114  29114  29114  29114  29114  29114  29114  29114  29114  29114  29114  29114  29114  29114  29114  29114  29114  29114  29114  29114  29114  29114  29114  29114  29114  29114  29114  29114  29114  29114  29114  29114  29114  29114  29114  29114  29114  29114  29114  29114  29114  29114  29114  29114  29114  29114  29114  29114  29114  29114  29114  29114  29114  29114  29114  29114  29114  29114  29114  29114  29114  29114  29114  29114  29114  29114  29114  29114  29114  29114  29114  29114  29114  29114  29114  29114  29114  29114  29114  29114  29114  29114  29114  29114  29114  29114  29114  29114  29114  29114  29114  29114  29114  29114  29114  29114  29114  29114  29114  29114  29114  29114  29114  29114  29114  29114  29114  29114  29114  29114  29114  29114  29114  29114  29114  29114  29114  29114  29114  29114  29114  29114  29114  29114  29114  29114  29114  29114  29114  29114  29114  29114  29114  29114  29114  29114  29114
  29114  29114  29114  29114  29114  29114  29114  29114  29114  29114  29114  29114  29114  29114  29114  29114  29114  29114  29114  29114  29114  29114  29114  29114  29114  29114  29114  29114  29114  29114  29114  29114  29114  29114  29114  29114  29114  29114  29114  29114  29114  29114  29114  29114  29114  29114  29114  29114  29114  29114  29114  29114  29114  29114  29114  29114  29114  29114  29114  29114  29114  29114  29114  29114  29114  29114  29114  29114  29114  29114  29114  29114  29114  29114  29114  29114  29114  29114  29114  29114  29114  29114  29114  29114  29114  29114  29114  29114  29114  29114  29114  29114  29114  29114  29114  29114  29114  29114  29114  29114  29114  29114  29114  29114  29114  29114  29114  29114  29114  29114  29114  29114  29114  29114  29114  29114  29114  29114  29114  29114  29114  29114  29114  29114  29114  29114  29114  29114  29114  29114  29114  29114  29114  29114  29114  29114    198    202    205    200  29114  29114    206    205    199    207  29114  29114  29114  29114  29114  29114  29114  29114  29114  29114  29114  29114  29114  29114  29114  29114  29114  29114  29114  29114  29114  29114  29114  29114  29114  29114  29114  29114  29114  29114  29114  29114  29114  29114  29114  29114  29114  29114  29114  29114  29114  29114  29114  29114  29114  29114  29114  29114  29114  29114  29114  29114  29114  29114  29114  29114  29114  29114  29114  29114  29114  29114  29114  29114  29114  29114  29114  29114  29114  29114  29114  29114  29114  29114  29114  29114  29114  29114  29114  29114  29114  29114  29114  29114  29114  29114  29114  29114  29114  29114  29114  29114  29114  29114  29114  29114  29114  29114  29114  29114  29114  29114  29114  29114  29114  29114  29114  29114  29114  29114  29114  29114  29114  29114  29114  29114  29114  29114  29114  29114  29114  29114  29114  29114  29114  29114  29114  29114  29114  29114  29114  29114  29114  29114  29114  29114  29114  29114  29114  29114  29114  29114  29114  29114  29114  29114  29114  29114  29114  29114  29114  29114  29114  29114  29114  29114  29114  29114  29114  29114  29114  29114  29114  29114  29114  29114  29114  29114  29114  29114  29114  29114  29114  29114  29114  29114  29114  29114  29114  29114  29114  29114  29114  29114  29114  29114  29114  29114  29114  29114  29114  29114  29114  29114  29114  29114  29114  29114  29114  29114  29114  29114  29114  29114  29114  29114  29114  29114  29114  29114  29114  29114  29114  29114  29114  29114  29114  29114  29114  29114  29114  29114  29114  29114  29114  29114  29114  29114  29114  29114  29114  29114  29114  29114  29114  29114  29114  29114  29114  29114  29114  29114  29114  29114  29114  29114  29114  29114  29114  29114  29114  29114  29114  29114  29114  29114  29114  29114  29114  29114  29114  29114  29114  29114  29114  29114  29114  29114  29114  29114  29114  29114  29114  29114  29114  29114  29114  29114  29114  29114  29114  29114  29114  29114  29114  29114  29114  29114  29114  29114  29114  29114  29114  29114  29114  29114  29114  29114  29114  29114  29114  29114  29114  29114  29114  29114  29114  29114  29114  29114  29114  29114  29114  29114  29114  29114  29114  29114  29114  29114  29114  29114  29114  29114  29114  29114  29114  29114  29114  29114  29114  29114  29114  29114  29114  29114  29114  29114  29114  29114  29114  29114  29114  29114  29114  29114  29114  29114  29114  29114  29114  29114  29114  29114  29114  29114  29114  29114  29114  29114  29114  29114  29114  29114  29114  29114  29114  29114  29114  29114  29114  29114  29114  29114  29114  29114  29114  29114  29114  29114  29114  29114  29114  29114  29114  29114  29114  29114  29114  29114  29114  29114  29114  29114
  29114  29114  29114  29114  29114  29114  29114  29114  29114  29114  29114  29114  29114  29114  29114  29114  29114  29114  29114  29114  29114  29114  29114  29114  29114  29114  29114  29114  29114  29114  29114  29114  29114  29114  29114  29114  29114  29114  29114  29114  29114  29114  29114  29114  29114  29114  29114  29114  29114  29114  29114  29114  29114  29114  29114  29114  29114  29114  29114  29114  29114  29114  29114  29114  29114  29114  29114  29114  29114  29114  29114  29114  29114  29114  29114  29114  29114  29114  29114  29114  29114  29114  29114  29114  29114  29114  29114  29114  29114  29114  29114  29114  29114  29114  29114  29114  29114  29114  29114  29114  29114  29114  29114  29114  29114  29114  29114  29114  29114  29114  29114  29114  29114  29114  29114  29114  29114  29114  29114  29114  29114  29114  29114  29114  29114  29114  29114  29114  29114  29114  29114  29114  29114  29114  29114  29114  29114  29114    211  29114  29114    214  29114  29114  29114    203  29114    191    206    211  29114  29114  29114  29114  29114  29114  29114    220  29114  29114  29114  29114  29114  29114  29114  29114  29114  29114  29114  29114  29114  29114  29114  29114  29114  29114  29114  29114  29114  29114  29114  29114  29114  29114  29114  29114  29114  29114  29114  29114  29114  29114  29114  29114  29114  29114  29114  29114  29114  29114  29114  29114  29114  29114  29114  29114  29114  29114  29114  29114  29114  29114  29114  29114  29114  29114  29114  29114  29114  29114  29114  29114  29114  29114  29114  29114  29114  29114  29114  29114  29114  29114  29114  29114  29114  29114  29114  29114  29114  29114  29114  29114  29114  29114  29114  29114  29114  29114  29114  29114  29114  29114  29114  29114  29114  29114  29114  29114  29114  29114  29114  29114  29114  29114  29114  29114  29114  29114  29114  29114  29114  29114  29114  29114  29114  29114  29114  29114  29114  29114  29114  29114  29114  29114  29114  29114  29114  29114  29114  29114  29114  29114  29114  29114  29114  29114  29114  29114  29114  29114  29114  29114  29114  29114  29114  29114  29114  29114  29114  29114  29114  29114  29114  29114  29114  29114  29114  29114  29114  29114  29114  29114  29114  29114  29114  29114  29114  29114  29114  29114  29114  29114  29114  29114  29114  29114  29114  29114  29114  29114  29114  29114  29114  29114  29114  29114  29114  29114  29114  29114  29114  29114  29114  29114  29114  29114  29114  29114  29114  29114  29114  29114  29114  29114  29114  29114  29114  29114  29114  29114  29114  29114  29114  29114  29114  29114  29114  29114  29114  29114  29114  29114  29114  29114  29114  29114  29114  29114  29114  29114  29114  29114  29114  29114  29114  29114  29114  29114  29114  29114  29114  29114  29114  29114  29114  29114  29114  29114  29114  29114  29114  29114  29114  29114  29114  29114  29114  29114  29114  29114  29114  29114  29114  29114  29114  29114  29114  29114  29114  29114  29114  29114  29114  29114  29114  29114  29114  29114  29114  29114  29114  29114  29114  29114  29114  29114  29114  29114  29114  29114  29114  29114  29114  29114  29114  29114  29114  29114  29114  29114  29114  29114  29114  29114  29114  29114  29114  29114  29114  29114  29114  29114  29114  29114  29114  29114  29114  29114  29114  29114  29114  29114  29114  29114  29114  29114  29114  29114  29114  29114  29114  29114  29114  29114  29114  29114  29114  29114  29114  29114  29114  29114  29114  29114  29114  29114  29114  29114  29114  29114  29114  29114  29114  29114  29114  29114  29114  29114  29114  29114  29114  29114  29114  29114  29114  29114  29114  29114  29114  29114  29114  29114  29114  29114  29114  29114  29114  29114  29114  29114
  29114  29114  29114  29114  29114  29114  29114  29114  29114  29114  29114  29114  29114  29114  29114  29114  29114  29114  29114  29114  29114  29114  29114  29114  29114  29114  29114  29114  29114  29114  29114  29114  29114  29114  29114  29114  29114  29114  29114  29114  29114  29114  29114  29114  29114  29114  29114  29114  29114  29114  29114  29114  29114  29114  29114  29114  29114  29114  29114  29114  29114  29114  29114  29114  29114  29114  29114  29114  29114  29114  29114  29114  29114  29114  29114  29114  29114  29114  29114  29114  29114  29114  29114  29114  29114  29114  29114  29114  29114  29114  29114  29114  29114  29114  29114  29114  29114  29114  29114  29114  29114  29114  29114  29114  29114  29114  29114  29114  29114  29114  29114  29114  29114  29114  29114  29114  29114  29114  29114  29114  29114  29114  29114  29114  29114  29114  29114  29114  29114  29114  29114  29114  29114  29114  29114  29114  29114  29114  29114  29114  29114    207  29114  29114  29114  29114  29114  29114  29114  29114  29114  29114  29114  29114  29114  29114  29114  29114  29114  29114  29114  29114  29114  29114  29114  29114  29114  29114  29114    213  29114  29114  29114  29114  29114  29114  29114  29114  29114  29114  29114  29114  29114  29114  29114  29114  29114  29114  29114  29114  29114  29114  29114  29114  29114  29114  29114  29114  29114  29114  29114  29114  29114  29114  29114  29114  29114  29114  29114  29114  29114  29114  29114  29114  29114  29114  29114  29114  29114  29114  29114  29114  29114  29114  29114  29114  29114  29114  29114  29114  29114  29114  29114  29114  29114  29114  29114  29114  29114  29114  29114  29114  29114  29114  29114  29114  29114  29114  29114  29114  29114  29114  29114  29114  29114  29114  29114  29114  29114  29114  29114  29114  29114  29114  29114  29114  29114  29114  29114  29114  29114  29114  29114  29114  29114  29114  29114  29114  29114  29114  29114  29114  29114  29114  29114  29114  29114  29114  29114  29114  29114  29114  29114  29114  29114  29114  29114  29114  29114  29114  29114  29114  29114  29114  29114  29114  29114  29114  29114  29114  29114  29114  29114  29114  29114  29114  29114  29114  29114  29114  29114  29114  29114  29114  29114  29114  29114  29114  29114  29114  29114  29114  29114  29114  29114  29114  29114  29114  29114  29114  29114  29114  29114  29114  29114  29114  29114  29114  29114  29114  29114  29114  29114  29114  29114  29114  29114  29114  29114  29114  29114  29114  29114  29114  29114  29114  29114  29114  29114  29114  29114  29114  29114  29114  29114  29114  29114  29114  29114  29114  29114  29114  29114  29114  29114  29114  29114  29114  29114  29114  29114  29114  29114  29114  29114  29114  29114  29114  29114  29114  29114  29114  29114  29114  29114  29114  29114  29114  29114  29114  29114  29114  29114  29114  29114  29114  29114  29114  29114  29114  29114  29114  29114  29114  29114  29114  29114  29114  29114  29114  29114  29114  29114  29114  29114  29114  29114  29114  29114  29114  29114  29114  29114  29114  29114  29114  29114  29114  29114  29114  29114  29114  29114  29114  29114  29114  29114  29114  29114  29114  29114  29114  29114  29114  29114  29114  29114  29114  29114  29114  29114  29114  29114  29114  29114  29114  29114  29114  29114  29114  29114  29114  29114  29114  29114  29114  29114  29114  29114  29114  29114  29114  29114  29114  29114  29114  29114  29114  29114  29114  29114  29114  29114  29114  29114  29114  29114  29114  29114  29114  29114  29114  29114  29114  29114  29114  29114  29114  29114  29114  29114  29114  29114  29114  29114  29114  29114  29114  29114  29114  29114  29114  29114  29114  29114  29114  29114  29114  29114  29114
  29114  29114  29114  29114  29114  29114  29114  29114  29114  29114  29114  29114  29114  29114  29114  29114  29114  29114  29114  29114  29114  29114  29114  29114  29114  29114  29114  29114  29114  29114  29114  29114  29114  29114  29114  29114  29114  29114  29114  29114  29114  29114  29114  29114  29114  29114  29114  29114  29114  29114  29114  29114  29114  29114  29114  29114  29114  29114  29114  29114  29114  29114  29114  29114  29114  29114  29114  29114  29114  29114  29114  29114  29114  29114  29114  29114  29114  29114  29114  29114  29114  29114  29114  29114  29114  29114  29114  29114  29114  29114  29114  29114  29114  29114  29114  29114  29114  29114  29114  29114  29114  29114  29114  29114  29114  29114  29114  29114  29114  29114  29114  29114  29114  29114  29114  29114  29114  29114  29114  29114  29114  29114  29114  29114  29114  29114  29114  29114  29114  29114  29114  29114  29114  29114  29114  29114  29114  29114  29114  29114  29114  29114  29114  29114  29114  29114    218    210  29114  29114  29114  29114  29114  29114  29114  29114  29114  29114  29114  29114  29114  29114  29114    204    208  29114  29114  29114  29114  29114  29114  29114  29114  29114  29114  29114  29114  29114  29114  29114  29114  29114  29114  29114  29114  29114  29114  29114  29114  29114  29114  29114  29114  29114  29114  29114  29114  29114  29114  29114  29114  29114  29114  29114  29114  29114  29114  29114  29114  29114  29114  29114  29114  29114  29114  29114  29114  29114  29114  29114  29114  29114  29114  29114  29114  29114  29114  29114  29114  29114  29114  29114  29114  29114  29114  29114  29114  29114  29114  29114  29114  29114  29114  29114  29114  29114  29114  29114  29114  29114  29114  29114  29114  29114  29114  29114  29114  29114  29114  29114  29114  29114  29114  29114  29114  29114  29114  29114  29114  29114  29114  29114  29114  29114  29114  29114  29114  29114  29114  29114  29114  29114  29114  29114  29114  29114  29114  29114  29114  29114  29114  29114  29114  29114  29114  29114  29114  29114  29114  29114  29114  29114  29114  29114  29114  29114  29114  29114  29114  29114  29114  29114  29114  29114  29114  29114  29114  29114  29114  29114  29114  29114  29114  29114  29114  29114  29114  29114  29114  29114  29114  29114  29114  29114  29114  29114  29114  29114  29114  29114  29114  29114  29114  29114  29114  29114  29114  29114  29114  29114  29114  29114  29114  29114  29114  29114  29114  29114  29114  29114  29114  29114  29114  29114  29114  29114  29114  29114  29114  29114  29114  29114  29114  29114  29114  29114  29114  29114  29114  29114  29114  29114  29114  29114  29114  29114  29114  29114  29114  29114  29114  29114  29114  29114  29114  29114  29114  29114  29114  29114  29114  29114  29114  29114  29114  29114  29114  29114  29114  29114  29114  29114  29114  29114  29114  29114  29114  29114  29114  29114  29114  29114  29114  29114  29114  29114  29114  29114  29114  29114  29114  29114  29114  29114  29114  29114  29114  29114  29114  29114  29114  29114  29114  29114  29114  29114  29114  29114  29114  29114  29114  29114  29114  29114  29114  29114  29114  29114  29114  29114  29114  29114  29114  29114  29114  29114  29114  29114  29114  29114  29114  29114  29114  29114  29114  29114  29114  29114  29114  29114  29114  29114  29114  29114  29114  29114  29114  29114  29114  29114  29114  29114  29114  29114  29114  29114  29114  29114  29114  29114  29114  29114  29114  29114  29114  29114  29114  29114  29114  29114  29114  29114  29114  29114  29114  29114  29114  29114  29114  29114  29114  29114  29114  29114  29114  29114  29114  29114  29114  29114  29114  29114  29114  29114  29114  29114  29114  29114  29114  29114
  29114  29114  29114  29114  29114  29114  29114  29114  29114  29114  29114  29114  29114  29114  29114  29114  29114  29114  29114  29114  29114  29114  29114  29114  29114  29114  29114  29114  29114  29114  29114  29114  29114  29114  29114  29114  29114  29114  29114  29114  29114  29114  29114  29114  29114  29114  29114  29114  29114  29114  29114  29114  29114  29114  29114  29114  29114  29114  29114  29114  29114  29114  29114  29114  29114  29114  29114  29114  29114  29114  29114  29114  29114  29114  29114  29114  29114  29114  29114  29114  29114  29114  29114  29114  29114  29114  29114  29114  29114  29114  29114  29114  29114  29114  29114  29114  29114  29114  29114  29114  29114  29114  29114  29114  29114  29114  29114  29114  29114  29114  29114  29114  29114  29114  29114  29114  29114  29114  29114  29114  29114  29114  29114  29114  29114  29114  29114  29114  29114  29114  29114  29114  29114  29114  29114  29114  29114  29114  29114  29114  29114  29114  29114  29114  29114    200  29114    209  29114  29114  29114  29114  29114  29114  29114  29114  29114  29114  29114  29114  29114  29114  29114  29114  29114  29114  29114  29114  29114  29114  29114  29114  29114  29114  29114  29114  29114  29114  29114  29114  29114  29114  29114  29114  29114  29114  29114  29114  29114  29114  29114  29114  29114  29114  29114  29114  29114  29114  29114  29114  29114  29114  29114  29114  29114  29114  29114  29114  29114  29114  29114  29114  29114  29114  29114  29114  29114  29114  29114  29114  29114  29114  29114  29114  29114  29114  29114  29114  29114  29114  29114  29114  29114  29114  29114  29114  29114    200  29114  29114  29114  29114  29114  29114  29114  29114  29114  29114  29114  29114  29114  29114  29114  29114  29114  29114  29114  29114  29114  29114  29114  29114  29114  29114  29114  29114  29114  29114  29114  29114  29114  29114  29114  29114  29114  29114  29114  29114  29114  29114  29114  29114  29114  29114  29114  29114  29114  29114  29114  29114  29114  29114  29114  29114  29114  29114  29114  29114  29114  29114  29114  29114  29114  29114  29114  29114  29114  29114  29114  29114  29114  29114  29114  29114  29114  29114  29114  29114  29114  29114  29114  29114  29114  29114  29114  29114  29114  29114  29114  29114  29114  29114  29114  29114  29114  29114  29114  29114  29114  29114  29114  29114  29114  29114  29114  29114  29114  29114  29114  29114  29114  29114  29114  29114  29114  29114  29114  29114  29114  29114  29114  29114  29114  29114  29114  29114  29114  29114  29114  29114  29114  29114  29114  29114  29114  29114  29114  29114  29114  29114  29114  29114  29114  29114  29114  29114  29114  29114  29114  29114  29114  29114  29114  29114  29114  29114  29114  29114  29114  29114  29114  29114  29114  29114  29114  29114  29114  29114  29114  29114  29114  29114  29114  29114  29114  29114  29114  29114  29114  29114  29114  29114  29114  29114  29114  29114  29114  29114  29114  29114  29114  29114  29114  29114  29114  29114  29114  29114  29114  29114  29114  29114  29114  29114  29114  29114  29114  29114  29114  29114  29114  29114  29114  29114  29114  29114  29114  29114  29114  29114  29114  29114  29114  29114  29114  29114  29114  29114  29114  29114  29114  29114  29114  29114  29114  29114  29114  29114  29114  29114  29114  29114  29114  29114  29114  29114  29114  29114  29114  29114  29114  29114  29114  29114  29114  29114  29114  29114  29114  29114  29114  29114  29114  29114  29114  29114  29114  29114  29114  29114  29114  29114  29114  29114  29114  29114  29114  29114  29114  29114  29114  29114  29114  29114  29114  29114  29114  29114  29114  29114  29114  29114  29114  29114  29114  29114  29114  29114  29114  29114
  29114  29114  29114  29114  29114  29114  29114  29114  29114  29114  29114  29114  29114  29114  29114  29114  29114  29114  29114  29114  29114  29114  29114  29114  29114  29114  29114  29114  29114  29114  29114  29114  29114  29114  29114  29114  29114  29114  29114  29114  29114  29114  29114  29114  29114  29114  29114  29114  29114  29114  29114  29114  29114  29114  29114  29114  29114  29114  29114  29114  29114  29114  29114  29114  29114  29114  29114  29114  29114  29114  29114  29114  29114  29114  29114  29114  29114  29114  29114  29114  29114  29114  29114  29114  29114  29114  29114  29114  29114  29114  29114  29114  29114  29114  29114  29114  29114  29114  29114  29114  29114  29114  29114  29114  29114  29114  29114  29114  29114  29114  29114  29114  29114  29114  29114  29114  29114  29114  29114  29114  29114  29114  29114  29114  29114  29114  29114  29114  29114  29114  29114  29114  29114  29114  29114    200  29114  29114  29114  29114    210    210  29114  29114  29114  29114  29114  29114  29114  29114  29114  29114  29114  29114  29114  29114  29114  29114  29114  29114  29114  29114  29114  29114  29114  29114  29114  29114  29114  29114  29114  29114  29114  29114  29114  29114  29114  29114  29114  29114  29114  29114  29114  29114  29114  29114  29114  29114  29114  29114  29114  29114  29114  29114  29114  29114  29114  29114  29114  29114  29114  29114  29114  29114  29114  29114  29114  29114  29114  29114  29114  29114  29114  29114  29114  29114  29114  29114  29114  29114  29114  29114  29114  29114  29114  29114  29114  29114  29114  29114  29114  29114  29114  29114  29114  29114  29114  29114    210  29114  29114  29114  29114  29114  29114  29114  29114  29114  29114  29114  29114  29114  29114  29114  29114  29114  29114  29114  29114  29114  29114  29114  29114  29114  29114  29114  29114  29114  29114  29114  29114  29114  29114  29114  29114  29114  29114  29114  29114  29114  29114  29114  29114  29114  29114  29114  29114  29114  29114  29114  29114  29114  29114  29114  29114  29114  29114  29114  29114  29114  29114  29114  29114  29114  29114  29114  29114  29114  29114  29114  29114  29114  29114  29114  29114  29114  29114  29114  29114  29114  29114  29114  29114  29114  29114  29114  29114  29114  29114  29114  29114  29114  29114  29114  29114  29114  29114  29114  29114  29114  29114  29114  29114  29114  29114  29114  29114  29114  29114  29114  29114  29114  29114  29114  29114  29114  29114  29114  29114  29114  29114  29114  29114  29114  29114  29114  29114  29114  29114  29114  29114  29114  29114  29114  29114  29114  29114  29114  29114  29114  29114  29114  29114  29114  29114  29114  29114  29114  29114  29114  29114  29114  29114  29114  29114  29114  29114  29114  29114  29114  29114  29114  29114  29114  29114  29114  29114  29114  29114  29114  29114  29114  29114  29114  29114  29114  29114  29114  29114  29114  29114  29114  29114  29114  29114  29114  29114  29114  29114  29114  29114  29114  29114  29114  29114  29114  29114  29114  29114  29114  29114  29114  29114  29114  29114  29114  29114  29114  29114  29114  29114  29114  29114  29114  29114  29114  29114  29114  29114  29114  29114  29114  29114  29114  29114  29114  29114  29114  29114  29114  29114  29114  29114  29114  29114  29114  29114  29114  29114  29114  29114  29114  29114  29114  29114  29114  29114  29114  29114  29114  29114  29114  29114  29114  29114  29114  29114  29114  29114  29114  29114  29114  29114  29114  29114  29114  29114  29114  29114  29114  29114  29114  29114  29114  29114  29114  29114  29114  29114  29114  29114  29114  29114  29114  29114  29114  29114  29114  29114  29114  29114  29114  29114  29114  29114  29114  29114  29114  29114  29114
  29114  29114  29114  29114  29114  29114  29114  29114  29114  29114  29114  29114  29114  29114  29114  29114  29114  29114  29114  29114  29114  29114  29114  29114  29114  29114  29114  29114  29114  29114  29114  29114  29114  29114  29114  29114  29114  29114  29114  29114  29114  29114  29114  29114  29114  29114  29114  29114  29114  29114  29114  29114  29114  29114  29114  29114  29114  29114  29114  29114  29114  29114  29114  29114  29114  29114  29114  29114  29114  29114  29114  29114  29114  29114  29114  29114  29114  29114  29114  29114  29114  29114  29114  29114  29114  29114  29114  29114  29114  29114  29114  29114  29114  29114  29114  29114  29114  29114  29114  29114  29114  29114  29114  29114  29114  29114  29114  29114  29114  29114  29114  29114  29114  29114  29114  29114  29114  29114  29114  29114  29114  29114  29114  29114  29114  29114  29114  29114  29114  29114  29114  29114  29114  29114  29114  29114  29114    195  29114  29114  29114  29114  29114  29114  29114  29114  29114  29114  29114  29114  29114  29114  29114  29114  29114  29114  29114  29114  29114  29114  29114  29114  29114  29114  29114  29114  29114  29114  29114  29114  29114  29114  29114  29114  29114  29114  29114  29114  29114  29114  29114  29114  29114  29114  29114  29114  29114  29114  29114  29114  29114  29114  29114  29114  29114  29114  29114  29114  29114  29114  29114  29114  29114  29114  29114  29114  29114  29114  29114  29114  29114  29114  29114  29114  29114  29114  29114  29114  29114  29114  29114  29114  29114  29114  29114  29114  29114  29114  29114  29114  29114  29114  29114  29114  29114  29114  29114  29114  29114  29114  29114  29114  29114  29114  29114  29114  29114  29114  29114  29114  29114  29114  29114  29114  29114  29114  29114  29114  29114  29114  29114  29114  29114  29114  29114  29114  29114  29114  29114  29114  29114  29114  29114  29114  29114  29114  29114  29114  29114  29114  29114  29114  29114  29114  29114  29114  29114  29114  29114  29114  29114  29114  29114  29114  29114  29114  29114  29114  29114  29114  29114  29114  29114  29114  29114  29114  29114  29114  29114  29114  29114  29114  29114  29114  29114  29114  29114  29114  29114  29114  29114  29114  29114  29114  29114  29114  29114  29114  29114  29114  29114  29114  29114  29114  29114  29114  29114  29114  29114  29114  29114  29114  29114  29114  29114  29114  29114  29114  29114  29114  29114  29114  29114  29114  29114  29114  29114  29114  29114  29114  29114  29114  29114  29114  29114  29114  29114  29114  29114  29114  29114  29114  29114  29114  29114  29114  29114  29114  29114  29114  29114  29114  29114  29114  29114  29114  29114  29114  29114  29114  29114  29114  29114  29114  29114  29114  29114  29114  29114  29114  29114  29114  29114  29114  29114  29114  29114  29114  29114  29114  29114  29114  29114  29114  29114  29114  29114  29114  29114  29114  29114  29114  29114  29114  29114  29114  29114  29114    202  29114  29114  29114  29114  29114  29114  29114  29114  29114  29114  29114  29114  29114  29114  29114  29114  29114  29114  29114  29114  29114  29114  29114  29114  29114  29114  29114  29114  29114  29114  29114  29114  29114  29114  29114  29114  29114  29114  29114  29114  29114  29114  29114  29114  29114  29114  29114  29114  29114  29114  29114  29114  29114  29114  29114  29114  29114  29114  29114  29114  29114  29114  29114  29114  29114  29114  29114  29114  29114  29114  29114  29114  29114  29114  29114  29114  29114  29114  29114  29114  29114  29114  29114  29114  29114  29114  29114  29114  29114  29114  29114  29114  29114  29114  29114  29114  29114  29114  29114  29114  29114  29114  29114  29114  29114  29114  29114  29114  29114  29114  29114
  29114  29114  29114  29114  29114  29114  29114  29114  29114  29114  29114  29114  29114  29114  29114  29114  29114  29114  29114  29114  29114  29114  29114  29114  29114  29114  29114  29114  29114  29114  29114  29114  29114  29114  29114  29114  29114  29114  29114  29114  29114  29114  29114  29114  29114  29114  29114  29114  29114  29114  29114  29114  29114  29114  29114  29114  29114  29114  29114  29114  29114  29114  29114  29114  29114  29114  29114  29114  29114  29114  29114  29114  29114  29114  29114  29114  29114  29114  29114  29114  29114  29114  29114  29114  29114  29114  29114  29114    218  29114  29114  29114  29114  29114  29114  29114  29114    194  29114  29114  29114  29114  29114  29114  29114    210  29114  29114  29114  29114  29114  29114  29114  29114    209  29114  29114  29114  29114  29114  29114  29114    204  29114  29114  29114  29114    207  29114  29114  29114  29114  29114  29114  29114  29114  29114  29114  29114  29114  29114  29114  29114  29114  29114  29114  29114  29114  29114  29114  29114  29114  29114  29114  29114  29114  29114  29114  29114  29114  29114  29114  29114  29114  29114  29114    182    206  29114  29114  29114  29114  29114  29114  29114  29114  29114  29114  29114  29114  29114  29114  29114  29114  29114  29114  29114  29114  29114  29114  29114  29114  29114  29114  29114  29114  29114  29114  29114  29114  29114  29114  29114  29114  29114  29114  29114  29114  29114  29114  29114  29114  29114  29114  29114  29114  29114  29114  29114  29114  29114  29114  29114  29114  29114  29114  29114  29114  29114  29114  29114  29114  29114  29114  29114  29114  29114  29114  29114  29114  29114  29114  29114  29114  29114  29114  29114  29114  29114  29114  29114  29114  29114  29114  29114  29114  29114  29114  29114  29114  29114  29114  29114  29114  29114  29114  29114  29114  29114  29114  29114  29114  29114  29114  29114  29114  29114  29114  29114  29114  29114  29114  29114  29114  29114  29114  29114  29114  29114  29114  29114  29114  29114  29114  29114  29114  29114  29114  29114  29114  29114  29114  29114  29114  29114  29114  29114  29114  29114  29114  29114  29114  29114  29114  29114  29114  29114  29114  29114  29114  29114  29114  29114  29114  29114  29114  29114  29114  29114  29114  29114  29114  29114  29114  29114  29114  29114  29114  29114  29114  29114  29114  29114  29114  29114  29114  29114  29114  29114  29114  29114  29114  29114  29114  29114  29114  29114  29114  29114  29114  29114  29114  29114  29114  29114  29114  29114  29114  29114  29114  29114  29114  29114  29114  29114  29114  29114  29114  29114  29114  29114  29114  29114  29114  29114  29114  29114  29114  29114  29114  29114  29114  29114  29114  29114  29114  29114  29114  29114  29114  29114  29114  29114  29114  29114  29114  29114  29114  29114  29114  29114  29114  29114  29114  29114  29114  29114  29114  29114  29114  29114  29114  29114  29114    218  29114  29114  29114  29114  29114  29114  29114  29114  29114  29114  29114  29114  29114  29114  29114  29114  29114  29114  29114  29114  29114  29114  29114  29114  29114  29114  29114  29114  29114  29114  29114  29114  29114  29114  29114  29114  29114  29114  29114  29114  29114  29114  29114  29114  29114  29114  29114  29114  29114  29114  29114  29114  29114  29114  29114  29114  29114  29114  29114  29114  29114  29114  29114  29114  29114  29114  29114  29114  29114  29114  29114  29114  29114  29114  29114  29114  29114  29114  29114  29114  29114  29114  29114  29114  29114  29114  29114  29114  29114  29114  29114  29114  29114  29114  29114  29114  29114  29114  29114  29114  29114  29114  29114  29114  29114  29114  29114  29114  29114  29114  29114  29114  29114  29114  29114
  29114  29114  29114  29114  29114  29114  29114  29114  29114  29114  29114  29114  29114  29114  29114  29114  29114  29114  29114  29114  29114  29114  29114  29114  29114  29114  29114  29114  29114  29114  29114  29114  29114  29114  29114  29114  29114  29114  29114  29114  29114  29114  29114  29114  29114  29114  29114  29114  29114  29114  29114  29114  29114  29114  29114  29114  29114  29114  29114  29114  29114  29114  29114  29114  29114  29114  29114  29114  29114  29114  29114  29114  29114  29114  29114  29114  29114  29114  29114  29114  29114  29114  29114  29114  29114  29114  29114  29114  29114  29114  29114  29114  29114  29114  29114  29114  29114  29114    221  29114  29114  29114  29114  29114  29114  29114  29114    216  29114  29114  29114  29114  29114  29114  29114  29114  29114  29114    214  29114  29114    224  29114  29114  29114  29114  29114  29114    215  29114  29114  29114    226    203  29114  29114  29114  29114  29114  29114  29114  29114  29114  29114  29114  29114  29114  29114  29114  29114  29114  29114  29114  29114  29114  29114  29114  29114  29114  29114  29114  29114  29114  29114  29114  29114  29114  29114  29114  29114  29114  29114  29114  29114  29114  29114  29114  29114  29114  29114  29114  29114  29114  29114  29114  29114  29114  29114  29114  29114  29114  29114  29114  29114  29114  29114  29114  29114  29114  29114  29114  29114  29114  29114  29114  29114  29114  29114  29114  29114  29114  29114  29114  29114  29114  29114  29114  29114  29114  29114  29114  29114  29114  29114  29114  29114  29114  29114  29114  29114  29114  29114  29114  29114  29114  29114  29114    190  29114  29114  29114  29114  29114  29114  29114  29114  29114  29114  29114  29114  29114  29114  29114  29114  29114  29114  29114  29114  29114  29114  29114  29114  29114  29114  29114  29114  29114  29114  29114  29114  29114  29114  29114  29114  29114  29114  29114  29114  29114  29114  29114  29114  29114  29114  29114  29114  29114  29114  29114  29114  29114  29114  29114  29114  29114  29114  29114  29114  29114  29114  29114  29114  29114  29114  29114  29114  29114  29114  29114  29114  29114  29114  29114  29114  29114  29114  29114  29114  29114  29114  29114  29114  29114  29114  29114  29114  29114  29114  29114  29114  29114  29114  29114  29114  29114  29114  29114  29114  29114  29114  29114  29114  29114  29114  29114  29114  29114  29114  29114  29114  29114  29114  29114  29114  29114  29114  29114  29114  29114  29114  29114  29114  29114  29114  29114  29114  29114  29114  29114  29114  29114  29114  29114  29114  29114  29114  29114  29114  29114  29114  29114  29114  29114  29114  29114  29114  29114  29114  29114  29114  29114  29114  29114  29114  29114  29114  29114  29114  29114  29114  29114  29114  29114  29114  29114  29114  29114  29114  29114  29114  29114  29114  29114  29114  29114  29114  29114  29114  29114  29114  29114  29114  29114  29114  29114    219  29114  29114  29114  29114  29114  29114  29114  29114  29114  29114  29114  29114    221    218  29114  29114  29114  29114  29114  29114  29114  29114  29114  29114  29114  29114  29114  29114  29114  29114  29114  29114  29114  29114  29114  29114  29114  29114  29114  29114  29114  29114  29114  29114  29114  29114  29114  29114  29114  29114  29114  29114  29114  29114  29114  29114  29114  29114  29114  29114  29114  29114  29114  29114  29114  29114  29114  29114  29114  29114  29114  29114  29114  29114  29114  29114  29114  29114  29114  29114  29114  29114  29114  29114  29114  29114  29114  29114  29114  29114  29114  29114  29114  29114  29114  29114  29114  29114  29114  29114  29114  29114  29114  29114  29114  29114  29114  29114  29114  29114  29114  29114  29114  29114
  29114  29114  29114  29114  29114  29114  29114  29114  29114  29114  29114  29114  29114  29114  29114  29114  29114  29114  29114  29114  29114  29114  29114  29114  29114  29114  29114  29114  29114  29114  29114  29114  29114  29114  29114  29114  29114  29114  29114  29114  29114  29114  29114  29114  29114  29114  29114  29114  29114  29114  29114  29114  29114  29114  29114  29114  29114  29114  29114  29114  29114  29114  29114  29114  29114  29114  29114  29114  29114  29114  29114  29114  29114  29114  29114  29114  29114  29114  29114  29114  29114  29114  29114  29114  29114  29114  29114  29114  29114  29114  29114  29114  29114  29114  29114    224    203  29114  29114  29114  29114  29114  29114    214  29114  29114  29114  29114  29114  29114  29114  29114  29114  29114  29114  29114  29114  29114  29114  29114  29114  29114  29114  29114  29114  29114  29114  29114  29114  29114  29114  29114  29114  29114  29114  29114  29114  29114  29114  29114  29114  29114  29114  29114  29114  29114  29114  29114  29114  29114  29114  29114  29114  29114  29114  29114  29114  29114  29114  29114  29114  29114  29114  29114  29114  29114  29114  29114  29114  29114  29114  29114  29114  29114  29114  29114  29114  29114  29114  29114  29114  29114  29114  29114  29114  29114  29114  29114  29114  29114  29114  29114  29114  29114  29114  29114  29114  29114  29114  29114  29114  29114  29114  29114  29114  29114  29114  29114  29114  29114  29114  29114  29114  29114  29114  29114  29114  29114  29114  29114  29114  29114  29114  29114  29114  29114  29114  29114  29114  29114  29114  29114  29114  29114  29114  29114  29114  29114  29114  29114    209  29114  29114  29114  29114  29114  29114  29114  29114  29114  29114  29114  29114  29114  29114  29114  29114  29114  29114  29114  29114  29114  29114  29114  29114  29114  29114  29114  29114  29114  29114  29114  29114  29114  29114  29114  29114  29114  29114  29114  29114  29114  29114  29114  29114  29114  29114  29114  29114  29114  29114  29114  29114  29114  29114  29114  29114  29114  29114  29114  29114  29114  29114  29114  29114  29114  29114  29114  29114  29114  29114  29114  29114  29114  29114  29114  29114  29114  29114  29114  29114  29114  29114  29114  29114  29114  29114  29114  29114  29114  29114  29114  29114  29114  29114  29114  29114  29114  29114  29114  29114  29114  29114  29114  29114  29114  29114  29114  29114  29114  29114  29114  29114  29114  29114  29114  29114  29114  29114  29114  29114  29114  29114  29114  29114  29114  29114  29114  29114  29114  29114  29114  29114  29114  29114  29114  29114  29114  29114  29114  29114  29114  29114  29114  29114  29114  29114  29114  29114  29114  29114  29114  29114  29114  29114  29114  29114  29114  29114  29114  29114  29114  29114  29114  29114    226  29114    213  29114  29114  29114  29114  29114  29114  29114    218  29114    213  29114  29114    205    214    215    219    206  29114    206  29114    213  29114    203    215  29114  29114  29114  29114  29114  29114  29114    220    222  29114  29114  29114  29114  29114  29114  29114  29114  29114  29114  29114  29114  29114  29114  29114  29114  29114  29114  29114  29114  29114  29114  29114  29114  29114  29114  29114  29114  29114  29114  29114  29114  29114  29114  29114  29114  29114  29114  29114    210  29114  29114  29114  29114  29114  29114  29114  29114  29114  29114  29114  29114  29114  29114  29114  29114  29114  29114  29114  29114  29114  29114  29114  29114  29114  29114  29114  29114  29114  29114  29114  29114  29114  29114  29114  29114  29114  29114  29114  29114  29114  29114  29114  29114  29114  29114  29114  29114  29114  29114  29114  29114  29114  29114  29114  29114  29114  29114  29114
  29114  29114  29114  29114  29114  29114  29114  29114  29114  29114  29114  29114  29114  29114  29114  29114  29114  29114  29114  29114  29114  29114  29114  29114  29114  29114  29114  29114  29114  29114  29114  29114  29114  29114  29114  29114  29114  29114  29114  29114  29114  29114  29114  29114  29114  29114  29114  29114  29114  29114  29114  29114  29114  29114  29114  29114  29114  29114  29114  29114  29114  29114  29114  29114  29114  29114  29114  29114  29114  29114  29114  29114  29114  29114  29114  29114  29114  29114  29114  29114  29114  29114  29114  29114  29114  29114  29114  29114  29114  29114  29114  29114  29114  29114  29114  29114  29114  29114  29114  29114  29114  29114  29114    209    214  29114  29114  29114  29114  29114  29114  29114  29114  29114  29114  29114  29114  29114  29114  29114  29114  29114  29114  29114  29114  29114  29114  29114  29114  29114  29114  29114  29114  29114  29114  29114  29114  29114  29114  29114  29114  29114  29114  29114  29114  29114  29114  29114  29114  29114  29114  29114  29114  29114  29114  29114  29114  29114  29114  29114  29114  29114  29114  29114  29114  29114  29114  29114  29114  29114  29114  29114  29114  29114  29114  29114  29114  29114  29114  29114  29114  29114  29114  29114    220  29114  29114  29114  29114  29114  29114  29114  29114  29114  29114  29114  29114  29114  29114  29114  29114  29114  29114  29114  29114  29114  29114  29114  29114  29114  29114  29114  29114  29114  29114  29114  29114  29114  29114  29114  29114  29114  29114  29114  29114  29114  29114  29114  29114  29114  29114  29114  29114  29114  29114  29114  29114  29114  29114  29114  29114  29114  29114  29114  29114  29114  29114  29114  29114  29114  29114  29114  29114  29114  29114  29114  29114  29114  29114  29114  29114  29114  29114  29114  29114  29114  29114  29114  29114  29114  29114  29114  29114  29114  29114  29114  29114  29114  29114  29114  29114  29114  29114  29114  29114  29114  29114  29114  29114  29114  29114  29114  29114  29114  29114  29114  29114  29114  29114  29114  29114  29114  29114  29114  29114  29114  29114  29114  29114  29114  29114  29114  29114  29114  29114  29114  29114  29114  29114  29114  29114  29114  29114  29114  29114  29114  29114  29114  29114  29114  29114  29114  29114  29114  29114  29114  29114  29114  29114  29114  29114  29114  29114  29114  29114  29114  29114  29114  29114  29114  29114  29114  29114  29114  29114  29114  29114  29114  29114  29114  29114  29114  29114  29114  29114  29114  29114  29114  29114  29114  29114  29114  29114  29114  29114  29114  29114  29114  29114  29114  29114  29114  29114  29114  29114  29114  29114  29114  29114  29114  29114  29114  29114  29114  29114  29114  29114  29114  29114  29114  29114  29114  29114  29114  29114  29114  29114  29114    213  29114  29114  29114  29114  29114  29114    203    222  29114    225  29114    219    206    207    215  29114  29114  29114  29114    221    225    210    205    214    224    212    206    214    226  29114    221  29114  29114  29114  29114  29114  29114  29114  29114  29114  29114  29114  29114  29114  29114  29114  29114  29114  29114  29114  29114  29114  29114  29114  29114  29114  29114  29114  29114  29114  29114  29114  29114  29114  29114  29114  29114  29114  29114    211  29114  29114  29114  29114  29114  29114  29114  29114  29114  29114  29114  29114  29114  29114    222  29114  29114  29114  29114  29114  29114  29114  29114  29114  29114  29114  29114  29114  29114  29114  29114  29114  29114  29114  29114  29114  29114  29114  29114  29114  29114  29114  29114  29114  29114  29114  29114  29114  29114  29114  29114  29114  29114  29114  29114  29114  29114  29114  29114  29114  29114
  29114  29114  29114  29114  29114  29114  29114  29114  29114  29114  29114  29114  29114  29114  29114  29114  29114  29114  29114  29114  29114  29114  29114  29114  29114  29114  29114  29114  29114  29114  29114  29114  29114  29114  29114  29114  29114  29114  29114  29114  29114  29114  29114  29114  29114  29114  29114  29114  29114  29114  29114  29114  29114  29114  29114  29114  29114  29114  29114  29114  29114  29114  29114  29114  29114  29114  29114  29114  29114  29114  29114  29114  29114  29114  29114  29114  29114  29114  29114  29114  29114  29114  29114  29114  29114  29114    202    211  29114  29114  29114  29114  29114  29114  29114  29114  29114  29114  29114  29114  29114  29114  29114  29114  29114  29114  29114  29114  29114  29114  29114  29114  29114  29114  29114  29114  29114  29114  29114  29114  29114  29114  29114  29114  29114  29114  29114  29114  29114  29114  29114  29114  29114  29114  29114  29114  29114  29114  29114  29114  29114  29114  29114  29114  29114  29114  29114  29114  29114  29114  29114  29114  29114  29114  29114  29114  29114  29114  29114  29114  29114  29114  29114  29114  29114  29114  29114  29114  29114  29114  29114  29114  29114  29114  29114  29114  29114  29114  29114  29114  29114  29114  29114  29114  29114  29114  29114  29114  29114  29114  29114  29114  29114  29114  29114  29114  29114  29114  29114  29114  29114  29114  29114  29114  29114  29114  29114  29114  29114  29114  29114  29114  29114  29114  29114  29114  29114  29114  29114  29114  29114  29114  29114  29114  29114  29114  29114  29114  29114  29114  29114  29114  29114  29114  29114  29114  29114    215  29114  29114    224  29114  29114  29114  29114  29114  29114  29114  29114  29114  29114  29114  29114  29114  29114  29114  29114  29114  29114  29114  29114  29114  29114  29114  29114  29114  29114  29114  29114  29114  29114  29114  29114  29114  29114  29114  29114  29114  29114  29114  29114  29114  29114  29114  29114  29114  29114  29114  29114  29114  29114  29114  29114  29114  29114  29114  29114  29114  29114  29114  29114  29114  29114  29114  29114  29114  29114  29114  29114  29114  29114  29114  29114  29114  29114  29114  29114  29114  29114  29114  29114  29114  29114  29114  29114  29114  29114  29114  29114  29114  29114  29114  29114  29114  29114  29114  29114  29114  29114  29114  29114  29114  29114  29114  29114  29114  29114  29114  29114  29114  29114  29114  29114  29114  29114  29114  29114  29114  29114  29114  29114  29114  29114  29114  29114  29114  29114  29114  29114  29114  29114  29114  29114  29114  29114  29114  29114  29114  29114  29114  29114  29114  29114  29114  29114  29114  29114  29114  29114  29114  29114  29114  29114  29114  29114  29114  29114  29114  29114  29114  29114    226    221    219    224  29114  29114  29114    225  29114  29114  29114  29114  29114  29114  29114  29114  29114  29114  29114  29114  29114    221    223    207    215    215    222    218    211    220    208  29114    218    226    215  29114  29114  29114  29114  29114  29114  29114  29114  29114  29114  29114  29114  29114  29114  29114  29114  29114  29114  29114  29114  29114  29114  29114  29114  29114  29114  29114  29114  29114  29114  29114  29114  29114  29114  29114  29114  29114  29114  29114  29114  29114  29114  29114  29114  29114  29114  29114  29114  29114  29114  29114  29114  29114  29114  29114  29114  29114  29114  29114  29114  29114  29114  29114  29114  29114  29114  29114  29114  29114  29114  29114  29114  29114  29114  29114  29114  29114  29114  29114  29114  29114  29114  29114  29114  29114  29114  29114  29114  29114  29114  29114  29114  29114  29114  29114  29114  29114  29114  29114  29114  29114  29114  29114  29114
  29114  29114  29114  29114  29114  29114  29114  29114  29114  29114  29114  29114  29114  29114  29114  29114  29114  29114  29114  29114  29114  29114  29114  29114  29114  29114  29114  29114  29114  29114  29114  29114  29114  29114  29114  29114  29114  29114  29114  29114  29114  29114  29114  29114  29114  29114  29114  29114  29114  29114  29114  29114  29114  29114  29114  29114  29114  29114  29114  29114  29114  29114  29114  29114  29114  29114  29114  29114  29114  29114  29114  29114  29114  29114  29114  29114  29114  29114  29114  29114  29114  29114  29114  29114    198  29114  29114  29114  29114  29114  29114    211  29114  29114  29114    212  29114  29114  29114  29114  29114  29114  29114  29114  29114  29114  29114  29114  29114  29114  29114  29114  29114  29114  29114  29114  29114  29114  29114  29114  29114  29114  29114  29114  29114  29114  29114  29114  29114  29114    204  29114  29114  29114  29114  29114  29114  29114  29114  29114  29114  29114  29114  29114  29114  29114  29114  29114  29114  29114  29114  29114  29114  29114  29114  29114  29114  29114  29114  29114  29114  29114  29114  29114  29114  29114  29114  29114  29114  29114  29114  29114  29114  29114  29114  29114  29114  29114  29114  29114  29114  29114  29114  29114  29114  29114  29114  29114  29114  29114  29114  29114  29114  29114  29114  29114  29114  29114  29114  29114  29114  29114  29114  29114  29114  29114  29114  29114  29114  29114  29114  29114  29114  29114  29114  29114  29114  29114  29114  29114  29114  29114  29114  29114  29114  29114  29114  29114  29114  29114  29114  29114  29114  29114    210  29114  29114  29114  29114  29114  29114  29114  29114  29114  29114  29114  29114  29114  29114  29114  29114  29114  29114  29114  29114  29114  29114  29114  29114  29114  29114  29114  29114  29114  29114  29114  29114  29114  29114  29114  29114  29114  29114  29114  29114  29114  29114  29114  29114  29114  29114  29114  29114  29114  29114  29114  29114  29114  29114  29114  29114  29114  29114  29114  29114  29114  29114  29114  29114  29114  29114  29114  29114  29114  29114  29114  29114  29114  29114  29114  29114  29114  29114  29114  29114  29114  29114  29114  29114  29114  29114  29114  29114  29114  29114  29114  29114  29114  29114  29114  29114  29114  29114  29114  29114  29114  29114  29114  29114  29114  29114  29114  29114  29114  29114  29114  29114  29114  29114  29114  29114  29114  29114  29114  29114  29114  29114  29114  29114  29114  29114  29114  29114  29114  29114  29114  29114  29114  29114  29114  29114  29114  29114  29114  29114  29114  29114  29114  29114  29114  29114  29114  29114  29114  29114  29114  29114  29114  29114  29114  29114  29114  29114  29114  29114  29114  29114  29114  29114  29114  29114    218    228    218  29114    226  29114  29114  29114  29114    222  29114  29114  29114  29114    228  29114    220    210    214  29114  29114  29114    213    214    221    208    218    210    226    223    213    223    223  29114    213  29114  29114  29114  29114  29114  29114  29114  29114  29114  29114  29114  29114  29114  29114  29114  29114  29114  29114  29114  29114  29114  29114  29114  29114  29114  29114  29114  29114  29114  29114  29114  29114  29114  29114  29114  29114  29114  29114  29114  29114  29114  29114  29114  29114  29114    222  29114  29114  29114  29114  29114  29114  29114  29114  29114  29114  29114  29114  29114  29114  29114  29114  29114  29114  29114  29114  29114  29114  29114  29114  29114  29114  29114  29114  29114  29114  29114  29114  29114  29114  29114  29114  29114  29114  29114  29114  29114  29114  29114  29114  29114  29114  29114  29114  29114  29114  29114  29114  29114  29114  29114  29114  29114  29114
  29114  29114  29114  29114  29114  29114  29114  29114  29114  29114  29114  29114  29114  29114  29114  29114  29114  29114  29114  29114  29114  29114  29114  29114  29114  29114  29114  29114  29114  29114  29114  29114  29114  29114  29114  29114  29114  29114  29114  29114  29114  29114  29114  29114  29114  29114  29114  29114  29114  29114  29114  29114  29114  29114  29114  29114  29114  29114  29114  29114  29114  29114  29114  29114  29114  29114  29114  29114  29114  29114  29114  29114  29114  29114  29114  29114  29114  29114  29114  29114  29114  29114  29114  29114  29114  29114    209    211  29114    214    216  29114  29114  29114  29114  29114  29114  29114  29114  29114  29114  29114  29114  29114  29114  29114  29114  29114  29114  29114  29114  29114  29114  29114  29114  29114  29114  29114  29114  29114  29114    201  29114    221  29114  29114  29114  29114  29114  29114  29114  29114  29114  29114  29114  29114  29114  29114  29114  29114  29114  29114  29114  29114    198  29114  29114  29114  29114  29114  29114  29114  29114  29114  29114  29114  29114  29114  29114  29114  29114  29114  29114  29114  29114  29114  29114  29114  29114  29114  29114  29114  29114  29114  29114  29114  29114  29114  29114  29114  29114  29114  29114  29114  29114  29114  29114  29114  29114  29114  29114  29114  29114  29114  29114  29114  29114  29114  29114  29114  29114  29114  29114  29114  29114  29114  29114  29114  29114  29114  29114  29114  29114  29114  29114  29114  29114  29114  29114  29114  29114  29114  29114  29114  29114  29114  29114  29114  29114  29114  29114  29114  29114  29114  29114  29114  29114    217  29114  29114  29114  29114  29114  29114  29114  29114  29114  29114  29114  29114  29114  29114  29114  29114  29114  29114  29114  29114  29114  29114  29114  29114  29114  29114  29114  29114  29114  29114  29114  29114  29114  29114  29114  29114  29114  29114  29114  29114  29114  29114  29114  29114  29114  29114  29114  29114  29114  29114  29114  29114  29114  29114  29114  29114  29114  29114  29114  29114  29114  29114  29114  29114  29114  29114  29114  29114  29114  29114  29114  29114  29114  29114  29114  29114  29114  29114  29114  29114  29114  29114  29114  29114  29114  29114  29114  29114  29114  29114  29114  29114  29114  29114  29114  29114  29114  29114  29114  29114  29114  29114  29114  29114  29114  29114  29114  29114  29114  29114  29114  29114  29114  29114  29114  29114  29114  29114  29114  29114  29114  29114  29114  29114  29114  29114  29114  29114  29114  29114  29114  29114  29114  29114  29114  29114  29114  29114    229  29114  29114  29114  29114  29114  29114  29114  29114  29114  29114  29114  29114  29114  29114    218  29114  29114    238  29114    219  29114  29114    222  29114  29114    226  29114  29114    213  29114    217    226    226    223    218  29114    210    215  29114  29114    208    214  29114    222    213    205    208  29114    205    208    188  29114    219    223  29114  29114  29114    223  29114    223    234    215    214  29114    223    231  29114    214  29114    230    231  29114  29114  29114  29114  29114  29114  29114  29114    230    222    228    227  29114    225    209  29114  29114  29114  29114  29114  29114  29114  29114  29114  29114  29114  29114  29114  29114  29114  29114  29114  29114    222    215  29114    209    225  29114  29114  29114  29114  29114  29114  29114  29114  29114  29114  29114  29114  29114  29114  29114  29114  29114  29114  29114  29114  29114  29114  29114  29114  29114  29114  29114  29114  29114  29114  29114  29114  29114  29114  29114  29114  29114  29114  29114  29114  29114  29114  29114  29114  29114  29114  29114  29114  29114  29114  29114  29114  29114  29114
  29114  29114  29114  29114  29114  29114  29114  29114  29114  29114  29114  29114  29114  29114  29114  29114  29114  29114  29114  29114  29114  29114  29114  29114  29114  29114  29114  29114  29114  29114  29114  29114  29114  29114  29114  29114  29114  29114  29114  29114  29114  29114  29114  29114  29114  29114  29114  29114  29114  29114  29114  29114  29114  29114  29114  29114  29114  29114  29114  29114  29114  29114  29114  29114  29114  29114  29114  29114  29114  29114  29114  29114  29114  29114  29114  29114  29114  29114  29114  29114  29114  29114  29114  29114  29114  29114  29114  29114  29114  29114    211  29114  29114  29114  29114  29114    218  29114  29114  29114  29114  29114  29114  29114  29114  29114  29114  29114  29114  29114  29114  29114  29114  29114  29114  29114  29114  29114  29114  29114  29114    222    208    221  29114  29114  29114  29114  29114  29114  29114    205  29114  29114  29114  29114  29114  29114  29114  29114  29114  29114  29114    215  29114  29114  29114  29114    218  29114    221  29114  29114  29114  29114  29114  29114  29114  29114  29114  29114  29114  29114  29114  29114  29114  29114  29114  29114  29114  29114  29114  29114  29114  29114  29114  29114  29114  29114  29114  29114  29114  29114  29114  29114  29114  29114  29114  29114  29114  29114  29114  29114  29114  29114  29114  29114  29114  29114  29114  29114  29114  29114  29114  29114  29114  29114  29114  29114  29114  29114  29114  29114  29114  29114  29114  29114  29114  29114  29114  29114  29114  29114  29114  29114  29114  29114  29114  29114  29114  29114  29114  29114  29114    215  29114  29114  29114  29114  29114  29114  29114  29114  29114  29114  29114  29114  29114  29114  29114  29114  29114  29114  29114  29114  29114  29114  29114  29114  29114  29114  29114  29114  29114  29114  29114  29114  29114  29114  29114  29114  29114  29114  29114  29114  29114  29114  29114  29114  29114  29114  29114  29114  29114  29114  29114  29114  29114  29114  29114  29114  29114  29114  29114  29114  29114  29114  29114  29114  29114  29114  29114  29114  29114  29114  29114  29114  29114  29114  29114  29114  29114  29114  29114  29114  29114  29114  29114  29114  29114  29114  29114  29114  29114  29114  29114  29114  29114  29114  29114  29114  29114  29114  29114  29114  29114  29114  29114  29114  29114  29114  29114  29114  29114  29114  29114  29114  29114  29114  29114  29114  29114  29114  29114  29114  29114  29114  29114  29114  29114  29114  29114  29114  29114  29114  29114  29114  29114  29114  29114  29114  29114  29114  29114  29114  29114  29114  29114  29114  29114  29114  29114  29114  29114  29114  29114  29114  29114  29114  29114  29114  29114    223    222  29114    225    213    228    219  29114    234    228    226  29114    219    209    223    216    215    212    223    223    216    213    226  29114  29114    223    215    218    213    219    208    213  29114    210    214    211  29114  29114    213    215    207    208    197    226    226    224    216    212    205    206    219    218    216    220    218    230    211  29114    209    230  29114  29114    217  29114    223    226  29114    223    221    230    222  29114    237  29114  29114  29114  29114  29114  29114  29114  29114  29114  29114  29114  29114  29114  29114  29114  29114  29114  29114  29114  29114  29114  29114  29114  29114  29114  29114  29114  29114  29114  29114  29114  29114  29114  29114  29114  29114  29114  29114  29114  29114  29114  29114  29114  29114  29114  29114  29114  29114  29114  29114  29114  29114  29114  29114  29114  29114  29114  29114  29114  29114  29114  29114  29114  29114  29114  29114  29114  29114  29114  29114  29114  29114  29114  29114  29114
  29114  29114  29114  29114  29114  29114  29114  29114  29114  29114  29114  29114  29114  29114  29114  29114  29114  29114  29114  29114  29114  29114  29114  29114  29114  29114  29114  29114  29114  29114  29114  29114  29114  29114  29114  29114  29114  29114  29114  29114  29114  29114  29114  29114  29114  29114  29114  29114  29114  29114  29114  29114  29114  29114  29114  29114  29114  29114  29114  29114  29114  29114  29114  29114  29114  29114  29114  29114  29114  29114  29114  29114  29114  29114  29114  29114  29114  29114  29114  29114  29114  29114    207  29114    209  29114    209    206  29114  29114  29114  29114  29114  29114  29114  29114  29114  29114    208  29114  29114  29114  29114  29114  29114  29114  29114  29114  29114  29114  29114    202  29114  29114  29114  29114  29114  29114  29114  29114    198  29114  29114  29114  29114  29114  29114  29114  29114  29114  29114  29114  29114  29114  29114  29114  29114    202  29114  29114  29114  29114  29114  29114  29114    222  29114  29114  29114  29114  29114  29114  29114  29114  29114  29114  29114  29114  29114  29114  29114  29114  29114  29114  29114  29114  29114  29114  29114  29114  29114  29114  29114  29114  29114  29114  29114  29114  29114  29114  29114  29114  29114  29114  29114  29114  29114  29114  29114  29114  29114  29114  29114  29114  29114  29114  29114  29114  29114  29114  29114  29114  29114  29114  29114  29114  29114  29114  29114  29114  29114  29114  29114  29114  29114  29114  29114  29114  29114  29114  29114  29114  29114  29114  29114  29114  29114  29114  29114  29114  29114  29114  29114  29114  29114  29114  29114  29114  29114  29114  29114  29114  29114  29114  29114  29114  29114  29114  29114  29114  29114  29114  29114  29114  29114  29114  29114  29114  29114  29114  29114  29114  29114  29114  29114  29114  29114  29114  29114  29114  29114  29114  29114  29114  29114  29114  29114  29114  29114  29114  29114  29114  29114  29114  29114  29114  29114  29114  29114  29114  29114  29114  29114  29114  29114  29114  29114  29114  29114  29114  29114  29114  29114  29114  29114  29114  29114  29114  29114  29114  29114  29114  29114  29114  29114  29114  29114  29114  29114  29114  29114  29114  29114  29114  29114  29114  29114  29114  29114  29114  29114  29114  29114  29114  29114  29114  29114  29114  29114  29114  29114  29114  29114  29114  29114  29114  29114  29114  29114  29114  29114  29114  29114  29114  29114  29114  29114  29114  29114  29114  29114  29114  29114  29114  29114  29114  29114  29114  29114  29114  29114  29114  29114  29114  29114  29114  29114  29114  29114  29114  29114  29114  29114  29114  29114  29114  29114  29114  29114  29114  29114  29114  29114    214    229    224  29114    228    225  29114    222  29114    218  29114    226    232    225    229    216  29114    209    211    208    222    203    215  29114  29114    221    202    210    210    201    208    212    210    211    226    225    206    209    223  29114    218    211    210    212    213    205    223    218    205    204    216    210    214    219    219    217  29114    215    210    205    216    217    206    216    223    226    219  29114    229    208    214    220  29114  29114  29114  29114  29114  29114  29114  29114  29114  29114  29114  29114  29114  29114  29114    218    232    215    221    234    232    236    229    242    238  29114  29114  29114  29114  29114  29114  29114  29114  29114  29114  29114  29114  29114  29114  29114  29114  29114  29114  29114  29114  29114  29114  29114  29114  29114  29114  29114  29114  29114  29114  29114  29114  29114  29114  29114  29114  29114  29114  29114  29114  29114  29114  29114  29114  29114  29114  29114  29114  29114  29114
  29114  29114  29114  29114  29114  29114  29114  29114  29114  29114  29114  29114  29114  29114  29114  29114  29114  29114  29114  29114  29114  29114  29114  29114  29114  29114  29114  29114  29114  29114  29114  29114  29114  29114  29114  29114  29114  29114  29114  29114  29114  29114  29114  29114  29114  29114  29114  29114  29114  29114  29114  29114  29114  29114  29114  29114  29114  29114  29114  29114  29114  29114  29114  29114  29114  29114  29114  29114  29114  29114  29114  29114  29114  29114  29114  29114  29114  29114  29114  29114  29114  29114    211  29114  29114  29114  29114  29114  29114    205  29114  29114  29114  29114    210  29114  29114    213  29114  29114  29114  29114  29114  29114  29114  29114  29114  29114  29114  29114  29114  29114  29114  29114  29114  29114  29114  29114  29114  29114    214    200  29114  29114    207  29114  29114  29114  29114  29114  29114  29114  29114  29114  29114  29114  29114  29114  29114  29114  29114  29114  29114  29114  29114  29114  29114  29114  29114  29114  29114    213  29114    243  29114  29114  29114  29114  29114  29114  29114  29114  29114  29114  29114  29114  29114  29114  29114  29114  29114  29114  29114  29114  29114  29114  29114  29114  29114  29114  29114  29114  29114  29114  29114  29114  29114  29114  29114  29114  29114  29114  29114  29114  29114  29114  29114  29114  29114  29114  29114  29114  29114  29114  29114  29114  29114  29114  29114  29114  29114  29114  29114  29114  29114  29114  29114  29114  29114  29114  29114  29114  29114  29114  29114  29114  29114  29114  29114  29114  29114  29114  29114  29114  29114  29114  29114  29114  29114  29114  29114  29114  29114  29114  29114  29114  29114  29114  29114  29114  29114  29114  29114  29114  29114  29114  29114  29114  29114  29114  29114  29114  29114  29114  29114  29114  29114  29114  29114  29114  29114  29114  29114  29114  29114  29114  29114  29114  29114  29114  29114  29114  29114  29114  29114  29114  29114  29114  29114  29114  29114  29114  29114  29114  29114  29114  29114  29114  29114  29114  29114  29114  29114  29114  29114  29114  29114  29114  29114  29114  29114  29114  29114  29114  29114  29114  29114  29114  29114  29114  29114  29114  29114  29114  29114  29114  29114  29114  29114  29114  29114  29114  29114  29114  29114  29114  29114  29114  29114  29114  29114  29114  29114  29114  29114  29114  29114  29114  29114  29114  29114  29114    223  29114  29114  29114  29114  29114  29114  29114  29114  29114  29114  29114  29114  29114  29114  29114  29114  29114  29114  29114  29114  29114  29114  29114  29114  29114  29114  29114  29114  29114    221  29114  29114  29114  29114  29114  29114    222    211  29114  29114  29114    232    221  29114    226    212  29114  29114  29114    222  29114    226  29114    226    210    208  29114    219  29114  29114  29114  29114  29114    213    218    208    206    206    197  29114    208    207    213    204    233    208  29114    207  29114  29114  29114    210  29114    215  29114    213    213    206    221    213    207    212    212    213    209    215    212    206    217    215    215    214    210    219    218    216    220  29114    202    206  29114  29114  29114  29114  29114  29114  29114  29114  29114  29114  29114  29114  29114  29114  29114  29114  29114    214    221    231    222    219    228  29114    227    225  29114    228    232    224    227    228    232  29114  29114  29114  29114  29114  29114  29114  29114  29114  29114  29114  29114  29114  29114  29114  29114  29114  29114  29114  29114  29114  29114  29114  29114  29114  29114  29114  29114  29114  29114  29114  29114  29114  29114  29114  29114  29114  29114  29114  29114  29114  29114  29114  29114
  29114    231    221  29114  29114  29114  29114  29114  29114  29114  29114  29114  29114  29114  29114  29114  29114  29114  29114  29114  29114  29114  29114  29114  29114  29114  29114  29114  29114  29114  29114  29114  29114  29114  29114  29114  29114  29114  29114  29114  29114  29114  29114  29114  29114  29114  29114  29114  29114  29114  29114  29114  29114  29114  29114  29114  29114  29114  29114  29114  29114  29114  29114  29114  29114  29114  29114  29114  29114  29114  29114  29114  29114  29114  29114  29114  29114  29114  29114  29114  29114  29114  29114  29114  29114  29114  29114  29114  29114  29114  29114  29114  29114    222  29114    211  29114    217    223    221    213  29114  29114  29114  29114  29114  29114  29114  29114  29114  29114  29114  29114  29114  29114  29114  29114  29114  29114  29114  29114  29114    221  29114  29114  29114  29114  29114  29114  29114  29114  29114  29114  29114  29114  29114  29114  29114  29114  29114  29114  29114  29114  29114  29114  29114  29114  29114  29114  29114  29114  29114  29114  29114  29114  29114  29114  29114  29114  29114  29114  29114  29114  29114  29114  29114  29114  29114  29114  29114  29114  29114  29114  29114  29114  29114  29114  29114  29114  29114  29114  29114  29114  29114  29114  29114  29114    210  29114  29114  29114  29114  29114  29114  29114  29114  29114  29114  29114  29114  29114  29114  29114  29114  29114  29114  29114  29114  29114  29114  29114  29114  29114  29114  29114  29114  29114  29114  29114  29114  29114  29114  29114  29114  29114  29114  29114  29114  29114  29114  29114  29114  29114  29114  29114    212  29114  29114  29114  29114  29114  29114  29114  29114  29114  29114  29114  29114  29114  29114  29114  29114  29114  29114  29114  29114  29114  29114  29114  29114  29114  29114  29114  29114  29114  29114  29114  29114  29114  29114  29114  29114  29114  29114  29114  29114  29114  29114  29114  29114  29114  29114  29114  29114  29114  29114  29114  29114  29114  29114  29114  29114  29114  29114  29114  29114  29114  29114  29114  29114  29114  29114  29114  29114  29114  29114  29114  29114  29114  29114  29114  29114  29114  29114  29114  29114  29114  29114  29114  29114  29114  29114  29114  29114  29114  29114  29114  29114  29114  29114  29114  29114  29114  29114  29114  29114  29114  29114  29114  29114  29114  29114  29114  29114  29114  29114  29114  29114  29114  29114  29114    233  29114  29114  29114  29114  29114  29114  29114  29114  29114  29114  29114  29114  29114  29114  29114  29114  29114  29114  29114  29114  29114  29114    219  29114  29114  29114  29114  29114  29114  29114  29114  29114  29114  29114    231    227    217    225  29114  29114    232    230  29114  29114  29114    222  29114    215    212    226    225    234  29114    211    207    206    214  29114    224    225  29114    224    214    219    199  29114    214    204    222    194    217  29114    195    212    204  29114    198    202    202  29114    213    208  29114    206  29114    194    206    210    224    207    220    206    202    210    208    217    213    212    228    215    211    209    220    227    216    215    221    217    206  29114    222    209    214  29114  29114  29114  29114    222  29114  29114  29114    217    224  29114    229    214    212  29114    219    215  29114    213    218  29114  29114  29114  29114    230    220    223    232    227  29114  29114  29114  29114  29114  29114  29114  29114  29114  29114  29114  29114  29114  29114  29114  29114  29114  29114  29114  29114  29114  29114  29114  29114  29114  29114  29114  29114  29114  29114  29114  29114  29114  29114  29114  29114  29114  29114  29114  29114  29114  29114  29114  29114  29114  29114
    217  29114    209  29114  29114  29114  29114  29114  29114  29114  29114  29114  29114  29114  29114  29114  29114  29114  29114  29114  29114  29114  29114  29114  29114  29114  29114  29114  29114  29114  29114  29114  29114  29114    202  29114  29114  29114  29114  29114  29114  29114  29114  29114  29114  29114  29114  29114  29114  29114  29114  29114  29114  29114  29114  29114  29114  29114  29114  29114  29114  29114  29114  29114  29114  29114  29114  29114  29114  29114  29114  29114  29114  29114  29114  29114  29114  29114  29114  29114  29114  29114  29114  29114  29114  29114  29114  29114  29114  29114  29114  29114  29114  29114    223  29114  29114  29114  29114  29114  29114  29114  29114    231  29114  29114  29114  29114  29114  29114  29114  29114  29114  29114  29114  29114  29114  29114  29114  29114  29114  29114  29114  29114  29114  29114  29114  29114  29114  29114  29114  29114  29114  29114  29114  29114  29114  29114  29114  29114  29114    217  29114    224    222  29114  29114    224    222  29114    213  29114    205  29114  29114  29114    207  29114  29114  29114  29114  29114  29114  29114  29114  29114  29114  29114  29114  29114  29114  29114  29114  29114  29114  29114  29114  29114  29114  29114  29114  29114  29114  29114  29114  29114  29114  29114  29114  29114  29114  29114  29114    182  29114  29114  29114  29114  29114  29114  29114  29114  29114  29114  29114  29114  29114  29114  29114  29114  29114  29114  29114  29114  29114  29114  29114  29114  29114  29114  29114  29114  29114  29114  29114  29114  29114  29114  29114  29114  29114  29114  29114  29114  29114    208  29114  29114  29114  29114  29114  29114  29114  29114  29114  29114  29114  29114  29114  29114  29114  29114  29114  29114  29114  29114  29114  29114  29114  29114  29114  29114  29114  29114  29114  29114  29114  29114  29114  29114  29114  29114  29114  29114  29114  29114  29114  29114  29114  29114  29114  29114  29114  29114  29114  29114  29114  29114  29114  29114  29114  29114  29114  29114  29114  29114  29114  29114  29114  29114  29114  29114  29114  29114  29114  29114  29114    217  29114  29114  29114  29114    240  29114  29114  29114  29114  29114  29114  29114  29114  29114  29114  29114  29114  29114  29114  29114  29114  29114  29114  29114  29114  29114  29114  29114  29114  29114  29114  29114  29114  29114  29114  29114  29114  29114  29114  29114  29114  29114  29114  29114  29114  29114  29114  29114  29114  29114  29114  29114  29114  29114  29114  29114  29114  29114  29114  29114  29114  29114  29114  29114  29114    222    227  29114    213    222    228  29114  29114    220  29114    214    227  29114  29114  29114    221  29114    234  29114    230    224  29114  29114    230  29114    208    224    219    222    209    221    207    217    226    226    232    226    214    212    230    213    206    214    213    216    202  29114    211    198    208    208    212    205    207    204  29114    204    208    223    210    208    208    209    206    207    213    210    208    208    213    199    206    211    203    213    214    204    217    223    219    211    215    214    209    214    222    214    217    215    218  29114    231    216  29114  29114    218    203    206    221    216  29114    221    230    219    217    219    220    220    229    221    219    227    222    232    230    230    231    205    210    234    224    216    219    232    231    237  29114  29114  29114  29114    215    207    239    225  29114  29114  29114  29114  29114  29114  29114  29114  29114  29114  29114  29114  29114  29114  29114  29114  29114  29114  29114  29114  29114  29114  29114  29114  29114  29114  29114  29114  29114  29114  29114  29114    216
  29114  29114  29114  29114  29114  29114  29114  29114  29114  29114  29114  29114  29114  29114  29114  29114  29114  29114  29114  29114  29114  29114  29114  29114  29114  29114  29114  29114  29114  29114    228    218    239  29114    230    226    229  29114    230  29114    229  29114    229  29114  29114  29114  29114  29114  29114  29114  29114  29114  29114  29114  29114  29114  29114  29114  29114  29114  29114  29114  29114  29114  29114  29114  29114  29114  29114  29114  29114  29114  29114  29114  29114  29114  29114  29114  29114  29114  29114  29114  29114  29114  29114  29114  29114  29114  29114  29114  29114  29114  29114  29114  29114  29114  29114  29114  29114  29114  29114  29114    229    219    224    226  29114    213  29114  29114  29114  29114  29114  29114  29114  29114  29114  29114  29114  29114  29114  29114  29114  29114  29114  29114  29114  29114  29114  29114  29114    216  29114  29114  29114  29114  29114  29114  29114  29114  29114  29114  29114  29114  29114    217  29114  29114    231  29114  29114  29114  29114  29114  29114  29114  29114  29114    224  29114  29114  29114  29114  29114  29114  29114  29114  29114  29114  29114  29114  29114  29114  29114  29114  29114  29114  29114  29114  29114  29114  29114  29114  29114  29114  29114  29114  29114  29114  29114  29114  29114  29114  29114    175  29114  29114  29114  29114  29114  29114  29114  29114  29114  29114  29114  29114  29114  29114  29114  29114  29114  29114  29114  29114  29114  29114  29114  29114  29114  29114  29114  29114  29114  29114  29114  29114  29114    208  29114  29114  29114  29114  29114  29114    215    207  29114  29114  29114  29114  29114  29114  29114  29114  29114  29114  29114  29114  29114  29114  29114  29114  29114  29114  29114  29114  29114  29114  29114  29114  29114  29114  29114  29114  29114  29114  29114  29114  29114  29114  29114  29114  29114  29114  29114  29114  29114  29114  29114  29114  29114  29114  29114  29114  29114  29114  29114  29114  29114  29114  29114  29114  29114  29114  29114  29114  29114  29114  29114  29114  29114  29114  29114    221  29114    228    218  29114    232  29114    224    238  29114  29114    213  29114  29114  29114  29114  29114  29114  29114  29114  29114  29114  29114  29114  29114  29114  29114  29114  29114  29114  29114  29114  29114  29114  29114  29114  29114  29114  29114  29114  29114  29114  29114  29114  29114  29114  29114  29114  29114  29114  29114  29114  29114  29114  29114  29114  29114  29114  29114  29114  29114  29114  29114  29114  29114  29114  29114    219  29114    214  29114  29114  29114  29114  29114  29114  29114  29114    218    229  29114    229    226    222  29114    234  29114    227  29114    216    224  29114    220    218    214    230    221    221    221    226  29114    219  29114  29114    210    210    220    207  29114    217    214    207    198    230    224    215    222  29114    222    207  29114    220    210    204    198    186    199  29114  29114    206  29114    208    211    199    210    223    213    205    204    198    209    210    209    209    209    209    221    215    219    219    221    220    213    217    219    225    225    213    227    211  29114    218    215    219    215    216    217    213    216    213    221    219    210    209    204    219    214    229    217    221    206    232    232    215    227  29114    230    220    223    216    211    219    215    227    233    230    221    214    221    211    220    221    225    205    226    224  29114  29114  29114  29114  29114  29114  29114  29114  29114  29114  29114  29114  29114  29114  29114  29114  29114  29114  29114  29114  29114  29114  29114  29114  29114  29114  29114  29114  29114  29114
  29114  29114  29114  29114  29114  29114  29114  29114  29114  29114  29114  29114  29114  29114  29114  29114  29114  29114  29114  29114  29114  29114  29114  29114  29114  29114  29114    224    216    223    210    226    220    235    227    230    231    229  29114    236    232    230    230    218    231    222  29114    234    219    210    225  29114  29114  29114    207    228  29114  29114  29114  29114  29114  29114  29114  29114  29114  29114  29114  29114  29114  29114  29114  29114  29114  29114    208    223  29114  29114  29114    208  29114  29114  29114  29114  29114  29114  29114  29114  29114  29114  29114  29114  29114  29114  29114  29114    216  29114  29114  29114    225    223  29114  29114  29114  29114    227  29114    206  29114    218  29114    226    208  29114  29114  29114    210  29114  29114  29114  29114  29114  29114  29114  29114  29114    207  29114    215  29114  29114  29114  29114  29114  29114  29114  29114  29114  29114  29114    204  29114  29114  29114  29114    218  29114  29114  29114    222    206  29114  29114  29114  29114  29114  29114  29114  29114  29114  29114  29114  29114  29114  29114  29114  29114  29114  29114  29114  29114  29114  29114  29114  29114  29114  29114  29114  29114  29114  29114  29114  29114  29114  29114  29114  29114    208  29114  29114  29114  29114  29114    202  29114  29114  29114  29114  29114  29114  29114  29114  29114  29114  29114  29114  29114  29114  29114  29114  29114  29114  29114  29114  29114  29114  29114  29114  29114  29114  29114  29114  29114  29114  29114  29114  29114  29114  29114  29114  29114  29114  29114  29114  29114  29114  29114  29114  29114  29114  29114  29114  29114  29114  29114  29114  29114  29114  29114  29114  29114  29114  29114  29114  29114  29114  29114  29114  29114  29114  29114  29114  29114  29114  29114  29114  29114  29114  29114  29114  29114  29114  29114  29114  29114  29114  29114  29114  29114  29114  29114  29114  29114  29114  29114  29114  29114  29114  29114  29114  29114  29114  29114  29114  29114  29114  29114  29114  29114  29114  29114  29114    223    245    221    206    215  29114    225    206    232    211    226  29114  29114  29114  29114  29114  29114  29114  29114  29114  29114  29114  29114  29114  29114  29114  29114  29114  29114  29114  29114  29114  29114  29114  29114  29114  29114  29114  29114  29114  29114  29114  29114  29114  29114  29114  29114  29114  29114  29114  29114  29114  29114  29114  29114  29114  29114  29114  29114  29114  29114  29114  29114  29114  29114  29114  29114  29114  29114  29114    221    214    229  29114    245    223  29114  29114    222  29114    229    226  29114    223  29114    229    223    214  29114    223    208    220  29114  29114  29114    238  29114    223  29114  29114    223    216  29114  29114  29114  29114  29114  29114  29114  29114    215    207    206    219    209  29114    214    214    202    203    208    218  29114    210    206    201    226    203  29114    208    212    210    213    195    209    207    200    206    208    209    216    212    207    205    216    214    211    210    219    221    215    210    209    206    219    216    220    215    221    213  29114    201    209    209    214    218    211    190    204    190    226    212    219    220    216    216    215    209    216    218    212    213    216    220    218    223    210    227    215    213    207    210    207    216    209    220    211    211    225    210    208    212    216    218  29114  29114    205  29114  29114  29114  29114  29114  29114  29114  29114  29114  29114  29114  29114  29114  29114  29114  29114  29114    212  29114  29114  29114  29114  29114  29114  29114  29114  29114  29114  29114  29114
  29114  29114  29114  29114  29114  29114  29114  29114  29114  29114  29114  29114  29114  29114  29114  29114  29114  29114  29114  29114  29114  29114  29114  29114  29114  29114    217    216    214    203  29114    220    212    215    218    220    217    221    229    220  29114    229    216    205    207    218    216    209    218    215    214    189    216    210    211    215  29114    225    207    216    227  29114  29114  29114  29114  29114  29114  29114  29114  29114  29114    209  29114    217  29114  29114    202    209    219    210    229  29114  29114    216  29114  29114    208  29114    231  29114  29114  29114  29114  29114  29114  29114  29114    231  29114  29114  29114  29114  29114    231  29114  29114  29114    218  29114  29114  29114    214  29114  29114  29114    203  29114  29114  29114  29114  29114  29114  29114  29114  29114  29114  29114  29114  29114  29114  29114  29114  29114    224  29114  29114  29114  29114  29114  29114  29114  29114  29114  29114  29114  29114  29114  29114  29114  29114  29114  29114  29114  29114  29114  29114  29114    184    226  29114  29114    226  29114  29114  29114  29114  29114  29114  29114  29114  29114  29114  29114  29114  29114  29114  29114  29114  29114  29114  29114  29114  29114  29114  29114  29114  29114  29114  29114  29114  29114    224  29114    228  29114  29114  29114  29114  29114  29114  29114  29114  29114  29114  29114  29114  29114  29114  29114  29114  29114  29114  29114  29114  29114  29114  29114  29114  29114  29114  29114  29114  29114  29114  29114  29114  29114  29114  29114  29114  29114  29114  29114  29114  29114  29114  29114  29114  29114  29114  29114  29114  29114  29114  29114  29114  29114  29114  29114  29114  29114  29114  29114  29114  29114  29114  29114  29114  29114  29114  29114  29114  29114  29114  29114  29114  29114  29114  29114  29114  29114  29114  29114  29114  29114  29114  29114  29114  29114  29114  29114  29114  29114  29114  29114  29114  29114  29114  29114  29114  29114  29114  29114  29114  29114  29114  29114  29114    172    230  29114  29114    208  29114    221    215    218  29114    221    213    233    242    232    224    237    235    238    227    203  29114  29114  29114  29114  29114  29114  29114  29114  29114  29114  29114  29114  29114  29114  29114  29114  29114  29114  29114  29114  29114  29114  29114  29114  29114  29114  29114  29114  29114  29114  29114  29114  29114  29114  29114  29114  29114  29114  29114  29114  29114  29114  29114  29114    226    226    214    239  29114  29114  29114  29114    214    232  29114    205  29114    223  29114    223  29114  29114    225    229  29114  29114  29114    186  29114    227    224  29114    225  29114  29114  29114  29114    223    217    230    222    219    219  29114  29114    206  29114    216  29114  29114  29114    207  29114    217  29114  29114  29114    205    218  29114    223    208  29114    214    207    206    211    208    222    213    208    210    208    205    207  29114    208    224    189    216    205    210    201    205    206    210    214    205    207    214    221    209    216    205    214    219    221    216  29114    219    218    224  29114    210  29114    214  29114    213    217    211    215    210    217    215    210    222    204    220    207    210    213    223    207    205    211    222    214    209    205    216    218    209    194    206    201    205    210    203    202    220    206    212    209    215    211    218    217    209    222    218    219  29114  29114    221    218    216    210    217    218  29114    221  29114    223    214  29114  29114  29114  29114    212  29114    208    224    222    221    228    222    225    221  29114  29114  29114
  29114  29114  29114  29114  29114  29114  29114  29114  29114  29114  29114  29114  29114  29114  29114  29114  29114  29114  29114  29114  29114  29114  29114  29114  29114  29114    219    202  29114    189    205    216    194    218  29114    221    230  29114    208    210    208    221    206    210    215    225    208    209    197  29114  29114    180  29114    216  29114    209  29114    199    221    163    177    223    218    226  29114  29114  29114  29114    230  29114    209    214    207    207    188    207    202    213    207    216  29114    193    226    207  29114    220    215    223    208    227    227  29114  29114  29114  29114  29114  29114  29114  29114  29114  29114    224  29114    223    209  29114    224    206    223  29114  29114  29114  29114  29114  29114    216  29114  29114  29114  29114  29114  29114    221    209    208  29114  29114  29114  29114  29114    214  29114    228  29114  29114  29114  29114  29114  29114  29114  29114  29114  29114  29114  29114  29114  29114    219  29114  29114  29114  29114  29114  29114  29114  29114  29114    224    227  29114  29114  29114  29114  29114    218  29114    213  29114  29114  29114  29114  29114  29114  29114  29114  29114  29114  29114  29114  29114  29114  29114  29114  29114  29114  29114  29114  29114  29114  29114  29114  29114  29114  29114  29114  29114  29114  29114  29114  29114  29114  29114  29114  29114  29114  29114  29114  29114  29114  29114  29114  29114  29114  29114  29114  29114  29114  29114  29114  29114  29114  29114  29114  29114  29114  29114  29114  29114  29114  29114  29114  29114  29114  29114  29114  29114  29114  29114  29114  29114  29114  29114  29114  29114  29114  29114  29114  29114  29114  29114  29114  29114  29114  29114  29114  29114  29114  29114  29114  29114  29114  29114  29114  29114  29114  29114  29114  29114  29114  29114  29114  29114  29114  29114  29114  29114  29114  29114  29114  29114  29114  29114  29114  29114  29114  29114  29114  29114  29114  29114  29114  29114  29114  29114  29114  29114  29114    229    221    232  29114    217  29114    222    210    194  29114    190    193    229    206    228  29114    219    221    199    221    205    227    226    210    224    231    246  29114  29114  29114  29114  29114  29114  29114  29114  29114  29114  29114  29114  29114  29114  29114  29114  29114  29114  29114    214    226  29114  29114  29114  29114  29114  29114  29114  29114  29114  29114  29114  29114  29114  29114  29114  29114  29114  29114    222    224    217    214    222    234  29114  29114  29114  29114    217  29114    228    227    226    230  29114  29114  29114  29114  29114  29114  29114    225  29114    221    227    227    224  29114    227    219    230    224    213    222  29114    206    218    221    208    215    215    207    207  29114  29114  29114  29114  29114  29114  29114    211  29114    212    206    216    216    214    206    208    204    223    216    207    220    209    210    212    218    207    208    196    207    211    206    200    202    209    212    189    214    209    212    210    213    216    211    221    213    213    207    214    215    213    218    216    215  29114  29114  29114    224    208    215    212    218    219    213    217  29114    205    210    206    219    217    209  29114    210    209    209    211    204    218    211    210    219    213    210    214    204    208    217    213    219    224    201    212    190    218    219    208    220    209    214    213    214  29114  29114    229    225    215    209    218    214    212  29114    213    201    209    215    212    218  29114  29114    214    210    216    208    229    226  29114  29114    222    222    221    226    214
    226    224    225  29114  29114  29114  29114  29114  29114  29114  29114  29114  29114  29114  29114  29114  29114  29114  29114  29114  29114    194  29114  29114    225    200    200  29114  29114    186    197    178  29114  29114    201    205    197    204  29114    210    219    194    200    215    209    209    181  29114    175  29114  29114    224    201    231  29114    215  29114    201    198    216    216    229  29114  29114    193    218    225  29114  29114    230    201    234    224    224    228    193    200    229    230    217    210  29114    209    202    208    219    207    209    226    225    214  29114    206    213    223    206  29114  29114  29114  29114  29114  29114    228  29114    215  29114  29114  29114    231  29114  29114  29114  29114  29114  29114  29114  29114  29114  29114  29114  29114  29114  29114  29114    216  29114  29114  29114  29114  29114  29114  29114  29114  29114    222  29114  29114  29114  29114  29114  29114  29114  29114  29114  29114  29114    224    219  29114  29114  29114  29114  29114  29114  29114  29114  29114    218  29114  29114    219  29114  29114    208  29114  29114  29114  29114  29114  29114  29114  29114  29114  29114  29114  29114  29114  29114  29114  29114  29114  29114  29114  29114  29114  29114  29114  29114  29114  29114    227    212  29114    190  29114  29114  29114  29114  29114  29114  29114  29114  29114  29114  29114  29114  29114  29114  29114  29114  29114  29114  29114  29114  29114  29114  29114  29114  29114  29114  29114  29114  29114  29114  29114  29114  29114  29114  29114  29114  29114  29114  29114  29114  29114  29114  29114  29114  29114  29114  29114  29114  29114  29114  29114  29114  29114  29114  29114  29114  29114  29114  29114  29114  29114  29114  29114  29114  29114  29114  29114  29114  29114  29114  29114  29114  29114  29114  29114  29114  29114  29114  29114  29114  29114  29114  29114  29114  29114  29114  29114  29114  29114  29114  29114  29114  29114  29114  29114  29114  29114  29114  29114    232  29114    211  29114    224  29114  29114    226    225    222    206    224    225    227    221    229    214    203    191    205    210  29114    210    210    200    204    194    222    232    216    213    242    242    239  29114  29114  29114  29114  29114  29114  29114  29114  29114  29114    234  29114  29114  29114  29114  29114  29114  29114  29114  29114  29114  29114    205    243  29114  29114  29114  29114  29114  29114  29114    214  29114    212  29114    244    231    210    216  29114  29114    223    230    226  29114  29114  29114    234  29114  29114    230  29114    230    210  29114    232    228    218    219  29114    234  29114    213    222  29114    229  29114  29114    222  29114  29114    229    221    217    208    226    223  29114    209  29114  29114    224  29114  29114  29114    172  29114  29114  29114  29114  29114    209  29114    212    221    217    213    214    228    215    220    229    213    214    208    212    224    208    211    220    188    222    209    212    216    210    204    203    223    222    221    207    216    214    225    210    223    221    218    221    222    221    219    213    213  29114  29114    209    200    215    222    205    216  29114    215  29114    216    219    217    206    215  29114    205    205    184    204    207    214    211    212    217    209    197    210    213    214    211    216    220    208  29114  29114  29114    204    210    212    209    210    210    206  29114  29114    210    215    221    212    218    199    213    219    223    202    206  29114    214    215  29114    214    215    218    217    216    218    208  29114  29114  29114    206  29114  29114    204    215  29114
    219    217  29114    218    229  29114  29114  29114  29114  29114  29114  29114  29114  29114  29114  29114  29114  29114  29114  29114  29114  29114    225    217    214  29114    192    219  29114    197    185    196    180  29114    206    217    190    185    190    194  29114    189    184    239  29114    225  29114  29114    226    219    185    208    208    221    183    200    203    207    182  29114  29114    225    208    206    179    181    213    227    214    209    231  29114    202    209    207    223    226    209    207    217  29114    206  29114  29114  29114    224    215    210    202    223  29114    225    222    218    221    213    224  29114  29114  29114  29114  29114  29114  29114  29114  29114  29114  29114  29114  29114  29114  29114  29114    225  29114  29114  29114  29114  29114  29114  29114  29114  29114    214    207  29114  29114  29114  29114  29114  29114    221  29114  29114  29114  29114    222    216  29114  29114  29114  29114  29114  29114  29114  29114    229  29114  29114  29114  29114  29114  29114  29114  29114    220  29114    222  29114  29114  29114  29114    217  29114    239  29114  29114  29114  29114  29114  29114  29114  29114  29114  29114  29114  29114  29114  29114  29114  29114  29114  29114  29114  29114  29114  29114  29114  29114  29114    208  29114    176    206  29114  29114  29114  29114  29114  29114  29114  29114  29114  29114  29114  29114  29114  29114  29114  29114  29114  29114  29114  29114  29114  29114  29114  29114  29114  29114  29114  29114  29114  29114  29114  29114  29114  29114  29114  29114  29114  29114  29114  29114  29114  29114  29114  29114  29114  29114  29114  29114  29114  29114  29114  29114  29114  29114  29114  29114  29114  29114  29114  29114  29114  29114  29114  29114  29114  29114  29114  29114  29114  29114  29114  29114  29114  29114  29114  29114  29114  29114  29114  29114  29114  29114  29114  29114  29114  29114  29114  29114  29114  29114  29114  29114  29114  29114  29114  29114    259  29114  29114    223  29114    237  29114    228  29114  29114    224    211    222    225    227    211    224    215    222    214  29114    258    197    216    214    229    216  29114    213  29114  29114    218    240    209    241  29114    234    213    237    196  29114  29114  29114  29114  29114  29114  29114    222    211    219  29114  29114  29114  29114  29114    190    209    225    202    198  29114  29114    242    210  29114    225    228    223    223    222    217    219    217    217    204    221  29114    222  29114  29114  29114  29114    224    240  29114    234  29114  29114  29114    233  29114  29114  29114    216    207    231  29114    202    226    210    229    216    230  29114    229    226    215    223    224    206    220    224    226    207  29114    213    215    217    216    207  29114    216  29114    202    210    211  29114    219  29114    201    216  29114  29114    217    227    222    218    212    198    213    216    209    212    210    213    189    203    207    218    207    197    220    206    201    215    212    217    214    187    212    216    221    219    213    219    219    216    221    225    220  29114    193    198  29114  29114    215    214    218    223    209    204    222    198    174    209  29114    216    208  29114    217    217    217    215    205  29114    171    221    210    215    208    208    204    225    217    207    215    216    226    210    186    213    213    215    190    212    225    212    225    211    203    216    211    214    209    222    207    194    211    216    221    213    204    218    202    197    216    211    196    197  29114    192    199    209    205    215  29114  29114  29114    222    226
    219  29114    218  29114    218    229    216    239  29114  29114  29114  29114  29114  29114  29114  29114  29114  29114  29114  29114  29114  29114  29114  29114    218    208    219  29114  29114  29114    190  29114    182  29114    193    190  29114    178  29114    193    183  29114    208    194    194    213  29114  29114    208    215    214    180  29114    198    198    220    197    208    213    222    209    218    180    208    183    181    214    207    223  29114    220    195  29114    207    205  29114    198    218    212    209  29114    218    203    222    203    199    210    219    222    222    217    224    223  29114    221    217    220    209    220  29114    217    208    208    225  29114    223  29114  29114  29114    213    222    219    211    209    223    225  29114  29114  29114    214  29114    217    215    240    239    219  29114  29114  29114    206  29114  29114  29114  29114  29114  29114  29114  29114  29114  29114  29114  29114  29114  29114  29114  29114    215    218  29114  29114  29114  29114  29114  29114  29114  29114    221    214  29114  29114  29114  29114  29114  29114  29114  29114  29114  29114  29114  29114  29114  29114  29114  29114  29114  29114  29114  29114  29114  29114  29114  29114  29114  29114  29114  29114  29114  29114  29114  29114  29114    204    194    220    209    207  29114  29114  29114  29114  29114  29114  29114  29114  29114  29114  29114  29114  29114  29114  29114  29114  29114  29114  29114  29114  29114  29114  29114  29114  29114  29114  29114  29114  29114  29114  29114  29114  29114  29114  29114  29114  29114  29114  29114  29114  29114  29114  29114  29114  29114  29114  29114  29114  29114  29114  29114  29114  29114  29114  29114  29114  29114  29114  29114  29114  29114  29114  29114  29114  29114  29114  29114  29114  29114  29114  29114  29114  29114  29114  29114  29114  29114  29114  29114  29114  29114  29114  29114  29114  29114  29114  29114  29114  29114  29114  29114  29114  29114  29114  29114  29114  29114    204    224  29114    229  29114    227    224    232    218    211    211    224    225    206    211    223    213  29114    217    224    235    231    214    209    184    188    178    182    204    210    212    217  29114    218    213    233    228    230    224  29114  29114  29114  29114    218    214  29114  29114  29114  29114    219  29114    208    207  29114    207  29114    217  29114    232    232    206    218    224  29114  29114    231    209    214  29114    208  29114    204    208    224  29114    223  29114  29114    226    232    229    228    218  29114    226    237  29114  29114  29114  29114    223    216    218    225  29114    229    221    228    228    222  29114  29114    221    231  29114  29114    225    216  29114    222    217    205    213    203    214  29114    205    210    210    203    206    220  29114  29114  29114    206    211    208    226    229    224  29114    223    208    216    214    202    219    207    209    198    223    213    214    204    198    208    210    200    220    208    210    220    203    211    211    215    214    213    202    218    220    212    215    221    214    213    203  29114  29114    206    220  29114    216    204    216    204    210  29114    220    202    209    208    209    192    222  29114    221    202    201    206    226    217    213    218    211    208    204    211    198    213    205    209    211    220    216    216    204    216    214    215    203    215    202    215    222    211    210    209    211    203    216    212    213    222    214    217    215    214    212    215  29114  29114    208    222  29114    209    194  29114    233    208  29114    200    216  29114  29114  29114
    189  29114    212  29114  29114  29114  29114    215  29114  29114  29114  29114  29114  29114  29114  29114  29114  29114  29114  29114  29114  29114  29114  29114  29114  29114    223  29114    189    199  29114  29114    180  29114    201    238  29114    184    191    193    190    201    181    189    187    186  29114    209    211    219    207  29114    208    208    221    231    208    211    195    188    189    223    216    212    199  29114    195    229    217    210  29114    222    190    202    216    230    222    215    218    217    217    209  29114  29114    201    210    210    222    227    216    223    198    226    201    215    216    226    216    217  29114    219    209  29114    222  29114    205    211  29114  29114  29114    219  29114    225    222    211    210    211    206  29114  29114  29114    239  29114    218  29114    215    239    205  29114  29114  29114  29114  29114  29114  29114  29114  29114  29114  29114  29114  29114  29114    224    214    229    225  29114  29114  29114  29114  29114  29114  29114  29114  29114  29114  29114  29114  29114  29114  29114    205    234    224  29114    227  29114    201  29114  29114  29114  29114  29114  29114  29114  29114  29114  29114  29114  29114  29114  29114  29114  29114  29114  29114  29114  29114  29114  29114  29114  29114  29114    207    195  29114  29114  29114  29114  29114  29114  29114  29114  29114  29114  29114  29114  29114  29114  29114  29114  29114  29114  29114  29114  29114  29114  29114  29114  29114  29114  29114  29114  29114  29114  29114  29114  29114  29114  29114  29114  29114  29114  29114  29114  29114  29114  29114  29114  29114  29114  29114  29114  29114  29114  29114  29114  29114  29114  29114  29114  29114  29114  29114  29114  29114  29114  29114  29114  29114  29114  29114  29114  29114  29114  29114  29114  29114  29114  29114  29114  29114  29114  29114  29114  29114  29114  29114  29114  29114  29114  29114  29114  29114  29114  29114  29114  29114  29114  29114  29114    203    238    216  29114    221  29114    221    223    220    226    232    240    218    226    207    209    212    207    198    230    208    201    209    215    220    221    212    214  29114    214    204  29114    214    222    222  29114  29114    224    195    232    225    235  29114  29114  29114  29114    210    218  29114  29114  29114    221    227  29114    231    236    224    236  29114    221  29114  29114    216    216  29114    214    227    207  29114    223    207    219    224    217    222    216    210    209  29114    219    221    220    228    225    217    221    236    224  29114  29114    217  29114  29114    226    224    228    216  29114    228  29114  29114    224    216    216  29114  29114    214    226    217  29114    222    218  29114  29114    216  29114  29114    202    217    206  29114  29114  29114  29114  29114  29114    215    225    215    213    214    221    206    200    223    215    196    196  29114    204    206    220    205    195    221    212    213    200    195    218    204    210    213    210    196    211    209    209    211    211    221    200    213    206  29114    218    210    218    227    224    234    207    211    218    215    217    220    220  29114    212    222    198    222    223    212    205    218  29114  29114  29114    215    210    217  29114    189  29114    217    202    208    215    213    219    207    214    210    205    209    223    208    213    210    203    217    210    221    211    213    215    212    212    217    211  29114    207    220    211    206    216    209    223    208    223    217    225    213    221    206  29114    214  29114    215  29114    217    209  29114  29114  29114  29114  29114
  29114  29114  29114  29114  29114  29114  29114  29114    223    217    219  29114  29114    211  29114  29114  29114  29114  29114  29114  29114  29114  29114    208    225  29114  29114  29114  29114  29114  29114    207    202    216    233  29114    184    180  29114    163    175    192    200    179    191    207    192    177  29114    202    213    217    202  29114    191    198    209    203    222    169    209    198    227    204    230    217    217    223    224    222    214    222    221    204    200    218  29114    212    204    214    224    224    224    204    217    215    214  29114  29114  29114  29114    213    212  29114    197    195    205    205    216    223    215    221  29114    216    209    209    221    211    225  29114    228  29114    214  29114  29114  29114  29114    222  29114  29114  29114  29114  29114  29114  29114    213    239    226  29114  29114  29114  29114  29114  29114  29114  29114  29114  29114  29114  29114  29114    226  29114  29114  29114  29114  29114  29114  29114  29114  29114  29114  29114  29114  29114  29114  29114  29114  29114  29114    210    218    219  29114    226  29114  29114  29114  29114    215  29114  29114  29114  29114  29114  29114  29114  29114  29114  29114  29114  29114  29114  29114  29114  29114  29114  29114  29114  29114    206  29114    204    208    204    186  29114  29114  29114  29114  29114  29114  29114  29114  29114  29114  29114  29114  29114  29114  29114  29114  29114  29114  29114  29114  29114  29114  29114  29114  29114  29114  29114  29114  29114  29114  29114  29114  29114  29114  29114  29114  29114  29114  29114  29114  29114  29114  29114  29114  29114  29114  29114  29114  29114  29114  29114  29114  29114  29114  29114  29114  29114  29114  29114  29114  29114  29114  29114  29114  29114  29114  29114  29114  29114  29114  29114  29114  29114  29114  29114  29114  29114  29114  29114  29114  29114  29114  29114  29114  29114  29114  29114  29114  29114  29114  29114  29114  29114  29114    198  29114    229  29114  29114  29114    219    214    228    219    210    214    213    204    200    206    215    205    202    228    207    223    221    202    194    210    209  29114    209    219  29114  29114  29114    212    244    216    224    210    212    221    225    196  29114  29114  29114  29114  29114    218    199    216    198    226    235    216  29114    224    212  29114    219    218    209    226    217  29114  29114    224    219    235    213    207    222    215    218  29114    225    215  29114    227    228    213    223    222    232    221  29114  29114    227  29114  29114    228    215    205    227    215    226    232    225    224    223  29114  29114    221  29114    217    219  29114    221    218    220    228    218    221    218    220    211  29114    220    220  29114  29114  29114    214    210    210    213    202    218    208    215  29114    210    214    213    206    219    215    218    204    219    190    193    199    216    208    207    197    214    215    202    221    211    211    207    211    217    207    220    209    215    209    212    212    214    206    205    216    216    212    221    209    208  29114  29114    203    199    219    216    213    216    223    201    216    206    217    223    231    211    217    200    208  29114  29114    206    210    230    216  29114  29114  29114  29114    223    211    214  29114    215    218    220    208    210    216    207    220    214    212    202    213    213    203    212    214    216    212    218    223    215    216    206    211    205    194    215    210    220    213  29114    211    221  29114  29114    208    216    210  29114  29114  29114    216    222    208    214    199
  29114  29114  29114  29114  29114  29114    214    211  29114    239  29114    229    231  29114    222  29114  29114  29114  29114  29114    229    234    225    230    232  29114    199    235    235    205    205    202    194    179    184    187    183    199    183    204  29114    176    180  29114    202    182  29114    227    207    229    223    198    216    213    224    221    195    216    205  29114  29114    228    175    206    228  29114    217    224    224    226    224    207    204    217    206    210    211    214    222    224    220  29114    220    198    211    219    212    214  29114  29114  29114  29114  29114    233    201    209    218    203    205    208    217    227    216    207  29114    222    218  29114    221  29114    214    207    230    209  29114  29114    226    218    215    207  29114  29114  29114    231    239    211  29114  29114  29114  29114  29114  29114    216    224    238    241    222    226  29114  29114    221  29114  29114  29114  29114  29114  29114  29114  29114  29114  29114  29114  29114  29114  29114  29114  29114  29114  29114    206    207    207  29114    224    219  29114    220  29114  29114    200  29114  29114  29114  29114  29114  29114  29114  29114  29114  29114  29114  29114  29114  29114  29114  29114  29114  29114  29114  29114  29114  29114  29114  29114  29114  29114  29114  29114  29114  29114  29114  29114  29114  29114  29114  29114  29114  29114  29114  29114  29114  29114  29114  29114  29114  29114  29114  29114  29114  29114  29114  29114  29114  29114  29114  29114  29114  29114  29114  29114  29114  29114  29114  29114  29114  29114  29114  29114  29114  29114  29114  29114  29114  29114  29114    215  29114    253  29114  29114  29114  29114  29114  29114  29114  29114  29114  29114  29114  29114  29114  29114  29114  29114  29114  29114  29114  29114  29114  29114  29114  29114  29114  29114  29114  29114  29114  29114  29114  29114  29114  29114  29114  29114  29114  29114  29114  29114    231    197    229  29114  29114  29114  29114    226    229    232    214    205    209    219    230    234    218    215    219    210    209    199    211  29114    252    212    221    209  29114    218    222    193    208    205  29114  29114  29114  29114  29114  29114  29114  29114  29114  29114    232    208    219    225    216    212    228    226    216  29114    176    222    204    231    210    220  29114  29114    207    212    214    212    234    234    221    224    216    218    225    213  29114    214    208  29114    214    214    228    227    230    227    222    212    223  29114    224    227  29114    235    228    218  29114  29114  29114    227    218  29114    213    214  29114    222    220  29114    218  29114    214    220    213    223    217  29114    202    229  29114  29114  29114    205    206    213  29114  29114    205    207    211    209    203    203    207    221    223    197    203    219    214    209    199    215    204    213    193    203    197    213    203  29114  29114  29114    193    205    219    208    213    223    215    216    209    206    210    217    206    211    211    209    209    219    203    217    218    213    217    211    198  29114    219    210    207    213    199    218    213    206    217    205  29114    226    209  29114  29114    217    163  29114  29114    213  29114    223    205    215    211    201  29114    206    203    216    219    212    205  29114    209    215    209    218    211    205    210    221    215    216    215    210    199  29114    219    211    199  29114    215    213  29114  29114    208    214  29114    232    212  29114  29114    199  29114    218    215    208    202  29114    208  29114    221    211  29114  29114
    202  29114  29114  29114  29114  29114  29114    234  29114  29114  29114  29114  29114  29114  29114  29114  29114  29114  29114  29114    229    217    228  29114    213    211    218    230    235  29114    184    203    179    215    183  29114    183    202    208    214    191    193    205    231    207    198    204  29114    205    183    177    207    221    194    191    221    223    201    183    203    209  29114    207    228    195    223    228    201    201    209    205    193    217    217    209    217    200    207    206    209    215    210    214    206    223    194  29114  29114  29114    218    234    213  29114    210    210    200    213    179    216    213    220  29114    216    203  29114  29114    210    211  29114    222  29114    217    206  29114    216    224    223    242    220    224    236    228  29114  29114  29114  29114  29114  29114  29114    223  29114  29114  29114  29114  29114  29114  29114  29114    224  29114  29114  29114  29114  29114  29114  29114  29114  29114  29114  29114  29114  29114  29114  29114  29114  29114  29114  29114  29114  29114    216    208  29114  29114    226  29114    227  29114  29114  29114  29114  29114  29114  29114  29114  29114  29114  29114  29114  29114  29114  29114  29114  29114  29114  29114  29114  29114  29114  29114  29114  29114    233  29114  29114  29114  29114  29114  29114  29114  29114  29114  29114  29114  29114  29114  29114  29114  29114  29114  29114  29114  29114  29114  29114  29114  29114  29114  29114  29114  29114  29114  29114  29114  29114  29114  29114  29114  29114  29114  29114  29114  29114  29114    215    216  29114  29114  29114  29114    201    213  29114  29114    243    189  29114  29114  29114  29114  29114  29114  29114  29114  29114  29114  29114  29114  29114  29114  29114  29114  29114  29114  29114  29114  29114  29114  29114  29114  29114  29114  29114  29114  29114  29114  29114  29114  29114  29114  29114  29114  29114  29114  29114  29114  29114  29114  29114    251    213    211    229    192    214    203    228    220    230    207    213    230    204    214  29114  29114  29114  29114    209    201    221    242    232    215    226    238    227    193    180    226    224    209    211  29114  29114  29114  29114  29114  29114  29114  29114  29114    205  29114    218    214    243  29114    206    188    201  29114    210  29114    225    230    212    221    207    204  29114    208    213    222    228    222    217    213    210  29114  29114    203    222  29114    231    232    218  29114    223  29114    220    208    225    231    221    234    218    232    210    218  29114    219    237    214    214    237    226    211    199  29114  29114  29114  29114  29114  29114  29114    211    215    223    223    220    227  29114    219    222  29114  29114    210    201    185    190    190    202    206    203    204    225    210  29114    219    209    204    214    205  29114    216  29114    213    211    203    197    193    220    202    201    203    201    202    205    205    202    209    200    188    219    212  29114  29114  29114    217  29114    210  29114    202    213    209    211    213    212    203  29114    210    209  29114  29114    218    212    215    212    215    200    213    213    215    220    204    212    213    225  29114  29114  29114  29114    203    201    214  29114  29114    209    191    216    217    202  29114    209    206    213    223    212    200  29114    211    212    214    210    211    211    214    210    212    217    197    225    199    203    196    217    199    212    215  29114  29114    212    213    219    226    223    208    219    217    220    224  29114  29114  29114  29114    205    216  29114  29114
  29114  29114  29114  29114  29114  29114  29114  29114  29114  29114  29114  29114  29114  29114  29114  29114  29114  29114  29114  29114    240    199  29114    226  29114    220  29114    226    203    226  29114    235    198    167    221    197    174    206  29114    186    213  29114    208    196    215    191    201    181    199    219    216    206    224    195  29114    178    174    199    208    209    219    191    226  29114  29114    219    203    223    194  29114    227  29114    175  29114  29114    217  29114    176    185    193    206    213    193    216    204    222  29114  29114    194  29114  29114    207  29114  29114  29114    195    207  29114    205  29114    215  29114  29114  29114  29114    211    226  29114    225    201    209    218    224    224    210  29114    222    219  29114    224  29114  29114  29114  29114  29114  29114  29114    215    215  29114    249    224  29114  29114  29114    200  29114  29114  29114    226  29114  29114  29114    229  29114  29114  29114  29114  29114  29114  29114  29114  29114  29114    214    214  29114    213  29114    220  29114  29114    228  29114  29114  29114  29114  29114  29114  29114  29114  29114  29114  29114  29114  29114  29114  29114  29114  29114  29114  29114  29114  29114  29114  29114  29114  29114  29114  29114  29114  29114    210    217  29114  29114  29114  29114  29114  29114  29114  29114  29114  29114  29114  29114  29114  29114  29114  29114  29114  29114  29114  29114  29114  29114  29114  29114  29114  29114  29114  29114  29114  29114  29114  29114  29114  29114  29114  29114  29114  29114  29114  29114  29114  29114  29114  29114  29114    244  29114  29114  29114  29114  29114  29114  29114    234    227  29114  29114  29114  29114  29114  29114  29114  29114  29114  29114  29114  29114  29114  29114  29114  29114  29114  29114  29114  29114  29114  29114  29114  29114  29114  29114  29114  29114  29114  29114  29114  29114  29114  29114  29114  29114  29114  29114  29114    228    233    236  29114  29114  29114    217    223    216    228    235    216    218    206    202  29114  29114  29114  29114    205  29114    213    209    205    216  29114    218    198  29114    217    226    217    200    239    205  29114    216  29114    217  29114  29114  29114  29114    203    235  29114    202    216    228    193    224    194    219    230  29114    206    212    222    210    226  29114    208    214    197    214    225    231    236    213  29114    223  29114    206    216  29114    203    214    222  29114    215    240    228    220    217    204    220    214    224  29114    231    222  29114    222    225    233  29114  29114    221    219  29114    228    233    219    219  29114  29114    215    228    218    214    197    203    215    213    208    205  29114    206  29114    212    207    216    213    210    199    201  29114    207    227    209    198    198    209    205    214    210    220    203    212    208    209    199    194    192    204    204    206    211    197    212    213    210    195    205    213    212  29114    223    211    211    221    216    213    221  29114    211    214    213    211  29114    206  29114    217    195    230    218  29114  29114  29114    212    200    201    210    219    199  29114    210    197    211    218    215    218    202    221    219  29114    208    210  29114    213    220  29114    213    214  29114    212    219    212    209    206    190    204    215    216  29114    197    210    219    208    210    218    201    198    214    221    216    226    219    219    201    218    207  29114    224    225    225  29114    201    224    220    219  29114  29114  29114  29114    206  29114  29114  29114    224    226  29114
  29114  29114  29114  29114  29114  29114  29114  29114  29114  29114  29114  29114  29114  29114  29114  29114  29114  29114  29114  29114  29114  29114    234    222  29114    206    199  29114  29114    232  29114    182    198    191    217  29114    181    194    216    215    217    196    218    192    216    227    199    201    224    209    200    182    189    231  29114    191    208    213    216    197    225    211    211    213  29114  29114    227    227    203  29114    194  29114  29114    210  29114  29114  29114    208  29114    209    205    214    199    221    220    212    223    213    205    229    211    234    223    217  29114  29114    219    215    232    216    212    227    217    220    197    224  29114    225    221    237    200    213    221    208    222    222    214    234    222    237    221  29114  29114  29114    215  29114  29114    207  29114  29114  29114  29114    221    224  29114  29114  29114    196    205  29114  29114  29114    214  29114  29114  29114  29114    218  29114  29114  29114  29114  29114  29114  29114    224    223    209  29114    243    225  29114    218  29114  29114    222  29114  29114  29114  29114  29114  29114  29114  29114  29114  29114  29114  29114  29114  29114  29114  29114  29114  29114  29114  29114  29114  29114  29114  29114  29114  29114    222  29114  29114    255  29114  29114  29114  29114  29114  29114  29114  29114  29114  29114  29114  29114  29114  29114  29114  29114  29114  29114  29114  29114  29114  29114  29114  29114  29114  29114  29114  29114  29114  29114  29114  29114  29114  29114  29114  29114  29114  29114  29114  29114  29114    250    219  29114  29114  29114  29114  29114  29114  29114  29114  29114    208  29114  29114  29114  29114  29114  29114  29114  29114  29114  29114  29114  29114  29114  29114  29114  29114  29114  29114  29114  29114  29114  29114  29114  29114  29114  29114  29114  29114  29114  29114  29114  29114  29114  29114  29114  29114  29114    235    199    232    202  29114    231    211    214    209    214    208    216    223    205  29114    195    209  29114  29114  29114  29114    223    203    207  29114    212    216    208    208    215  29114    219    236    193  29114    212    201  29114  29114  29114    202    237    217    216    208    204    195    222    217    193    194    214    205  29114    221  29114    216    203    239    222    226    230    186    216    211    212    219    227    223    210    208    227    223    211    221    220    222    233    212    196    209    229    228  29114    221    224    219    223    206    228    221    229    226    198    203    225  29114    217  29114    228    218    216    189    215    215  29114    231    220    201    216    221    218    223    222    227  29114    208    215    222    210    213  29114    202  29114    217    221    203    202  29114    208    199    216    220    224    217    205    193    200    201    218    204    215  29114    204    200  29114  29114    206    197    212    215    217    198    216    217    214    222    216    216    222    211    217    207    218    217    210    218    214    218    194    215  29114    226  29114    210    212    208  29114    224  29114    211  29114    210    218    205    238  29114    216  29114    202  29114    213    203    220    199    214    207    224    215  29114    202  29114  29114    224    221  29114    223    204  29114    198    220  29114    214    206    199    220    214    192    227    216    214    213    204  29114    224    198    222    246    227  29114    229    212  29114  29114    214    200    231    225  29114    223  29114    200    217    215    201    233    217    212    211  29114    228  29114  29114  29114
  29114  29114  29114  29114  29114  29114  29114  29114  29114  29114  29114  29114  29114  29114  29114  29114  29114  29114  29114  29114  29114  29114  29114  29114  29114  29114  29114  29114  29114    205    234    178    195    203  29114  29114    238    184    234    218    233    210    224    219    230    221    229    198    209    215    219  29114    196    213    236    224  29114    199    199  29114  29114    174    191    222    215    218  29114    179  29114    224    201    200  29114  29114    204    215  29114    223  29114    189    189    223  29114    198  29114    198    207    199    217    195    195  29114    208    193    206  29114  29114    199    216    226  29114    217  29114    220    222    223  29114  29114    233    223    217    220    226    222    218    223    229    231    217    237  29114    229    209  29114    226  29114  29114    232  29114  29114    246    231    220  29114  29114  29114    239    226  29114  29114  29114    215  29114    216  29114  29114    215  29114  29114  29114  29114  29114  29114  29114  29114  29114  29114  29114  29114  29114  29114  29114    191  29114  29114  29114  29114  29114  29114  29114    205  29114  29114  29114  29114  29114  29114  29114  29114  29114  29114  29114  29114  29114  29114  29114  29114  29114  29114  29114  29114  29114  29114    232  29114  29114  29114  29114  29114  29114  29114  29114  29114  29114  29114  29114  29114  29114  29114  29114  29114  29114  29114  29114  29114  29114  29114  29114  29114  29114  29114  29114  29114  29114  29114  29114  29114  29114  29114  29114  29114  29114  29114  29114  29114  29114    205    225    220    210  29114  29114  29114  29114  29114  29114  29114  29114  29114  29114  29114  29114  29114  29114  29114  29114  29114  29114  29114  29114  29114  29114  29114  29114  29114  29114  29114  29114  29114  29114  29114  29114  29114  29114  29114  29114  29114  29114  29114  29114  29114  29114  29114  29114  29114    226  29114    214    228  29114  29114    204    209    201    213    223    217    212    212    214    190    198  29114  29114  29114  29114    209    205    204  29114    222    235    217    207    231    209    225    191    214    233    203    207    226    202    248  29114  29114  29114    215    212    231    233    237    206    224    223    215    242    220    210  29114    207    173    192    203    207    190    232    217    223    214    212    226    225  29114    211    190    214    223    199  29114    222    218    218    213  29114    219    227    224  29114    198  29114    224    224    223    226  29114    207    238    229    225    241    227    227    225    195  29114  29114    213  29114  29114    224    219  29114  29114    218    209    212    214    212    223    218    202    214    218    210    196  29114    198    210    218    202    194    207    212    223    209    201  29114    217    219    222    222    208    208    218  29114    220    190    211    206    209    208    204    195    220    222    216    189    212    213    217    220    213    222    211    219  29114    219  29114    206    220    223  29114  29114    210    209    220  29114    226    216    235    217  29114    207  29114    204    209    220    201    199  29114  29114    229  29114    191    235  29114    199  29114    225    214    203    234    214    212  29114    215    205  29114    208    222    204    225    223    222    215    214    216    211    185    174    212    199    211    213    209  29114    207    203  29114    216    215    214    199    226    214    192    223  29114    211    224    195    226    216    218    216    216    222    217    204  29114  29114  29114  29114    217    219    220  29114  29114
  29114  29114  29114  29114  29114  29114  29114  29114  29114  29114  29114  29114  29114  29114  29114  29114  29114  29114  29114  29114  29114  29114  29114  29114  29114  29114  29114  29114  29114    234  29114    213  29114  29114    181    205  29114    213    238  29114    204    231    183    211    216    232    186  29114  29114  29114  29114    218  29114  29114    207    195    175    214    176  29114    195    204    205    180    187    193    198    230    192    196    205    179    193  29114    214    181    213  29114    214    212    204    206    209    207    218    207    198    201    228  29114    183    196    212  29114    246    219    213    206    214    229  29114    222    212    209    220    203    215    233    207  29114    213    228    220    220    241    235  29114    229    223    222  29114    225    233    230  29114    221  29114    228    228  29114    231    234    212  29114  29114  29114  29114  29114  29114  29114  29114  29114  29114  29114  29114  29114  29114  29114  29114  29114  29114  29114  29114  29114    212  29114  29114  29114  29114  29114  29114  29114  29114  29114  29114  29114  29114  29114  29114  29114  29114  29114  29114  29114  29114  29114  29114  29114  29114  29114  29114  29114  29114  29114  29114  29114  29114  29114  29114  29114  29114  29114  29114    214  29114  29114  29114  29114  29114  29114  29114  29114  29114  29114  29114  29114  29114  29114  29114  29114  29114  29114  29114  29114  29114  29114  29114  29114  29114  29114  29114  29114  29114  29114  29114  29114  29114  29114  29114  29114  29114  29114  29114  29114  29114  29114  29114  29114  29114  29114    241  29114  29114  29114  29114  29114  29114  29114  29114  29114  29114  29114  29114  29114  29114  29114  29114  29114  29114  29114  29114  29114  29114  29114  29114  29114  29114  29114  29114  29114  29114  29114  29114  29114  29114  29114  29114  29114  29114  29114  29114  29114  29114    223  29114    211  29114    209    233  29114  29114    215    214    204  29114    220    206    199    215    211  29114  29114  29114  29114    203    222    213  29114  29114    225    192    198    225    220    218    201    203    199    212    204    245    199  29114    204    224    223  29114    201    206    197    205    178    240  29114    199  29114    231    224    237    207    210    187    219    204    233    227    227    216    222    235    234    180    230  29114    216    194    222    214    210    195    188    202    219  29114    210    214    220  29114    227    225    211    215    240    205    225    227    219    196    220    201  29114  29114  29114  29114    209  29114    214    247    227    211  29114    214    211    214    214    217    217    219    216    228    203    204    212    210    214    216  29114  29114    210    202    215  29114    211  29114  29114    204    200    211    221    210    222    203    208    217    209    215    216  29114    210    215    207    196    216    209  29114  29114    221    200    195    210    214    212    206    205    208    222    204    217  29114    216    209  29114    214    201    186    214    219    224    227    223  29114  29114  29114  29114  29114  29114    214    212    217    210    217    213    213    220    210    210    221    213  29114    208    208    218    226    219    220  29114  29114    223    223    210    221    213    221    226    196    220    182    224    187    210    219    193    209    208  29114    205    202    226  29114    221    218    208    217    232    213  29114    218  29114    203  29114  29114    226    207    223  29114    226  29114    195  29114    222  29114    218    226    217    207    217  29114  29114    228  29114
  29114  29114  29114  29114  29114  29114  29114  29114  29114  29114  29114  29114  29114  29114  29114  29114  29114  29114  29114  29114  29114  29114  29114  29114    186    211    184  29114    235    217    234    190    231    208    235  29114    213    192    192    194    213    193    185  29114  29114    212  29114  29114    205    202    230  29114    205    157    212    181    215    187    206  29114  29114  29114  29114    193    184    194    204    178    211    169    197    189    208  29114    222  29114    226  29114  29114    214  29114    229    230    193    200    201    207    215    218    208    211    232    205    189    191  29114    227    202    217    230  29114    192    224  29114    203    216    208    224  29114    199  29114    216    222    216    230    221    218  29114  29114    218    228    217    218  29114    220    222    226    232  29114  29114    228  29114    217    221  29114  29114  29114  29114  29114  29114  29114  29114  29114  29114  29114  29114  29114  29114  29114  29114  29114  29114  29114  29114  29114  29114  29114  29114  29114  29114  29114  29114  29114  29114    246  29114    209  29114    203  29114  29114  29114  29114  29114  29114  29114  29114  29114  29114  29114  29114  29114  29114  29114  29114  29114  29114  29114  29114  29114  29114  29114  29114  29114    130  29114  29114  29114  29114  29114  29114  29114  29114  29114  29114  29114  29114  29114  29114  29114  29114  29114  29114  29114  29114  29114  29114  29114  29114  29114  29114  29114  29114  29114  29114  29114  29114  29114  29114  29114  29114  29114  29114  29114  29114  29114  29114  29114  29114  29114  29114  29114  29114  29114  29114  29114  29114  29114  29114  29114  29114  29114  29114  29114  29114  29114  29114  29114  29114  29114  29114  29114  29114  29114  29114  29114  29114  29114  29114  29114  29114  29114  29114  29114  29114  29114  29114  29114  29114  29114  29114  29114    225    238    225    218  29114    248    240    231  29114    224    192    204  29114    208    184    205  29114  29114  29114  29114  29114    200    199    202  29114  29114    198    216    199    212    209    221  29114  29114    183    229    218    186    223    218    220    205    232    221    205    210    227    192    227    251    173    211    200    225    218    210  29114    233    172    197  29114    211    209    221    232    231    199    201    197    225    227    221    224    213    218    213    186    202    214    213    225    219    201    232    216    203    219    224    236    201    221    226    201    214    205    220    219    213    207    214    225  29114  29114    187  29114  29114  29114    204    201    227  29114    210    223    200    221    215  29114  29114  29114    207    205    215    216    214    219  29114    208    213  29114    210  29114    224  29114    212    213  29114    194    211    220    220    216    195  29114    221    209  29114    211    216    212  29114    217    211    186    191  29114    200    204    211    199    224  29114    223    219    212    225    216    218    206    208  29114    219    212    208    215    215    205    207    224    214  29114    222    211    206    210    230  29114    228    224    215    221    220    222    229    226    196    214  29114  29114  29114    206    200  29114    216    216    223    214  29114    220    219    201    208    216    209  29114  29114    239    206    205    217    202    231    213    202    222    221    217  29114    215    212  29114    219  29114  29114    219    203    221    215    226    209    221    186    213    217    198  29114  29114    228    207  29114  29114  29114    197    234    225  29114  29114  29114  29114
  29114  29114  29114  29114  29114  29114  29114  29114  29114  29114  29114  29114  29114  29114  29114  29114  29114  29114  29114  29114  29114  29114  29114    198  29114    196    181  29114    203    192  29114    185    186  29114  29114    176    149    182  29114    209    234  29114  29114  29114  29114  29114    183  29114  29114    200    210    182    218    197    214    199    200    216    226    216  29114    205  29114    200    217  29114    192    183    222  29114    215  29114    205    206    194    202    193  29114    191    211    209  29114  29114    194    203    223    205    201    220    220    203    208    207    230    216    207    246    225    221    214    197    224    207  29114  29114  29114    208  29114    218  29114  29114  29114    242    216    222    232  29114  29114    229    211    222  29114  29114  29114    221    217    236  29114    221    220    241  29114  29114  29114  29114  29114  29114  29114  29114  29114  29114  29114  29114  29114  29114    220  29114  29114  29114  29114  29114  29114  29114  29114  29114  29114  29114  29114  29114  29114  29114  29114  29114  29114  29114  29114  29114  29114  29114    220  29114  29114  29114  29114  29114  29114  29114  29114  29114  29114  29114  29114  29114  29114  29114  29114  29114  29114  29114  29114  29114  29114  29114  29114  29114  29114  29114  29114  29114  29114  29114  29114  29114  29114  29114  29114  29114  29114  29114  29114  29114  29114  29114  29114  29114  29114  29114  29114  29114  29114  29114  29114  29114  29114  29114  29114  29114  29114  29114  29114  29114  29114  29114  29114  29114  29114  29114  29114  29114  29114  29114  29114  29114  29114  29114  29114  29114  29114  29114  29114  29114  29114  29114  29114  29114  29114  29114  29114  29114  29114  29114  29114  29114  29114  29114  29114  29114  29114  29114  29114  29114  29114  29114  29114  29114  29114  29114  29114  29114  29114  29114  29114  29114  29114  29114    230    224    221    226  29114    206    235    204    221    232    198    189  29114  29114  29114  29114  29114    203    198    190    212    181    212  29114    200    177    220    186    184  29114    199    198    217    186    240    194    219    185    210    202    224    191    197    202    205    191    198    206    199    196    204    208    219  29114  29114    229    201    219    211    193    218    211    190    225    216    217    203    211    213    193  29114    212    210    214    222    215    211    212  29114  29114    210  29114    213    212    198    203    204    217    217    233  29114  29114    210    212  29114  29114    218    198    189    211  29114  29114    219  29114  29114    198  29114    216    226    228    219    201    206    205    214    199    214    222    205    233  29114    205  29114    207    213    186    211    196    207    208  29114    214    212    205    217  29114  29114  29114    213    197    201    202    206    198    212    199    223    204    219    211    213    228    206    212    187    214  29114    202    226    222    213    217    221    212    204    208    198    199    196    212    209    213  29114    219    205    198  29114    210    212    223  29114    230    188    228    226    225    236    235    227    235    233    226    220    221  29114  29114    213  29114    216    220    215    219    182  29114    213    210    208    224    204    192    199    207    240  29114    186  29114    225  29114    207    210    220  29114  29114    215    237    219  29114    221    235    212  29114  29114  29114    224    211    220  29114    227    210    209    210  29114  29114  29114  29114    224    222  29114  29114  29114  29114  29114  29114  29114    202
  29114  29114  29114  29114  29114  29114  29114  29114  29114  29114  29114  29114  29114  29114  29114  29114  29114  29114  29114  29114  29114  29114  29114  29114  29114  29114    188    211    216    197    193    235    206  29114    235    213    188  29114  29114  29114  29114    179  29114    205    200    199    235  29114  29114    208    216    210    192    217  29114    208  29114    213    222    212    220    218  29114  29114    210    205    196    177    208    208  29114    198  29114    228  29114    205    189    212  29114    213  29114    228    200    200    204    203    203    182    205    221    207    210    206    197    216  29114  29114  29114  29114  29114    210  29114    215    209    215  29114    209    212    198    216    214    207    218  29114    226    207    231  29114  29114    224    220    208    235    227    226    214    224    233  29114    206  29114  29114  29114  29114  29114  29114  29114  29114  29114  29114  29114  29114  29114  29114  29114  29114  29114  29114  29114  29114  29114  29114  29114    237    221  29114  29114  29114    215  29114  29114  29114  29114  29114  29114  29114  29114  29114  29114  29114    226  29114  29114  29114  29114  29114  29114  29114  29114  29114  29114  29114  29114  29114  29114  29114  29114  29114  29114  29114  29114  29114  29114  29114  29114  29114  29114  29114  29114  29114  29114  29114  29114  29114  29114  29114  29114  29114  29114  29114  29114  29114  29114  29114  29114  29114  29114  29114  29114  29114  29114  29114  29114  29114  29114  29114  29114  29114  29114  29114  29114  29114  29114  29114  29114  29114  29114  29114  29114  29114  29114  29114  29114  29114  29114  29114  29114  29114  29114  29114  29114  29114  29114  29114  29114  29114  29114  29114  29114    274  29114  29114  29114  29114  29114  29114  29114  29114  29114  29114  29114  29114  29114  29114  29114  29114  29114  29114    212  29114  29114  29114  29114  29114  29114  29114    225  29114    225  29114  29114    219    214    251    202  29114    208  29114  29114  29114  29114  29114    208    227  29114    247    219    220    239    245    208    220    201    240  29114    234    201    210    203    204    202    183    205    187    191    199    199    205    192    219    212    213    203    186    220    220    205    232    247    173    190    184    205    183    214    218    202  29114  29114    207    225    212    223    211    215    215    186    234    217    220    224  29114    213    217  29114    208    210    205    218    217    206    226    200    215    214    202    209    247    223    213    212    232    224    209    212    197  29114    227    217    199    240    210  29114    195    226  29114    216  29114  29114    222  29114    201  29114    213    216  29114    222    229  29114    210    215    218    195    220  29114    224    207    220  29114    216    212    215    208    201    207    222    215    203    231    217    217    202    206    221  29114    220    208    232    210    203    209    215    209    215    216    201    217    198    213    222    216    213    199    204    202    210    214    228    219    194    220    215    233    218  29114    214    232    225    221    230    231    227    226    229    224    225    233    220  29114    211  29114  29114  29114  29114  29114  29114    214  29114  29114  29114    211    197    217    204  29114    203    196    204    155    190  29114    184    221    210    228  29114  29114  29114  29114    228    222    220    224    221    213  29114  29114    218    230    230    213  29114    223    222    223    217  29114    192    222    208    208  29114    208  29114  29114  29114  29114  29114  29114  29114
  29114  29114  29114  29114  29114  29114  29114  29114  29114  29114  29114  29114  29114  29114  29114  29114  29114  29114  29114  29114  29114  29114    186  29114    191  29114    230    200    210    184    218    190    190    233    222  29114    173  29114  29114  29114  29114  29114  29114    179    202    209    200    217  29114  29114  29114    201    202  29114    229    216    226  29114  29114  29114    210    226  29114    216  29114    198    202    197    200    209    212    222  29114    213    221  29114  29114    210  29114    211    200    207    194    177    222    212    220    223    212    209    203  29114    235    214    221    195    214  29114  29114  29114  29114  29114    186    221    258    212    207    206    211  29114    224  29114    217    216    217    201    212  29114    210    217  29114    222    223  29114    222    220    224    226    232    221  29114  29114  29114  29114  29114  29114  29114  29114  29114  29114  29114  29114  29114  29114  29114  29114  29114  29114  29114  29114  29114  29114  29114  29114    244  29114    222  29114  29114  29114  29114  29114  29114  29114  29114  29114  29114  29114  29114  29114  29114  29114    249  29114  29114  29114  29114  29114  29114  29114  29114  29114  29114  29114  29114  29114  29114  29114  29114  29114  29114  29114  29114  29114  29114  29114    226    204  29114  29114  29114  29114  29114  29114  29114  29114  29114  29114  29114  29114  29114  29114  29114  29114  29114  29114  29114  29114  29114  29114  29114  29114  29114  29114  29114  29114  29114  29114  29114  29114  29114  29114  29114  29114  29114  29114  29114  29114  29114  29114  29114  29114  29114  29114  29114  29114  29114  29114  29114  29114  29114  29114  29114  29114  29114  29114  29114  29114  29114  29114  29114  29114  29114  29114  29114  29114  29114  29114  29114  29114  29114  29114  29114  29114  29114  29114  29114  29114  29114  29114  29114    226    230    234    214    206    196  29114    242    227    208    211    229    230    228    258  29114  29114  29114  29114  29114  29114  29114  29114    194    188    211    230  29114  29114    189    178    251    189    213    250  29114    258  29114  29114    206    210    213  29114  29114    214    189    197    195    192    184    216    179    231    230    193    219    206    206  29114    212    231  29114    191    204    198    210    203    218    211    210    200    206    201    188    205    211    235    192    209  29114    207  29114  29114    210  29114    211    214    208    217    227    232  29114  29114  29114    205    222    219    222    222    230    232    227    240    213    204    199    211    225    220  29114    219    212    212  29114    211    202    232    203  29114    216    213    203    221  29114    208    222    200    206    220    200  29114  29114    219    198    205    229  29114    190    188  29114    194    205    203    204    211    212    192    211    202    223    219    202    212    214    225    203    206  29114  29114    206    198    191    207    201    220    204    205    201    203    198    198    206    211    200    228    207    205  29114  29114    218  29114  29114  29114    212    209    228    224    229    232    223    236    228    200    212    210    229    228    228  29114  29114    233  29114  29114  29114  29114    207  29114    196  29114  29114    192    201  29114  29114    211    230    202  29114    209    216    195    216  29114  29114  29114  29114  29114  29114  29114  29114    230    234    215  29114  29114  29114    228    233    205    224    225    213  29114    228    232  29114    237  29114    227  29114  29114  29114  29114  29114  29114  29114  29114  29114  29114
  29114  29114  29114  29114  29114  29114  29114  29114  29114  29114  29114  29114  29114  29114  29114  29114  29114  29114  29114  29114  29114  29114  29114  29114  29114  29114    225    239  29114    186    182    228    180    203  29114    185    226  29114  29114    180  29114  29114  29114  29114  29114  29114    238  29114  29114  29114  29114    240    223    204  29114  29114    216    235  29114  29114  29114  29114    227    215    221    197    196    234    204    227    234    197    210    213    222    211    217    214  29114    202    235    177    213    196    201    176    216    191    220  29114    210    213    213  29114    230  29114  29114  29114  29114  29114    193    219    190    206    205  29114    224    230    201    207    201  29114    208  29114  29114    216  29114    214  29114  29114  29114    216  29114    216    229    220  29114    224    219  29114  29114  29114  29114  29114  29114  29114  29114  29114  29114  29114  29114  29114  29114  29114  29114  29114  29114  29114  29114  29114  29114  29114  29114  29114    221    219    223    218    229  29114    230    209    249    243  29114  29114  29114  29114  29114  29114  29114  29114  29114  29114  29114  29114  29114  29114  29114  29114  29114  29114  29114  29114  29114  29114  29114  29114  29114  29114  29114  29114  29114  29114  29114  29114  29114  29114  29114  29114  29114  29114  29114  29114  29114  29114  29114  29114  29114  29114  29114  29114  29114  29114  29114  29114  29114  29114  29114  29114  29114  29114  29114  29114  29114  29114  29114  29114  29114  29114  29114  29114  29114  29114  29114  29114  29114  29114  29114  29114  29114  29114  29114  29114  29114  29114  29114  29114  29114  29114  29114  29114  29114  29114  29114  29114  29114  29114  29114  29114  29114  29114  29114  29114  29114  29114  29114  29114  29114  29114  29114  29114  29114  29114  29114  29114  29114    227  29114  29114  29114  29114    239  29114    223  29114    192    210    219    220    236    199    232    206  29114    188  29114  29114  29114  29114  29114  29114  29114    184  29114    223    209    237    207    182  29114    206    194    221    207    220  29114  29114  29114    199    198    197    248    217  29114    207    211    207    206  29114    196    169    194    210    205    199    220    224    221    210    213    211    235    177    216    188    193    230    222    219    232    215    232    233    215    209    194    214    228    197    219  29114    217    233    218    209    220  29114    214  29114    218    192    219  29114    227    206    219    255    239    227  29114    231    217    242    244    221    221    216    227    225  29114    210    211    221    201    218  29114  29114    195    239    197    200    200  29114    209    224  29114    238    240    208  29114    240    207    223    197    231    208    230    199    218    205    212  29114    188    221    214    213    214    211    192  29114  29114  29114  29114    218    192    214    192  29114    209  29114  29114    198    204  29114    194    219    213    222    212    219    218    216    210    196  29114    213    220    212  29114    204    212  29114    210    229  29114    229    200    231    222    228    221    223    199    238    223    215  29114    213    203  29114    231    217    231  29114    217    217    224    228    200    214    189    184    202    207    206    213    221    224    225    225    202    217    247    218  29114  29114  29114  29114  29114    256  29114  29114  29114  29114  29114    216    231    215    212    234    221    229    206  29114  29114    219    215  29114  29114  29114  29114  29114  29114  29114  29114  29114  29114  29114  29114
  29114  29114  29114  29114  29114  29114  29114  29114  29114  29114  29114  29114  29114  29114  29114  29114  29114  29114  29114  29114  29114  29114    219  29114    197    188    199    233  29114  29114  29114    186  29114  29114    186    175    243  29114  29114    184  29114  29114  29114  29114  29114    233    238  29114  29114  29114  29114  29114  29114  29114  29114  29114  29114  29114  29114  29114  29114  29114  29114  29114  29114    218    214    227    207    218  29114    220    217    218  29114    193    213    205    193    202  29114    217    210    226    201    218    212    212  29114    206    211    214    214    197    223    212    222    212    214    226    197    199    210    205    211    205    236    219    233    201    204  29114    212    222    201    231    223    212    221  29114  29114    225    213    224    229    219    234    226    230  29114  29114  29114  29114  29114  29114  29114  29114  29114  29114  29114  29114  29114  29114  29114  29114  29114  29114  29114  29114  29114  29114  29114  29114  29114    241    250  29114    219  29114  29114  29114  29114    220    210  29114    228  29114  29114  29114  29114  29114  29114  29114  29114  29114  29114  29114  29114  29114  29114  29114  29114  29114  29114  29114  29114  29114  29114  29114  29114  29114  29114  29114  29114  29114  29114  29114  29114  29114  29114  29114  29114  29114  29114    219  29114  29114  29114  29114  29114  29114  29114  29114  29114  29114  29114  29114  29114  29114  29114  29114  29114  29114  29114  29114  29114  29114  29114  29114  29114  29114  29114  29114  29114  29114  29114  29114  29114  29114  29114  29114  29114  29114  29114  29114  29114  29114  29114  29114  29114  29114  29114  29114  29114  29114  29114  29114  29114  29114  29114  29114  29114  29114  29114  29114  29114  29114  29114  29114  29114  29114  29114  29114  29114  29114  29114  29114  29114    180  29114    237  29114  29114  29114    218    274    219    190  29114    201    212    214    211    251    207  29114    208    212  29114  29114  29114  29114    199    191  29114    213    215    210  29114    190    194    197    235  29114  29114    197    235  29114  29114  29114    226    224    233    211    230    192    204    225    221    229    224    207  29114    215    158    199    224    216    213    219    208    207    165    212  29114    212    234    209    236  29114    214    200    207    217    211    210    218    212    206    219    212    209    212    221    198  29114  29114    204    211    223    196    225    216    227  29114    227    226    222    219  29114    212  29114    210    227    222    214    207    232    227    217    240    199    224    221    225    205    221    214    206    209    215    195    206    215    196    217    202    216    238    240    206    210    194    199    215  29114    208    233    224    204    211    186    201    228    189    189    215    197    222    189    199    191    218    207  29114    203  29114    207    216    181    193    183    181  29114    213    213    205    204    229    195    221    196    216    187    224    204  29114    216    224  29114    209    219    206  29114  29114    213    226    218    226    225    214    227    225    222    225    225    224    229    234  29114    227    216    217    229  29114    230    227    230    231    234  29114  29114  29114    228    221  29114  29114    196    225  29114  29114    223    226  29114  29114  29114  29114  29114  29114  29114  29114  29114  29114  29114    239    232    221    227    228  29114    233  29114  29114  29114  29114  29114    206  29114  29114  29114  29114  29114  29114  29114  29114  29114  29114  29114  29114  29114
  29114  29114  29114  29114  29114  29114  29114  29114  29114  29114  29114  29114  29114  29114  29114  29114  29114  29114  29114  29114  29114    226  29114  29114  29114  29114  29114    152  29114  29114  29114  29114  29114    238  29114    168  29114  29114  29114  29114  29114  29114  29114    230    225  29114  29114  29114  29114  29114  29114  29114  29114  29114  29114  29114  29114  29114    154  29114  29114  29114  29114    200  29114    222  29114  29114    213    183    224    218    217  29114    212  29114    181  29114    215  29114  29114    210    215    216    208    214    204    213    224    219    226    218    219  29114    201    211    221  29114  29114  29114    219    226    195    200    205    207    254    219    185    236    207    205    219  29114    199    225    225  29114    218    209  29114  29114    208    213  29114    229    221    219  29114  29114  29114  29114  29114  29114  29114  29114  29114  29114  29114  29114  29114  29114  29114  29114  29114  29114  29114  29114  29114  29114  29114  29114  29114  29114    246    234    234    243  29114  29114    212    230  29114    210    216    247  29114  29114  29114  29114  29114  29114  29114  29114  29114  29114  29114  29114  29114  29114  29114  29114  29114  29114  29114  29114  29114  29114  29114  29114  29114  29114  29114  29114  29114  29114  29114  29114  29114  29114  29114  29114  29114  29114    240    225  29114  29114  29114  29114  29114  29114  29114  29114  29114  29114  29114  29114  29114  29114  29114  29114  29114  29114  29114  29114  29114  29114  29114  29114  29114  29114  29114  29114  29114  29114  29114  29114  29114  29114  29114  29114  29114  29114  29114  29114  29114  29114  29114  29114  29114  29114  29114  29114  29114  29114  29114  29114  29114  29114  29114  29114  29114  29114  29114  29114  29114  29114    222  29114  29114  29114  29114  29114  29114  29114  29114  29114  29114  29114  29114    207    216  29114    233    207    206  29114    261    220    206    214    222    230  29114    206    220    243    249  29114  29114  29114  29114  29114  29114  29114  29114  29114  29114  29114  29114  29114  29114  29114  29114    183    170  29114    197    216    233  29114    198    219    214    225    199    210    222    219    190    233    214    208    200    206    209    214    216    175    209    225    211  29114    210    199    217    220    212    182  29114    210    224  29114    220    225    239    212    205    205  29114    210    211    226    207  29114  29114    195    218    220    211    221    216    213    200  29114    207    243    211    251    209    214    221    220    246    233    221    210  29114    198    227  29114    206    201    233    200  29114    217    216    218    228    243    214    207  29114  29114    211    224  29114    207    194    224  29114    197  29114  29114    195    194    196    208    226    221    204    193    199    191    198    216    207    201    181    211    219    198  29114    207    203    205    189    199    206    215  29114  29114    203    202  29114    177    196    218    243    198    212  29114    213  29114  29114  29114    217  29114    197    207    219    197    223    231    208  29114    216    224    235    225    226    229    225    213  29114    227    225  29114    222    205  29114    213    217    228    218    238    226    207    224    217    221    228    207    213    214  29114    222    220  29114    215  29114  29114  29114  29114  29114  29114  29114  29114  29114  29114  29114    230  29114  29114  29114  29114  29114  29114  29114  29114  29114  29114  29114  29114  29114  29114  29114  29114  29114  29114  29114  29114  29114  29114  29114  29114  29114  29114
  29114  29114  29114  29114  29114  29114  29114  29114  29114  29114  29114  29114  29114  29114  29114  29114  29114  29114  29114  29114  29114  29114  29114  29114  29114  29114  29114  29114  29114  29114  29114  29114  29114  29114  29114    187    215  29114  29114  29114  29114  29114  29114  29114  29114  29114  29114  29114  29114  29114  29114  29114  29114  29114  29114  29114  29114  29114  29114  29114  29114  29114  29114  29114  29114  29114  29114    223  29114    217    227    216    184    222    217    211    203    218    221    220    219    234  29114    226    195    220    227    214    218    207    212    209    226    217    219    211    203    221    209    240  29114    218  29114    213    226    200  29114  29114    213    211    206    214    194    189    225    212    214    222    232    215  29114    212    222    210    212    216    228    222  29114  29114  29114  29114  29114  29114  29114  29114  29114  29114  29114  29114  29114  29114  29114  29114  29114  29114  29114  29114  29114  29114  29114  29114  29114  29114    228    237    247    209    258  29114    248  29114    250    235  29114    219  29114  29114  29114  29114  29114  29114    240  29114    227  29114  29114  29114  29114  29114  29114  29114  29114  29114  29114  29114  29114  29114  29114  29114  29114  29114  29114  29114  29114  29114  29114  29114  29114  29114  29114  29114  29114  29114  29114  29114  29114  29114  29114  29114  29114  29114  29114  29114  29114  29114  29114  29114  29114  29114  29114  29114  29114  29114  29114  29114  29114  29114  29114  29114  29114  29114  29114  29114  29114  29114  29114  29114  29114  29114  29114  29114  29114  29114  29114  29114  29114  29114  29114  29114  29114  29114  29114  29114  29114  29114  29114  29114  29114  29114  29114  29114  29114  29114  29114  29114  29114  29114  29114  29114  29114  29114  29114  29114  29114  29114  29114  29114    230    226  29114    213    204  29114    243    212    203  29114    223    203    231    230    199    213    226    213    191    186    211  29114  29114  29114  29114  29114  29114  29114  29114  29114  29114    241  29114  29114  29114    200    222    203    227    220    166    173    190    192    197    175    188    185    212    188    202    226    175    214    181    186    186    226    210    200    221  29114    218    233    231    208  29114    196    228    217    236    190    221    229    216    234    198    224    220    196    181    210    193    215    213    219    219    229  29114    217    212  29114    228    215    234    242  29114    233    214    242    221    222  29114    225    242    225  29114    198    220    241    218  29114  29114  29114  29114  29114    211  29114    225    220    231    231    214    225    225    231    227    221    222    193    212    233  29114    219    209    217    212    208    190    205    211    198    203    196    211    214    206    189    215  29114  29114    201    200  29114    204    214  29114    215    208    205    197  29114    182    203    221    209  29114    212    202    220    225    215    204    225    222    211    226    223    210    199    204    198  29114  29114    199    222    230    217    219    223  29114    227  29114    223    223    225    229  29114    228  29114  29114    229    217  29114  29114    219    226    221    228    233    228    212    230    219    226    207  29114  29114  29114  29114    223    222    231  29114  29114  29114  29114  29114  29114  29114  29114  29114  29114    212    222    242    248  29114  29114  29114  29114  29114  29114  29114  29114  29114  29114  29114  29114  29114  29114  29114  29114  29114  29114  29114  29114  29114  29114  29114  29114  29114
  29114  29114  29114  29114  29114  29114  29114  29114  29114  29114  29114  29114  29114  29114  29114  29114  29114  29114  29114  29114  29114  29114  29114  29114  29114  29114  29114  29114  29114  29114  29114  29114  29114    230  29114  29114  29114  29114  29114  29114  29114  29114  29114  29114  29114  29114  29114  29114  29114  29114  29114  29114  29114  29114  29114  29114  29114  29114  29114  29114  29114  29114  29114  29114  29114  29114  29114  29114  29114    219  29114    231    212  29114    222    218    198    213    225    219    210    221    207    200    205    227    225  29114    226    224    196    220    204    216    211  29114    205    209    217    221  29114    221    204  29114  29114  29114  29114    189    218    204    168    211  29114    232    201    228    214    218    210    208  29114    210  29114    223    227    209  29114    220  29114  29114  29114  29114  29114  29114  29114  29114  29114  29114  29114  29114  29114  29114  29114  29114  29114  29114  29114  29114  29114  29114  29114  29114  29114    236    234    221    225    229    227  29114    234    238  29114  29114    234    239    205  29114  29114  29114  29114  29114  29114    231  29114    213  29114  29114  29114  29114  29114  29114  29114  29114  29114  29114  29114  29114  29114  29114  29114  29114  29114  29114  29114  29114  29114  29114  29114  29114  29114  29114  29114  29114  29114  29114  29114  29114  29114  29114  29114  29114  29114  29114  29114  29114  29114  29114  29114  29114  29114  29114  29114  29114  29114  29114  29114  29114  29114  29114  29114  29114  29114  29114  29114  29114  29114  29114  29114  29114  29114  29114  29114  29114  29114  29114  29114  29114  29114  29114  29114  29114  29114  29114  29114  29114  29114  29114  29114  29114  29114  29114  29114  29114  29114    218  29114  29114  29114  29114  29114  29114  29114  29114  29114  29114  29114  29114  29114    226    211    225    222    207    190  29114  29114    203    235    252  29114    223  29114    194    193    181    256    237  29114  29114  29114  29114  29114  29114  29114  29114    205    178    210    193    182    253    244    214    231  29114    212    201    212    180    190    215    231    191    180    221  29114  29114    179    213    200    200    186    205    197    192  29114    208    242    199    188    166    218    204    194    229    209    205    235    223    196    218    177    221    207    205    209    206    225    214    209  29114    227    224    220    233    228    220    218    218    224    228    210    219    217    228    222    222    223    231    207    233    219    221  29114    230    222    217  29114    215  29114  29114  29114    208    219    207    212    235    220    226    220    218    221    241    227    218  29114    215    213  29114  29114  29114    209    213    211    226    208    202    216    188    224    196    214    216    215  29114    218  29114    209  29114  29114    216    213    215  29114    206    202    221    211    211    216    206  29114  29114    223    204  29114  29114    224    219    210    207    192  29114    190    190    196    212    212    238  29114    187    225    235    246    223  29114    224    217  29114    226    212    229    230    226  29114    228    231    224    224    216    238    215  29114  29114  29114  29114  29114  29114  29114  29114  29114  29114  29114  29114  29114  29114    238    221    227  29114  29114  29114  29114  29114  29114  29114  29114  29114  29114    219  29114  29114    233  29114  29114  29114  29114  29114  29114  29114  29114  29114  29114  29114  29114  29114  29114  29114  29114  29114  29114  29114  29114  29114  29114  29114  29114  29114  29114
  29114  29114  29114  29114  29114  29114  29114  29114  29114  29114  29114  29114  29114  29114  29114  29114  29114  29114  29114  29114  29114  29114  29114  29114  29114  29114  29114  29114  29114  29114  29114  29114  29114  29114    174  29114  29114    232  29114  29114  29114  29114  29114  29114  29114  29114  29114  29114  29114  29114  29114  29114  29114  29114  29114  29114  29114  29114  29114  29114  29114  29114  29114  29114  29114  29114  29114  29114    228    219  29114  29114    218    215    227    215  29114    210  29114    197    238    209  29114  29114    174    225    223    210    205    235    215    220    227    224    227    213  29114    213    199    197  29114    211  29114    225    219    212    208  29114    202  29114    206    165  29114    193    222    213    221  29114    203    202    185    205    213    208  29114    207  29114    199  29114    215    221  29114  29114  29114  29114  29114  29114  29114  29114  29114  29114  29114  29114  29114  29114  29114  29114  29114  29114  29114  29114  29114  29114  29114    232    231  29114    233    230    198  29114  29114    234    246    238    231  29114    227  29114  29114    226  29114    232    208  29114  29114  29114  29114  29114  29114  29114  29114  29114  29114  29114  29114  29114  29114  29114  29114  29114  29114  29114  29114  29114  29114  29114  29114  29114  29114  29114  29114  29114  29114  29114  29114  29114  29114  29114  29114  29114  29114  29114  29114  29114  29114  29114  29114  29114  29114  29114  29114  29114  29114  29114  29114  29114  29114  29114  29114  29114  29114  29114  29114  29114  29114  29114  29114  29114  29114  29114  29114  29114  29114  29114  29114  29114  29114  29114  29114  29114  29114  29114  29114  29114  29114  29114  29114  29114  29114  29114  29114  29114  29114    266  29114  29114  29114  29114  29114  29114  29114  29114  29114  29114  29114  29114  29114  29114    223    214    223    224    217  29114  29114  29114    226    188  29114    191    182  29114    185    186    233  29114  29114  29114  29114  29114  29114  29114  29114    258  29114    200    190    191    218    178  29114    187    211    185    184    214    167    211    188    222    193    203    187    216    176    225    218    199    211    219    188  29114    168  29114    228    223    183    206    198    199    192    203    176    197    177    177    219    218    235    202    184    211    184    177    218    205    214    213    204    222    220  29114    222    227    217    226    229  29114    200    219    205    210    216    212    206    206  29114    218    198    218    208    211    207    210    198    228    236    216    217    213    219    207  29114    199    233    200    213    221    219    230    239    203    226    227    218    217    213    215    204    189    212    189    217    207    201    202    221    239    208    212    207    199    214    215    186    195    210    198    205    215    212    208    190    196  29114    188    205    204  29114    212    200    216    214  29114  29114    174    233    219    199    222    205    216    185    184  29114    213    210    223    214    218    212    220    229    222  29114    197    210    213    205    230  29114    190    206    213    217    206    208    214    225    243  29114  29114  29114  29114  29114  29114  29114  29114  29114  29114  29114  29114  29114  29114  29114  29114  29114  29114  29114  29114  29114  29114  29114  29114  29114  29114  29114  29114    226    222    226  29114    241  29114  29114  29114  29114  29114  29114  29114  29114  29114  29114  29114  29114  29114  29114  29114  29114  29114  29114  29114  29114  29114  29114  29114  29114  29114  29114
  29114  29114  29114  29114  29114  29114  29114  29114  29114  29114  29114  29114  29114  29114  29114  29114  29114  29114  29114  29114  29114  29114  29114  29114  29114  29114  29114  29114  29114  29114  29114  29114  29114  29114  29114  29114  29114  29114  29114  29114  29114  29114  29114  29114  29114  29114  29114  29114  29114  29114  29114  29114  29114  29114  29114  29114  29114  29114  29114  29114  29114  29114  29114  29114  29114  29114  29114  29114    213  29114  29114  29114  29114    207  29114  29114    206  29114  29114    191    226    209  29114  29114    193    237    230    214    223    208    208    236    211    211    218  29114    220    234    217  29114    229    200    221    211    210    251    254  29114    218  29114    233    269    217  29114  29114    232    228    219    208    217    211    191    222    224    213    213    207    214    221    219  29114  29114  29114  29114  29114  29114  29114  29114  29114  29114  29114  29114  29114  29114  29114  29114  29114  29114  29114  29114  29114  29114  29114  29114    248    205  29114    236  29114    249    242    238    255    244  29114    222    256    224    231  29114    222    249    247  29114    225    231  29114  29114  29114  29114  29114  29114  29114  29114  29114  29114  29114  29114  29114  29114  29114  29114  29114  29114  29114  29114  29114  29114  29114  29114  29114  29114  29114  29114  29114  29114  29114  29114  29114  29114  29114  29114  29114  29114  29114  29114  29114  29114  29114  29114  29114  29114  29114  29114  29114  29114  29114  29114  29114  29114  29114  29114  29114  29114  29114  29114  29114  29114  29114  29114  29114  29114  29114  29114  29114  29114  29114  29114  29114  29114  29114  29114  29114  29114  29114  29114  29114  29114  29114  29114    230  29114    219    170    238  29114  29114  29114  29114  29114  29114  29114  29114  29114  29114  29114  29114  29114  29114  29114  29114    222  29114  29114  29114  29114  29114  29114  29114    224    232    209    208    223    219    263  29114  29114  29114  29114  29114  29114  29114  29114  29114  29114  29114    220    175    173  29114    195  29114    176    239    199    188    170    213    182  29114    217    214    173    194    190    182    199    171    182    161    181    174    216    182    207    202    212    210    236    221    205    230    237    185    181    180  29114    189    179    218    198    187    182    202  29114    214    213    202    212  29114  29114    223    204  29114    187    181    223    212    226    221    215    214    197  29114    192    205    228    206    209    242    223    232    221  29114    234    225    227    206    209    218    222    224    219  29114    223    222    218    214    226    221    204    223  29114    214    214    220    217    223    215  29114    214    221    195    203    211    211  29114    225    223    185    198    205    210    220    207    184    193    221    211    210  29114    221    208    207    216    212    186  29114    214  29114    208  29114    206    209  29114  29114    229    198    215    206    210    208    195    219    202    230    192    212    211    215  29114    206  29114  29114  29114    207  29114    213    213  29114    178  29114  29114    204    221    215  29114    213    213  29114  29114  29114  29114  29114  29114  29114  29114  29114  29114  29114  29114  29114  29114  29114  29114  29114  29114  29114  29114  29114  29114  29114  29114  29114  29114  29114  29114    214    225  29114  29114    232  29114  29114  29114  29114  29114  29114  29114  29114  29114  29114  29114  29114  29114  29114  29114  29114  29114  29114  29114  29114  29114  29114  29114  29114  29114  29114  29114
  29114  29114  29114  29114  29114  29114  29114  29114  29114  29114  29114  29114  29114  29114  29114  29114  29114  29114  29114  29114  29114  29114  29114  29114  29114  29114  29114  29114  29114  29114  29114  29114  29114  29114    239  29114  29114  29114  29114  29114  29114    220  29114  29114  29114  29114  29114  29114  29114  29114  29114  29114  29114  29114  29114  29114  29114  29114  29114  29114  29114  29114  29114  29114  29114  29114    243  29114  29114    170  29114  29114  29114  29114  29114    225    258  29114  29114    220    197    212  29114  29114  29114    224    199    219    210    217    213    201    215  29114    219    225    216    211    195  29114    218    216    210  29114    231    215  29114    204    235    228    199    213    202  29114    199    213  29114  29114    209    212    217    216    203    215    205    215    209    214    223  29114  29114    214  29114  29114  29114  29114  29114  29114  29114  29114  29114  29114  29114  29114  29114  29114  29114  29114  29114  29114  29114  29114  29114  29114  29114  29114    258    229    226    227    229  29114    249    241  29114    242    230  29114    215    198  29114  29114    231    248  29114    226    223    234  29114  29114  29114  29114  29114  29114  29114  29114  29114  29114  29114  29114  29114  29114  29114  29114  29114  29114  29114  29114  29114  29114  29114  29114  29114  29114  29114  29114  29114  29114  29114  29114  29114  29114  29114  29114  29114  29114  29114  29114  29114  29114  29114  29114  29114  29114  29114  29114  29114  29114  29114  29114  29114  29114  29114  29114  29114  29114  29114  29114  29114  29114  29114  29114  29114  29114  29114  29114  29114  29114  29114  29114  29114  29114  29114  29114  29114  29114  29114  29114  29114    188    190  29114    186  29114    193    239    221    179  29114  29114  29114  29114  29114  29114  29114  29114  29114  29114  29114  29114  29114  29114  29114  29114  29114    183  29114  29114    216    211    214    263    255    194  29114  29114  29114  29114    223  29114  29114  29114  29114  29114  29114  29114  29114    228    238    194  29114    226    174    182  29114  29114    188    179    207    186    213    186  29114  29114    167    184    191    181  29114  29114  29114    162    195    177    225    189    172    212  29114    193    222    225    166    173    174    177    187    210    219    221    183    188    185    188    215    169    174  29114    203    226    207    208  29114    215  29114    182    203    220  29114  29114    214    207    214    176    217    208    213    199    205    197    235    209    219    216    204  29114    203    206    211    217  29114    199    217  29114    224    222  29114    219    214    214    199    220    215    219    201    216    193    210    208    212    217    209    216    207    226    210    217    200    212    196    218    218    210    224    216    198    207    209    201  29114    209  29114    199    212  29114  29114    199    225    205    216    200    210  29114    214    199  29114    193    219    210    191    216  29114    218    215    213    214    208    203  29114    212    197    187    209    204    215    206    217  29114    211  29114    209    222    206    214    217    221    228    225  29114    215  29114  29114  29114  29114  29114  29114  29114  29114  29114  29114  29114  29114  29114  29114  29114  29114  29114  29114  29114  29114  29114  29114  29114  29114  29114  29114    224  29114    224    215    224  29114    221  29114  29114  29114  29114  29114  29114  29114  29114  29114  29114  29114  29114  29114  29114  29114  29114  29114  29114  29114  29114  29114  29114  29114  29114  29114  29114  29114
  29114  29114  29114  29114  29114  29114  29114  29114  29114  29114  29114  29114  29114  29114  29114  29114  29114  29114  29114  29114  29114  29114  29114  29114  29114  29114  29114  29114  29114  29114  29114  29114    237  29114  29114  29114  29114  29114  29114    269  29114  29114  29114  29114  29114  29114  29114  29114  29114  29114  29114  29114  29114  29114  29114  29114  29114  29114  29114  29114  29114  29114  29114  29114  29114  29114  29114    212  29114    224  29114  29114    236  29114    226  29114    209  29114    220    199    210  29114    212    193  29114    214    232  29114    239    240    233    206    241    221  29114    200    226    231    208    200    226    211    200    222    216  29114    222  29114  29114  29114    242    209    221    187    197    174    194  29114  29114    206    205  29114  29114    214  29114    221    232    211    241  29114    217    225    218    222    226  29114  29114  29114  29114  29114  29114  29114  29114  29114  29114  29114  29114  29114  29114  29114  29114  29114  29114  29114  29114  29114  29114  29114    231    213  29114  29114    220  29114    227    235    232  29114  29114  29114    217  29114  29114  29114  29114    241    254  29114  29114  29114  29114  29114  29114  29114  29114  29114  29114  29114  29114  29114  29114  29114  29114  29114  29114  29114  29114  29114  29114  29114  29114  29114  29114  29114  29114  29114  29114  29114  29114  29114  29114  29114  29114  29114  29114  29114  29114  29114  29114  29114  29114  29114  29114  29114  29114  29114  29114  29114  29114  29114  29114  29114  29114  29114  29114  29114  29114  29114  29114  29114  29114  29114  29114  29114  29114  29114  29114  29114  29114  29114  29114  29114  29114  29114  29114  29114  29114  29114  29114  29114  29114  29114    203    171    198    197    220  29114  29114  29114  29114  29114  29114  29114  29114  29114  29114  29114  29114  29114  29114  29114  29114    201    182  29114  29114  29114  29114    197    215    194    210  29114    227  29114  29114  29114  29114  29114  29114  29114  29114    213    189  29114  29114    228    183    200  29114    207    167    193  29114    200    241    175    230  29114  29114  29114    184    189    214    192  29114    176    204    186    205    232    194    177    218    177    195    215    227    218    173    173    178    182    179    173    207    207    168    182    222    175    189    177    208    174    169    177    205    200    214    204    189  29114    212    199  29114    207    209  29114    203  29114  29114    202    227    214    207    225    225    214    223    229  29114    221    217    221    216  29114    199  29114    206    215    215  29114    215    224    211  29114    220  29114    212  29114    197    213    218    212  29114    225    191    210    236    206    206    207    209    222    215    209    215    221    235  29114    232    212    191    234  29114    220    216    205  29114    202    189    213    209    219    205    200    212    200  29114  29114    227    210  29114  29114    235    217    219    217    201    212    212    213    196    203    192    189    208    201    206    219    223    217    222    211    200    201  29114    201    216    221  29114  29114    217    214    207    205  29114  29114  29114  29114  29114  29114  29114  29114  29114  29114  29114  29114  29114  29114  29114  29114  29114  29114  29114  29114  29114  29114  29114  29114  29114  29114  29114    227    225    211    221    222  29114    227    219  29114  29114  29114  29114  29114  29114  29114  29114  29114  29114  29114  29114  29114  29114  29114  29114  29114  29114  29114  29114  29114  29114  29114  29114  29114  29114  29114
  29114  29114  29114  29114  29114  29114  29114  29114  29114  29114  29114  29114  29114  29114  29114  29114  29114  29114  29114  29114  29114  29114  29114  29114  29114  29114  29114  29114  29114  29114  29114    194  29114  29114  29114  29114  29114  29114    213  29114  29114  29114  29114  29114  29114  29114  29114  29114  29114  29114  29114  29114  29114  29114  29114  29114  29114  29114  29114  29114  29114  29114  29114  29114  29114  29114  29114  29114  29114    254  29114  29114  29114    194  29114  29114  29114  29114  29114    232  29114  29114    204  29114    217    204  29114  29114    220    176    202    179    219    197  29114    194    234    225    235    225    217    234    233    218    213    234    221  29114    219    225    219    244    193    214    191  29114  29114    197    211  29114  29114    205    216    209  29114    218    207    217    219    219    206    210    205  29114  29114    210    220  29114  29114  29114  29114  29114  29114  29114  29114  29114  29114  29114  29114  29114  29114  29114  29114  29114  29114  29114    216    208    220    223  29114  29114    225    207    232    260    219    213    206    210    224    230  29114    216    233  29114  29114    218  29114  29114  29114  29114  29114  29114  29114  29114  29114  29114  29114  29114  29114  29114  29114  29114  29114  29114  29114  29114  29114  29114  29114  29114  29114  29114  29114  29114  29114  29114  29114  29114  29114  29114  29114  29114  29114  29114  29114  29114  29114  29114  29114  29114  29114  29114  29114  29114  29114  29114  29114  29114  29114  29114  29114  29114  29114  29114  29114  29114  29114  29114  29114  29114  29114  29114  29114  29114  29114  29114  29114  29114  29114  29114  29114  29114  29114  29114  29114  29114  29114  29114  29114  29114    168    243    211    199    194  29114  29114  29114  29114  29114  29114  29114  29114  29114  29114  29114  29114  29114  29114  29114  29114  29114    179  29114  29114  29114  29114  29114    225    218    239    181    219  29114  29114  29114  29114  29114  29114  29114  29114    240    217  29114  29114    199    183  29114    223    177    222    197    212    185    201  29114    191    174    167    162  29114  29114    170    227    218  29114    199    174  29114    201    232    205    233  29114    183    226    202    178    222    224    207    226    226    170    185    213  29114    182    159    198    206    173    175    209  29114  29114  29114    228    196  29114    188    176  29114    209  29114    185    181    227    191  29114    193    196  29114    190    198  29114    229    213    215    216    206    220    205    215    220    191    214  29114  29114  29114    204  29114    209    217    216  29114  29114  29114  29114    215    217    202  29114    225    201    209    213    251    204  29114    204    202    194    205    215    217  29114    213    211    212    212    211    221    189  29114  29114    189    186    202    216    218    219    191  29114    210    223    224  29114  29114  29114    214    198    226    215    212    216    211    206    207    212    185    212    212    215    195    213    190    189    201    218    207  29114    242  29114    204  29114  29114  29114    222    191    219    207    214    197    208    215  29114  29114  29114  29114  29114  29114  29114  29114  29114  29114  29114  29114  29114  29114  29114  29114  29114  29114  29114  29114  29114  29114  29114  29114  29114  29114    219    244    235    214    228    216    235  29114    239  29114  29114  29114  29114  29114  29114  29114  29114  29114  29114  29114  29114  29114  29114  29114  29114  29114  29114  29114  29114  29114  29114  29114  29114  29114  29114  29114
  29114  29114  29114  29114  29114  29114  29114  29114  29114  29114  29114  29114  29114  29114  29114  29114  29114  29114  29114  29114  29114  29114  29114  29114  29114  29114  29114  29114  29114  29114    239    237  29114  29114  29114  29114  29114  29114  29114  29114  29114  29114  29114  29114  29114  29114  29114  29114  29114  29114  29114  29114  29114  29114  29114  29114  29114  29114  29114  29114  29114  29114  29114  29114  29114  29114  29114  29114  29114  29114    208  29114    218  29114    214  29114    202    223    213  29114  29114  29114    242  29114  29114    216    200    192    236    178    201    194    193    182    209    200    228    221    226  29114    233  29114    213    211    234    222    205    219  29114  29114  29114    221    250    181  29114    200    212    181  29114    200  29114    222    203    216    213    215  29114    216    218    215    220    218    202  29114    214  29114    237    231    236  29114  29114  29114  29114  29114  29114  29114  29114  29114  29114  29114  29114  29114  29114  29114  29114    234    258    206  29114    227    234    211    219    219    240    223    219    228    233  29114    219  29114  29114    219    224  29114  29114    252  29114  29114  29114  29114  29114  29114  29114  29114  29114  29114  29114  29114  29114  29114  29114  29114  29114  29114  29114  29114  29114  29114  29114  29114  29114  29114  29114  29114  29114  29114  29114  29114  29114  29114  29114  29114  29114  29114  29114  29114  29114  29114  29114  29114  29114  29114  29114  29114  29114  29114  29114  29114  29114  29114  29114  29114  29114  29114  29114  29114  29114  29114  29114  29114  29114  29114  29114  29114  29114  29114  29114  29114  29114  29114  29114  29114  29114  29114  29114  29114  29114  29114  29114  29114  29114    235    209  29114    206  29114  29114  29114  29114  29114  29114  29114  29114  29114  29114  29114  29114  29114  29114  29114  29114    157  29114  29114  29114  29114  29114    246    225    207    222  29114  29114  29114  29114  29114  29114  29114  29114  29114  29114    243    206  29114    198    198  29114  29114    175    260  29114    197    194    203    199    244    194    213    161  29114    221    236    173  29114    181    177  29114    249    175    208    208    181    247    193    228    211    180    171    194    181    174    169    175    178    176    167    158    173    176    191    175    178    183    189    177    192    177    171  29114  29114    182    218  29114    203    208    224    191  29114  29114    219    201    216  29114    182    197    189    231    196    206    206    206    221    198    192  29114  29114    208    216    206    213    207    217    215    226    224  29114    219    192    197  29114  29114    199    203  29114    199  29114    209    216  29114    214  29114    194    216    211    210    186    223    203    219    196    205    210    207    212    213    192    203    182    227    220    217    218  29114    204    235    216    197    200  29114  29114    199  29114    217    207    216    223    216    215    210  29114  29114    204    218    196    208    198    204    213    198    220    206    236    202  29114    210  29114    212    195    214    211  29114    215  29114    225    226  29114  29114  29114  29114  29114  29114  29114  29114  29114  29114  29114  29114  29114  29114  29114  29114  29114  29114  29114  29114  29114  29114  29114  29114  29114  29114  29114    231    241    208    228    223    235    217  29114  29114  29114  29114  29114  29114  29114  29114  29114  29114  29114  29114  29114  29114  29114  29114  29114  29114  29114  29114  29114  29114  29114  29114  29114  29114  29114  29114  29114
  29114  29114  29114  29114  29114  29114  29114  29114  29114  29114  29114  29114  29114  29114  29114  29114  29114  29114  29114  29114  29114  29114  29114  29114  29114  29114  29114    182  29114  29114  29114  29114  29114  29114  29114  29114  29114  29114  29114  29114  29114  29114  29114  29114  29114  29114  29114  29114  29114  29114  29114  29114  29114  29114  29114  29114  29114  29114  29114  29114  29114  29114  29114  29114  29114  29114  29114  29114  29114  29114  29114  29114  29114  29114    206  29114    218    208    205    216    209  29114    223    219    216    228    223    221    220  29114    229    190    220    215    214    191    236  29114    242    211    222    228    212    222    211    226    203    225  29114    227    217    206    221    225    220  29114    205    214    208    212    201    200    201    211    212    214    223    216    224    223  29114    222    212    232    237    221    240  29114  29114  29114    208    231  29114  29114  29114  29114  29114  29114  29114  29114  29114  29114  29114  29114    215  29114    233    213    210    230  29114    205    220    214    220    232  29114    226  29114    218    219  29114    226    221  29114    240    213  29114  29114    235  29114  29114  29114  29114  29114  29114  29114  29114  29114  29114  29114  29114  29114  29114  29114  29114  29114  29114  29114  29114  29114  29114  29114  29114  29114  29114  29114  29114  29114  29114  29114  29114  29114  29114  29114  29114  29114  29114  29114  29114  29114  29114  29114  29114  29114  29114  29114  29114  29114  29114  29114  29114  29114  29114  29114  29114  29114  29114  29114  29114  29114  29114  29114  29114  29114  29114  29114  29114  29114  29114  29114  29114  29114  29114  29114  29114  29114  29114  29114  29114  29114  29114    170    210    186  29114  29114  29114  29114  29114  29114  29114  29114  29114  29114  29114  29114  29114  29114  29114  29114  29114  29114    229    186  29114  29114    210    183  29114    260    185  29114  29114  29114  29114  29114  29114  29114  29114  29114  29114    266    276    253    226    194  29114    160    203    175    206    165    231    192    173    218    209    196    194    205    200    184    179    161    192    174    171    217    177    195    226    226    177    164    221    168    175    207    176    207  29114    165    172    175    166    183  29114    280    177    188    168    193    211    178    230    194    181    182  29114    214    219    205    221    194  29114  29114  29114  29114    214    187    192    191    199    183    196    187    200    190    214  29114  29114    205    220    211    208    201    207  29114    208    213    217    227    221  29114    217    215  29114  29114  29114    202    211    220    227    216    192    216  29114    208    206    202    214  29114  29114    217    205    210    210    207    209    208    221    204    211    189    217    221  29114  29114    206    204    234    201    210  29114  29114    197  29114    206    199    228    211    210    214    213    224    210    230    206    216    219    193    210    216    191    216  29114    207    219    217    204    214    229    216    211    180    215  29114    202    207  29114    206  29114    194  29114  29114  29114  29114  29114  29114  29114  29114  29114  29114  29114  29114  29114  29114  29114  29114  29114  29114  29114  29114  29114  29114  29114  29114  29114  29114  29114  29114  29114  29114    224    216    232    225    239    235    247    240  29114  29114  29114  29114  29114  29114  29114  29114  29114  29114  29114  29114  29114  29114  29114  29114  29114  29114  29114  29114  29114  29114  29114  29114  29114  29114  29114  29114
  29114  29114  29114  29114  29114  29114  29114  29114  29114  29114  29114  29114  29114  29114  29114  29114  29114  29114  29114  29114  29114  29114  29114  29114  29114  29114  29114  29114  29114  29114  29114  29114  29114  29114  29114  29114  29114  29114  29114  29114  29114  29114  29114  29114  29114  29114  29114  29114  29114  29114  29114  29114  29114  29114  29114  29114  29114  29114  29114  29114  29114  29114  29114  29114  29114  29114  29114  29114  29114  29114  29114  29114  29114  29114  29114    231  29114  29114    220  29114  29114  29114    242    210  29114    212  29114  29114    216    221  29114    238    232    229    205    218    222  29114  29114    235    228    234    207    220    215  29114    218    212    230    221    198    210    223    212    214    210    220    190    188  29114    217    209    207    218    220    206    210    206    183    206    215    219    217    213    217    244    217    229    230    237    212    237    228    224    237  29114    223  29114  29114  29114  29114  29114  29114    243    222    216  29114  29114    216  29114  29114  29114    234    217    240  29114    236  29114  29114    232    225  29114    263  29114    234  29114    242  29114  29114  29114    195    224  29114  29114  29114  29114  29114  29114  29114  29114  29114  29114  29114  29114  29114  29114  29114  29114  29114  29114  29114  29114  29114  29114  29114  29114  29114  29114  29114  29114  29114  29114  29114  29114  29114  29114  29114  29114  29114  29114  29114  29114  29114  29114  29114  29114  29114  29114  29114  29114  29114  29114  29114  29114  29114  29114  29114  29114  29114  29114  29114  29114  29114  29114  29114  29114  29114  29114  29114  29114  29114  29114  29114  29114  29114  29114  29114  29114    192    198    222  29114  29114    235    253    149    240    179  29114  29114  29114  29114  29114  29114  29114  29114  29114  29114  29114  29114  29114  29114  29114    169    177  29114    175  29114    193  29114  29114  29114  29114  29114  29114  29114  29114  29114  29114  29114  29114  29114    230  29114  29114  29114    191  29114    241  29114    160    233    220    189    186    168    189    220    168    195    209  29114    216    166    167    179    196    178    185    184    213    211    234    179    173  29114    194    167    168    180    186    169  29114    175  29114  29114    172    169    167  29114    177    184    204    167    159    205  29114    174    196    202  29114    188    182    195  29114  29114  29114  29114    199    223  29114    225    180    198    188    212    184    203  29114  29114    204    198    191    212    196  29114  29114  29114  29114  29114    205    212  29114    213  29114    212  29114  29114    204  29114  29114  29114  29114    199    215    214  29114  29114    208    194    207    213    205    209    182    215    204  29114    224    215    215    209  29114  29114    219    216    211    219    209    211    214    214    212    209  29114    201    200    215    221  29114    217    214    208    219  29114    223    218  29114    221    221    230    217    201    210    215  29114    197    190    203    205    208    211    210    209    211    204    220    225  29114  29114    205    234    229    222  29114  29114  29114  29114  29114  29114  29114  29114  29114  29114  29114  29114  29114  29114  29114  29114  29114  29114  29114  29114  29114  29114  29114  29114  29114  29114  29114  29114  29114  29114    225    221  29114    213  29114  29114    216  29114  29114  29114  29114  29114  29114  29114  29114  29114  29114  29114  29114  29114  29114  29114  29114  29114  29114  29114  29114  29114  29114  29114  29114  29114  29114  29114  29114  29114
  29114  29114  29114  29114  29114  29114  29114  29114  29114  29114  29114  29114  29114  29114  29114  29114  29114  29114  29114  29114  29114  29114  29114  29114  29114  29114  29114  29114  29114  29114  29114  29114  29114  29114  29114  29114  29114  29114  29114  29114  29114  29114  29114  29114  29114  29114  29114  29114  29114  29114  29114  29114  29114  29114  29114  29114  29114  29114  29114  29114  29114  29114  29114  29114  29114  29114  29114  29114  29114  29114  29114  29114  29114  29114  29114    206  29114    168    224    205  29114    200    220    216    243    224    207    229    237    205    230    243    203    214    213    235    220    236    228    208    224    220  29114    232    240    204    204    246  29114    200    211    183    220    197    204  29114    212    208    206    225    209    216    210    201    199    205  29114  29114  29114    226    215    238  29114    214    202    222    217    220    231    216    219    209    235    202    198    221    237  29114  29114  29114  29114    235    239    232  29114    206    274    227    239    247    237  29114    210    220    257  29114  29114    220    253    239    219  29114    234    229  29114  29114    218    214    242    239    224    233  29114    239  29114  29114  29114  29114  29114  29114  29114  29114  29114  29114  29114  29114  29114  29114  29114  29114  29114  29114  29114  29114  29114  29114  29114  29114  29114  29114  29114  29114  29114  29114  29114  29114  29114  29114  29114  29114  29114  29114  29114  29114  29114  29114  29114  29114  29114  29114  29114  29114  29114  29114  29114  29114  29114  29114  29114  29114  29114  29114  29114  29114  29114  29114  29114  29114  29114  29114  29114  29114  29114  29114  29114  29114  29114  29114    187  29114    152  29114  29114  29114  29114  29114  29114    221    123  29114  29114  29114  29114  29114  29114  29114  29114  29114  29114  29114  29114  29114  29114  29114    249  29114  29114  29114  29114  29114  29114  29114  29114  29114  29114    221    182    216  29114  29114    210    267    188    178  29114    188    196    191    243    177    174    235    180    216    188    165    165    188    189    200    189    183    196    189    184    184    181    174    198  29114    175    180    189    175    221    174    170    168  29114    162    162    165    175  29114    213    214    165    173    174    177    176    166    181    164    165    201  29114    195    172    210    216    217    201    195    209    203    218    203    216    206    205  29114    210    228    209    203    207    206    199    221    226  29114  29114  29114    212  29114    195  29114  29114    200  29114    212    210  29114  29114    197    215    204    209    207  29114  29114  29114    220    217    225    241  29114  29114    197  29114    198    205    212    194    204    220    210    207    208    217    214    198    212    214    215    224    219    208    213    218    224  29114  29114  29114    220  29114    211    220    213    216  29114    209  29114    225    214    224  29114    201  29114  29114  29114    218    190    218    208    208    193    189    209    206    211  29114    197    219    222    219    193    223    217    231    233    218    218    205    210  29114  29114  29114  29114  29114  29114  29114  29114  29114  29114  29114  29114  29114  29114  29114  29114  29114  29114  29114  29114  29114  29114  29114  29114  29114  29114  29114  29114    234    240    219    210    232    219  29114  29114    240  29114  29114  29114  29114  29114  29114  29114  29114  29114  29114  29114  29114  29114  29114  29114  29114  29114  29114  29114  29114  29114  29114  29114  29114  29114  29114  29114
  29114  29114  29114  29114  29114  29114  29114  29114  29114  29114  29114  29114  29114  29114  29114  29114  29114  29114  29114  29114  29114  29114  29114  29114  29114  29114  29114  29114  29114  29114  29114  29114  29114  29114  29114  29114  29114  29114  29114  29114  29114  29114  29114  29114  29114  29114  29114  29114  29114  29114  29114  29114  29114  29114  29114  29114  29114  29114  29114  29114  29114  29114  29114  29114  29114  29114  29114  29114  29114  29114  29114    207    209  29114    169  29114    220    213  29114    209    216  29114  29114    233    190    215    217    208  29114    196    226    214    225    222    225  29114    220    231    238    194    218    209    221    230    234    216    189    225    213  29114    216    215    217    198    219    208  29114    225    212  29114  29114    206    208    217    201    208    221    213    210    204    203    202  29114    220    212    244    233    207    221    210    191    230    224    215    219    233    226  29114  29114  29114  29114  29114    202    248    247    211    207    248    210    215  29114    220    225    219  29114    226    216    217    215    243    246  29114  29114  29114  29114  29114    236    230    236    219    245  29114  29114  29114  29114  29114  29114  29114  29114  29114  29114  29114  29114  29114  29114  29114  29114  29114  29114  29114  29114  29114  29114  29114  29114  29114  29114  29114  29114  29114  29114  29114  29114  29114  29114  29114  29114  29114  29114  29114  29114  29114  29114  29114  29114  29114  29114  29114  29114  29114  29114  29114  29114  29114  29114  29114  29114  29114  29114  29114  29114  29114  29114  29114  29114  29114  29114  29114  29114  29114  29114  29114  29114  29114  29114  29114    234    260    178    141    217  29114  29114  29114  29114  29114  29114    151    176    183  29114  29114  29114  29114  29114  29114  29114  29114  29114  29114  29114  29114  29114  29114    263    255    148  29114    184    210    174  29114  29114  29114  29114    179    255    220    181    177  29114    180    170    180    207    259    238    193    185    236  29114    243  29114  29114    211    165    176    154    168    216    174    187    169    177    175    177    167    172    155    177    182  29114    170    178    189    180    161    160    179    230    186  29114    294  29114  29114  29114  29114    177    186    162    193    157    178    191    160  29114  29114    186    208    175    229    243    230    207    222  29114    199    219    200    185  29114    206    187  29114  29114    169    205  29114    158    192    219  29114  29114    196    202    229    230    201    201    202    213  29114  29114  29114    200    202  29114    203  29114    200  29114  29114    202    205    205    221    214    227    169  29114    181    199    217    210    210    210    207    217    227    208    204    213    205    219    223    209    224    218    235    234  29114    221    213  29114  29114  29114    221    216    216    223  29114    208    206    226    213    223    223    216    219    214    209    222    217    208    219    215    204    214    211    210    217    199    227    214    228    204    217    215    230    232    237    194    205    219    219  29114  29114  29114  29114  29114    210  29114  29114  29114    226  29114  29114  29114  29114  29114  29114  29114  29114  29114  29114  29114  29114  29114  29114  29114  29114  29114  29114  29114    241    224    222  29114    227    240  29114  29114  29114  29114  29114  29114  29114  29114  29114  29114  29114  29114  29114  29114  29114  29114  29114  29114  29114  29114  29114  29114  29114  29114  29114  29114  29114  29114  29114  29114
  29114  29114  29114  29114  29114  29114  29114  29114  29114  29114  29114  29114  29114  29114  29114  29114  29114  29114    254  29114  29114  29114  29114  29114  29114  29114  29114  29114  29114  29114  29114  29114  29114  29114  29114  29114  29114  29114  29114  29114  29114  29114  29114  29114  29114  29114  29114  29114  29114  29114  29114  29114  29114  29114  29114  29114  29114  29114  29114  29114  29114  29114  29114  29114  29114  29114  29114  29114  29114  29114  29114  29114  29114  29114  29114    206  29114    209    174    231    226    203    206    230  29114    227    204    211    207    229    226  29114    202    201    231    243    220  29114  29114    201    200    215    215    225    211    221    217    224    216    223    223    221  29114    214    199    200  29114    207    202    213    194    190  29114  29114    195    198    201    217    219  29114    204    239  29114    217    216    220    220    236    200    200    228    230    229    218    220    227    224  29114  29114  29114  29114  29114    233    252    236  29114    194  29114  29114    228  29114  29114  29114    228  29114    229  29114    226  29114    230    213    218    232    230    224    213    228  29114    235    219  29114    241    257    223  29114    191  29114  29114  29114  29114  29114  29114  29114  29114  29114  29114  29114  29114  29114  29114  29114  29114  29114  29114  29114  29114  29114  29114  29114  29114  29114  29114  29114  29114  29114  29114  29114  29114  29114  29114  29114  29114  29114  29114  29114  29114  29114  29114  29114  29114  29114  29114  29114  29114  29114  29114  29114  29114  29114  29114  29114  29114  29114  29114  29114  29114  29114  29114  29114  29114  29114  29114  29114  29114  29114    232    243    258    168  29114  29114  29114  29114  29114  29114  29114    237  29114    237  29114    190  29114  29114  29114  29114  29114  29114  29114  29114  29114  29114    286    273  29114    259    282    229    163    171    177    268    167  29114    178    157    214    176    167    165    177    166  29114    239  29114    215    196    217    207    217    253    198    225  29114    223  29114    200    187    175    170  29114    167    223    176  29114    175    176    179    184    164    185    168    170    171    198    174    227  29114    176    163    201    172    173    170    235    168  29114    162    178    209    178    168    170    184    152    159  29114    204    218    150    236  29114    227    174  29114  29114    189    150    185  29114    202    205  29114    200    178  29114    192    185    158  29114  29114  29114  29114    165    224  29114    193    205    208    221    211  29114  29114    205    237    204    207    204  29114  29114  29114    194    193    190    214    193    231    204  29114  29114  29114    206    214    215    190    219    222    209    208    214    215  29114    206  29114    205    208  29114    221    216    217    217    217    218  29114    279    218  29114    222    226    208    202    215    219    213    209    208  29114    205  29114    220    209    205    212    213    223    218    206    213    208    204    209    216    212    207    195    206    212    203    222    216    220    204    215    223    212  29114    238    216    217    214    225    227  29114  29114  29114    235  29114  29114  29114  29114  29114  29114  29114  29114  29114  29114  29114  29114  29114  29114  29114  29114  29114  29114  29114  29114    217  29114  29114    218  29114  29114  29114  29114  29114  29114  29114  29114  29114  29114  29114  29114  29114  29114  29114  29114  29114  29114  29114  29114  29114  29114  29114  29114  29114  29114  29114  29114  29114  29114  29114
  29114  29114  29114  29114  29114  29114  29114  29114  29114  29114  29114  29114  29114  29114  29114  29114  29114  29114  29114  29114  29114  29114  29114  29114  29114  29114  29114  29114  29114  29114  29114  29114  29114  29114  29114  29114  29114  29114  29114  29114  29114  29114  29114  29114  29114  29114  29114  29114  29114  29114  29114  29114  29114  29114  29114  29114  29114  29114  29114  29114  29114  29114  29114  29114  29114  29114  29114  29114  29114  29114  29114  29114    242  29114  29114  29114  29114  29114  29114  29114  29114    215    236    207    192    223  29114  29114  29114  29114  29114  29114    226  29114    206  29114    230    231    224    244    234  29114    209    219    219    205    222    201    216    203  29114    216  29114    228    206  29114    206    213    194  29114  29114    214    218  29114    213    204    213    179    218    205  29114  29114    180    195    231    199  29114    209  29114    212    220  29114    234    226    195    217    248    235    236  29114  29114  29114    229  29114    237    236    229    230    214    224    251  29114  29114    215  29114    221    228    217    227  29114  29114    241    197    222    221    204    223    231    218  29114    223    214    219    213  29114    186    206  29114  29114  29114  29114  29114  29114  29114  29114  29114  29114  29114  29114  29114  29114  29114  29114  29114  29114  29114  29114  29114  29114  29114  29114  29114  29114  29114  29114  29114  29114  29114  29114  29114  29114  29114  29114  29114  29114  29114  29114  29114  29114  29114  29114  29114  29114  29114  29114  29114  29114  29114  29114  29114  29114  29114  29114  29114  29114  29114  29114  29114  29114  29114  29114  29114  29114  29114  29114  29114  29114  29114    226    167    184  29114  29114  29114    189    251  29114    177    178    176    167  29114  29114  29114  29114  29114  29114  29114  29114    222    217    234    224    250  29114    257    252    257    206    214    253    177    204    177    218    176    200    253    262    168    160  29114    167    239  29114    199    185    167    247  29114    171  29114  29114  29114  29114    162    162    181    171    186    181    179    181    159    165    184    185    169    179    163  29114  29114    189    178    162    184    162    211    193    165    164    172  29114    173  29114    168    162    170    202    201    170    179    150    167    149    200    242    232    158    215    226    230    215    145    203  29114    238  29114    229    203  29114    211    148    206  29114    203  29114    166    152    152    165    166  29114    153    212    149    150    155    202    212    190    205    211    207    205    186    205    211  29114  29114    202    192    205    208  29114    209    205    200    209    213  29114    209    199    215    229    210    213    211    209  29114  29114    242  29114    231    199    207    214    222    221    224    219  29114  29114    200    220  29114    216    211    201    216    212    214    197  29114    218    218    202    208    225    217    204    204    220    219    204    213    208    205    215    220    209    218    203    214    199    207    219    192    215    210    204  29114    198    209    215    229    224  29114    214  29114  29114    210  29114  29114    255  29114  29114  29114  29114  29114  29114  29114  29114  29114  29114  29114  29114  29114  29114  29114  29114  29114  29114  29114  29114    242    238  29114    239  29114  29114  29114  29114  29114  29114  29114  29114  29114  29114  29114  29114  29114  29114  29114  29114  29114  29114  29114  29114  29114  29114  29114  29114  29114  29114  29114  29114  29114  29114  29114
  29114  29114  29114  29114  29114  29114  29114  29114  29114  29114  29114  29114  29114  29114  29114  29114  29114  29114  29114  29114  29114  29114  29114  29114  29114  29114  29114  29114  29114  29114  29114  29114  29114  29114  29114  29114  29114  29114  29114  29114  29114  29114  29114  29114  29114  29114  29114  29114  29114  29114  29114  29114  29114  29114  29114  29114  29114  29114  29114  29114  29114  29114  29114  29114  29114  29114  29114  29114  29114  29114  29114  29114  29114  29114  29114  29114  29114    217  29114  29114  29114    219    241  29114    206    217    234    194    181    215    234    269    219  29114    210    221    230    238    230  29114  29114    220    199    224    215    219    217    231  29114    213    232    214    226  29114  29114  29114    210    207    195  29114  29114    215    205  29114  29114    203    204    212  29114    220    183    217    215    204  29114    214  29114    197    183    200    212    231    212    228    211    256    219    198  29114  29114  29114  29114    212    249    229    186    234    258    220    227    253    207    235    223    197    206    224    236    224    239    216  29114  29114    219  29114    237    226    227    208  29114    207    237    211    241    239    230  29114  29114  29114  29114  29114  29114  29114  29114  29114  29114  29114  29114  29114  29114  29114  29114  29114  29114  29114  29114  29114  29114  29114  29114  29114  29114  29114  29114  29114  29114  29114  29114  29114  29114  29114  29114  29114  29114  29114  29114  29114  29114  29114  29114  29114  29114  29114  29114  29114  29114  29114  29114  29114  29114  29114  29114  29114  29114  29114  29114  29114  29114  29114  29114  29114  29114  29114  29114  29114  29114    244    156    230    168    181  29114  29114  29114    179    162    159    269    154    168    180    200    172  29114  29114  29114  29114    290  29114    239    263  29114    274    249    282    171    163    223    168    221    248    245    285    213    162    160    169    161    165    232    163  29114    203    227  29114    165    274    158    218    208    197    215    241  29114  29114    201    160    197    175    152    198    208    199  29114    171    204    162    181    171    158    157    164    164    170    169    176    175  29114    202    169    201    157    168    182  29114  29114    192  29114  29114    183    169  29114  29114  29114  29114    232    228    219    221    223  29114    224    206  29114    227  29114    244    230    204  29114  29114  29114    184    201    221    175  29114    191    141    253  29114    141    154    152    162  29114    150    224    211  29114    205    218    208    208    229    211    201  29114    204    209    190  29114    199    200    202  29114  29114  29114    223    199    202    203    212    222    211    218    199    212  29114    207  29114  29114    210    217    208    217    227    219    221  29114  29114    207  29114    227    219  29114    225    228    210    203  29114    205  29114    215    214    219    218    209    222    216    214    211    211    221    216    225  29114    208    213    205    214    215    207    206    192    205    199    216    225  29114    217    193    183  29114    221    219  29114    221    229    221  29114    218  29114  29114    250  29114  29114  29114  29114  29114  29114  29114  29114  29114  29114  29114  29114  29114  29114  29114  29114  29114  29114  29114  29114    222    244  29114  29114  29114  29114  29114  29114  29114  29114  29114  29114  29114  29114  29114  29114  29114  29114  29114  29114  29114  29114  29114  29114  29114  29114  29114  29114  29114  29114  29114  29114  29114  29114  29114
  29114  29114  29114  29114  29114  29114  29114  29114  29114  29114  29114  29114  29114  29114  29114  29114  29114  29114  29114  29114  29114  29114  29114  29114  29114  29114  29114  29114  29114  29114  29114  29114  29114  29114  29114  29114  29114  29114  29114  29114  29114  29114  29114  29114  29114  29114  29114  29114  29114  29114  29114  29114  29114  29114  29114  29114  29114  29114  29114  29114  29114  29114  29114  29114  29114  29114  29114  29114  29114  29114  29114  29114  29114  29114  29114  29114  29114  29114  29114  29114  29114  29114  29114  29114  29114  29114    191    232    207  29114    204    219    214    207  29114  29114    204    223    209    233    225    214  29114    213    215    221    220    218  29114  29114    206  29114  29114    290  29114  29114  29114  29114    230  29114  29114    218    202  29114  29114    221    191    174    207  29114    198    217    235  29114  29114    201    250    205    209    204    191    221    221    219    209    196    220    231    225  29114  29114  29114  29114    216    200    197    194  29114    243    189    229  29114    235    192    219    227  29114    223  29114    219    203    230  29114    236    213    231    216    256    239    212    226    206    205    191    240    216    246  29114  29114  29114  29114  29114  29114  29114  29114  29114  29114  29114  29114  29114  29114  29114  29114  29114  29114  29114  29114  29114  29114  29114  29114  29114  29114  29114  29114  29114  29114  29114  29114  29114  29114  29114  29114  29114  29114  29114  29114  29114  29114  29114  29114  29114  29114  29114  29114  29114  29114  29114  29114  29114  29114  29114  29114  29114  29114  29114  29114  29114  29114  29114  29114  29114  29114  29114  29114    170    247    262    209  29114  29114  29114  29114    222    238    171    177    179    175    178    162    174    183  29114  29114  29114  29114    162    224    245    260    163    189    259    157  29114    158    185    174    174    179    160    250    166    257    174    170    155  29114    258  29114    183    219  29114    229  29114    177    208    259    159  29114    178    177  29114    241    196  29114    179    175    189  29114    171    172  29114    192    165    177    158    164    184    168    133    249    165    205    192    186    173    166  29114    166    172  29114    152  29114    173  29114    188    219  29114    160    156    179  29114    262  29114    180    173    222    207  29114    216  29114    147    219    155    160  29114  29114    173    205    202  29114    151  29114    163    189    162    160    237    162    164    156    162    229    184    217    213    215  29114    209    201    206    216    206    222    198  29114  29114  29114    195    193    211  29114    229    221  29114    240    248    226    222    225    214    234    220    217    211    215    217    219    220    216    220  29114  29114    220    223    218    215  29114    216    215    218    252  29114    222    222    225    208    211  29114    219    226    211    218    241    205    204  29114    209  29114    219    214    210  29114    230    214  29114    209    208    213    216    212    194    205    211    205    215    224    186  29114    200  29114    207    221  29114    213  29114    218    224    206    236    238    254    227  29114  29114  29114  29114  29114  29114  29114  29114  29114  29114  29114  29114  29114  29114  29114  29114  29114  29114  29114  29114    233  29114  29114  29114  29114  29114  29114  29114  29114  29114  29114  29114  29114  29114  29114  29114  29114  29114  29114  29114  29114  29114  29114  29114  29114  29114  29114  29114  29114  29114  29114  29114  29114  29114  29114
  29114  29114  29114  29114  29114  29114  29114  29114  29114  29114  29114  29114  29114  29114  29114  29114  29114  29114  29114  29114  29114  29114  29114  29114  29114  29114  29114  29114  29114  29114  29114  29114  29114  29114  29114  29114  29114  29114  29114  29114  29114  29114  29114  29114  29114  29114  29114  29114  29114  29114  29114  29114  29114  29114  29114  29114  29114  29114  29114  29114  29114  29114  29114  29114  29114  29114  29114  29114  29114  29114  29114  29114  29114  29114  29114  29114  29114  29114    213  29114    232  29114  29114  29114  29114  29114    249    202    193    204  29114    149  29114    219    216  29114    207    235    228    208  29114    219    219    201    221    213  29114    216    217  29114  29114    229  29114  29114    235    216  29114    206    219    219  29114    196  29114    218  29114  29114    217    250  29114  29114  29114  29114    216    178    207    202    195    183  29114    220    212    224  29114    210    218    249    207    216    202    218  29114  29114    221    230    230    224    209  29114  29114    206    231    201  29114  29114    200    237    218    221    215    217    238    229    229  29114  29114  29114  29114    196    221    211    233    227    218  29114    228  29114    199  29114  29114  29114  29114  29114  29114  29114  29114  29114  29114  29114  29114  29114  29114  29114  29114  29114  29114  29114  29114  29114  29114  29114  29114  29114  29114  29114  29114  29114  29114  29114  29114  29114  29114  29114  29114  29114  29114  29114  29114  29114  29114  29114  29114  29114  29114  29114  29114  29114  29114  29114  29114  29114  29114  29114  29114  29114  29114  29114  29114  29114  29114  29114  29114  29114  29114  29114  29114  29114  29114  29114  29114  29114  29114  29114  29114  29114  29114    237    153    161    170    167    187    246  29114  29114  29114  29114  29114    263    248    246    159    275    170    168    165    170    187    219    163    158    245    266    248  29114    183    243  29114    173  29114  29114  29114    204  29114    184  29114    164  29114  29114    182    214  29114    233    224  29114    239    208    239    158    190    194    205    192    173    158    170  29114    175  29114    171  29114    169    168    174    162  29114    200    178    167    171    235  29114    162    154  29114    147    151    144  29114    186    150    205  29114    139    149  29114    184    172    158    150    212    214    228    150  29114    172    155    170    150    153    203    204    160  29114  29114    189  29114    155  29114    155    164    192    151    199    221    152    138    245    156  29114    222    210    225    206    206  29114    218    195    202    204    192  29114  29114    214  29114    238    225    223    216    226    232    227    249    225    214    217    223    223  29114    222    219    215    214    205    204    224    205    209  29114    217  29114    226  29114    215    223    213    204    229    212    224    216    212    217    223    212    220    213    216    212    223    210    189    219    215    224    211    224  29114    217    208    216    206    212  29114    216    207    205    203    226    241  29114    199    221  29114    218    218    215    219  29114  29114    216    219    200  29114  29114    238  29114  29114  29114  29114  29114  29114  29114  29114  29114  29114  29114  29114  29114  29114  29114  29114  29114  29114  29114  29114  29114    233  29114  29114  29114  29114  29114  29114  29114  29114  29114  29114  29114  29114  29114  29114  29114  29114  29114  29114  29114  29114  29114  29114  29114  29114  29114  29114  29114  29114  29114  29114  29114  29114  29114
  29114  29114  29114  29114  29114  29114  29114  29114  29114  29114  29114  29114  29114  29114  29114  29114  29114  29114  29114  29114  29114  29114  29114  29114  29114  29114  29114  29114  29114  29114  29114  29114  29114  29114  29114  29114  29114  29114  29114  29114  29114  29114  29114  29114  29114  29114  29114  29114  29114  29114  29114  29114  29114  29114  29114  29114  29114  29114  29114  29114  29114  29114  29114  29114  29114  29114  29114  29114  29114  29114  29114  29114  29114  29114  29114  29114  29114  29114  29114    221  29114  29114  29114  29114  29114  29114    216  29114    230  29114    220    219  29114    214    206    168    228    207    237  29114  29114    244    215    208    220    209    213    219    217  29114  29114    222  29114    192    204    213    232    222  29114  29114    215    196  29114    214    208  29114    212    209  29114    229    175    200    180    197  29114    205    212    200    219  29114    212    196    215    199    238    218    229    208    213    214    216    221    223    226    240    228  29114    170    257  29114    199    209    189    200    198    213  29114  29114  29114    233  29114  29114    221    227  29114    214  29114    209  29114    221  29114    215  29114  29114  29114    226    227  29114  29114  29114  29114  29114  29114  29114  29114  29114  29114  29114  29114  29114  29114  29114  29114  29114  29114  29114  29114  29114  29114  29114  29114  29114  29114  29114  29114  29114  29114  29114  29114  29114  29114  29114  29114  29114  29114  29114  29114  29114  29114  29114  29114  29114  29114  29114  29114  29114  29114  29114  29114  29114  29114  29114  29114  29114  29114  29114  29114  29114  29114  29114  29114  29114  29114  29114  29114  29114  29114  29114  29114  29114  29114  29114  29114  29114    225    170    169    173    180    274    161    179  29114  29114    211    113    218    261    287    177    235  29114    174    187    182    275  29114    170    171    156    176  29114  29114  29114    180    173  29114  29114    195    183    247    251    253    221  29114  29114  29114    217    201    224    228    215  29114    189    159    175    255    159  29114    163    208    242  29114    181    167    177    180    178    158    206  29114    165    171    195    179    189    199    199    188  29114    157    153  29114  29114  29114  29114  29114    173  29114    157  29114    155    186    159  29114    150    153    150    147    153    222    221    148    148    157  29114  29114    142    151    188    190    143    147    195  29114    162    184    200    159    205    170    198    213  29114    226    221    149    235    209    154  29114    228    213    189    198  29114    205    215  29114    216    218    226    206    229    230    224    231    204    225    210    220    197  29114    206    217    219    215    205    224    208    213    218    204    211    207    199    210    208    227  29114  29114    245    229    224    221    203    203    203    229    214    207    216    224    233    218    214    209    210    216    207    208    213    213    205    217    210  29114    202    206    209    212    227    208    207    184    200    219    218    198    211    212    214    204  29114    207    217  29114    215    188  29114  29114  29114  29114  29114    212    236  29114  29114  29114  29114  29114  29114  29114  29114  29114  29114  29114  29114  29114  29114  29114  29114  29114  29114  29114  29114  29114  29114  29114  29114  29114  29114  29114  29114  29114  29114  29114  29114  29114  29114  29114  29114  29114  29114  29114  29114  29114  29114  29114  29114  29114  29114  29114  29114  29114  29114  29114  29114  29114  29114
  29114  29114  29114  29114  29114  29114  29114  29114  29114  29114  29114  29114  29114  29114  29114  29114  29114  29114  29114  29114  29114  29114  29114  29114  29114  29114  29114  29114  29114  29114  29114  29114  29114  29114  29114  29114  29114  29114  29114  29114  29114  29114  29114  29114  29114  29114  29114  29114  29114  29114  29114  29114  29114  29114  29114  29114  29114  29114  29114  29114  29114  29114  29114  29114  29114  29114  29114  29114  29114  29114  29114  29114  29114  29114  29114  29114  29114  29114    223    206  29114    228    269  29114    226    214    265  29114    135    217    210    182    219  29114    236  29114    212    230    226  29114    219  29114    245    193    216    208    213    216    223  29114  29114  29114    201    220  29114    193    199    219    204    209    219  29114  29114  29114  29114  29114    205    209    250    205    223    210    203    220    232    189    237    222    214    209    209    203    203    199    215    201    231    210    231    181    216    219    239    215    224    230    226  29114    222    229  29114    210    222    210    192  29114    233  29114    233  29114    207  29114  29114    215    211  29114    248    210    218    229    219  29114  29114  29114    253    225  29114  29114  29114  29114  29114  29114  29114  29114  29114  29114  29114  29114  29114  29114  29114  29114  29114  29114  29114  29114  29114  29114  29114  29114  29114  29114  29114  29114  29114  29114  29114  29114  29114  29114  29114  29114  29114  29114  29114  29114  29114  29114  29114  29114  29114  29114  29114  29114  29114  29114  29114  29114  29114  29114  29114  29114  29114  29114  29114  29114  29114  29114  29114  29114  29114  29114  29114  29114  29114  29114  29114  29114  29114  29114  29114  29114  29114    186    238  29114  29114  29114  29114  29114  29114  29114  29114    190    175  29114  29114    191    178    270    156    272    248  29114    153    201  29114    242    180    237    214    182    188  29114    261    199  29114    240  29114  29114    176    169    220    201  29114  29114    170    181  29114    205    218    222    174    158    187    189    268  29114    198    217    159    205    192    190    206    154    177    202    166    214    169    179    159    158    167    192    172    165    158    192  29114    197    156  29114    155  29114    150  29114    143  29114    142    139    143  29114  29114    151    149    162    146    155    165  29114  29114    139    150    147    143    138    147    156  29114    197    155    153    157    141  29114    183    192    189    175    197    177    157    233    151    223    162    160    161    214  29114    173    201    194    197    215    220    211    213    207    220  29114    215    223    216    206    214    224  29114    227    202  29114  29114    218    220    217    217    211    210    207    212    223  29114    208    215    218    227    236    243    210    221  29114    220    217    198    215    192    213    218  29114    215    232    216    200    212    240    208    205    199    207    215    208    213    213    197    210    214    203    220    214    222    236    212    201    209    219    200    214    211    205    201    209  29114    207    211    207    198  29114  29114  29114  29114  29114  29114    238  29114  29114  29114  29114  29114  29114  29114  29114  29114  29114  29114  29114  29114  29114  29114  29114  29114  29114  29114  29114  29114  29114  29114  29114  29114  29114  29114  29114  29114  29114  29114  29114  29114  29114  29114  29114  29114  29114  29114  29114  29114  29114  29114  29114  29114  29114  29114  29114  29114  29114  29114  29114  29114  29114  29114
  29114  29114  29114  29114  29114  29114  29114  29114  29114  29114  29114  29114  29114  29114  29114  29114  29114  29114  29114  29114  29114  29114  29114  29114  29114  29114  29114  29114  29114  29114  29114  29114  29114  29114  29114  29114  29114  29114  29114  29114  29114  29114  29114  29114  29114  29114  29114  29114  29114  29114  29114  29114  29114  29114  29114  29114  29114  29114  29114  29114  29114  29114  29114  29114  29114  29114  29114  29114  29114  29114  29114  29114  29114  29114  29114  29114  29114  29114  29114    282    283    208    173    225  29114  29114    232  29114  29114    197    222    221  29114    219    206  29114    205  29114  29114    226    222    208    195    224  29114    215    200    216    208    215    201  29114    207    214    206    201    197    217    193  29114  29114    208    230  29114    215  29114    208  29114    209    206    199    186    229    186    199    219    200    155    209    213    208    215    226    204    211    210    206    220    207    206    208    207    194    209    219    241    229    197    220    219    205    206    214    227    216    203    222    252    206    231  29114  29114  29114  29114  29114  29114  29114  29114  29114  29114  29114  29114  29114  29114    257  29114  29114  29114  29114  29114  29114  29114  29114  29114  29114  29114  29114  29114  29114  29114  29114  29114  29114  29114  29114  29114  29114  29114  29114  29114  29114  29114  29114  29114  29114  29114  29114  29114  29114  29114  29114  29114  29114  29114  29114  29114  29114  29114  29114  29114  29114  29114  29114  29114  29114  29114  29114  29114  29114  29114  29114  29114  29114  29114  29114  29114  29114  29114  29114  29114  29114  29114  29114  29114  29114  29114  29114  29114  29114  29114  29114  29114    145  29114  29114  29114  29114  29114  29114  29114  29114  29114  29114    162    180    184    241    193    201    235    185    260    213    192  29114  29114  29114    174    188    181  29114    196    166    208    249    234  29114    166  29114    229    222  29114    206    248    240    214    151    159  29114    199    166    168    162    157    173    173    203  29114    192  29114    204    125    204    194    166    173    157    212    187    182    172    165    192  29114    177    180  29114    164    172    212    157    146  29114    137  29114    216    146    155    148    146    152  29114    152  29114    163    234    167    149    151    150    145    158    139    150    144    157    127  29114    143    289    156    182    149    161    153    149    157    203    170    187    161    163    182    197  29114    221    223    163    218    161    158    155    153    154    199    204    217    209  29114    214    208    211    206  29114    213    238    196    205    238  29114    235    230    237    228    218    207    208  29114    219    216    221    220    215    212  29114    217    215    221    222    243    216    200    207    210    215  29114    202    201    221    220    209    213    224    232    237    233    207    220    231    220    198    205    207    212    215  29114    219    213    218  29114    213    221    201    229    203    196    214    204    214    213    200    205    206    221    206    207    220    210    204    223    218  29114  29114  29114  29114    231  29114  29114  29114  29114  29114  29114  29114  29114  29114  29114  29114  29114  29114  29114  29114  29114  29114  29114  29114  29114  29114  29114  29114  29114  29114  29114  29114  29114  29114  29114  29114  29114  29114  29114  29114  29114  29114  29114  29114  29114  29114  29114  29114  29114  29114  29114  29114  29114  29114  29114  29114  29114  29114  29114
  29114  29114  29114  29114  29114  29114  29114  29114  29114  29114  29114  29114  29114  29114  29114  29114  29114  29114  29114  29114  29114  29114  29114  29114  29114  29114  29114  29114  29114  29114  29114  29114  29114  29114  29114  29114  29114  29114  29114  29114  29114  29114  29114  29114  29114  29114  29114  29114  29114  29114  29114  29114  29114  29114  29114  29114  29114  29114  29114  29114  29114  29114  29114  29114  29114  29114  29114  29114  29114  29114  29114  29114  29114  29114  29114  29114  29114  29114  29114  29114  29114    272  29114  29114    235  29114    233    216    238    220    217    231    234  29114    235    188  29114    219  29114    215    230    227    208    181    218    197    196  29114    198  29114    205    205  29114  29114    199    211  29114  29114  29114    235    202  29114    214  29114  29114  29114    208    194    215    205    191  29114    200    214    235    204    189    231    221    203    201    209    196    213    221    204    193    205    199    224  29114    236    208    206    221    216    213    204    215    214    234    220    200    224    218    214    215  29114  29114  29114  29114  29114  29114  29114  29114    223    219  29114  29114  29114  29114  29114  29114  29114  29114  29114    212  29114  29114  29114  29114  29114  29114  29114  29114  29114  29114  29114  29114  29114  29114  29114  29114  29114  29114  29114  29114  29114  29114  29114  29114  29114  29114  29114  29114  29114  29114  29114  29114  29114  29114  29114  29114  29114  29114  29114  29114  29114  29114  29114  29114  29114  29114  29114  29114  29114  29114  29114  29114  29114  29114  29114  29114  29114  29114  29114  29114  29114  29114  29114  29114  29114  29114  29114  29114  29114  29114  29114  29114  29114  29114  29114  29114  29114  29114  29114  29114  29114  29114  29114  29114    227    265    154    161    215    201    153    190    179    234    222    246    209    215    197    148    239    265    173    187  29114    172  29114    183  29114    168    240  29114    216    228    249    210    233    205    236  29114    206    257    213    228    195    204  29114    179  29114  29114    228  29114    176    198  29114    204    199    209    200  29114    210    195    162    200  29114    175    170    170    165    162    154    279    152    157    149    133    136    168    135    131    130    146    146    139    135  29114    150    129  29114    155    149    141    145    158    142    142  29114    169    131    130    131    145    131    145    156    157    155    151    156    151    155    175    206    170    178    205    221    229    213    203    176    168    218    164    162    172    171    195    208    226    193  29114  29114    216    217    209  29114  29114    226    237  29114    199    225    260    258    220    214    233    235    239  29114    231    223    221    233    219    226    220    226    221    213    217    245  29114    208  29114    222    217    228    223    210    222    216    224    234    228    223    227    230    193    224    211    195    215    187    198    216    212    202  29114    217    223    213    223    219    228    203    209    213    205    210    208    211    208    216    200    201    201    208    203    191    172  29114    214  29114  29114  29114  29114    239  29114  29114  29114  29114  29114  29114  29114  29114  29114  29114  29114  29114  29114  29114  29114  29114  29114  29114  29114  29114  29114  29114  29114  29114  29114  29114  29114  29114  29114  29114  29114  29114  29114  29114  29114  29114  29114  29114  29114  29114  29114  29114  29114  29114  29114  29114  29114  29114  29114  29114  29114  29114  29114  29114
  29114  29114  29114  29114  29114  29114  29114  29114  29114  29114  29114  29114  29114  29114  29114  29114  29114  29114  29114  29114  29114  29114  29114  29114  29114  29114  29114  29114  29114  29114  29114  29114  29114  29114  29114  29114  29114  29114  29114  29114  29114  29114  29114  29114  29114  29114  29114  29114  29114  29114  29114  29114  29114  29114  29114  29114  29114  29114  29114  29114  29114  29114  29114  29114  29114  29114  29114  29114  29114  29114  29114  29114  29114  29114  29114  29114  29114  29114  29114  29114  29114  29114    196  29114  29114  29114    177    222    238  29114    224    192    215  29114    213    226    214    200    242    220    253    243    208    213    189    184    199    192    207    173    185    201    195    190    202    206  29114  29114    205    190    229  29114  29114  29114    214    216  29114    209  29114    201    208    208    222    204    206    198    208    205    209    198    202    209    217    185  29114    179    206    193  29114    221    226    224    217    218    211    226    233    208    210    213    217    211    212    225    226    224    211    206  29114  29114    225    239  29114  29114  29114  29114  29114  29114  29114  29114  29114  29114  29114    227  29114    231    240    249    253    252  29114  29114  29114  29114  29114  29114  29114  29114  29114  29114  29114  29114  29114  29114  29114  29114  29114  29114  29114  29114  29114  29114  29114  29114  29114  29114  29114  29114  29114  29114  29114  29114  29114  29114  29114  29114  29114  29114  29114  29114  29114  29114  29114  29114  29114  29114  29114  29114  29114  29114  29114  29114  29114  29114  29114  29114  29114  29114  29114  29114  29114  29114  29114  29114  29114  29114  29114  29114  29114  29114  29114  29114  29114  29114  29114  29114  29114  29114    254    160    152    152    169    180    242    167    252    170    170    184    164    279    176    240    170    231    178    174    152  29114    198    233  29114  29114    149    253    180  29114    217    224    238    231  29114    237    205    206    212  29114    214  29114    174  29114    185    183    208    201  29114    190    197    176    184    198    205    153    206    174    193    166    169    205    202    201  29114    195    153  29114    168    159    128    147    140    140    144  29114    130    119    133    117    131    139    166    134    196    135    138    141    142  29114    150  29114    144    146  29114  29114    131    130    131    132    133    140    156    241    153    144    150    152    160    159    160    172    182    170    183    238    192    235    230    163    170    162    176    155    185  29114    180    213  29114  29114    213  29114  29114    210  29114  29114    247    234  29114  29114    243    251  29114  29114    257  29114    217    222    214    209  29114    225    233    229    216    233    222    223    224    228    208    234    210    225    214    210    207    211    209    215    215    217  29114    233    229    232    235  29114  29114    240    230    205    176    193    207    215    213    220    219  29114    221    213    215    218    206  29114    203    237    206    205    204    226  29114    202    213    214    209    207    205    211    226    233    227  29114  29114    221    219  29114  29114  29114  29114  29114  29114  29114  29114  29114  29114  29114  29114  29114  29114  29114  29114  29114  29114  29114  29114  29114  29114  29114  29114  29114  29114  29114  29114  29114  29114  29114  29114  29114  29114  29114  29114  29114  29114  29114  29114  29114  29114  29114  29114  29114  29114  29114  29114  29114  29114  29114  29114  29114  29114  29114
  29114  29114  29114  29114  29114  29114  29114  29114  29114  29114  29114  29114  29114  29114  29114  29114  29114  29114  29114  29114  29114  29114  29114  29114  29114  29114  29114  29114  29114  29114  29114  29114  29114  29114  29114  29114  29114  29114  29114  29114  29114  29114  29114  29114  29114  29114  29114  29114  29114  29114  29114  29114  29114  29114  29114  29114  29114  29114  29114  29114  29114  29114  29114  29114  29114  29114  29114  29114  29114  29114  29114  29114  29114  29114  29114  29114  29114  29114  29114  29114  29114  29114  29114  29114    239  29114  29114    161    226    215    231  29114    203    208    223  29114    213    286  29114    214  29114    206    199    201    198    160    191    177    175  29114    177  29114    183    194    203    206  29114  29114  29114    229  29114  29114    211    193    247    231  29114    212    201    194    198    229    210    212    221    217  29114  29114  29114  29114  29114    209  29114    219    203    216    198    223    219    188    200    219    221    233    235    204    203    242    202  29114    236    192  29114    196    231  29114  29114  29114  29114  29114  29114    199  29114  29114  29114  29114  29114  29114  29114  29114  29114  29114  29114    213    236  29114    209    236    206    219    220  29114  29114  29114  29114  29114  29114  29114  29114  29114  29114  29114  29114  29114  29114  29114  29114  29114  29114  29114  29114  29114  29114  29114  29114  29114  29114  29114  29114  29114  29114  29114  29114  29114  29114  29114  29114  29114  29114  29114  29114  29114  29114  29114  29114  29114  29114  29114  29114  29114  29114  29114  29114  29114  29114  29114  29114  29114  29114  29114  29114  29114  29114  29114  29114  29114  29114  29114  29114  29114  29114  29114  29114    290    221    213  29114    178    255  29114    214    162    163    173    223    174    157    148    207    201    141    224    186    228    209    167  29114  29114    170  29114    194    229    190  29114  29114  29114    161  29114    222    253    217    230  29114    134    211    215    210    218    242  29114    197  29114    195    181    173    204    202    189    206    208    181    194    202    157  29114    192    163    181    175    192  29114    150    167    174    162    157  29114    167    197    137    148  29114    154    172    171    160    159    140  29114    136    189    129    144    130    132  29114    142    135    147    143    151    135    233    134    126    128    143    134    132    134    138    152    154    158    152    164    166    160    163    221    218    237    191    179    225    201    189    183    173    178    161    170    185    171    191    198    161    190    177    197    186    199    215    214    224  29114    220    226    249    265  29114    239  29114    235    231  29114    228    202    224    225  29114    228    227    232    246    215    243    227    227    215    206    219    221    198    221    213    227    216    216    209    229    233    242    235    178    169    233    213    220    208    207  29114    198    207    203    214    215    215    215    215    216    207    213    192    201    210    218    201    210    207    218    206    213  29114    209    216    213  29114  29114    219  29114  29114  29114  29114  29114  29114  29114  29114  29114  29114  29114  29114  29114  29114  29114  29114  29114  29114  29114  29114  29114  29114  29114  29114  29114  29114  29114  29114  29114  29114  29114  29114  29114  29114  29114  29114  29114  29114  29114  29114  29114  29114  29114  29114  29114  29114  29114  29114  29114  29114  29114  29114  29114  29114  29114  29114  29114  29114  29114  29114
  29114  29114  29114  29114  29114  29114  29114  29114  29114  29114  29114  29114  29114  29114  29114  29114  29114  29114  29114  29114  29114  29114  29114  29114  29114  29114  29114  29114  29114  29114  29114  29114  29114  29114  29114  29114  29114  29114  29114  29114  29114  29114  29114  29114  29114  29114  29114  29114  29114  29114  29114  29114  29114  29114  29114  29114  29114  29114  29114  29114  29114  29114  29114  29114  29114  29114  29114  29114  29114  29114  29114  29114  29114  29114  29114  29114  29114  29114  29114  29114  29114  29114  29114    279    219    215  29114    197    220    161  29114    166    156    196    178    231    219    199    193    205    227    207    170  29114    180    196    197    192    165    166    160    181    198    213  29114    232    192  29114    217    220    191    236    237    227    230    219    228    216    214    213    203    203    221    217    185  29114  29114    212  29114  29114  29114    209    213    213    216    218  29114    210    222  29114    224    227    209    182    222    231  29114    217    219  29114    201    206    217    222    197    208  29114    204    235    204  29114  29114    226  29114  29114  29114  29114  29114  29114  29114  29114  29114    206    250    228    253    224    210  29114    234  29114  29114  29114  29114  29114  29114  29114  29114  29114  29114  29114  29114  29114  29114  29114  29114  29114  29114  29114  29114  29114  29114  29114  29114  29114  29114  29114  29114  29114  29114  29114  29114  29114  29114  29114  29114  29114  29114  29114  29114  29114  29114  29114  29114  29114  29114  29114  29114  29114  29114  29114  29114  29114  29114  29114  29114  29114  29114  29114  29114  29114  29114  29114  29114  29114  29114  29114  29114  29114  29114  29114  29114  29114    266    242    161    177    187    100    154  29114    214    160    161    154    148    147    181    160    302    194    242    214    174    185    210  29114  29114  29114    193    205  29114    173    246    199  29114    143    248    171    151  29114    235    207    245    222    217    220    191    212    202    206  29114    191  29114    174    204  29114    203    189    218  29114  29114    206    144    146    209    199    184    161    179    162    144  29114    170    181    158    174    129    141    128    126    143    134    130    160    155    166    135    136    150    129    133    132    128    152    132    134    134    134    139    134    131    126    142    134  29114    127  29114    126    146    148    184    152    142    161    160    165    138    155    161    224    171    184    153    165    167    168    166    157    180    149    157    183    167    184    202  29114    171    217    187    216    165    217    190  29114    217    223  29114  29114    224  29114  29114    236    221    239    216    205    210    216    222    208    214    212    232    232    236    223    235    226    198    223    216    210    224    201    182    187    237  29114    223    244    252    229    198    230    232    184    167  29114    229    194    210    208    203    224    222    237    224    216    219    217    220    218    215    208    193    206    210  29114  29114  29114    217  29114  29114    213    208    205    219    211    211  29114  29114  29114  29114  29114  29114  29114  29114  29114  29114  29114  29114  29114  29114  29114  29114  29114  29114  29114  29114  29114  29114  29114  29114  29114  29114  29114  29114  29114  29114  29114  29114  29114  29114  29114  29114  29114  29114  29114  29114  29114  29114  29114  29114  29114  29114  29114  29114  29114  29114  29114  29114  29114  29114  29114  29114  29114  29114  29114  29114
  29114  29114  29114  29114  29114  29114  29114  29114  29114  29114  29114  29114  29114  29114  29114  29114  29114  29114  29114  29114  29114  29114  29114  29114  29114  29114  29114  29114  29114  29114  29114  29114  29114  29114  29114  29114  29114  29114  29114  29114  29114  29114  29114  29114  29114  29114  29114  29114  29114  29114  29114  29114  29114  29114  29114  29114  29114  29114  29114  29114  29114  29114  29114  29114  29114  29114  29114  29114  29114  29114  29114  29114  29114  29114  29114  29114  29114  29114  29114  29114  29114  29114  29114  29114    220  29114    211    206    239    181    140    133  29114    186    167    196  29114    207    143    216  29114    214    190  29114    194    188    189    162    163    180    181    169    186    181    187  29114    195  29114    196  29114    208  29114  29114    212    228    223    232    223  29114    224    214  29114    213    215  29114  29114  29114  29114  29114  29114  29114  29114  29114    218    192    212    207    234    216    241    227    210  29114    231    202  29114    232    210    233    218    216    215    211    233    216  29114    227    210    210    226    236    223    221  29114  29114  29114  29114  29114  29114  29114  29114  29114  29114  29114  29114  29114    220  29114    234  29114    189  29114  29114  29114  29114  29114  29114  29114  29114  29114  29114  29114  29114  29114  29114  29114  29114  29114  29114  29114  29114  29114  29114  29114  29114  29114  29114  29114  29114  29114  29114  29114  29114  29114  29114  29114  29114  29114  29114  29114  29114  29114  29114  29114  29114  29114  29114  29114  29114  29114  29114  29114  29114  29114  29114  29114  29114  29114  29114  29114  29114  29114  29114  29114  29114  29114  29114  29114  29114  29114  29114  29114  29114  29114  29114  29114    147    131    144    125    151    143    224    214    160    217    157    163    147    210    237    254    176    275    233    243  29114    198    199    216    204    217    192    268    255    156    142    228    249    193    231    219    233    230    224    220    214    213    201  29114    196    204    206    163    213  29114    205  29114    200    205    172  29114  29114  29114    206    156    212    159    147  29114    206    145    200    205    163  29114    169    158    139    145    122    301    162    156    148    176    149  29114    161    146    137    133  29114    128    138    126    127  29114    140    122    133    131    123    269    155  29114    135  29114    130    138    144  29114  29114    136    144    159    150    153    169    159    167    158    198  29114  29114    151    160    172    155    158    157    164    183    193    150    162    173    228    171    149  29114    222    213    219    232    194    220  29114    193  29114    277    247    237  29114  29114    213    238    212    215    207    206    214    205    224    227    240    240    224    220    237    237    225    226    185    196    229    184    244    178    188    235  29114    185    175    233    194    172    174    212    206    215    207    196    188    236    215  29114    225    215    219    220  29114    205    218    228    220    226    235    217    226    202    221    213    221    205    206    209    215    214  29114  29114  29114  29114    234  29114  29114  29114  29114  29114  29114  29114  29114  29114  29114  29114  29114  29114  29114  29114  29114  29114  29114  29114  29114  29114  29114  29114  29114  29114  29114  29114  29114  29114  29114  29114  29114  29114  29114  29114  29114  29114  29114  29114  29114  29114  29114  29114  29114  29114  29114  29114  29114  29114  29114  29114  29114  29114  29114  29114  29114
  29114  29114  29114  29114  29114  29114  29114  29114  29114  29114  29114  29114  29114  29114  29114  29114  29114  29114  29114  29114  29114  29114  29114  29114  29114  29114  29114  29114  29114  29114  29114  29114  29114  29114  29114  29114  29114  29114  29114  29114  29114  29114  29114  29114  29114  29114  29114  29114  29114  29114  29114  29114  29114  29114  29114  29114  29114  29114  29114  29114  29114  29114  29114  29114  29114  29114  29114  29114  29114  29114  29114  29114  29114  29114  29114  29114  29114  29114  29114  29114  29114  29114  29114  29114    232    200    165    217    223    213    139    234  29114    153    171  29114    231    215  29114  29114    277  29114  29114    209    219    181    208    184  29114    171  29114    186    188    199  29114  29114  29114    183  29114    206    199    199    190  29114    225    224    229    212    214    227    207    208    214  29114  29114  29114  29114    229  29114  29114  29114  29114  29114    215    207    209    227    204    207    185    241    215    202    210    206    203    205    208    190    215    219    229    243    207  29114    196    212    166    210    203    200    218    212  29114  29114  29114  29114  29114  29114  29114  29114  29114  29114  29114  29114  29114  29114    240  29114    221    241  29114  29114  29114  29114  29114  29114  29114  29114  29114  29114  29114  29114  29114  29114  29114  29114  29114  29114  29114  29114  29114  29114  29114  29114  29114  29114  29114  29114  29114  29114  29114  29114  29114  29114  29114  29114  29114  29114  29114  29114  29114  29114  29114  29114  29114  29114  29114  29114  29114  29114  29114  29114  29114  29114  29114  29114  29114  29114  29114  29114  29114  29114  29114  29114  29114  29114  29114  29114  29114  29114  29114  29114  29114  29114  29114  29114    210    153    119    153    168    148    157    156    152  29114    234    160    150    230    254    227  29114    208    210    214    200  29114    181  29114    219    221  29114    251    170    202    247    166    149  29114    152    159    212    235    208    197    203    193    178    238    217  29114    199    193  29114    156    144    160    197    157  29114    197  29114    198    164    159  29114  29114  29114    159    141    170    144    151    164    155    160    138    134    130    191    115    270    266    166    153  29114    147  29114    122    128    152    322    139  29114    132    137    129  29114    142    127  29114  29114    139    132    124    143    164    129    132  29114    138  29114    142    141    167    145    139    153    156    207    145    153    143  29114    145    148    146    186    141    169    185    178    180    174    203    183  29114    198    247    251  29114    170    199    173  29114  29114    189    212    233    254    266    234    213    220    215  29114    209    202    212    221    216    219    210    211    244    214    246    232    225    229    238    208    188    230    177  29114    228    229    217    222    217    187    229    184    186    207    206    211    205    218    203    216    231  29114    204  29114    229    230    217    217    222    201    197    227    218    236    226    217    230  29114    199    211    190  29114    219    211  29114  29114  29114  29114  29114  29114    241  29114  29114  29114  29114  29114  29114  29114  29114  29114  29114  29114  29114  29114  29114  29114  29114  29114  29114  29114  29114  29114  29114  29114  29114  29114  29114  29114  29114  29114  29114  29114  29114  29114  29114  29114  29114  29114  29114  29114  29114  29114  29114  29114  29114  29114  29114  29114  29114  29114  29114  29114  29114  29114  29114  29114
  29114  29114  29114  29114  29114  29114  29114  29114  29114  29114  29114  29114  29114  29114  29114  29114  29114  29114  29114  29114  29114  29114  29114  29114  29114  29114  29114  29114  29114  29114  29114  29114  29114  29114  29114  29114  29114  29114  29114  29114  29114  29114  29114  29114  29114  29114  29114  29114  29114  29114  29114  29114  29114  29114  29114  29114  29114  29114  29114  29114  29114  29114  29114  29114  29114  29114  29114  29114  29114  29114  29114  29114  29114  29114  29114  29114  29114  29114  29114  29114  29114  29114  29114  29114  29114    233    191    290    220    162    115    228    131    158    146    163    210    225    206    151  29114    186  29114    214  29114  29114  29114    174    191    168    176    159    190    193  29114    177    192  29114  29114  29114  29114    238  29114  29114    222    229    231    235  29114    213    223    226  29114    202    216    225    222    228    245  29114    199  29114    229  29114    222    215    206    208  29114    209    218    199    220    245    248    216    227    230    235    222    220    199    210    198    214    208    193  29114  29114    217    225    217    235  29114    238  29114  29114  29114  29114    207  29114  29114  29114  29114  29114  29114  29114  29114  29114  29114  29114  29114  29114  29114  29114  29114  29114  29114  29114  29114  29114  29114  29114  29114  29114  29114  29114  29114  29114  29114  29114  29114  29114  29114  29114  29114  29114  29114  29114  29114  29114  29114  29114  29114  29114  29114  29114  29114  29114  29114  29114  29114  29114  29114  29114  29114  29114  29114  29114  29114  29114  29114  29114  29114  29114  29114  29114  29114  29114  29114  29114  29114  29114  29114  29114  29114  29114  29114  29114  29114  29114  29114  29114  29114  29114  29114  29114  29114    220    125    126    221    129    160    156    168    148    259    137    204    161    198  29114    225    235    242  29114  29114    186    229    233    249    211    222  29114    182    142    216    232    237    232    234    202    233    204    198    223    226    199    195    219  29114    197    187  29114  29114  29114  29114  29114  29114  29114    205    171  29114  29114  29114  29114    195    144  29114    203    205    197    140    162  29114    161    134    128    133    137    153  29114    124    165  29114  29114  29114  29114  29114    187    147    131    123    127  29114  29114    153    133  29114  29114  29114  29114    148  29114  29114    139  29114  29114    133  29114  29114  29114    134    133    135    150    131    155    143    142    147  29114  29114    218  29114  29114  29114  29114    143    140  29114    250    143    207    219  29114    197    213  29114    231    195    231    156    180    189    207    195    269    205  29114    222    181  29114    214    231    208    206    214    218  29114    212    214    218    211    190    202    213    219    227    232    224    222    234  29114    200    178    220  29114  29114    222    215    214    207    186    201    172    184    225    213    187    209    212    222    229    220    235    202    218    210    222    224    211    176    214    230  29114    228    226    217    219    207    231    223    213    206    216    221  29114  29114  29114  29114  29114    236  29114  29114  29114  29114  29114  29114  29114  29114  29114  29114  29114  29114  29114  29114  29114  29114  29114  29114  29114  29114  29114  29114  29114  29114  29114  29114  29114  29114  29114  29114  29114  29114  29114  29114  29114  29114  29114  29114  29114  29114  29114  29114  29114  29114  29114  29114  29114  29114  29114  29114  29114  29114  29114  29114  29114  29114
  29114  29114  29114  29114  29114  29114  29114  29114  29114  29114  29114  29114  29114  29114  29114  29114  29114  29114  29114  29114  29114  29114  29114  29114  29114  29114  29114  29114  29114  29114  29114  29114  29114  29114  29114  29114  29114  29114  29114  29114  29114  29114  29114  29114  29114  29114  29114  29114  29114  29114  29114  29114  29114  29114  29114  29114  29114  29114  29114  29114  29114  29114  29114  29114  29114  29114  29114  29114  29114  29114  29114  29114  29114  29114  29114  29114  29114  29114  29114  29114  29114  29114  29114  29114  29114    195    227    218    238    183    304    170    169    189  29114    151  29114    218    215  29114    262    257    184    190  29114    185    161    168    173    174  29114    179    181    187    180  29114    185  29114    197    188  29114    197  29114  29114  29114    224    228    246    215    231    228    218    225    217    214    217    233    215    223    165    199    217  29114    216  29114  29114  29114    191    228    210    218    215    217    208    238    233  29114    224    230    217    219    233    193    214    220    210    207    216    200    191    228    196    221    208  29114  29114    217  29114    238  29114  29114  29114  29114  29114  29114  29114  29114  29114  29114  29114  29114  29114  29114  29114  29114  29114  29114  29114  29114  29114  29114  29114  29114  29114  29114  29114  29114  29114  29114  29114  29114  29114  29114  29114  29114  29114  29114  29114  29114  29114  29114  29114  29114  29114  29114  29114  29114  29114  29114  29114  29114  29114  29114  29114  29114  29114  29114  29114  29114  29114  29114  29114  29114  29114  29114  29114  29114  29114  29114  29114  29114  29114  29114  29114  29114  29114  29114  29114  29114  29114  29114  29114  29114  29114  29114  29114  29114  29114  29114    170    178    174    168    181    230    228    154    215    215  29114    197    217    257    245    246    237    206    220    228    227    233    246    238    241    254    237    227    164  29114    219    153    126    139    202    247    221    222  29114    180    200    224    179    219    207    144  29114  29114  29114  29114  29114  29114    135  29114  29114  29114  29114  29114  29114    157  29114    195  29114  29114  29114    147  29114    156  29114  29114    139    131    138    140    248  29114  29114  29114  29114  29114  29114  29114    128    149    150    146  29114    141    154  29114    136  29114  29114    190    281  29114    136    135  29114  29114    140    135    138    140    142    140    125  29114  29114    142    138    138  29114  29114    221  29114    314    140    173    141    141    150    156    179    224  29114    175    168  29114    244  29114  29114    176    167    189    190  29114  29114    234  29114    198    217    236  29114  29114    212  29114    208    201    270  29114    214    204    214    218    208    195    244    239    232    234    235  29114    199    206    202    189  29114    210  29114    211    214    194    217    180    185    159    193    202    217    189    209    204    215    230    221  29114    212    209    215    221    216    223  29114  29114    215  29114  29114    227    212    217    226    215    202    220    212    211    242  29114  29114  29114  29114  29114  29114    258  29114  29114  29114  29114  29114  29114  29114  29114  29114  29114  29114  29114  29114  29114  29114  29114  29114  29114  29114  29114  29114  29114  29114  29114  29114  29114  29114  29114  29114  29114  29114  29114  29114  29114  29114  29114  29114  29114  29114  29114  29114  29114  29114  29114  29114  29114  29114  29114  29114  29114  29114  29114  29114  29114  29114  29114
  29114  29114  29114  29114  29114  29114  29114  29114  29114  29114  29114  29114  29114  29114  29114  29114  29114  29114  29114  29114  29114  29114  29114  29114  29114  29114  29114  29114  29114  29114  29114  29114  29114  29114  29114  29114  29114  29114  29114  29114  29114  29114  29114  29114  29114  29114  29114  29114  29114  29114  29114  29114  29114  29114  29114  29114  29114  29114  29114  29114  29114  29114  29114  29114  29114  29114  29114  29114  29114  29114  29114  29114  29114  29114  29114  29114  29114  29114  29114  29114  29114  29114  29114  29114  29114    191    285    237    165    170  29114    152    158    183  29114    209    208  29114    218    181  29114  29114    235    176    159  29114  29114    168    162    174    179    187    180    180    180    190    184    178    173    170    165  29114    209    235  29114    230  29114    212    222    217    231    227    222    222    232    209    228    226    218  29114  29114  29114  29114    224  29114  29114  29114    239  29114  29114    219    173    223    214    218    222    242  29114  29114  29114  29114    232    211    211    228  29114    266    203    219    207    222    188    217    205    197    224    247    216  29114  29114  29114  29114  29114  29114  29114  29114  29114  29114  29114  29114  29114  29114  29114  29114  29114  29114  29114  29114  29114  29114  29114  29114  29114  29114  29114  29114  29114  29114  29114  29114  29114  29114  29114  29114  29114  29114  29114  29114  29114  29114  29114  29114  29114  29114  29114  29114  29114  29114  29114  29114  29114  29114  29114  29114  29114  29114  29114  29114  29114  29114  29114  29114  29114  29114  29114  29114  29114  29114  29114  29114  29114  29114  29114  29114  29114  29114  29114  29114  29114  29114  29114  29114  29114  29114  29114  29114  29114  29114  29114    178    194    186    161    209    233    150    173    141    163    235    219    239    257    158    238    105    138    252    230    230  29114    236    223    204    228    232    214  29114    201  29114  29114    213  29114    160    217  29114    238    242    179    197    181  29114    185    223    159  29114  29114  29114  29114  29114  29114    148    141  29114  29114  29114  29114    191    204  29114    189    198  29114    136    156    145    142    122    202  29114    132    109    222  29114  29114  29114  29114  29114  29114  29114    181  29114  29114  29114    156    144    140    146  29114    264  29114  29114    203    198    137    140  29114  29114    143    138    134    129    138    136    140    140  29114    134    140    172    146  29114    257    159    152  29114    167    140    191    191    228    194    209    206    189    202    214  29114  29114  29114  29114    196    223  29114    177    202    224  29114    280  29114  29114    174  29114  29114    268    213  29114    206  29114  29114    268    245  29114    268    236  29114    226    244    230    212    231  29114  29114    188    205    199  29114  29114    193  29114    220    180    184    224    214    173  29114    178    186    189    211    229    224    227    216  29114    217    231    228    223    228    203    238    221    211    226    200    226    221    220    216    220    194    209    209    209  29114  29114  29114  29114  29114  29114  29114  29114  29114  29114  29114  29114  29114  29114  29114  29114  29114  29114  29114  29114  29114  29114  29114  29114  29114  29114  29114  29114  29114  29114  29114  29114  29114  29114  29114  29114  29114  29114  29114  29114  29114  29114  29114  29114  29114  29114  29114  29114  29114  29114  29114  29114  29114  29114  29114  29114  29114  29114  29114  29114  29114  29114  29114  29114
  29114  29114  29114  29114  29114  29114  29114  29114  29114  29114  29114  29114  29114  29114  29114  29114  29114  29114  29114  29114  29114  29114  29114  29114  29114  29114  29114  29114  29114  29114  29114  29114  29114  29114  29114  29114  29114  29114  29114  29114  29114  29114  29114  29114  29114  29114  29114  29114  29114  29114  29114  29114  29114  29114  29114  29114  29114  29114  29114  29114  29114  29114  29114  29114  29114  29114  29114  29114  29114  29114  29114  29114  29114  29114  29114  29114  29114  29114  29114  29114  29114  29114  29114  29114    196    157    182    220    161    137    171    152  29114    199    217  29114    226  29114    216    168    204  29114  29114    215    197    223    171    179    209    187    178    182    192    162    175    187    181    166    201    185    191    191    214  29114  29114    238  29114    217    220  29114  29114    233    230    225    218    217    223    224    208    234  29114    168    243    231    216    201    187  29114  29114  29114    214    231    212    215    225    232    218  29114    222    239    224    214    216    224    220    232    222    219  29114    216  29114  29114  29114    173    224    227    203    223  29114  29114  29114  29114  29114  29114  29114  29114  29114  29114  29114  29114  29114  29114  29114  29114  29114  29114  29114  29114  29114  29114  29114  29114  29114  29114  29114  29114  29114  29114  29114  29114  29114  29114  29114  29114  29114  29114  29114  29114  29114  29114  29114  29114  29114  29114  29114  29114  29114  29114  29114  29114  29114  29114  29114  29114  29114  29114  29114  29114  29114  29114  29114  29114  29114  29114  29114  29114  29114  29114  29114  29114  29114  29114  29114  29114  29114  29114  29114  29114  29114  29114  29114  29114  29114  29114  29114  29114  29114  29114  29114    222    183    189    194    171  29114    222    170    160    185    234    201    201    190    226    197    221    116    156    228  29114  29114    147    162    218    234    234    119    192    234    231    209    208    200    207    231    143    207  29114  29114    206  29114    178  29114    137    261  29114  29114  29114  29114  29114  29114    208    160    168    137  29114  29114    215    160    214    206    151    197    204    150    164    139    136  29114    317  29114    262  29114  29114  29114  29114  29114    249    173    150    149  29114    141  29114    129    133    140    149  29114  29114  29114  29114  29114  29114  29114    140    235    242    248  29114  29114    143  29114    134  29114    225    134    143    134    135    143  29114    224    253  29114    140    211  29114  29114    191  29114  29114  29114    171  29114    285    242  29114    233    232  29114    207    213  29114  29114  29114  29114  29114  29114  29114    189  29114  29114  29114  29114  29114  29114    212  29114  29114    231  29114    200  29114    169    269  29114  29114  29114  29114  29114    297  29114    193  29114    270    269    247    209    229    188    192    187    219    215    192    234    185    228    242    232    216    202    220    233  29114    227    218    222    234    230  29114    226    228    212    224    230    225    250  29114    224    216    196    196    216  29114  29114  29114  29114  29114  29114  29114  29114    225  29114  29114  29114  29114  29114  29114  29114  29114  29114  29114  29114  29114  29114  29114  29114  29114  29114  29114  29114  29114  29114  29114  29114  29114  29114  29114  29114  29114  29114  29114  29114  29114  29114  29114  29114  29114  29114  29114  29114  29114  29114  29114  29114  29114  29114  29114  29114  29114  29114  29114  29114  29114  29114  29114  29114  29114
  29114  29114  29114  29114  29114  29114  29114  29114  29114  29114  29114  29114  29114  29114  29114  29114  29114  29114  29114  29114  29114  29114  29114  29114  29114  29114  29114  29114  29114  29114  29114  29114  29114  29114  29114  29114  29114  29114  29114  29114  29114  29114  29114  29114  29114  29114  29114  29114  29114  29114  29114  29114  29114  29114  29114  29114  29114  29114  29114  29114  29114  29114  29114  29114  29114  29114  29114  29114  29114  29114  29114  29114  29114  29114  29114  29114  29114  29114  29114  29114  29114  29114  29114  29114    207    169    241  29114  29114  29114    175  29114  29114    160    158    175    201    205  29114    174    177    223    208  29114  29114  29114    198    170  29114    225    177    166    187    200    193  29114    165    216    174    193  29114    179    239    247    244    232    235    235    226    223    231    224    224    221    216  29114    228  29114    235  29114  29114    240    211    231    211  29114  29114  29114    229    231    219  29114  29114    220    217    206    220  29114    222    228    224    215    212    226    218    222    224    220    208  29114  29114  29114    223    225    216  29114  29114  29114  29114  29114  29114  29114  29114  29114  29114  29114  29114  29114  29114  29114  29114  29114  29114  29114  29114  29114  29114  29114  29114  29114  29114  29114  29114  29114  29114  29114  29114  29114  29114  29114  29114  29114  29114  29114  29114  29114  29114  29114  29114  29114  29114  29114  29114  29114  29114  29114  29114  29114  29114  29114  29114  29114  29114  29114  29114  29114  29114  29114  29114  29114  29114  29114  29114  29114  29114  29114  29114  29114  29114  29114  29114  29114  29114  29114  29114  29114  29114  29114  29114  29114  29114  29114  29114  29114  29114  29114  29114  29114  29114    228    222    162    137    165    139    153    174    138    150    171    182    236    198    248    229    183    155    171    151  29114  29114  29114  29114    197  29114    210    190    222    242  29114  29114  29114  29114    242  29114    216    169  29114    221    167    155  29114    199  29114  29114  29114  29114  29114  29114  29114  29114    245  29114  29114  29114  29114  29114  29114    220    191    209    135    199    153    156    143    140    148  29114    309    244  29114  29114  29114  29114    318    121  29114    142    195  29114  29114    148    170    136  29114    136    108  29114  29114  29114  29114    144  29114  29114  29114  29114  29114    245    233    240    124  29114    186    275    154    223    238    166    220    153    144  29114    137    223    138    144    133    198    191    201    191    203    178    285  29114    220    214    206  29114    229    242    234    278    175  29114  29114  29114  29114  29114  29114  29114  29114  29114  29114  29114  29114  29114  29114  29114  29114  29114    294    278    198  29114  29114    286  29114  29114    270    181    179  29114  29114    271  29114    193  29114    217    216    163    207    260    223    233    207    217    191    171    197    193    231    220    232    227    236    227    213    198    241    200    208    224    229    208    212    210    234  29114    205    216    235    221    247  29114  29114  29114  29114  29114  29114  29114  29114  29114    253  29114  29114  29114  29114  29114  29114  29114  29114  29114  29114  29114  29114  29114  29114  29114  29114  29114  29114  29114  29114  29114  29114  29114  29114  29114  29114  29114  29114  29114  29114  29114  29114  29114  29114  29114  29114  29114  29114  29114  29114  29114  29114  29114  29114  29114  29114  29114  29114  29114  29114  29114  29114  29114  29114  29114
  29114  29114  29114  29114  29114  29114  29114  29114  29114  29114  29114  29114  29114  29114  29114  29114  29114  29114  29114  29114  29114  29114  29114  29114  29114  29114  29114  29114  29114  29114  29114  29114  29114  29114  29114  29114  29114  29114  29114  29114  29114  29114  29114  29114  29114  29114  29114  29114  29114  29114  29114  29114  29114  29114  29114  29114  29114  29114  29114  29114  29114  29114  29114  29114  29114  29114  29114  29114  29114  29114  29114  29114  29114  29114  29114  29114  29114  29114  29114  29114  29114  29114  29114  29114    199    152    158    206  29114    166    158    182  29114    156    246    145    197    208    250  29114    167  29114    194    213    213    227    219    175  29114  29114    166    180    183    167    219    188    187    153    165    177  29114    179    210  29114  29114  29114  29114    238    237    233  29114  29114  29114    224    229    219    210    164    223  29114  29114    239    230    229    221  29114  29114  29114  29114    232    197    220    203    224  29114  29114    223    221    207    217    228    225    256    201    218    199    210    227  29114  29114  29114    262    224  29114  29114  29114  29114  29114  29114  29114  29114  29114  29114  29114  29114  29114  29114  29114  29114  29114  29114  29114  29114  29114  29114  29114  29114  29114  29114  29114  29114  29114  29114  29114  29114  29114  29114  29114  29114  29114  29114  29114  29114  29114  29114  29114  29114  29114  29114  29114  29114  29114  29114  29114  29114  29114  29114  29114  29114  29114  29114  29114  29114  29114  29114  29114  29114  29114  29114  29114  29114  29114  29114  29114  29114  29114  29114  29114  29114  29114  29114  29114  29114  29114  29114  29114  29114  29114  29114  29114  29114  29114  29114  29114  29114  29114  29114  29114    187    207    192    209    144    145    178    189    183    276    215    189    192    241    186  29114  29114     77    203    233    160  29114  29114  29114  29114  29114    152    194    215  29114    202  29114    204    224    222    179    195    184    203    132    209    208  29114    186    161  29114  29114  29114  29114  29114  29114  29114  29114  29114  29114  29114  29114  29114  29114  29114  29114    241    184    207    200    195    182    217  29114  29114    142    142    161    117  29114  29114  29114    315    334    112  29114    133  29114    133    140    138    137    193  29114    141  29114  29114  29114    264  29114    218  29114  29114    144  29114  29114    141    229    132    153    144    191    126    151  29114    177    119  29114    134  29114    131    130    135  29114  29114  29114    222    206  29114    215    221  29114  29114    230    196    198    202    170  29114    207    176    203    159    170    204    226  29114  29114  29114  29114  29114  29114  29114  29114  29114  29114  29114  29114  29114  29114  29114  29114  29114    278    279    273  29114  29114  29114  29114  29114  29114  29114    184    168    174    187    162    165    162    184    232    204    209    218    175    223    207  29114    207    225    220    220    226  29114  29114    229    229    218    201    199    225    211    221    224  29114  29114    209    177    203    229  29114  29114  29114  29114  29114  29114  29114  29114  29114    195    232    171    197  29114  29114  29114  29114  29114  29114  29114  29114  29114  29114  29114  29114  29114  29114  29114  29114  29114  29114  29114  29114  29114  29114  29114  29114  29114  29114  29114  29114  29114  29114  29114  29114  29114  29114  29114  29114  29114  29114  29114  29114  29114  29114  29114  29114  29114  29114  29114  29114  29114  29114  29114  29114  29114
  29114  29114  29114  29114  29114  29114  29114  29114  29114  29114  29114  29114  29114  29114  29114  29114  29114  29114  29114  29114  29114  29114  29114  29114  29114  29114  29114  29114  29114  29114  29114  29114  29114  29114  29114  29114  29114  29114  29114  29114  29114  29114  29114  29114  29114  29114  29114  29114  29114  29114  29114  29114  29114  29114  29114  29114  29114  29114  29114  29114  29114  29114  29114  29114  29114  29114  29114  29114  29114  29114  29114  29114  29114  29114  29114  29114  29114  29114  29114  29114  29114  29114  29114  29114    217    177    235    213  29114    156    152    160    259    143    153  29114    165    209    192    184    175  29114  29114    220  29114    215    182    176    178    195    175    157  29114    176    216    198    188    164    156    189    172    194    239    225    232    240  29114    235    229    220    225    228    234    238    210    216    218    214  29114  29114  29114    226    229    222    232    225    231  29114    229    214    225  29114  29114  29114  29114  29114    215    218    233    215    206    228    233    179    236  29114  29114  29114  29114  29114  29114  29114  29114  29114  29114  29114  29114  29114  29114  29114  29114  29114  29114  29114  29114  29114  29114  29114  29114  29114  29114  29114  29114  29114  29114  29114  29114  29114  29114  29114  29114  29114  29114  29114  29114  29114  29114  29114  29114  29114  29114  29114  29114  29114  29114  29114  29114  29114  29114  29114  29114  29114  29114  29114  29114  29114  29114  29114  29114  29114  29114  29114  29114  29114  29114  29114  29114  29114  29114  29114  29114  29114  29114  29114  29114  29114  29114  29114  29114  29114  29114  29114  29114  29114  29114  29114  29114  29114    186     31    219    173  29114  29114  29114  29114  29114  29114    211    201    226    161    144    213    177    163  29114    114  29114    143    179  29114  29114  29114  29114  29114    152    159    177    243    158  29114  29114  29114    157    196    196    211    235    204    205    227    205    216    191    153    206  29114    175  29114  29114    163    203  29114  29114  29114  29114  29114  29114  29114  29114  29114  29114  29114  29114  29114  29114  29114  29114  29114    171    240    191    208    213    213  29114  29114    143    138    142    122  29114  29114    179  29114  29114  29114  29114  29114    136    124  29114    140  29114  29114  29114  29114  29114  29114    276  29114    113  29114  29114  29114    111    110  29114  29114    150    200    109    129  29114  29114    123  29114  29114  29114  29114  29114    146    199    133    220    226    228    164    153    151    153    213    212    244    189    220  29114  29114  29114    191    183  29114    216    214    224    210  29114    209    200    188    207  29114  29114  29114  29114  29114  29114  29114  29114  29114  29114  29114  29114  29114  29114    208    185  29114  29114    252  29114  29114    209    171    183  29114    187    215    173    188    184    184    241    220    201    218    221    222    186    248    227    227    228    221    232  29114    223  29114    229    207    221    210    217    229    197    217  29114    234    213    233    227    248  29114  29114  29114  29114  29114  29114  29114  29114  29114  29114  29114  29114    237    234    231  29114  29114  29114  29114  29114  29114  29114  29114  29114  29114  29114  29114  29114  29114  29114  29114  29114  29114  29114  29114  29114  29114  29114  29114  29114  29114  29114  29114  29114  29114  29114  29114  29114  29114  29114  29114  29114  29114  29114  29114  29114  29114  29114  29114  29114  29114  29114  29114  29114  29114  29114  29114
  29114  29114  29114  29114  29114  29114  29114  29114  29114  29114  29114  29114  29114  29114  29114  29114  29114  29114  29114  29114  29114  29114  29114  29114  29114  29114  29114  29114  29114  29114  29114  29114  29114  29114  29114  29114  29114  29114  29114  29114  29114  29114  29114  29114  29114  29114  29114  29114  29114  29114  29114  29114  29114  29114  29114  29114  29114  29114  29114  29114  29114  29114  29114  29114  29114  29114  29114  29114  29114  29114  29114  29114  29114  29114  29114  29114  29114  29114  29114  29114  29114  29114  29114  29114    186    192    205  29114  29114    159    162    178    166    152    156    174  29114    125    228    135    156  29114    180    197    228    179  29114    172    162    182  29114    162    166    194    173    181    179    192  29114    168    188    220    181    225    235  29114    226    231  29114    224    229    223    211    223    251    223    225  29114    223  29114  29114    212  29114  29114    218    214    221    236    230    217    228    220    220    221    214    228    230    233    212    219    217    210    201    237  29114  29114  29114  29114  29114  29114  29114  29114  29114  29114  29114  29114  29114  29114  29114  29114  29114  29114  29114  29114  29114  29114  29114  29114  29114  29114  29114  29114  29114  29114  29114  29114  29114  29114  29114  29114  29114  29114  29114  29114  29114  29114  29114  29114  29114  29114  29114  29114  29114  29114  29114  29114  29114  29114  29114  29114  29114  29114  29114  29114  29114  29114  29114  29114  29114  29114  29114  29114  29114  29114  29114  29114  29114  29114  29114  29114  29114  29114  29114  29114  29114  29114  29114  29114  29114  29114  29114  29114  29114  29114  29114  29114    206    203    176    220    192    188  29114    196    213    171    174    191  29114    224    226    182    215    210  29114  29114  29114  29114  29114  29114  29114  29114  29114  29114  29114  29114    153    165    144    179    198  29114  29114  29114  29114  29114  29114    157    226    203    200    220    210    138    197    164    221    183  29114    215    201    156  29114  29114  29114  29114  29114  29114  29114  29114  29114  29114  29114  29114  29114  29114  29114  29114  29114  29114  29114  29114    205    197    216    211    194    197    209    211  29114    160  29114    335  29114  29114    328  29114  29114  29114    122    120    117  29114    237    167  29114  29114  29114    227    244  29114  29114    117    119    123    110    112    109    107    103  29114    256    111    115    144    128    119    201    133    147    148    116    174    182    216    209    201  29114    169  29114    204    198  29114    226    224    220    233    209    212    221    204  29114    212  29114  29114  29114  29114  29114  29114  29114    213    193    182  29114  29114  29114  29114  29114  29114  29114  29114  29114  29114  29114  29114  29114    277  29114    250  29114    178  29114    286    189    185    176  29114    179    276    257  29114    186    227    226    247    172    206    226    226    201    209    218    223    218    208    225    225    224  29114    203    219  29114    223    241    231    212    220  29114    251    250    248  29114  29114  29114  29114  29114  29114  29114  29114  29114  29114    283    210    242    205    224    221  29114  29114  29114  29114  29114  29114  29114  29114  29114  29114  29114  29114  29114  29114  29114  29114  29114  29114  29114  29114  29114  29114  29114  29114  29114  29114  29114  29114  29114  29114  29114  29114  29114  29114  29114  29114  29114  29114  29114  29114  29114  29114  29114  29114  29114  29114  29114  29114  29114  29114  29114  29114
  29114  29114  29114  29114  29114  29114  29114  29114  29114  29114  29114  29114  29114  29114  29114  29114  29114  29114  29114  29114  29114  29114  29114  29114  29114  29114  29114  29114  29114  29114  29114  29114  29114  29114  29114  29114  29114  29114  29114  29114  29114  29114  29114  29114  29114  29114  29114  29114  29114  29114  29114  29114  29114  29114  29114  29114  29114  29114  29114  29114  29114  29114  29114  29114  29114  29114  29114  29114  29114  29114  29114  29114  29114  29114  29114  29114  29114  29114  29114  29114  29114  29114  29114  29114  29114    216  29114    231  29114  29114    160    173    202  29114  29114  29114  29114    147    232    218    182    191    217  29114    212    205    166    191    191    168    167    187    183    177  29114    175    228    188    224  29114    220  29114    220    227  29114    194    222    229    221    226    185    223    215    218    226    226    217    221  29114  29114  29114    219    216    202    220    224  29114  29114  29114  29114  29114  29114    226    240    237    236    225    223    213    217    211    212    211    203  29114  29114  29114  29114  29114  29114  29114  29114  29114  29114  29114  29114  29114  29114  29114  29114  29114  29114  29114  29114  29114  29114  29114  29114  29114  29114  29114  29114  29114  29114  29114  29114  29114  29114  29114  29114  29114  29114  29114  29114  29114  29114  29114  29114  29114  29114  29114  29114  29114  29114  29114  29114  29114  29114  29114  29114  29114  29114  29114  29114  29114  29114  29114  29114  29114  29114  29114  29114  29114  29114  29114  29114  29114  29114  29114  29114  29114  29114  29114  29114  29114  29114  29114  29114  29114  29114  29114  29114  29114  29114  29114  29114  29114    173    168    235  29114    172    151    277    152    153    248    131    137    169    294    221    225    233    190  29114  29114  29114  29114  29114  29114  29114  29114  29114  29114  29114  29114    144    148    191    212    344  29114  29114  29114  29114  29114  29114    234    170    212    153    230    226    206    229    211    223    215    192    164  29114  29114  29114  29114  29114  29114  29114  29114  29114  29114  29114  29114  29114  29114  29114  29114  29114  29114  29114  29114  29114  29114    214    202    224  29114    196  29114    181    200    203  29114    342    188  29114  29114  29114    325  29114  29114  29114  29114  29114  29114  29114  29114  29114  29114    242  29114    114    107    101    101  29114    114    117    101    112    108    158  29114    116    121    137    165    151    230    181    197    195  29114  29114    213  29114  29114  29114  29114    227  29114    201    218    216    216  29114  29114    221    232    223    219    204    192  29114  29114  29114  29114  29114  29114  29114  29114  29114  29114  29114  29114  29114  29114  29114  29114  29114  29114  29114  29114  29114  29114  29114    184  29114  29114  29114  29114    290    282    233  29114    286    201    188    174    176    193    197    244    243    242    226    200    235    238    217    231    216    235    230    226    212  29114    217    217    230  29114    219    223  29114    209    233  29114  29114  29114  29114  29114  29114  29114  29114  29114  29114  29114  29114  29114  29114    170  29114  29114  29114  29114    230  29114  29114  29114  29114  29114  29114  29114  29114  29114  29114  29114  29114  29114  29114  29114  29114  29114  29114  29114  29114  29114  29114  29114  29114  29114  29114  29114  29114  29114  29114  29114  29114  29114  29114  29114  29114  29114  29114  29114  29114  29114  29114  29114  29114  29114  29114  29114  29114  29114  29114  29114  29114  29114  29114
  29114  29114  29114  29114  29114  29114  29114  29114  29114  29114  29114  29114  29114  29114  29114  29114  29114  29114  29114  29114  29114  29114  29114  29114  29114  29114  29114  29114  29114  29114  29114  29114  29114  29114  29114  29114  29114  29114  29114  29114  29114  29114  29114  29114  29114  29114  29114  29114  29114  29114  29114  29114  29114  29114  29114  29114  29114  29114  29114  29114  29114  29114  29114  29114  29114  29114  29114  29114  29114  29114  29114  29114  29114  29114  29114  29114  29114  29114  29114  29114  29114  29114  29114  29114  29114    218    184  29114    176    170    165    177    168    168    148  29114    205  29114    152    161  29114  29114  29114    174    175    185    220    237    179  29114    178    185    182    182    244    180    190    227    227    190    193    233    238  29114    214    231    224    233    224    211    217    228  29114    220    223    218    215    223    205  29114  29114    212    217    224  29114  29114  29114  29114  29114  29114    220    218    212    203    190    217    207    221    220    193    213    177    222    202  29114  29114  29114  29114  29114  29114  29114  29114  29114  29114  29114  29114  29114  29114  29114  29114  29114  29114  29114  29114  29114  29114  29114  29114  29114  29114  29114  29114  29114  29114  29114  29114  29114  29114  29114  29114  29114  29114  29114  29114  29114  29114  29114  29114  29114  29114  29114  29114  29114  29114  29114  29114  29114  29114  29114  29114  29114  29114  29114  29114  29114  29114  29114  29114  29114  29114  29114  29114  29114  29114  29114  29114  29114  29114  29114  29114  29114  29114  29114  29114  29114  29114  29114  29114  29114  29114  29114  29114  29114  29114  29114  29114  29114    191    206  29114    161    134    128    148    211    199    209    172    165    107    132  29114    233    162    225  29114  29114  29114  29114  29114  29114  29114  29114  29114    205  29114  29114  29114    122    174    157    204    104  29114  29114  29114  29114  29114  29114    167    238  29114    171    147    193    253    197    191    221    131    144    210  29114  29114  29114  29114  29114  29114  29114  29114  29114  29114  29114  29114  29114  29114  29114  29114  29114  29114  29114  29114  29114    213    203    247    155    150    200    186    190    205    151  29114  29114    180  29114  29114  29114  29114  29114    125  29114  29114    193    290  29114  29114    254    205    231  29114  29114    100    300  29114    104    111    115     97     98     96    245     99    139  29114  29114    161    190  29114  29114    203    177    250  29114    201    225  29114  29114    182  29114  29114    211    250  29114    234  29114    235  29114    183    240  29114  29114  29114  29114  29114  29114  29114  29114  29114  29114  29114  29114  29114    193  29114    194  29114  29114  29114  29114  29114  29114  29114  29114  29114  29114  29114  29114  29114  29114  29114    287    184  29114    288    228    250    195    244    251    266    256    225    230    228    208    203    227    227    223    226    233    216    225  29114    225    230    213    210    209    224  29114    216    215  29114  29114  29114  29114  29114  29114  29114  29114  29114  29114  29114  29114  29114  29114  29114  29114    168  29114  29114  29114  29114  29114  29114  29114  29114  29114  29114  29114  29114  29114  29114  29114  29114  29114  29114  29114  29114  29114  29114  29114  29114  29114  29114  29114  29114  29114  29114  29114  29114  29114  29114  29114  29114  29114  29114  29114  29114  29114  29114  29114  29114  29114  29114  29114  29114  29114  29114  29114  29114  29114  29114  29114  29114  29114  29114
  29114  29114  29114  29114  29114  29114  29114  29114  29114  29114  29114  29114  29114  29114  29114  29114  29114  29114  29114  29114  29114  29114  29114  29114  29114  29114  29114  29114  29114  29114  29114  29114  29114  29114  29114  29114  29114  29114  29114  29114  29114  29114  29114  29114  29114  29114  29114  29114  29114  29114  29114  29114  29114  29114  29114  29114  29114  29114  29114  29114  29114  29114  29114  29114  29114  29114  29114  29114  29114  29114  29114  29114  29114  29114  29114  29114  29114  29114  29114  29114  29114  29114  29114  29114    223    227  29114  29114    184  29114  29114    163    155    177    156    186  29114    196    159    153    165    112    178    150    167    181    166    191  29114  29114    175    157    183    191  29114    158    219    199    245    236    235  29114    219    211    231    234    238    232    227    214  29114    216    227    218    214    221    222    210    195    207    225    244    216    252    226    233  29114  29114    229  29114    224    201    196    222    220  29114    198    220    218    209    217    232    221    175  29114  29114  29114  29114  29114  29114  29114  29114  29114  29114  29114  29114  29114  29114  29114  29114  29114  29114  29114  29114  29114  29114  29114  29114  29114  29114  29114  29114  29114  29114  29114  29114  29114  29114  29114  29114  29114  29114  29114  29114  29114  29114  29114  29114  29114  29114  29114  29114  29114  29114  29114  29114  29114  29114  29114  29114  29114  29114  29114  29114  29114  29114  29114  29114  29114  29114  29114  29114  29114  29114  29114  29114  29114  29114  29114  29114  29114  29114  29114  29114  29114  29114  29114  29114  29114  29114  29114  29114  29114  29114  29114  29114  29114    199    188    127    127    134    147  29114    143    144  29114    172    132    230    139    154    138    311  29114  29114  29114  29114  29114  29114  29114  29114  29114  29114      8  29114  29114  29114  29114  29114    194    184    149    117  29114  29114  29114  29114  29114  29114    166    235    154    120    207    138    194    189    179    173    121    134    214  29114  29114  29114  29114  29114    155    153    176    159    217    185    121  29114  29114  29114  29114  29114  29114  29114  29114  29114  29114  29114  29114    159    163    172    227    213    195  29114  29114  29114  29114    179    136  29114  29114  29114  29114    167     26    358  29114  29114  29114  29114    254    226    303     99    103    100    111    108    106     92    119    114    124  29114    169    189    195    165    158    161    181  29114    186    202    183    208    195    240  29114    238  29114  29114  29114    282    235    272  29114  29114  29114    236  29114    228    208  29114  29114  29114  29114  29114  29114  29114  29114  29114  29114  29114  29114  29114  29114  29114    299  29114  29114    246  29114  29114  29114  29114  29114  29114  29114  29114    286    198    219    213    231    257    236    159    186    232    245    238    237    233    232    217    219    208    213    220    234    235    229    199  29114    236    220    216    221    217    227    214    227    223  29114  29114  29114  29114  29114  29114  29114  29114  29114  29114  29114  29114  29114  29114  29114  29114    168  29114  29114  29114  29114  29114  29114  29114  29114  29114  29114  29114  29114  29114  29114  29114  29114  29114  29114  29114  29114  29114  29114  29114  29114  29114  29114  29114  29114  29114  29114  29114  29114  29114  29114  29114  29114  29114  29114  29114  29114  29114  29114  29114  29114  29114  29114  29114  29114  29114  29114  29114  29114  29114  29114  29114  29114  29114  29114  29114
  29114  29114  29114  29114  29114  29114  29114  29114  29114  29114  29114  29114  29114  29114  29114  29114  29114  29114  29114  29114  29114  29114  29114  29114  29114  29114  29114  29114  29114  29114  29114  29114  29114  29114  29114  29114  29114  29114  29114  29114  29114  29114  29114  29114  29114  29114  29114  29114  29114  29114  29114  29114  29114  29114  29114  29114  29114  29114  29114  29114  29114  29114  29114  29114  29114  29114  29114  29114  29114  29114  29114  29114  29114  29114  29114  29114  29114  29114  29114  29114  29114  29114  29114  29114    225  29114    173    195  29114  29114  29114    151    152    164    221    155  29114  29114    172  29114  29114  29114    165    207    222    187    290    195    169    196  29114    198    190    186    173    165    153    225    217    214    238    213  29114    230    227    227    220    222    218    237    217  29114    232    231    217    225    217    214    225    194    217    217    214    221    222    227    224    208    215    200    218    218    209    199    220    235    200    203    219    199  29114  29114    206  29114  29114  29114  29114  29114  29114  29114  29114  29114  29114  29114  29114  29114  29114  29114  29114  29114  29114  29114  29114  29114  29114  29114  29114  29114  29114  29114  29114  29114  29114  29114  29114  29114  29114  29114  29114  29114  29114  29114  29114  29114  29114  29114  29114  29114  29114  29114  29114  29114  29114  29114  29114  29114  29114  29114  29114  29114  29114  29114  29114  29114  29114  29114  29114  29114  29114  29114  29114  29114  29114  29114  29114  29114  29114  29114  29114  29114  29114  29114  29114  29114  29114  29114  29114  29114  29114  29114  29114  29114  29114  29114  29114  29114  29114    167    178    139    153    121    122  29114    164    306    164  29114    126  29114    158    149  29114  29114  29114  29114  29114  29114  29114  29114  29114  29114  29114  29114  29114  29114  29114  29114  29114  29114  29114    122    238    136    119     72  29114  29114  29114  29114    209  29114    162    235    109    150    114    125    248    200  29114    203    142    121    216    178    183    200    192    182    211  29114  29114    210    153    184    179  29114  29114    207  29114    239  29114  29114    184    181    191    217    137    117  29114    159    191    155  29114  29114    218    329    168    190  29114  29114  29114  29114  29114    127    145    199  29114  29114    137  29114    312    296    130    115  29114    113     87  29114  29114     92    109    137    198    150    160    273    241  29114  29114    201  29114    205  29114    218  29114  29114    238    274  29114  29114  29114  29114    222    198    168  29114     80  29114  29114  29114  29114  29114  29114  29114  29114  29114  29114  29114  29114  29114  29114  29114  29114  29114  29114  29114  29114  29114  29114  29114  29114  29114  29114  29114    188  29114  29114  29114    183    216    217    234    226    230    240    177    194    258    236    229    226    220    199    214    235    227    225    230    235    225    221  29114    220    213    213    199    241    234    231    230    240    233    235  29114  29114  29114  29114  29114  29114  29114  29114  29114  29114  29114  29114  29114  29114  29114  29114  29114    231  29114  29114  29114  29114  29114  29114  29114  29114  29114  29114  29114  29114  29114  29114  29114  29114  29114  29114  29114  29114  29114  29114  29114  29114  29114  29114  29114  29114  29114  29114  29114  29114  29114  29114  29114  29114  29114  29114  29114  29114  29114  29114  29114  29114  29114  29114  29114  29114  29114  29114  29114  29114  29114  29114  29114  29114  29114
  29114  29114  29114  29114  29114  29114  29114  29114  29114  29114  29114  29114  29114  29114  29114  29114  29114  29114  29114  29114  29114  29114  29114  29114  29114  29114  29114  29114  29114  29114  29114  29114  29114  29114  29114  29114  29114  29114  29114  29114  29114  29114  29114  29114  29114  29114  29114  29114  29114  29114  29114  29114  29114  29114  29114  29114  29114  29114  29114  29114  29114  29114  29114  29114  29114  29114  29114  29114  29114  29114  29114  29114  29114  29114  29114  29114  29114  29114  29114  29114  29114  29114  29114  29114    210    203    326    159  29114    202    154    153    151    153    164    137    150  29114    171  29114    271  29114    256    190    219  29114    141  29114  29114  29114    216    215    172    233  29114    237    165    224    230    173    219    235    225    230    209    225    234    233    206  29114    192    188    242    227    236    204    232    225    220    221    210    221    234    224    225    218    217    197    186    194    200    230    213    201  29114    212    233    204    190  29114  29114  29114  29114  29114  29114  29114  29114  29114  29114  29114  29114  29114  29114  29114  29114  29114  29114  29114  29114  29114  29114  29114  29114  29114  29114  29114  29114  29114  29114  29114  29114  29114  29114  29114  29114  29114  29114  29114  29114  29114  29114  29114  29114  29114  29114  29114  29114  29114  29114  29114  29114  29114  29114  29114  29114  29114  29114  29114  29114  29114  29114  29114  29114  29114  29114  29114  29114  29114  29114  29114  29114  29114  29114  29114  29114  29114  29114  29114  29114  29114  29114  29114  29114  29114  29114  29114  29114  29114  29114  29114  29114  29114  29114  29114  29114  29114  29114     29    172    136    126    165    121    149    142    147    180    197    152    192    192  29114  29114  29114  29114  29114  29114  29114  29114  29114  29114  29114  29114  29114    153  29114  29114  29114  29114  29114  29114  29114  29114    220    191    112     96     67  29114  29114    170    153    173    260    216    205  29114  29114  29114  29114  29114  29114  29114  29114  29114    171    176  29114    190    192    157    135    156    152    165    194    180    196    190    194    202    187    184  29114  29114    165    173  29114    192    173  29114  29114    134    136    132    298  29114  29114    180    123      2  29114    166    158    156    123    117    124    110    111  29114    237    351    135    109    233  29114     93    103    223  29114    118  29114    254    120  29114    261    253    228    211  29114  29114  29114    203  29114    222    252  29114  29114    248  29114    227    229  29114  29114  29114  29114  29114  29114  29114  29114  29114  29114  29114  29114  29114  29114  29114  29114  29114  29114  29114  29114  29114    235    223  29114  29114  29114  29114  29114  29114  29114  29114  29114  29114    292  29114  29114    311    237    196  29114    245    232    230  29114    221    235    234    221    235    241    236    221    221    219    238    242    228    234  29114  29114  29114    216    196    203    204    228    214    230  29114    219    197  29114  29114  29114  29114  29114  29114  29114  29114  29114  29114  29114  29114  29114  29114  29114  29114    205    170    247  29114  29114  29114  29114  29114  29114  29114  29114  29114  29114  29114  29114  29114  29114  29114  29114  29114  29114  29114  29114  29114  29114  29114  29114  29114  29114  29114  29114  29114  29114  29114  29114  29114  29114  29114  29114  29114  29114  29114  29114  29114  29114  29114  29114  29114  29114  29114  29114  29114  29114  29114  29114  29114  29114  29114  29114  29114
  29114  29114  29114  29114  29114  29114  29114  29114  29114  29114  29114  29114  29114  29114  29114  29114  29114  29114  29114  29114  29114  29114  29114  29114  29114  29114  29114  29114  29114  29114  29114  29114  29114  29114  29114  29114  29114  29114  29114  29114  29114  29114  29114  29114  29114  29114  29114  29114  29114  29114  29114  29114  29114  29114  29114  29114  29114  29114  29114  29114  29114  29114  29114  29114  29114  29114  29114  29114  29114  29114  29114  29114  29114  29114  29114  29114  29114  29114  29114  29114  29114  29114  29114  29114    219    167  29114     77    198    206    146  29114  29114    156  29114    146  29114  29114    172    172    286  29114  29114    206  29114    161    148    227    242    227  29114    214    174    222    193    158    224    167    220    230    220    201    238    222    251    213  29114    206    246    205    222    220    237    240    228    243    218    218    209    209    216    214  29114    217    221    210    205    198    207    209    201    197    162    200    207    224    217    232    218  29114  29114  29114  29114  29114  29114  29114  29114  29114  29114  29114  29114  29114  29114  29114  29114  29114  29114  29114  29114  29114  29114  29114  29114  29114  29114  29114  29114  29114  29114  29114  29114  29114  29114  29114  29114  29114  29114  29114  29114  29114  29114  29114  29114  29114  29114  29114  29114  29114  29114  29114  29114  29114  29114  29114  29114  29114  29114  29114  29114  29114  29114  29114  29114  29114  29114  29114  29114  29114  29114  29114  29114  29114  29114  29114  29114  29114  29114  29114  29114  29114  29114  29114  29114  29114  29114  29114  29114  29114  29114  29114  29114  29114  29114  29114  29114  29114  29114    141    345    148    221    133    134    163    126    152    152    183    184    186    341  29114  29114  29114  29114  29114    135  29114  29114  29114  29114  29114  29114    110    180  29114  29114  29114  29114  29114  29114  29114  29114    152    217  29114  29114  29114  29114  29114    234    194    192    196  29114  29114  29114  29114  29114  29114    136    147    125  29114    213    179    248  29114    110    150  29114  29114    147    178    174    176  29114    202    146    194    165    202    174  29114    165    186    245    156  29114    178    165    138      2    165     23  29114    194    130    192  29114    122  29114    120    118  29114    154    284    245    254    118    110    117    333    312    100    109    130    234     91    134    236     26    142  29114  29114  29114    144    157    166  29114    210  29114  29114  29114  29114  29114    302    320  29114    232  29114  29114  29114  29114  29114  29114  29114  29114  29114  29114  29114  29114  29114  29114  29114  29114  29114  29114  29114  29114  29114  29114  29114  29114    181  29114  29114    325  29114  29114  29114  29114  29114  29114  29114    245  29114    260  29114  29114    231    195    267    248    241    287    256    236    236    230    231    217    237    207    171    233  29114    233    227    234  29114  29114  29114    216    226    212    242    239  29114    206    191    238  29114  29114  29114  29114  29114  29114  29114  29114  29114  29114  29114  29114  29114  29114  29114  29114  29114  29114    247    154  29114  29114  29114  29114  29114  29114  29114  29114  29114  29114  29114  29114  29114  29114  29114  29114  29114  29114  29114  29114  29114  29114  29114  29114  29114  29114  29114  29114  29114  29114  29114  29114  29114  29114  29114  29114  29114  29114  29114  29114  29114  29114  29114  29114  29114  29114  29114  29114  29114  29114  29114  29114  29114  29114  29114  29114  29114  29114
  29114  29114  29114  29114  29114  29114  29114  29114  29114  29114  29114  29114  29114  29114  29114  29114  29114  29114  29114  29114  29114  29114  29114  29114  29114  29114  29114  29114  29114  29114  29114  29114  29114  29114  29114  29114  29114  29114  29114  29114  29114  29114  29114  29114  29114  29114  29114  29114  29114  29114  29114  29114  29114  29114  29114  29114  29114  29114  29114  29114  29114  29114  29114  29114  29114  29114  29114  29114  29114  29114  29114  29114  29114  29114  29114  29114  29114  29114  29114  29114  29114  29114  29114  29114  29114    206    166    252    198    208    166    132    278    191    154    149    172    186    188    162    179  29114    160    222    307    169  29114    214    206    188    206  29114    218    175  29114    155    229    149    160    157    213    144  29114    135    227    137    194    222    230    200  29114    226    205    189    197    229    194    207    201    211    213    213    203    205    205    217    193    197    193    199    212    204    196    183    234  29114    226    235    168  29114  29114  29114  29114  29114  29114  29114  29114  29114  29114  29114  29114  29114  29114  29114  29114  29114  29114  29114  29114  29114  29114  29114  29114  29114  29114  29114  29114  29114  29114  29114  29114  29114  29114  29114  29114  29114  29114  29114  29114  29114  29114  29114  29114  29114  29114  29114  29114  29114  29114  29114  29114  29114  29114  29114  29114  29114  29114  29114  29114  29114  29114  29114  29114  29114  29114  29114  29114  29114  29114  29114  29114  29114  29114  29114  29114  29114  29114  29114  29114  29114  29114  29114  29114  29114  29114  29114  29114  29114  29114  29114  29114  29114  29114  29114  29114  29114  29114    161    156    121    120    115    322    295    139    142    143    136    208    147  29114  29114  29114  29114    118     61  29114  29114  29114  29114  29114  29114  29114     96    114  29114  29114  29114  29114  29114  29114  29114  29114  29114    203     96  29114  29114  29114  29114  29114    190    201    230    230  29114  29114  29114  29114  29114  29114    145    137  29114  29114  29114    133    158  29114    119  29114    144    194    234    177    146  29114    167    149    208    171    168  29114    163    153    161    162    148    178    158    180    114    130  29114  29114  29114  29114     83    174  29114  29114  29114    125    137    111    125    146  29114  29114    109    101    113  29114    104     96  29114  29114    109    160     99  29114    254  29114  29114  29114  29114  29114  29114    230    195  29114  29114    214  29114    151    150  29114  29114  29114  29114  29114  29114  29114  29114  29114  29114  29114  29114  29114  29114  29114  29114    272  29114  29114  29114  29114  29114    249  29114  29114    212    222    228    222    234    220    222    199    250  29114  29114    282  29114  29114    304    303  29114  29114  29114    246    189    229    252    233    219    256    240    254    254  29114    245    227    216    138    247    245    243    158  29114  29114  29114  29114  29114  29114  29114  29114  29114  29114    202    196  29114  29114  29114  29114  29114  29114  29114  29114  29114  29114  29114  29114  29114  29114  29114  29114  29114  29114  29114  29114  29114    212    255  29114  29114  29114  29114  29114  29114  29114  29114  29114  29114  29114  29114  29114  29114  29114  29114  29114  29114  29114  29114  29114  29114  29114  29114  29114  29114  29114  29114  29114  29114  29114  29114  29114  29114  29114  29114  29114  29114  29114  29114  29114  29114  29114  29114  29114  29114  29114  29114  29114  29114  29114  29114  29114  29114  29114  29114
  29114  29114  29114  29114  29114  29114  29114  29114  29114  29114  29114  29114  29114  29114  29114  29114  29114  29114  29114  29114  29114  29114  29114  29114  29114  29114  29114  29114  29114  29114  29114  29114  29114  29114  29114  29114  29114  29114  29114  29114  29114  29114  29114  29114  29114  29114  29114  29114  29114  29114  29114  29114  29114  29114  29114  29114  29114  29114  29114  29114  29114  29114  29114  29114  29114  29114  29114  29114  29114  29114  29114  29114  29114  29114  29114  29114  29114  29114  29114  29114  29114  29114  29114  29114  29114    147    183    246    104    196  29114  29114    147    146    202    180  29114  29114  29114    206    168    218  29114  29114  29114    303    149    230    209    225    224    231    208  29114  29114    244    196    240    143    199    154    144    225    125    212  29114  29114    213  29114    233  29114    221    215    204  29114    232    210    209    243    212    207    230  29114    156    203    205    187    214    193    205    210    205    211    178    197    219    230  29114  29114  29114  29114  29114  29114  29114  29114  29114  29114  29114  29114  29114  29114  29114  29114  29114  29114  29114  29114  29114  29114  29114  29114  29114  29114  29114  29114  29114  29114  29114  29114  29114  29114  29114  29114  29114  29114  29114  29114  29114  29114  29114  29114  29114  29114  29114  29114  29114  29114  29114  29114  29114  29114  29114  29114  29114  29114  29114  29114  29114  29114  29114  29114  29114  29114  29114  29114  29114  29114  29114  29114  29114  29114  29114  29114  29114  29114  29114  29114  29114  29114  29114  29114  29114  29114  29114  29114  29114  29114  29114  29114  29114  29114  29114  29114  29114  29114  29114    127    105    132    116    109    225    110    125    123  29114    129  29114    126    166  29114  29114  29114  29114  29114  29114  29114  29114  29114  29114  29114  29114  29114    107  29114  29114  29114  29114  29114  29114  29114  29114  29114  29114  29114    214  29114  29114  29114  29114  29114  29114  29114    216    192  29114  29114  29114  29114  29114  29114    205  29114    118    189    135    170    123    135    129  29114  29114    137    133  29114  29114    152    155    115    152  29114  29114    186    144    151    162    158    167    137    170    166    136    131    130  29114  29114    362    200  29114    191  29114  29114  29114    118     94    134  29114    101  29114  29114     98  29114    118  29114  29114  29114    231     90    123  29114    131    165    235    202    176  29114    191  29114  29114  29114  29114  29114  29114    221  29114  29114  29114    317  29114  29114  29114  29114  29114  29114  29114  29114  29114  29114  29114  29114  29114  29114  29114  29114  29114    232  29114  29114  29114  29114  29114  29114  29114    186  29114    233    224    223    213    228    188    193    298    298  29114    254  29114  29114    252    211    219    213    203    222    225    231    239    250    238    240    226    246    241    185    247    242    130  29114  29114  29114  29114  29114  29114  29114  29114  29114  29114  29114    241    247    236    168  29114  29114  29114  29114  29114  29114  29114  29114  29114  29114  29114  29114  29114  29114  29114  29114  29114  29114    256    162    162  29114  29114  29114  29114  29114  29114  29114  29114  29114  29114  29114  29114  29114  29114  29114  29114  29114  29114  29114  29114  29114  29114  29114  29114  29114  29114  29114  29114  29114  29114  29114  29114  29114  29114  29114  29114  29114  29114  29114  29114  29114  29114  29114  29114  29114  29114  29114  29114  29114  29114  29114  29114  29114  29114  29114  29114  29114
  29114  29114  29114  29114  29114  29114  29114  29114  29114  29114  29114  29114  29114  29114  29114  29114  29114  29114  29114  29114  29114  29114  29114  29114  29114  29114  29114  29114  29114  29114  29114  29114  29114  29114  29114  29114  29114  29114  29114  29114  29114  29114  29114  29114  29114  29114  29114  29114  29114  29114  29114  29114  29114  29114  29114  29114  29114  29114  29114  29114  29114  29114  29114  29114  29114  29114  29114  29114  29114  29114  29114  29114  29114  29114  29114  29114  29114  29114  29114  29114  29114  29114  29114  29114  29114    154    148     63    100    157    218    190     75    161    142  29114    158    151    133  29114     82    185    203  29114    264  29114    210    211    222    203    189  29114      6    137    227    232    226    215    129    214    216    193    173    217    215    244    200    211    168    244    230  29114    186    221    193    192    236    195    237    228    202    214    197    189    199    187    184    190    207    218    212    218    216    229    178    233    231  29114  29114  29114  29114  29114  29114  29114  29114  29114  29114  29114  29114  29114  29114  29114  29114  29114  29114  29114  29114  29114  29114  29114  29114  29114  29114  29114  29114  29114  29114  29114  29114  29114  29114  29114  29114  29114  29114  29114  29114  29114  29114  29114  29114  29114  29114  29114  29114  29114  29114  29114  29114  29114  29114  29114  29114  29114  29114  29114  29114  29114  29114  29114  29114  29114  29114  29114  29114  29114  29114    178  29114  29114  29114  29114  29114  29114  29114  29114  29114  29114  29114  29114  29114  29114  29114  29114  29114  29114  29114  29114  29114  29114  29114  29114  29114  29114  29114  29114  29114    131    121     90    115    104    112    133  29114    142    179    127      8    113  29114  29114  29114  29114  29114  29114  29114  29114  29114  29114  29114  29114  29114  29114  29114  29114  29114  29114  29114  29114  29114  29114  29114  29114     80  29114  29114  29114  29114  29114  29114  29114    155    215    201  29114  29114  29114  29114    310  29114    246     72    107    131    179    172    136    111    112    274    122  29114  29114  29114    154    157    145    163    126    157    140    173    176  29114  29114  29114     26    112    170    156    150    142    291  29114     92     26  29114  29114  29114  29114      2    121    123    100    125    252    127  29114    330  29114    119    127    104     95  29114    235     95     90     91    143    162    139    259  29114  29114    205  29114  29114  29114  29114    207    229  29114    218  29114    228  29114  29114  29114  29114  29114  29114  29114  29114  29114  29114  29114  29114    255  29114  29114  29114    241  29114  29114  29114  29114  29114  29114  29114  29114  29114    213    208    219    211    221    216    228    200    191    192    194  29114    249  29114  29114    296    259    264    186    241    241    230    244    243    242    234    234    205    224    239    149    243  29114    236  29114  29114  29114  29114  29114  29114  29114  29114  29114  29114  29114  29114  29114    227    171    247  29114  29114  29114  29114  29114  29114  29114  29114  29114  29114  29114  29114  29114  29114  29114  29114  29114  29114    239    243  29114  29114  29114  29114  29114  29114  29114  29114  29114  29114  29114  29114  29114  29114  29114  29114  29114  29114  29114  29114  29114  29114  29114  29114  29114  29114  29114  29114  29114  29114  29114  29114  29114  29114  29114  29114  29114  29114  29114  29114  29114  29114  29114  29114  29114  29114  29114  29114  29114  29114  29114  29114  29114  29114  29114  29114  29114
  29114  29114  29114  29114  29114  29114  29114  29114  29114  29114  29114  29114  29114  29114  29114  29114  29114  29114  29114  29114  29114  29114  29114  29114  29114  29114  29114  29114  29114  29114  29114  29114  29114  29114  29114  29114  29114  29114  29114  29114  29114  29114  29114  29114  29114  29114  29114  29114  29114  29114  29114  29114  29114  29114  29114  29114  29114  29114  29114  29114  29114  29114  29114  29114  29114  29114  29114  29114  29114  29114  29114  29114  29114  29114  29114  29114  29114  29114  29114  29114  29114  29114  29114  29114  29114  29114    140     82    125    122    214    210  29114  29114    152    155    148  29114    143    155    149    182  29114  29114  29114  29114  29114    203    219    254    230    269    209    160    170    235    131    229    129    221  29114    188  29114    214    232    178    209    196    212    189    190    229    182    199    183    244    222    194    210    220    182    198    170    158    176    211    193    185    203    202    206    159    196    167    242    130  29114  29114  29114  29114  29114  29114  29114  29114  29114  29114  29114  29114  29114  29114  29114  29114  29114  29114  29114  29114  29114  29114  29114  29114  29114  29114  29114  29114  29114  29114  29114  29114  29114  29114  29114  29114  29114  29114  29114  29114  29114  29114  29114  29114  29114  29114  29114  29114  29114  29114  29114  29114  29114  29114  29114  29114  29114  29114  29114  29114  29114  29114  29114  29114  29114  29114  29114  29114  29114  29114  29114  29114  29114  29114  29114  29114  29114  29114  29114  29114  29114  29114  29114  29114  29114  29114  29114  29114  29114  29114  29114  29114  29114  29114  29114  29114  29114  29114  29114  29114  29114    154    119    109    121    124    127    187    103    137    161    136    109  29114  29114  29114  29114  29114  29114  29114  29114  29114  29114  29114  29114  29114  29114  29114  29114  29114  29114  29114  29114      6    266  29114    166    189  29114  29114  29114  29114  29114  29114  29114  29114  29114    126  29114     26     86  29114  29114  29114  29114    172    179    158    167    122    320    126    174  29114    121    113    141    183    157    170  29114    150    120    118    120    103    117    134  29114    162    172  29114  29114    140    147  29114    143    167    354  29114  29114    176  29114  29114  29114  29114  29114    102    119    140    124    100    102  29114  29114    114    115    125     91     88     85     85    121     88    135    108    112    126    126    162    259    181  29114  29114  29114  29114    241    250    208  29114    230  29114  29114  29114  29114  29114  29114  29114  29114  29114  29114    204  29114  29114  29114  29114    241    246  29114  29114  29114  29114  29114  29114  29114  29114    194  29114    231    274  29114    230    218    229    232    241    223    204    244  29114  29114  29114    252    225    239    246    247    243    246    253    253    235    253    252    221    252  29114    146    145    141    146  29114    240  29114  29114  29114  29114  29114  29114  29114  29114  29114    232    235    242    170    239  29114  29114  29114  29114  29114  29114  29114  29114  29114  29114  29114  29114  29114  29114  29114  29114  29114    229    153  29114  29114  29114  29114  29114  29114  29114  29114  29114  29114  29114  29114  29114  29114  29114  29114  29114  29114  29114  29114  29114  29114  29114  29114  29114  29114  29114  29114  29114  29114  29114  29114  29114  29114  29114  29114  29114  29114  29114  29114  29114  29114  29114  29114  29114  29114  29114  29114  29114  29114  29114  29114  29114  29114  29114  29114  29114  29114
[truncated: 967,938 more chars]
