# Supplementary material for: A Novel Large-Scale Temperature Dominated Model for Predicting the End of the Growing Season
Source: PLoS One. 2016 Nov 28;11(11):e0167302. doi: 10.1371/journal.pone.0167302 (PMC5125685; doi:10.1371/journal.pone.0167302)
Supplement: S2 File — (ZIP) [file pone.0167302.s002.zip]

Archive with 2 entries (1 files):
- MCD12Q1/IGBP_merrasize_row_col_tm_sort_north.txt
- MCD12Q1/
