# Supplementary material for: A Novel Large-Scale Temperature Dominated Model for Predicting the End of the Growing Season
Source: PLoS One. 2016 Nov 28;11(11):e0167302. doi: 10.1371/journal.pone.0167302 (PMC5125685; doi:10.1371/journal.pone.0167302)
Supplement: S2 File — (ZIP) [file pone.0167302.s002.zip › MCD12Q1/IGBP_merrasize_row_col_tm_sort_north.txt]

1	19	131	343	10
2	19	153	343	10
3	20	178	342	10
4	21	128	341	15
5	21	138	341	10
6	21	145	341	15
7	21	146	341	15
8	22	133	340	15
9	22	144	340	15
10	22	145	340	10
11	22	146	340	15
12	22	148	340	10
13	22	149	340	15
14	23	119	339	15
15	23	140	339	15
16	23	142	339	10
17	23	146	339	15
18	23	170	339	15
19	23	417	339	15
20	24	138	338	17
21	24	146	338	10
22	24	147	338	15
23	24	166	338	15
24	24	296	338	10
25	24	302	338	15
26	25	126	337	15
27	25	145	337	15
28	25	146	337	15
29	25	295	337	15
30	25	305	337	10
31	26	141	336	15
32	26	142	336	10
33	26	239	336	10
34	26	292	336	12
35	26	425	336	15
36	26	426	336	10
37	26	427	336	15
38	26	428	336	15
39	27	242	335	10
40	27	423	335	10
41	27	424	335	15
42	27	425	335	8
43	27	427	335	8
44	27	428	335	15
45	27	429	335	15
46	27	430	335	10
47	27	431	335	15
48	27	432	335	15
49	28	123	334	15
50	28	124	334	15
51	28	238	334	15
52	28	420	334	15
53	28	421	334	15
54	28	422	334	10
55	28	424	334	15
56	28	425	334	10
57	28	426	334	10
58	28	427	334	15
59	28	428	334	10
60	28	429	334	10
61	28	430	334	15
62	28	431	334	10
63	28	434	334	15
64	28	435	334	15
65	28	436	334	10
66	28	437	334	15
67	28	438	334	15
68	28	439	334	15
69	29	91	333	15
70	29	96	333	15
71	29	97	333	15
72	29	107	333	15
73	29	122	333	15
74	29	123	333	15
75	29	411	333	17
76	29	412	333	15
77	29	413	333	10
78	29	418	333	10
79	29	419	333	10
80	29	420	333	10
81	29	421	333	15
82	29	422	333	15
83	29	423	333	10
84	29	424	333	10
85	29	425	333	10
86	29	426	333	15
87	29	428	333	10
88	29	429	333	15
89	29	430	333	10
90	29	431	333	10
91	29	433	333	15
92	29	434	333	15
93	29	435	333	15
94	29	437	333	10
95	29	438	333	10
96	29	439	333	10
97	29	440	333	10
98	29	441	333	10
99	29	478	333	15
100	29	479	333	15
101	29	480	333	10
102	29	484	333	15
103	30	96	332	15
104	30	97	332	10
105	30	100	332	15
106	30	104	332	10
107	30	109	332	15
108	30	111	332	10
109	30	112	332	15
110	30	241	332	10
111	30	405	332	15
112	30	406	332	10
113	30	407	332	10
114	30	408	332	10
115	30	409	332	10
116	30	410	332	10
117	30	411	332	10
118	30	412	332	10
119	30	413	332	10
120	30	414	332	10
121	30	415	332	10
122	30	416	332	10
123	30	417	332	15
124	30	418	332	10
125	30	419	332	10
126	30	420	332	10
127	30	421	332	15
128	30	422	332	10
129	30	423	332	10
130	30	424	332	10
131	30	425	332	10
132	30	426	332	10
133	30	427	332	15
134	30	428	332	10
135	30	429	332	10
136	30	430	332	10
137	30	431	332	10
138	30	432	332	10
139	30	433	332	10
140	30	434	332	10
141	30	435	332	10
142	30	436	332	10
143	30	437	332	12
144	30	439	332	10
145	30	440	332	8
146	30	441	332	15
147	30	475	332	15
148	30	478	332	15
149	30	479	332	10
150	30	480	332	15
151	30	481	332	15
152	30	485	332	15
153	30	486	332	8
154	30	487	332	8
155	30	488	332	15
156	31	102	331	15
157	31	103	331	15
158	31	104	331	15
159	31	105	331	10
160	31	138	331	15
161	31	151	331	15
162	31	401	331	12
163	31	402	331	17
164	31	403	331	10
165	31	404	331	10
166	31	405	331	10
167	31	406	331	10
168	31	407	331	10
169	31	408	331	10
170	31	409	331	10
171	31	410	331	10
172	31	411	331	10
173	31	412	331	10
174	31	413	331	15
175	31	414	331	10
176	31	415	331	10
177	31	416	331	10
178	31	417	331	10
179	31	418	331	10
180	31	419	331	10
181	31	420	331	10
182	31	421	331	10
183	31	422	331	15
184	31	423	331	10
185	31	424	331	15
186	31	425	331	10
187	31	426	331	15
188	31	429	331	10
189	31	430	331	10
190	31	431	331	10
191	31	432	331	10
192	31	433	331	10
193	31	434	331	15
194	31	435	331	10
195	31	436	331	15
196	31	437	331	10
197	31	438	331	10
198	31	439	331	10
199	31	440	331	15
200	31	478	331	15
201	31	479	331	10
202	31	480	331	10
203	31	493	331	10
204	31	494	331	10
205	31	495	331	10
206	31	496	331	10
207	32	87	330	15
208	32	88	330	15
209	32	89	330	10
210	32	102	330	15
211	32	241	330	15
212	32	398	330	15
213	32	402	330	15
214	32	403	330	10
215	32	404	330	10
216	32	405	330	10
217	32	406	330	10
218	32	407	330	10
219	32	408	330	10
220	32	409	330	10
221	32	410	330	10
222	32	411	330	10
223	32	412	330	15
224	32	413	330	10
225	32	414	330	10
226	32	415	330	10
227	32	416	330	10
228	32	417	330	10
229	32	418	330	10
230	32	419	330	10
231	32	420	330	10
232	32	421	330	15
233	32	423	330	15
234	32	424	330	15
235	32	425	330	15
236	32	426	330	10
237	32	427	330	10
238	32	428	330	10
239	32	429	330	10
240	32	430	330	10
241	32	431	330	10
242	32	432	330	10
243	32	433	330	8
244	32	434	330	15
245	32	435	330	10
246	32	436	330	10
247	32	440	330	10
248	32	441	330	10
249	33	85	329	10
250	33	86	329	15
251	33	87	329	10
252	33	89	329	15
253	33	90	329	10
254	33	91	329	15
255	33	92	329	15
256	33	95	329	10
257	33	96	329	15
258	33	187	329	10
259	33	353	329	15
260	33	354	329	10
261	33	355	329	15
262	33	356	329	15
263	33	401	329	15
264	33	402	329	10
265	33	403	329	15
266	33	404	329	10
267	33	405	329	10
268	33	406	329	10
269	33	407	329	10
270	33	408	329	10
271	33	409	329	10
272	33	410	329	10
273	33	411	329	15
274	33	412	329	15
275	33	413	329	10
276	33	414	329	10
277	33	415	329	10
278	33	416	329	10
279	33	417	329	10
280	33	418	329	10
281	33	419	329	15
282	33	420	329	10
283	33	421	329	10
284	33	424	329	15
285	33	425	329	10
286	33	426	329	10
287	33	427	329	10
288	33	428	329	10
289	33	429	329	10
290	33	430	329	10
291	33	431	329	15
292	33	432	329	15
293	33	433	329	15
294	33	434	329	10
295	33	436	329	10
296	33	437	329	15
297	33	482	329	15
298	34	85	328	15
299	34	86	328	10
300	34	88	328	15
301	34	89	328	15
302	34	90	328	15
303	34	91	328	15
304	34	92	328	15
305	34	93	328	10
306	34	94	328	15
307	34	95	328	15
308	34	96	328	10
309	34	97	328	10
310	34	111	328	15
311	34	120	328	15
312	34	122	328	10
313	34	124	328	10
314	34	147	328	10
315	34	148	328	15
316	34	155	328	15
317	34	238	328	10
318	34	353	328	10
319	34	377	328	10
320	34	392	328	10
321	34	393	328	10
322	34	394	328	10
323	34	395	328	10
324	34	396	328	10
325	34	397	328	10
326	34	398	328	10
327	34	399	328	10
328	34	400	328	10
329	34	401	328	10
330	34	402	328	10
331	34	403	328	10
332	34	404	328	10
333	34	405	328	10
334	34	406	328	10
335	34	407	328	10
336	34	408	328	10
337	34	409	328	10
338	34	410	328	10
339	34	411	328	15
340	34	412	328	10
341	34	413	328	10
342	34	414	328	10
343	34	415	328	15
344	34	416	328	10
345	34	417	328	15
346	34	418	328	10
347	34	419	328	10
348	34	420	328	10
349	34	421	328	10
350	34	422	328	10
351	34	423	328	10
352	34	424	328	10
353	34	425	328	10
354	34	426	328	10
355	34	427	328	15
356	34	428	328	10
357	34	429	328	10
358	34	430	328	10
359	34	431	328	10
360	34	435	328	10
361	34	436	328	10
362	34	437	328	10
363	34	438	328	10
364	34	439	328	10
365	34	440	328	10
366	34	442	328	15
367	34	443	328	10
368	34	444	328	10
369	34	445	328	10
370	34	446	328	10
371	34	447	328	10
372	34	448	328	15
373	34	456	328	15
374	34	457	328	10
375	34	458	328	10
376	34	459	328	10
377	34	460	328	15
378	34	461	328	10
379	34	462	328	10
380	34	463	328	15
381	34	482	328	10
382	34	483	328	10
383	34	484	328	10
384	34	485	328	15
385	34	486	328	15
386	35	85	327	10
387	35	86	327	10
388	35	87	327	15
389	35	88	327	15
390	35	89	327	10
391	35	90	327	10
392	35	91	327	10
393	35	93	327	10
394	35	94	327	15
395	35	97	327	15
396	35	98	327	15
397	35	111	327	15
398	35	112	327	10
399	35	123	327	10
400	35	124	327	15
401	35	128	327	15
402	35	129	327	15
403	35	131	327	10
404	35	143	327	15
405	35	144	327	10
406	35	147	327	15
407	35	148	327	10
408	35	149	327	15
409	35	150	327	15
410	35	151	327	15
411	35	152	327	10
412	35	153	327	15
413	35	188	327	10
414	35	235	327	10
415	35	351	327	10
416	35	383	327	10
417	35	390	327	10
418	35	393	327	10
419	35	394	327	10
420	35	395	327	10
421	35	396	327	10
422	35	397	327	10
423	35	398	327	10
424	35	399	327	10
425	35	400	327	15
426	35	401	327	10
427	35	402	327	10
428	35	403	327	10
429	35	404	327	8
430	35	405	327	10
431	35	406	327	10
432	35	407	327	10
433	35	408	327	10
434	35	409	327	10
435	35	410	327	10
436	35	411	327	10
437	35	412	327	15
438	35	413	327	10
439	35	414	327	10
440	35	415	327	10
441	35	416	327	10
442	35	417	327	15
443	35	418	327	10
444	35	419	327	10
445	35	420	327	10
446	35	421	327	10
447	35	422	327	15
448	35	423	327	15
449	35	424	327	10
450	35	425	327	10
451	35	426	327	10
452	35	427	327	10
453	35	428	327	10
454	35	429	327	10
455	35	431	327	15
456	35	432	327	10
457	35	433	327	10
458	35	434	327	10
459	35	435	327	10
460	35	436	327	10
461	35	437	327	10
462	35	438	327	10
463	35	439	327	10
464	35	440	327	10
465	35	441	327	10
466	35	442	327	10
467	35	443	327	10
468	35	444	327	10
469	35	445	327	10
470	35	446	327	10
471	35	447	327	15
472	35	448	327	10
473	35	449	327	10
474	35	450	327	10
475	35	451	327	10
476	35	452	327	15
477	35	455	327	12
478	35	457	327	8
479	35	458	327	10
480	35	459	327	10
481	35	460	327	10
482	35	461	327	8
483	35	462	327	8
484	35	463	327	10
485	35	464	327	10
486	35	465	327	15
487	36	83	326	10
488	36	84	326	10
489	36	85	326	10
490	36	86	326	10
491	36	87	326	10
492	36	88	326	10
493	36	89	326	15
494	36	90	326	15
495	36	94	326	10
496	36	95	326	12
497	36	96	326	15
498	36	97	326	15
499	36	98	326	10
500	36	99	326	15
501	36	101	326	15
502	36	102	326	10
503	36	105	326	10
504	36	106	326	15
505	36	107	326	15
506	36	119	326	15
507	36	120	326	10
508	36	123	326	15
509	36	124	326	10
510	36	125	326	10
511	36	144	326	10
512	36	145	326	10
513	36	146	326	10
514	36	147	326	10
515	36	151	326	15
516	36	154	326	10
517	36	158	326	15
518	36	188	326	10
519	36	189	326	8
520	36	190	326	10
521	36	351	326	10
522	36	353	326	15
523	36	354	326	10
524	36	375	326	10
525	36	376	326	10
526	36	377	326	10
527	36	378	326	10
528	36	379	326	10
529	36	384	326	10
530	36	387	326	10
531	36	388	326	10
532	36	393	326	10
533	36	394	326	10
534	36	395	326	10
535	36	396	326	10
536	36	397	326	10
537	36	398	326	10
538	36	399	326	10
539	36	400	326	10
540	36	401	326	10
541	36	402	326	10
542	36	403	326	10
543	36	404	326	10
544	36	405	326	10
545	36	406	326	10
546	36	407	326	10
547	36	408	326	10
548	36	409	326	10
549	36	410	326	10
550	36	411	326	10
551	36	412	326	10
552	36	413	326	10
553	36	414	326	10
554	36	415	326	10
555	36	416	326	10
556	36	417	326	10
557	36	418	326	10
558	36	419	326	10
559	36	420	326	10
560	36	421	326	10
561	36	422	326	10
562	36	423	326	10
563	36	424	326	10
564	36	425	326	10
565	36	426	326	10
566	36	427	326	1
567	36	428	326	12
568	36	429	326	10
569	36	430	326	10
570	36	431	326	10
571	36	432	326	10
572	36	433	326	10
573	36	434	326	10
574	36	435	326	10
575	36	436	326	10
576	36	437	326	10
577	36	438	326	10
578	36	439	326	15
579	36	440	326	10
580	36	441	326	10
581	36	442	326	15
582	36	443	326	10
583	36	444	326	15
584	36	445	326	10
585	36	446	326	10
586	36	447	326	10
587	36	448	326	10
588	36	449	326	10
589	36	450	326	10
590	36	451	326	10
591	36	452	326	10
592	36	453	326	10
593	36	454	326	10
594	36	455	326	10
595	36	456	326	10
596	36	457	326	10
597	36	458	326	10
598	36	459	326	10
599	36	460	326	10
600	36	461	326	15
601	36	462	326	15
602	36	463	326	15
603	36	464	326	10
604	36	465	326	15
605	36	481	326	15
606	36	482	326	10
607	36	483	326	15
608	36	484	326	10
609	36	485	326	10
610	36	486	326	15
611	36	487	326	15
612	36	488	326	10
613	36	489	326	15
614	36	490	326	15
615	37	84	325	10
616	37	85	325	10
617	37	86	325	10
618	37	87	325	10
619	37	88	325	10
620	37	89	325	10
621	37	90	325	10
622	37	93	325	10
623	37	94	325	15
624	37	95	325	10
625	37	96	325	10
626	37	98	325	10
627	37	99	325	15
628	37	100	325	10
629	37	101	325	15
630	37	103	325	15
631	37	104	325	15
632	37	105	325	15
633	37	106	325	15
634	37	110	325	15
635	37	112	325	15
636	37	113	325	10
637	37	121	325	10
638	37	122	325	15
639	37	125	325	10
640	37	143	325	10
641	37	144	325	10
642	37	145	325	10
643	37	150	325	10
644	37	151	325	10
645	37	152	325	10
646	37	153	325	15
647	37	188	325	10
648	37	189	325	12
649	37	236	325	15
650	37	349	325	8
651	37	350	325	10
652	37	352	325	10
653	37	353	325	10
654	37	354	325	12
655	37	374	325	10
656	37	375	325	10
657	37	376	325	10
658	37	377	325	10
659	37	378	325	10
660	37	379	325	10
661	37	383	325	10
662	37	384	325	10
663	37	386	325	10
664	37	389	325	10
665	37	390	325	10
666	37	391	325	12
667	37	392	325	10
668	37	395	325	10
669	37	396	325	10
670	37	397	325	10
671	37	398	325	10
672	37	399	325	10
673	37	400	325	10
674	37	401	325	10
675	37	402	325	10
676	37	403	325	10
677	37	405	325	10
678	37	406	325	10
679	37	407	325	10
680	37	408	325	10
681	37	409	325	10
682	37	410	325	10
683	37	411	325	10
684	37	412	325	10
685	37	413	325	10
686	37	415	325	10
687	37	416	325	10
688	37	417	325	10
689	37	418	325	10
690	37	419	325	10
691	37	420	325	10
692	37	421	325	10
693	37	422	325	10
694	37	423	325	10
695	37	424	325	10
696	37	425	325	10
697	37	426	325	10
698	37	427	325	10
699	37	428	325	10
700	37	429	325	10
701	37	430	325	10
702	37	431	325	10
703	37	432	325	10
704	37	433	325	10
705	37	434	325	10
706	37	435	325	10
707	37	436	325	10
708	37	437	325	10
709	37	438	325	10
710	37	439	325	15
711	37	440	325	10
712	37	441	325	15
713	37	442	325	10
714	37	443	325	10
715	37	444	325	10
716	37	445	325	10
717	37	446	325	10
718	37	447	325	15
719	37	448	325	10
720	37	449	325	10
721	37	450	325	10
722	37	451	325	10
723	37	452	325	10
724	37	453	325	10
725	37	454	325	10
726	37	455	325	10
727	37	456	325	15
728	37	457	325	10
729	37	458	325	10
730	37	459	325	10
731	37	460	325	10
732	37	461	325	10
733	37	462	325	10
734	37	463	325	10
735	37	464	325	10
736	37	481	325	10
737	37	482	325	10
738	37	483	325	10
739	37	484	325	10
740	37	485	325	15
741	37	486	325	15
742	37	487	325	10
743	37	488	325	10
744	37	489	325	15
745	37	491	325	15
746	37	492	325	10
747	37	493	325	10
748	37	494	325	15
749	37	495	325	10
750	37	496	325	15
751	38	1	324	10
752	38	2	324	10
753	38	3	324	10
754	38	86	324	10
755	38	87	324	10
756	38	89	324	10
757	38	94	324	12
758	38	95	324	10
759	38	96	324	10
760	38	98	324	10
761	38	100	324	15
762	38	101	324	10
763	38	102	324	15
764	38	103	324	10
765	38	104	324	10
766	38	106	324	15
767	38	111	324	10
768	38	122	324	15
769	38	123	324	10
770	38	129	324	10
771	38	142	324	15
772	38	147	324	10
773	38	151	324	10
774	38	157	324	10
775	38	163	324	15
776	38	188	324	10
777	38	190	324	15
778	38	230	324	12
779	38	232	324	15
780	38	235	324	10
781	38	236	324	10
782	38	350	324	10
783	38	351	324	10
784	38	352	324	10
785	38	353	324	10
786	38	354	324	10
787	38	374	324	10
788	38	375	324	10
789	38	376	324	10
790	38	377	324	10
791	38	378	324	10
792	38	382	324	10
793	38	383	324	10
794	38	384	324	10
795	38	386	324	10
796	38	387	324	10
797	38	388	324	10
798	38	389	324	10
799	38	390	324	10
800	38	391	324	10
801	38	392	324	10
802	38	393	324	10
803	38	394	324	10
804	38	395	324	10
805	38	397	324	10
806	38	398	324	10
807	38	399	324	10
808	38	400	324	10
809	38	401	324	10
810	38	402	324	10
811	38	403	324	10
812	38	404	324	10
813	38	405	324	10
814	38	406	324	10
815	38	407	324	10
816	38	408	324	10
817	38	409	324	10
818	38	410	324	10
819	38	411	324	10
820	38	412	324	10
821	38	413	324	10
822	38	414	324	10
823	38	415	324	10
824	38	416	324	10
825	38	417	324	10
826	38	418	324	10
827	38	419	324	10
828	38	420	324	10
829	38	421	324	10
830	38	422	324	10
831	38	423	324	10
832	38	424	324	10
833	38	425	324	15
834	38	426	324	10
835	38	427	324	10
836	38	428	324	10
837	38	429	324	10
838	38	430	324	10
839	38	431	324	10
840	38	432	324	10
841	38	433	324	10
842	38	434	324	10
843	38	435	324	10
844	38	436	324	10
845	38	437	324	10
846	38	438	324	10
847	38	439	324	10
848	38	440	324	10
849	38	441	324	10
850	38	442	324	10
851	38	443	324	10
852	38	444	324	10
853	38	445	324	10
854	38	446	324	10
855	38	447	324	10
856	38	448	324	10
857	38	449	324	15
858	38	450	324	10
859	38	451	324	10
860	38	452	324	10
861	38	453	324	10
862	38	454	324	10
863	38	455	324	10
864	38	456	324	10
865	38	457	324	10
866	38	458	324	10
867	38	459	324	15
868	38	460	324	10
869	38	461	324	10
870	38	462	324	10
871	38	463	324	10
872	38	464	324	10
873	38	465	324	15
874	38	470	324	15
875	38	474	324	15
876	38	475	324	10
877	38	477	324	10
878	38	478	324	10
879	38	479	324	10
880	38	481	324	10
881	38	482	324	10
882	38	483	324	10
883	38	484	324	10
884	38	485	324	10
885	38	486	324	10
886	38	487	324	12
887	38	488	324	15
888	38	489	324	10
889	38	490	324	10
890	38	491	324	10
891	38	492	324	10
892	38	493	324	10
893	38	494	324	10
894	38	496	324	8
895	39	1	323	10
896	39	2	323	10
897	39	3	323	15
898	39	35	323	15
899	39	36	323	15
900	39	37	323	15
901	39	95	323	10
902	39	96	323	10
903	39	97	323	10
904	39	98	323	10
905	39	103	323	10
906	39	104	323	10
907	39	107	323	15
908	39	108	323	15
909	39	109	323	15
910	39	112	323	15
911	39	113	323	15
912	39	114	323	10
913	39	128	323	10
914	39	129	323	10
915	39	130	323	10
916	39	131	323	10
917	39	137	323	10
918	39	142	323	15
919	39	143	323	15
920	39	144	323	10
921	39	145	323	15
922	39	146	323	10
923	39	147	323	10
924	39	148	323	10
925	39	149	323	10
926	39	150	323	15
927	39	151	323	15
928	39	152	323	12
929	39	153	323	15
930	39	154	323	10
931	39	155	323	15
932	39	157	323	10
933	39	160	323	10
934	39	163	323	15
935	39	165	323	10
936	39	194	323	15
937	39	235	323	10
938	39	236	323	10
939	39	307	323	8
940	39	309	323	10
941	39	313	323	15
942	39	352	323	10
943	39	353	323	10
944	39	354	323	10
945	39	355	323	10
946	39	372	323	10
947	39	373	323	10
948	39	374	323	10
949	39	375	323	10
950	39	376	323	10
951	39	377	323	10
952	39	378	323	10
953	39	379	323	10
954	39	382	323	10
955	39	383	323	10
956	39	384	323	10
957	39	385	323	10
958	39	386	323	10
959	39	387	323	10
960	39	389	323	10
961	39	390	323	10
962	39	391	323	10
963	39	392	323	10
964	39	393	323	10
965	39	394	323	10
966	39	397	323	10
967	39	398	323	10
968	39	399	323	10
969	39	400	323	10
970	39	401	323	10
971	39	402	323	10
972	39	403	323	10
973	39	404	323	10
974	39	405	323	10
975	39	406	323	10
976	39	407	323	10
977	39	408	323	10
978	39	409	323	10
979	39	410	323	12
980	39	411	323	10
981	39	412	323	10
982	39	413	323	10
983	39	414	323	10
984	39	415	323	10
985	39	416	323	10
986	39	417	323	10
987	39	418	323	12
988	39	419	323	10
989	39	420	323	10
990	39	421	323	10
991	39	422	323	10
992	39	423	323	12
993	39	424	323	15
994	39	425	323	10
995	39	426	323	10
996	39	427	323	10
997	39	428	323	10
998	39	429	323	10
999	39	430	323	10
1000	39	431	323	10
1001	39	432	323	10
1002	39	433	323	10
1003	39	434	323	10
1004	39	435	323	10
1005	39	436	323	10
1006	39	437	323	10
1007	39	438	323	10
1008	39	439	323	10
1009	39	440	323	10
1010	39	441	323	10
1011	39	442	323	10
1012	39	443	323	10
1013	39	444	323	10
1014	39	445	323	10
1015	39	446	323	10
1016	39	447	323	8
1017	39	448	323	10
1018	39	449	323	10
1019	39	450	323	10
1020	39	451	323	10
1021	39	452	323	10
1022	39	453	323	10
1023	39	454	323	10
1024	39	455	323	10
1025	39	456	323	10
1026	39	457	323	10
1027	39	458	323	10
1028	39	459	323	10
1029	39	460	323	10
1030	39	461	323	10
1031	39	462	323	10
1032	39	463	323	10
1033	39	464	323	10
1034	39	465	323	10
1035	39	469	323	8
1036	39	470	323	10
1037	39	471	323	12
1038	39	472	323	10
1039	39	473	323	10
1040	39	475	323	10
1041	39	476	323	10
1042	39	477	323	10
1043	39	478	323	10
1044	39	479	323	10
1045	39	480	323	10
1046	39	481	323	10
1047	39	482	323	12
1048	39	483	323	10
1049	39	484	323	10
1050	39	485	323	10
1051	39	486	323	15
1052	39	487	323	10
1053	39	488	323	10
1054	39	489	323	10
1055	39	490	323	10
1056	39	491	323	15
1057	39	492	323	10
1058	39	493	323	10
1059	39	494	323	10
1060	39	495	323	8
1061	39	496	323	10
1062	39	497	323	10
1063	39	498	323	8
1064	39	499	323	15
1065	39	505	323	15
1066	39	506	323	15
1067	39	507	323	15
1068	39	539	323	12
1069	39	540	323	10
1070	40	31	322	10
1071	40	32	322	10
1072	40	33	322	15
1073	40	34	322	10
1074	40	35	322	15
1075	40	36	322	10
1076	40	37	322	15
1077	40	38	322	15
1078	40	39	322	15
1079	40	41	322	15
1080	40	42	322	15
1081	40	43	322	15
1082	40	95	322	15
1083	40	96	322	10
1084	40	97	322	12
1085	40	103	322	10
1086	40	104	322	10
1087	40	105	322	10
1088	40	106	322	10
1089	40	107	322	10
1090	40	108	322	15
1091	40	109	322	10
1092	40	110	322	15
1093	40	112	322	10
1094	40	113	322	15
1095	40	114	322	10
1096	40	116	322	15
1097	40	127	322	15
1098	40	129	322	10
1099	40	130	322	10
1100	40	131	322	10
1101	40	132	322	10
1102	40	139	322	15
1103	40	141	322	15
1104	40	142	322	10
1105	40	143	322	10
1106	40	144	322	10
1107	40	145	322	10
1108	40	146	322	10
1109	40	147	322	10
1110	40	148	322	10
1111	40	149	322	10
1112	40	150	322	10
1113	40	151	322	10
1114	40	152	322	12
1115	40	153	322	10
1116	40	154	322	10
1117	40	155	322	10
1118	40	156	322	10
1119	40	157	322	10
1120	40	158	322	10
1121	40	159	322	10
1122	40	161	322	15
1123	40	162	322	15
1124	40	167	322	10
1125	40	168	322	10
1126	40	194	322	15
1127	40	229	322	10
1128	40	232	322	10
1129	40	236	322	10
1130	40	237	322	10
1131	40	305	322	12
1132	40	307	322	12
1133	40	308	322	10
1134	40	310	322	10
1135	40	312	322	15
1136	40	313	322	15
1137	40	314	322	10
1138	40	316	322	15
1139	40	372	322	10
1140	40	373	322	10
1141	40	374	322	10
1142	40	375	322	10
1143	40	376	322	10
1144	40	377	322	10
1145	40	379	322	10
1146	40	383	322	10
1147	40	384	322	10
1148	40	385	322	10
1149	40	386	322	10
1150	40	387	322	10
1151	40	388	322	10
1152	40	389	322	10
1153	40	390	322	10
1154	40	391	322	10
1155	40	392	322	10
1156	40	393	322	10
1157	40	394	322	12
1158	40	395	322	10
1159	40	397	322	10
1160	40	398	322	10
1161	40	399	322	10
1162	40	400	322	10
1163	40	401	322	10
1164	40	402	322	10
1165	40	403	322	10
1166	40	404	322	10
1167	40	405	322	10
1168	40	406	322	10
1169	40	407	322	10
1170	40	408	322	10
1171	40	409	322	10
1172	40	410	322	10
1173	40	411	322	10
1174	40	412	322	10
1175	40	413	322	12
1176	40	414	322	10
1177	40	415	322	10
1178	40	416	322	12
1179	40	417	322	14
1180	40	418	322	10
1181	40	419	322	12
1182	40	420	322	10
1183	40	421	322	10
1184	40	422	322	10
1185	40	423	322	10
1186	40	424	322	10
1187	40	425	322	10
1188	40	426	322	10
1189	40	427	322	10
1190	40	428	322	15
1191	40	429	322	10
1192	40	430	322	10
1193	40	431	322	10
1194	40	432	322	10
1195	40	433	322	10
1196	40	434	322	10
1197	40	435	322	10
1198	40	436	322	10
1199	40	437	322	10
1200	40	438	322	10
1201	40	439	322	10
1202	40	440	322	8
1203	40	441	322	10
1204	40	442	322	10
1205	40	443	322	10
1206	40	444	322	10
1207	40	445	322	10
1208	40	446	322	10
1209	40	447	322	10
1210	40	448	322	10
1211	40	449	322	10
1212	40	450	322	10
1213	40	451	322	10
1214	40	452	322	12
1215	40	453	322	10
1216	40	454	322	10
1217	40	455	322	10
1218	40	456	322	8
1219	40	457	322	10
1220	40	458	322	10
1221	40	459	322	8
1222	40	460	322	8
1223	40	461	322	10
1224	40	462	322	12
1225	40	463	322	10
1226	40	464	322	10
1227	40	465	322	10
1228	40	466	322	10
1229	40	467	322	10
1230	40	468	322	10
1231	40	469	322	10
1232	40	470	322	10
1233	40	471	322	10
1234	40	472	322	10
1235	40	473	322	10
1236	40	474	322	10
1237	40	475	322	10
1238	40	476	322	10
1239	40	477	322	10
1240	40	478	322	10
1241	40	479	322	10
1242	40	480	322	10
1243	40	481	322	10
1244	40	482	322	10
1245	40	483	322	10
1246	40	484	322	10
1247	40	485	322	10
1248	40	486	322	10
1249	40	487	322	15
1250	40	488	322	15
1251	40	489	322	10
1252	40	490	322	10
1253	40	491	322	10
1254	40	492	322	10
1255	40	493	322	12
1256	40	494	322	10
1257	40	495	322	10
1258	40	496	322	10
1259	40	497	322	10
1260	40	498	322	10
1261	40	499	322	15
1262	40	500	322	10
1263	40	502	322	10
1264	40	503	322	10
1265	40	504	322	10
1266	40	506	322	10
1267	40	507	322	10
1268	40	508	322	10
1269	40	509	322	10
1270	40	510	322	15
1271	41	28	321	10
1272	41	29	321	10
1273	41	30	321	10
1274	41	31	321	10
1275	41	32	321	10
1276	41	33	321	10
1277	41	34	321	10
1278	41	35	321	10
1279	41	36	321	10
1280	41	37	321	10
1281	41	38	321	10
1282	41	39	321	10
1283	41	40	321	15
1284	41	41	321	12
1285	41	42	321	15
1286	41	43	321	15
1287	41	44	321	10
1288	41	45	321	10
1289	41	46	321	10
1290	41	47	321	10
1291	41	48	321	10
1292	41	49	321	10
1293	41	50	321	10
1294	41	51	321	10
1295	41	52	321	10
1296	41	55	321	10
1297	41	56	321	10
1298	41	75	321	15
1299	41	76	321	10
1300	41	79	321	10
1301	41	80	321	10
1302	41	84	321	15
1303	41	97	321	10
1304	41	99	321	10
1305	41	100	321	10
1306	41	101	321	10
1307	41	102	321	10
1308	41	103	321	10
1309	41	105	321	10
1310	41	106	321	10
1311	41	107	321	15
1312	41	108	321	10
1313	41	109	321	10
1314	41	111	321	10
1315	41	112	321	10
1316	41	113	321	10
1317	41	114	321	10
1318	41	115	321	10
1319	41	117	321	15
1320	41	118	321	15
1321	41	127	321	10
1322	41	128	321	10
1323	41	129	321	10
1324	41	130	321	10
1325	41	132	321	15
1326	41	140	321	10
1327	41	142	321	10
1328	41	144	321	10
1329	41	145	321	15
1330	41	146	321	10
1331	41	147	321	10
1332	41	148	321	10
1333	41	151	321	10
1334	41	152	321	10
1335	41	155	321	10
1336	41	156	321	10
1337	41	157	321	10
1338	41	158	321	12
1339	41	159	321	15
1340	41	164	321	15
1341	41	169	321	10
1342	41	189	321	10
1343	41	193	321	10
1344	41	195	321	14
1345	41	299	321	15
1346	41	302	321	15
1347	41	304	321	10
1348	41	305	321	10
1349	41	306	321	12
1350	41	307	321	10
1351	41	308	321	10
1352	41	309	321	10
1353	41	310	321	10
1354	41	311	321	12
1355	41	312	321	10
1356	41	313	321	8
1357	41	314	321	14
1358	41	359	321	10
1359	41	360	321	10
1360	41	361	321	10
1361	41	373	321	10
1362	41	374	321	10
1363	41	375	321	10
1364	41	376	321	10
1365	41	377	321	10
1366	41	378	321	10
1367	41	379	321	10
1368	41	382	321	10
1369	41	383	321	10
1370	41	384	321	10
1371	41	385	321	10
1372	41	386	321	10
1373	41	387	321	10
1374	41	388	321	10
1375	41	389	321	10
1376	41	390	321	10
1377	41	391	321	10
1378	41	392	321	10
1379	41	393	321	10
1380	41	394	321	10
1381	41	395	321	10
1382	41	397	321	10
1383	41	398	321	10
1384	41	399	321	10
1385	41	400	321	10
1386	41	401	321	10
1387	41	402	321	10
1388	41	404	321	10
1389	41	405	321	10
1390	41	406	321	10
1391	41	407	321	10
1392	41	408	321	10
1393	41	409	321	10
1394	41	410	321	10
1395	41	411	321	10
1396	41	412	321	10
1397	41	413	321	10
1398	41	414	321	10
1399	41	415	321	10
1400	41	416	321	10
1401	41	417	321	10
1402	41	418	321	10
1403	41	419	321	10
1404	41	420	321	10
1405	41	421	321	10
1406	41	422	321	10
1407	41	423	321	10
1408	41	424	321	10
1409	41	425	321	10
1410	41	426	321	10
1411	41	427	321	10
1412	41	428	321	10
1413	41	429	321	10
1414	41	430	321	10
1415	41	431	321	10
1416	41	432	321	10
1417	41	433	321	10
1418	41	434	321	10
1419	41	435	321	10
1420	41	436	321	10
1421	41	437	321	10
1422	41	438	321	10
1423	41	439	321	10
1424	41	440	321	12
1425	41	441	321	12
1426	41	442	321	12
1427	41	443	321	12
1428	41	444	321	10
1429	41	445	321	12
1430	41	446	321	12
1431	41	447	321	10
1432	41	448	321	12
1433	41	449	321	8
1434	41	450	321	10
1435	41	451	321	10
1436	41	452	321	12
1437	41	453	321	10
1438	41	454	321	10
1439	41	455	321	10
1440	41	456	321	12
1441	41	457	321	10
1442	41	458	321	10
1443	41	459	321	10
1444	41	460	321	10
1445	41	461	321	10
1446	41	462	321	10
1447	41	463	321	10
1448	41	465	321	10
1449	41	466	321	10
1450	41	467	321	10
1451	41	468	321	10
1452	41	469	321	15
1453	41	470	321	10
1454	41	471	321	10
1455	41	472	321	10
1456	41	473	321	10
1457	41	474	321	10
1458	41	475	321	15
1459	41	476	321	8
1460	41	477	321	8
1461	41	478	321	10
1462	41	479	321	10
1463	41	480	321	10
1464	41	481	321	10
1465	41	482	321	10
1466	41	483	321	15
1467	41	484	321	10
1468	41	485	321	10
1469	41	486	321	10
1470	41	487	321	10
1471	41	488	321	10
1472	41	489	321	10
1473	41	490	321	15
1474	41	491	321	12
1475	41	492	321	12
1476	41	493	321	10
1477	41	494	321	10
1478	41	495	321	10
1479	41	496	321	10
1480	41	497	321	10
1481	41	498	321	10
1482	41	499	321	10
1483	41	500	321	10
1484	41	501	321	10
1485	41	502	321	10
1486	41	503	321	10
1487	41	504	321	10
1488	41	505	321	10
1489	41	506	321	10
1490	41	507	321	10
1491	41	510	321	10
1492	41	527	321	10
1493	41	528	321	10
1494	42	27	320	10
1495	42	28	320	10
1496	42	29	320	10
1497	42	30	320	10
1498	42	31	320	10
1499	42	32	320	10
1500	42	33	320	10
1501	42	34	320	10
1502	42	35	320	10
1503	42	36	320	10
1504	42	37	320	10
1505	42	38	320	10
1506	42	39	320	10
1507	42	40	320	10
1508	42	41	320	10
1509	42	42	320	10
1510	42	43	320	10
1511	42	44	320	10
1512	42	45	320	10
1513	42	46	320	10
1514	42	47	320	10
1515	42	48	320	10
1516	42	49	320	10
1517	42	50	320	10
1518	42	51	320	10
1519	42	52	320	10
1520	42	53	320	10
1521	42	54	320	10
1522	42	55	320	10
1523	42	56	320	10
1524	42	57	320	10
1525	42	58	320	10
1526	42	59	320	10
1527	42	60	320	10
1528	42	61	320	10
1529	42	70	320	10
1530	42	72	320	12
1531	42	73	320	10
1532	42	74	320	12
1533	42	77	320	10
1534	42	78	320	10
1535	42	79	320	10
1536	42	80	320	10
1537	42	81	320	10
1538	42	83	320	15
1539	42	84	320	12
1540	42	87	320	10
1541	42	88	320	10
1542	42	89	320	10
1543	42	97	320	10
1544	42	98	320	10
1545	42	99	320	10
1546	42	100	320	10
1547	42	101	320	10
1548	42	102	320	15
1549	42	103	320	10
1550	42	104	320	12
1551	42	105	320	10
1552	42	106	320	15
1553	42	107	320	10
1554	42	108	320	10
1555	42	109	320	10
1556	42	110	320	10
1557	42	111	320	10
1558	42	112	320	10
1559	42	114	320	10
1560	42	115	320	15
1561	42	116	320	10
1562	42	124	320	10
1563	42	125	320	10
1564	42	130	320	15
1565	42	131	320	10
1566	42	132	320	10
1567	42	134	320	15
1568	42	143	320	15
1569	42	144	320	15
1570	42	147	320	10
1571	42	153	320	10
1572	42	156	320	10
1573	42	157	320	10
1574	42	158	320	10
1575	42	159	320	10
1576	42	160	320	10
1577	42	161	320	10
1578	42	163	320	10
1579	42	164	320	10
1580	42	165	320	10
1581	42	166	320	15
1582	42	167	320	15
1583	42	169	320	15
1584	42	191	320	12
1585	42	192	320	10
1586	42	194	320	10
1587	42	195	320	10
1588	42	299	320	12
1589	42	300	320	15
1590	42	302	320	10
1591	42	303	320	12
1592	42	304	320	10
1593	42	305	320	10
1594	42	306	320	10
1595	42	307	320	8
1596	42	308	320	10
1597	42	309	320	8
1598	42	310	320	8
1599	42	311	320	12
1600	42	312	320	10
1601	42	313	320	8
1602	42	314	320	12
1603	42	315	320	12
1604	42	316	320	12
1605	42	317	320	10
1606	42	318	320	12
1607	42	319	320	12
1608	42	362	320	10
1609	42	363	320	10
1610	42	364	320	10
1611	42	365	320	10
1612	42	366	320	10
1613	42	367	320	10
1614	42	372	320	10
1615	42	373	320	10
1616	42	374	320	10
1617	42	375	320	10
1618	42	376	320	10
1619	42	377	320	10
1620	42	378	320	10
1621	42	379	320	10
1622	42	382	320	10
1623	42	383	320	10
1624	42	384	320	10
1625	42	385	320	10
1626	42	386	320	10
1627	42	387	320	10
1628	42	388	320	10
1629	42	389	320	10
1630	42	390	320	10
1631	42	391	320	10
1632	42	392	320	10
1633	42	393	320	10
1634	42	394	320	10
1635	42	395	320	10
1636	42	396	320	10
1637	42	397	320	10
1638	42	398	320	10
1639	42	399	320	10
1640	42	400	320	10
1641	42	401	320	10
1642	42	402	320	10
1643	42	403	320	10
1644	42	404	320	10
1645	42	405	320	10
1646	42	407	320	12
1647	42	408	320	10
1648	42	409	320	10
1649	42	410	320	10
1650	42	411	320	10
1651	42	412	320	12
1652	42	413	320	10
1653	42	414	320	10
1654	42	415	320	10
1655	42	416	320	10
1656	42	417	320	10
1657	42	418	320	10
1658	42	419	320	10
1659	42	420	320	10
1660	42	421	320	10
1661	42	422	320	10
1662	42	423	320	10
1663	42	424	320	10
1664	42	425	320	10
1665	42	426	320	10
1666	42	427	320	10
1667	42	428	320	10
1668	42	429	320	10
1669	42	430	320	10
1670	42	431	320	10
1671	42	432	320	10
1672	42	433	320	10
1673	42	434	320	10
1674	42	435	320	10
1675	42	436	320	10
1676	42	437	320	10
1677	42	438	320	10
1678	42	439	320	10
1679	42	440	320	10
1680	42	441	320	10
1681	42	442	320	12
1682	42	443	320	12
1683	42	444	320	12
1684	42	445	320	12
1685	42	446	320	12
1686	42	447	320	12
1687	42	448	320	10
1688	42	449	320	10
1689	42	450	320	10
1690	42	451	320	12
1691	42	452	320	8
1692	42	453	320	12
1693	42	454	320	10
1694	42	455	320	12
1695	42	456	320	12
1696	42	457	320	8
1697	42	458	320	8
1698	42	459	320	8
1699	42	460	320	10
1700	42	461	320	8
1701	42	462	320	10
1702	42	463	320	10
1703	42	464	320	10
1704	42	465	320	10
1705	42	466	320	10
1706	42	467	320	10
1707	42	468	320	10
1708	42	469	320	10
1709	42	470	320	10
1710	42	471	320	10
1711	42	472	320	10
1712	42	473	320	8
1713	42	474	320	15
1714	42	475	320	8
1715	42	476	320	10
1716	42	477	320	10
1717	42	478	320	10
1718	42	479	320	15
1719	42	480	320	10
1720	42	481	320	10
1721	42	482	320	10
1722	42	483	320	10
1723	42	484	320	10
1724	42	485	320	10
1725	42	486	320	10
1726	42	487	320	10
1727	42	488	320	10
1728	42	489	320	8
1729	42	490	320	10
1730	42	491	320	15
1731	42	492	320	12
1732	42	493	320	10
1733	42	494	320	10
1734	42	495	320	10
1735	42	496	320	10
1736	42	497	320	10
1737	42	498	320	10
1738	42	499	320	10
1739	42	500	320	10
1740	42	501	320	10
1741	42	502	320	10
1742	42	503	320	10
1743	42	504	320	10
1744	42	505	320	10
1745	42	506	320	10
1746	42	507	320	15
1747	42	508	320	10
1748	42	509	320	10
1749	42	510	320	15
1750	42	511	320	12
1751	42	512	320	15
1752	42	513	320	8
1753	42	514	320	10
1754	42	515	320	10
1755	42	516	320	10
1756	42	517	320	10
1757	42	518	320	10
1758	42	519	320	10
1759	42	520	320	15
1760	42	521	320	12
1761	42	522	320	10
1762	42	523	320	10
1763	42	528	320	10
1764	42	529	320	10
1765	42	530	320	10
1766	42	531	320	10
1767	42	532	320	10
1768	42	533	320	10
1769	42	534	320	10
1770	42	535	320	10
1771	42	536	320	10
1772	42	537	320	10
1773	43	26	319	10
1774	43	27	319	10
1775	43	28	319	10
1776	43	29	319	10
1777	43	30	319	10
1778	43	31	319	10
1779	43	32	319	10
1780	43	33	319	10
1781	43	34	319	10
1782	43	35	319	10
1783	43	36	319	10
1784	43	37	319	10
1785	43	38	319	10
1786	43	39	319	10
1787	43	40	319	10
1788	43	41	319	10
1789	43	42	319	10
1790	43	43	319	10
1791	43	44	319	10
1792	43	45	319	10
1793	43	46	319	10
1794	43	47	319	10
1795	43	48	319	10
1796	43	49	319	10
1797	43	51	319	10
1798	43	52	319	10
1799	43	53	319	10
1800	43	54	319	15
1801	43	56	319	10
1802	43	57	319	10
1803	43	58	319	10
1804	43	59	319	10
1805	43	60	319	10
1806	43	61	319	10
1807	43	62	319	10
1808	43	63	319	10
1809	43	64	319	10
1810	43	68	319	15
1811	43	69	319	15
1812	43	70	319	15
1813	43	71	319	14
1814	43	72	319	14
1815	43	73	319	10
1816	43	74	319	14
1817	43	75	319	10
1818	43	76	319	14
1819	43	77	319	10
1820	43	78	319	10
1821	43	79	319	10
1822	43	80	319	10
1823	43	81	319	10
1824	43	82	319	10
1825	43	83	319	10
1826	43	85	319	10
1827	43	86	319	10
1828	43	87	319	10
1829	43	88	319	10
1830	43	89	319	10
1831	43	90	319	10
1832	43	91	319	10
1833	43	92	319	10
1834	43	93	319	10
1835	43	101	319	10
1836	43	102	319	10
1837	43	103	319	1
1838	43	104	319	10
1839	43	105	319	15
1840	43	106	319	10
1841	43	107	319	10
1842	43	108	319	10
1843	43	109	319	10
1844	43	114	319	12
1845	43	115	319	15
1846	43	116	319	15
1847	43	117	319	12
1848	43	118	319	15
1849	43	122	319	10
1850	43	123	319	15
1851	43	124	319	10
1852	43	125	319	15
1853	43	126	319	8
1854	43	127	319	15
1855	43	130	319	15
1856	43	131	319	10
1857	43	133	319	10
1858	43	134	319	10
1859	43	137	319	10
1860	43	144	319	12
1861	43	145	319	10
1862	43	146	319	10
1863	43	147	319	10
1864	43	148	319	10
1865	43	158	319	10
1866	43	159	319	10
1867	43	161	319	10
1868	43	162	319	10
1869	43	163	319	10
1870	43	164	319	10
1871	43	165	319	10
1872	43	167	319	10
1873	43	169	319	15
1874	43	196	319	15
1875	43	298	319	10
1876	43	299	319	12
1877	43	300	319	12
1878	43	301	319	10
1879	43	303	319	10
1880	43	304	319	10
1881	43	305	319	10
1882	43	306	319	14
1883	43	307	319	10
1884	43	308	319	10
1885	43	309	319	12
1886	43	310	319	10
1887	43	311	319	10
1888	43	312	319	12
1889	43	314	319	1
1890	43	315	319	12
1891	43	316	319	8
1892	43	317	319	12
1893	43	318	319	8
1894	43	319	319	12
1895	43	320	319	12
1896	43	321	319	1
1897	43	322	319	12
1898	43	323	319	12
1899	43	324	319	10
1900	43	325	319	15
1901	43	344	319	10
1902	43	345	319	10
1903	43	363	319	10
1904	43	364	319	10
1905	43	365	319	10
1906	43	366	319	10
1907	43	367	319	10
1908	43	368	319	10
1909	43	369	319	10
1910	43	374	319	10
1911	43	375	319	10
1912	43	376	319	10
1913	43	377	319	10
1914	43	378	319	10
1915	43	379	319	10
1916	43	387	319	10
1917	43	388	319	10
1918	43	389	319	10
1919	43	390	319	10
1920	43	391	319	10
1921	43	392	319	10
1922	43	393	319	10
1923	43	394	319	10
1924	43	395	319	10
1925	43	396	319	10
1926	43	397	319	10
1927	43	398	319	10
1928	43	399	319	10
1929	43	400	319	12
1930	43	401	319	10
1931	43	402	319	10
1932	43	403	319	10
1933	43	404	319	10
1934	43	405	319	10
1935	43	406	319	10
1936	43	407	319	10
1937	43	408	319	12
1938	43	409	319	10
1939	43	410	319	10
1940	43	411	319	10
1941	43	412	319	15
1942	43	413	319	10
1943	43	414	319	15
1944	43	415	319	10
1945	43	416	319	10
1946	43	417	319	10
1947	43	418	319	10
1948	43	419	319	10
1949	43	420	319	10
1950	43	421	319	10
1951	43	422	319	10
1952	43	423	319	10
1953	43	424	319	10
1954	43	425	319	10
1955	43	426	319	8
1956	43	427	319	10
1957	43	428	319	12
1958	43	429	319	12
1959	43	430	319	10
1960	43	431	319	10
1961	43	432	319	10
1962	43	433	319	10
1963	43	434	319	10
1964	43	435	319	10
1965	43	436	319	10
1966	43	437	319	10
1967	43	438	319	10
1968	43	439	319	12
1969	43	440	319	12
1970	43	441	319	12
1971	43	442	319	10
1972	43	443	319	12
1973	43	444	319	12
1974	43	445	319	12
1975	43	446	319	12
1976	43	447	319	10
1977	43	448	319	8
1978	43	449	319	10
1979	43	450	319	12
1980	43	451	319	10
1981	43	452	319	12
1982	43	453	319	12
1983	43	454	319	12
1984	43	455	319	12
1985	43	456	319	12
1986	43	457	319	12
1987	43	458	319	12
1988	43	459	319	10
1989	43	460	319	10
1990	43	461	319	10
1991	43	462	319	10
1992	43	464	319	10
1993	43	465	319	10
1994	43	466	319	10
1995	43	467	319	10
1996	43	468	319	10
1997	43	469	319	10
1998	43	470	319	10
1999	43	471	319	12
2000	43	472	319	12
[truncated: 27,868 more rows]
